# Supplementary material for: Development of a Zebrafish S1500+ Sentinel Gene Set for High-Throughput Transcriptomics
Source: Zebrafish. 2019 Aug 1;16(4):331–47. doi: 10.1089/zeb.2018.1720 (PMC6685209; doi:10.1089/zeb.2018.1720)
Supplement: Supplemental data [file Supp_Data1.xlsx]

## Sheet: Danio_rerio_with_human_ortholog
X.tax_id	GeneID	Symbol	LocusTag	Synonyms	dbXrefs	chromosome	map_location	description	type_of_gene	Symbol_from_nomenclature_authority	Full_name_from_nomenclature_authority	Nomenclature_status	Other_designations	Modification_date	Feature_type	ZFIN_Human_Ortholog_Count	ZFIN_Human_Ortholog_Entrez_ID	ZFIN_Human_Ortholog_Symbol	Homologene_Human_Ortholog_Count	Homologene_Human_Ortholog_Entrez_ID	Homologene_Human_Ortholog_Symbol	Ensembl_Human_Ortholog_Count	Ensembl_Human_Ortholog_Entrez_ID	Ensembl_Human_Ortholog_Symbol	Combined_Human_Ortholog_Count	Combined_Human_Ortholog_Entrez_ID	Combined_Human_Ortholog_Symbol	has.Ensembl.ID
7955	30037	tnc	-	tenc|wu:fk04d02	ZFIN:ZDB-GENE-980526-104|Ensembl:ENSDARG00000021948|Vega:OTTDARG00000032698	5	-	tenascin C	protein-coding	tnc	tenascin C	O	tenascin|etID309720.5	20180627	-	1	3371	TNC	0			1	3371	TNC	1	3371	TNC	1
7955	30038	sox19a	-	cb799|fc66c01|sox19|wu:fc66c01	ZFIN:ZDB-GENE-980526-102|Ensembl:ENSDARG00000010770|Vega:OTTDARG00000016206	5	-	SRY (sex determining region Y)-box 19a	protein-coding	sox19a	SRY (sex determining region Y)-box 19a	O	transcription factor Sox-19a|SRY-box containing gene 19a|transcription factor SOX19A	20180627	-	1	6665	SOX15	0			0			1	6665	SOX15	1
7955	30065	elavl1b	-	fb72d01|fk65g02|hug|wu:fb72d01|wu:fk65g02	ZFIN:ZDB-GENE-000210-17|Ensembl:ENSDARG00000101744	11	-	ELAV like RNA binding protein 1b	protein-coding	elavl1b	ELAV like RNA binding protein 1b	O	ELAV-like protein 1|etID19626.11	20180703	-	1	1994	ELAVL1	1	1994	ELAVL1	0			1	1994	ELAVL1	1
7955	30066	meis2b	-	meis2|meis2.1	ZFIN:ZDB-GENE-000210-23|Ensembl:ENSDARG00000077840|Vega:OTTDARG00000032200	20	-	Meis homeobox 2b	protein-coding	meis2b	Meis homeobox 2b	O	Meis homeobox 2b|meis homeobox 2b|myeloid ecotropic viral integration site 2.1|myeloid ecotropic viral integration site 2b	20180703	-	1	4212	MEIS2	0			0			1	4212	MEIS2	1
7955	30067	chico	-	-	ZFIN:ZDB-GENE-000210-28|Ensembl:ENSDARG00000019588	2	-	chico	protein-coding	chico	chico	O	chico	20180603	-	0			1	166	AES	0			1	166	AES	1
7955	30068	cat	-	fb68a12|wu:fb68a12	ZFIN:ZDB-GENE-000210-20|Ensembl:ENSDARG00000104702|Vega:OTTDARG00000035525	25	-	catalase	protein-coding	cat	catalase	O	catalase	20180627	-	1	847	CAT	1	847	CAT	1	847	CAT	1	847	CAT	1
7955	30070	tbx4	-	-	ZFIN:ZDB-GENE-991124-5|Ensembl:ENSDARG00000030058|Vega:OTTDARG00000020748	15	-	T-box 4	protein-coding	tbx4	T-box 4	O	T-box transcription factor TBX4|T-box gene 4|pelvic finless|pfl|unm_zf358	20180627	-	1	9496	TBX4	1	9496	TBX4	1	9496	TBX4	1	9496	TBX4	1
7955	30071	tbx5a	-	hst|tbx5|tbx5.1	ZFIN:ZDB-GENE-991124-7|Ensembl:ENSDARG00000024894|Vega:OTTDARG00000029274	5	-	T-box 5a	protein-coding	tbx5a	T-box 5a	O	T-box transcription factor TBX5-A|T-box gene 5|T-box gene 5.1|T-box protein 5|T-box transcription factor TBX5|heartstrings	20180708	-	1	6910	TBX5	1	6910	TBX5	0			1	6910	TBX5	1
7955	30072	inhbaa	-	actba|fk40h12|inhba|inhbaa-001|wu:fk40h12	ZFIN:ZDB-GENE-000210-21|Ensembl:ENSDARG00000012671|Vega:OTTDARG00000022986	24	-	inhibin subunit beta Aa	protein-coding	inhbaa	inhibin subunit beta Aa	O	inhibin, beta A|activin beta A|activin beta A1|inhibin, beta Aa	20180627	-	1	3624	INHBA	1	3624	INHBA	0			1	3624	INHBA	1
7955	30076	vdra	-	NR1I1-A|VDR-A|VDRalpha|nr1i1a|vdr	ZFIN:ZDB-GENE-000210-31	23	-	vitamin D receptor a	protein-coding	vdra	vitamin D receptor a	O	vitamin D3 receptor A|1,25-dihydroxyvitamin D3 receptor A|nuclear receptor subfamily 1 group I member 1-A|vitamin D (1,25- dihydroxyvitamin D3) receptor a|vitamin D receptor alpha	20180708	-	1	7421	VDR	1	7421	VDR	0			1	7421	VDR	1
7955	30077	rbp4	-	fb23c12|rbp|wu:fb23c12|wu:fb58d04|wu:fb72b04|zgc:86911	ZFIN:ZDB-GENE-000210-19|Ensembl:ENSDARG00000101199|Vega:OTTDARG00000020492	12	-	retinol binding protein 4, plasma	protein-coding	rbp4	retinol binding protein 4, plasma	O	retinol-binding protein 4	20180627	-	1	5950	RBP4	1	5950	RBP4	1	5950	RBP4	1	5950	RBP4	1
7955	30078	nccrp1	-	NCCRP-1|wu:fa93e02|wu:fb12f07|zgc:122987	ZFIN:ZDB-GENE-000210-13|Ensembl:ENSDARG00000035326|Vega:OTTDARG00000018463	5	-	non-specific cytotoxic cell receptor protein 1	protein-coding	nccrp1	non-specific cytotoxic cell receptor protein 1	O	F-box only protein 50|NCC receptor protein 1|nonspecific cytotoxic cell receptor protein 1	20180627	-	1	342897	NCCRP1	0			0			1	342897	NCCRP1	1
7955	30079	btg2	-	btg-b|cb56|fb17g09|id:ibd1148|wu:fb17g09|wu:fi03a06	ZFIN:ZDB-GENE-000210-15|Ensembl:ENSDARG00000020298	22	-	B-cell translocation gene 2	protein-coding	btg2	B-cell translocation gene 2	O	protein BTG2	20180627	-	1	7832	BTG2	1	7832	BTG2	1	7832	BTG2	1	7832	BTG2	1
7955	30080	mitfa	-	nacre|z3A.1	ZFIN:ZDB-GENE-990910-11|Ensembl:ENSDARG00000003732|Vega:OTTDARG00000019915	6	-	microphthalmia-associated transcription factor a	protein-coding	mitfa	microphthalmia-associated transcription factor a	O	microphthalmia-associated transcription factor|Mitf-related|Mitf2|microphthalmia-related protein|nac	20180627	-	1	4286	MITF	0			1	4286	MITF	1	4286	MITF	1
7955	30081	ptpn1	-	ptp1b|wu:fk54h03	ZFIN:ZDB-GENE-980605-23|Ensembl:ENSDARG00000007923	8	-	protein tyrosine phosphatase, non-receptor type 1	protein-coding	ptpn1	protein tyrosine phosphatase, non-receptor type 1	O	tyrosine-protein phosphatase non-receptor type 1|protein tyrosine phosphatase 1b	20180627	-	1	5770	PTPN1	1	5770	PTPN1	0			1	5770	PTPN1	1
7955	30082	khdrbs1a	-	fa18g12|fa56c01|fc91b01|fj90g10|khdrbs1|p62|wu:fa18g12|wu:fa56c01|wu:fc91b01|wu:fj90g10|zgc:113899	ZFIN:ZDB-GENE-000210-25|Ensembl:ENSDARG00000052856|Vega:OTTDARG00000019181	13	-	KH domain containing, RNA binding, signal transduction associated 1a	protein-coding	khdrbs1a	KH domain containing, RNA binding, signal transduction associated 1a	O	KH domain containing, RNA binding, signal transduction associated 1a|GAP-associated phosphoprotein p62|KH domain containing, RNA binding, signal transduction associated 1	20180627	-	1	10657	KHDRBS1	0			0			1	10657	KHDRBS1	1
7955	30083	nme2b.1	-	NDPK-Z1|NM23-B|NM23-Z1|ndpkz1|nm23b|nme1|nme2|nme2b1	ZFIN:ZDB-GENE-000210-32|Ensembl:ENSDARG00000103791|Vega:OTTDARG00000037705	19	-	NME/NM23 nucleoside diphosphate kinase 2b, tandem duplicate 1	protein-coding	nme2b.1	NME/NM23 nucleoside diphosphate kinase 2b, tandem duplicate 1	O	nucleoside diphosphate kinase A|non-metastatic cells 2, protein (NM23B) expressed in|non-metastatic cells 2b.1, protein (NM23B) expressed in|nucleoside diphosphate kinase-Z1	20180627	-	1	4831	NME2	1	4830	NME1	3	4830;654364;4831	NME1;NME1-NME2;NME2	3	4831;4830;654364	NME2;NME1;NME1-NME2	1
7955	30084	nme2b.2	-	NDPK-Z2|NM23-Z2|ndpkz2|nme2b2	ZFIN:ZDB-GENE-000210-33|Ensembl:ENSDARG00000099420|Vega:OTTDARG00000037706	19	-	NME/NM23 nucleoside diphosphate kinase 2b, tandem duplicate 2	protein-coding	nme2b.2	NME/NM23 nucleoside diphosphate kinase 2b, tandem duplicate 2	O	nucleoside diphosphate kinase B|non-metastatic cells 2b.2, protein (NM23B) expressed in|nucleoside diphosphate kinase-Z2	20180627	-	1	4831	NME2	1	4831	NME2	3	4830;654364;4831	NME1;NME1-NME2;NME2	3	4831;4830;654364	NME2;NME1;NME1-NME2	1
7955	30085	nme3	-	NDPK-Z3|NM23-Z3|ndpkz3|wu:fa99f09|zgc:92672	ZFIN:ZDB-GENE-000210-34|Ensembl:ENSDARG00000100990|Vega:OTTDARG00000027139	3	-	NME/NM23 nucleoside diphosphate kinase 3	protein-coding	nme3	NME/NM23 nucleoside diphosphate kinase 3	O	nucleoside diphosphate kinase 3|non-metastatic cells 3, protein expressed in|nucleoside diphosphate kinase-Z3	20180627	-	1	4832	NME3	1	4832	NME3	1	4832	NME3	1	4832	NME3	1
7955	30086	nme7	-	NDPK-Z4|NDPK-Z7|NM23-Z7|ndpkz4	ZFIN:ZDB-GENE-000210-35|Ensembl:ENSDARG00000056193|Vega:OTTDARG00000038155	6	-	NME/NM23 family member 7	protein-coding	nme7	NME/NM23 family member 7	O	nucleoside diphosphate kinase 7|non-metastatic cells 7, protein expressed in (nucleoside-diphosphate kinase)|nucleoside diphosphate kinase-Z4	20180627	-	1	29922	NME7	1	29922	NME7	1	29922	NME7	1	29922	NME7	1
7955	30093	elk4	-	TCF-1|tcf	ZFIN:ZDB-GENE-030716-1|Ensembl:ENSDARG00000077092|Vega:OTTDARG00000042593	11	-	ELK4, ETS-domain protein	protein-coding	elk4	ELK4, ETS-domain protein	O	ETS domain-containing protein Elk-4	20180627	-	1	2005	ELK4	1	2005	ELK4	1	2005	ELK4	1	2005	ELK4	1
7955	30094	slc39a7	-	HKE4|ZIP7|id:ibd5081|ke4|wu:fc28c09	ZFIN:ZDB-GENE-991110-20|Ensembl:ENSDARG00000104451|Vega:OTTDARG00000034740	19	-	solute carrier family 39 (zinc transporter), member 7	protein-coding	slc39a7	solute carrier family 39 (zinc transporter), member 7	O	zinc transporter Slc39a7|histidine-rich membrane protein Ke4|solute carrier family 39 member 7|zrt-, Irt-like protein 7	20180627	-	1	7922	SLC39A7	1	7922	SLC39A7	1	7922	SLC39A7	1	7922	SLC39A7	1
7955	30095	ckma	-	CK-M|cb51|ckm|mck|wu:fa28d05	ZFIN:ZDB-GENE-980526-109|Ensembl:ENSDARG00000035327|Vega:OTTDARG00000018464	5	-	creatine kinase, muscle a	protein-coding	ckma	creatine kinase, muscle a	O	muscle creatine kinase a	20180708	-	1	1158	CKM	1	1158	CKM	1	1158	CKM	1	1158	CKM	1
7955	30096	zic1	-	opl|wu:fj51c06|zgc:136736	ZFIN:ZDB-GENE-000208-4|Ensembl:ENSDARG00000015567|Vega:OTTDARG00000031741	24	-	zic family member 1 (odd-paired homolog, Drosophila)	protein-coding	zic1	zic family member 1 (odd-paired homolog, Drosophila)	O	zinc finger protein ZIC 1|zinc finger protein of the cerebellum 1	20180627	-	1	7545	ZIC1	1	7545	ZIC1	1	7545	ZIC1	1	7545	ZIC1	1
7955	30098	hhex	-	hex	ZFIN:ZDB-GENE-980526-299	12	-	hematopoietically expressed homeobox	protein-coding	hhex	hematopoietically expressed homeobox	O	hematopoietically-expressed homeobox protein hhex|homeobox protein hex	20180627	-	1	3087	HHEX	1	3087	HHEX	1	3087	HHEX	1	3087	HHEX	1
7955	30100	ube2kb	-	hip2|ube2k|zgc:103472	ZFIN:ZDB-GENE-980605-9|Ensembl:ENSDARG00000013505|Vega:OTTDARG00000021690	1	-	ubiquitin-conjugating enzyme E2Kb (UBC1 homolog, yeast)	protein-coding	ube2kb	ubiquitin-conjugating enzyme E2Kb (UBC1 homolog, yeast)	O	ubiquitin-conjugating enzyme E2 K|ubiquitin-conjugating enzyme E2K (UBC1 homolog, yeast)	20180703	-	1	3093	UBE2K	1	3093	UBE2K	1	3093	UBE2K	1	3093	UBE2K	1
7955	30101	skia	-	id:ibd1250	ZFIN:ZDB-GENE-990715-9|Ensembl:ENSDARG00000042151|Vega:OTTDARG00000020168	8	-	v-ski avian sarcoma viral oncogene homolog a	protein-coding	skia	v-ski avian sarcoma viral oncogene homolog a	O	ski oncogene|nuclear oncoprotein skia	20180627	-	1	6497	SKI	1	6497	SKI	1	6497	SKI	1	6497	SKI	1
7955	30104	klf1	-	klfd|zgc:194069	ZFIN:ZDB-GENE-980526-55|Ensembl:ENSDARG00000017400|Vega:OTTDARG00000019755	6	-	Kruppel-like factor 1 (erythroid)	protein-coding	klf1	Kruppel-like factor 1 (erythroid)	O	Kruppel-like factor 1 (erythroid)|Kruppel-like factor d	20180708	-	1	10661	KLF1	0			0			1	10661	KLF1	1
7955	30105	wnt5b	-	CHUNP6928|id:ibd5111|pipetail|ppt|wnt-5|wnt5|wnt[b]|wu:fk85g06	ZFIN:ZDB-GENE-980526-87|Ensembl:ENSDARG00000102464|Vega:OTTDARG00000023607	4	-	wingless-type MMTV integration site family, member 5b	protein-coding	wnt5b	wingless-type MMTV integration site family, member 5b	O	protein Wnt-5b|pipe tail	20180708	-	1	81029	WNT5B	1	81029	WNT5B	1	81029	WNT5B	1	81029	WNT5B	1
7955	30112	svila	-	sb:cb867|svil|wu:fd05a09	ZFIN:ZDB-GENE-990706-5|Ensembl:ENSDARG00000055075|Vega:OTTDARG00000020575	12	-	supervillin a	protein-coding	svila	supervillin a	O	supervillin|zmp:0000000648	20180627	-	1	6840	SVIL	1	6840	SVIL	1	6840	SVIL	1	6840	SVIL	1
7955	30113	skib	-	fc17g02|wu:fc17g02|wu:fk79g04	ZFIN:ZDB-GENE-990715-10|Ensembl:ENSDARG00000008034|Vega:OTTDARG00000020417	11	-	v-ski avian sarcoma viral oncogene homolog b	protein-coding	skib	v-ski avian sarcoma viral oncogene homolog b	O	v-ski avian sarcoma viral oncogene homolog b|nuclear oncoprotein skib	20180703	-	1	6497	SKI	0			0			1	6497	SKI	1
7955	30114	cth1	-	cb266|fa18c01|wu:fa18c01|zfcth1	ZFIN:ZDB-GENE-990806-20|Ensembl:ENSDARG00000057328|Vega:OTTDARG00000020072	7	-	cysteine three histidine 1	protein-coding	cth1	cysteine three histidine 1	O	cysteine three histidine 1	20180627	-	0			0			0			0			1
7955	30115	mixl1	-	bon|bon/mixer|mix|mix-like	ZFIN:ZDB-GENE-000208-20|Ensembl:ENSDARG00000069252|Vega:OTTDARG00000007026	20	-	Mix paired-like homeobox	protein-coding	mixl1	Mix paired-like homeobox	O	homeobox protein MIXL1|bonnie and clyde|mixer	20180703	-	1	83881	MIXL1	0			0			1	83881	MIXL1	1
7955	30116	ddx3xb	-	ddx3b|etID309900.24|p110|p110a|pl10|pl10a|wu:fb43h11|wu:fy72b06	ZFIN:ZDB-GENE-980526-150|Ensembl:ENSDARG00000005774|Vega:OTTDARG00000038276	6	-	DEAD-box helicase 3 X-linked b	protein-coding	ddx3xb	DEAD-box helicase 3 X-linked b	O	DEAD (Asp-Glu-Ala-Asp) box helicase 3b|DEAD-box helicase 3 X-linked b	20180603	-	1	1654	DDX3X	0			0			1	1654	DDX3X	1
7955	30117	spi1b	-	cb1086|pu.1|pu1|sfpi1|si:by184l24.2|spi1	ZFIN:ZDB-GENE-980526-164|Ensembl:ENSDARG00000000767|Vega:OTTDARG00000020186	7	-	Spi-1 proto-oncogene b	protein-coding	spi1b	Spi-1 proto-oncogene b	O	transcription factor PU.1|spleen focus forming virus (SFFV) proviral integration oncogene spi1|spleen focus forming virus (SFFV) proviral integration oncogene spi1b|transcription factor spi1	20180708	-	1	6688	SPI1	1	6688	SPI1	0			1	6688	SPI1	1
7955	30119	frzb	-	cb291|fzb-1|fzb1|id:ibd5075|ik:tdsubc_2e7|sfrp3|xx:tdsubc_2e7	ZFIN:ZDB-GENE-990715-1|Ensembl:ENSDARG00000018383|Vega:OTTDARG00000026097	9	-	frizzled related protein	protein-coding	frzb	frizzled related protein	O	secreted frizzled-related protein 3	20180627	-	1	2487	FRZB	1	2487	FRZB	1	2487	FRZB	1	2487	FRZB	1
7955	30120	dlc	-	delC	ZFIN:ZDB-GENE-000125-4|Ensembl:ENSDARG00000002336|Vega:OTTDARG00000020683	15	-	deltaC	protein-coding	dlc	deltaC	O	delta-like protein C|bea|beamter	20180708	-	1	10683	DLL3	0			0			1	10683	DLL3	1
7955	30121	flt4	-	VEGFR3|cb1059	ZFIN:ZDB-GENE-980526-326|Ensembl:ENSDARG00000104453|Vega:OTTDARG00000020901	14	-	fms-related tyrosine kinase 4	protein-coding	flt4	fms-related tyrosine kinase 4	O	vascular endothelial growth factor receptor 3|expando|receptor tyrosine kinase Flt4	20180627	-	1	2324	FLT4	1	2324	FLT4	0			1	2324	FLT4	1
7955	30122	wnt8a	-	wnt-8|wnt8|wnt8.1|wu:fa20e02|wu:fe05d07	ZFIN:ZDB-GENE-980526-332|Ensembl:ENSDARG00000052910|Vega:OTTDARG00000043343	14	-	wingless-type MMTV integration site family, member 8a	protein-coding	wnt8a	wingless-type MMTV integration site family, member 8a	O	protein Wnt-8a ORF1|etID309727.14	20180708	-	1	7478	WNT8A	1	7478	WNT8A	1	7478	WNT8A	1	7478	WNT8A	1
7955	30123	wnt4a	-	wnt-4|wnt4|zgc:136737	ZFIN:ZDB-GENE-980526-352|Ensembl:ENSDARG00000071208|Vega:OTTDARG00000035517	11	-	wingless-type MMTV integration site family, member 4a	protein-coding	wnt4a	wingless-type MMTV integration site family, member 4a	O	protein Wnt-4a	20180627	-	1	54361	WNT4	1	54361	WNT4	0			1	54361	WNT4	1
7955	30125	gdf3	-	DVR-1|VG1|cb556|dvr1|zDVR-1|zDVR1|zgc:103542	ZFIN:ZDB-GENE-980526-389|Ensembl:ENSDARG00000037995|Vega:OTTDARG00000038535	17	-	growth differentiation factor 3	protein-coding	gdf3	growth differentiation factor 3	O	protein DVR-1|decapentaplegic and Vg-related 1	20180627	-	1	9573	GDF3	1	9573	GDF3	0			1	9573	GDF3	1
7955	30126	foxa2	-	HNF-3B|ax|axl|fkd1|ik:tdsubc_2g8|tdsubc_2g8|wu:fe05g04|xx:tdsubc_2g8	ZFIN:ZDB-GENE-980526-404|Ensembl:ENSDARG00000003411|Vega:OTTDARG00000020534	17	-	forkhead box A2	protein-coding	foxa2	forkhead box A2	O	forkhead box protein A2|axial protein|etID309811.17|hnf3b|mol|monorail	20180703	-	1	3170	FOXA2	1	3170	FOXA2	1	3170	FOXA2	1	3170	FOXA2	1
7955	30127	wnt2	-	ZfWnt2|wnt-2	ZFIN:ZDB-GENE-980526-416|Ensembl:ENSDARG00000041117|Vega:OTTDARG00000013718	18	-	wingless-type MMTV integration site family member 2	protein-coding	wnt2	wingless-type MMTV integration site family member 2	O	protein Wnt-2|etID309852.18	20180627	-	1	7472	WNT2	0			1	7472	WNT2	1	7472	WNT2	1
7955	30128	wnt1	-	WNT-1|int-1|sb:eu647|zgc:194464|zgc:194478	ZFIN:ZDB-GENE-980526-526|Ensembl:ENSDARG00000055554|Vega:OTTDARG00000028143	23	-	wingless-type MMTV integration site family, member 1	protein-coding	wnt1	wingless-type MMTV integration site family, member 1	O	protein Wnt-1|etID22400.23	20180627	-	1	7471	WNT1	1	7471	WNT1	1	7471	WNT1	1	7471	WNT1	1
7955	30129	dmrt2a	-	dmrt2|zDmrt2	ZFIN:ZDB-GENE-990621-7|Ensembl:ENSDARG00000015072|Vega:OTTDARG00000018548	5	-	doublesex and mab-3 related transcription factor 2a	protein-coding	dmrt2a	doublesex and mab-3 related transcription factor 2a	O	doublesex- and mab-3-related transcription factor 2|doublesex and mab-3 related transcription factor 2|terra	20180627	-	1	10655	DMRT2	1	10655	DMRT2	1	10655	DMRT2	1	10655	DMRT2	1
7955	30130	men1	-	wu:fc44c03|zgc:110510	ZFIN:ZDB-GENE-991110-12|Ensembl:ENSDARG00000089456|Vega:OTTDARG00000035426	7	-	multiple endocrine neoplasia I	protein-coding	men1	multiple endocrine neoplasia I	O	menin|endocrine neoplasia|menin 1|multiple endocrine neoplasia type 1	20180603	-	1	4221	MEN1	0			1	4221	MEN1	1	4221	MEN1	1
7955	30131	dla	-	cb335|fa04c10|wu:fa04c10	ZFIN:ZDB-GENE-980526-29|Ensembl:ENSDARG00000010791|Vega:OTTDARG00000019396	1	-	deltaA	protein-coding	dla	deltaA	O	delta-like protein A	20180708	-	1	28514	DLL1	0			0			1	28514	DLL1	1
7955	30138	dld	-	sc:d0402	ZFIN:ZDB-GENE-990415-47|Ensembl:ENSDARG00000020219|Vega:OTTDARG00000035451	13	-	deltaD	protein-coding	dld	deltaD	O	delta-like protein D|aei|after eight protein	20180708	-	1	28514	DLL1	1	28514	DLL1	1	28514	DLL1	1	28514	DLL1	1
7955	30140	clocka	-	clock|zCLOCK1|zfCLOCK1	ZFIN:ZDB-GENE-990630-14|Ensembl:ENSDARG00000011703|Vega:OTTDARG00000004981	20	-	clock circadian regulator a	protein-coding	clocka	clock circadian regulator a	O	circadian locomoter output cycles protein kaput|Clock1a|circadian locomotor output cycles kaput a|clk1	20180627	-	1	9575	CLOCK	1	9575	CLOCK	1	9575	CLOCK	1	9575	CLOCK	1
7955	30141	dlb	-	etID309872.5|sc:d0400	ZFIN:ZDB-GENE-980526-114|Ensembl:ENSDARG00000004232|Vega:OTTDARG00000018419	5	-	deltaB	protein-coding	dlb	deltaB	O	delta-like protein B	20180627	-	1	10683	DLL3	0			0			1	10683	DLL3	1
7955	30144	wnt8b	-	wnt-8b	ZFIN:ZDB-GENE-990415-279|Ensembl:ENSDARG00000006911|Vega:OTTDARG00000020774	13	-	wingless-type MMTV integration site family, member 8b	protein-coding	wnt8b	wingless-type MMTV integration site family, member 8b	O	protein Wnt-8b	20180708	-	1	7479	WNT8B	1	7479	WNT8B	0			1	7479	WNT8B	1
7955	30145	lft1	-	antivin|atv|cb73|ik:tdsubc_2b12|xx:tdsubc_2b12	ZFIN:ZDB-GENE-990630-10|Ensembl:ENSDARG00000019920|Vega:OTTDARG00000005740	20	-	lefty1	protein-coding	lft1	lefty1	O	lefty1	20180707	-	1	7044	LEFTY2	0			0			1	7044	LEFTY2	1
7955	30146	lft2	-	atv2|cb720|fe38b03|wu:fe38b03	ZFIN:ZDB-GENE-990630-11|Ensembl:ENSDARG00000044059|Vega:OTTDARG00000020110	17	-	lefty2	protein-coding	lft2	lefty2	O	lefty2	20180707	-	1	7044	LEFTY2	0			0			1	7044	LEFTY2	1
7955	30147	isl1	-	Isl-1|islet-1	ZFIN:ZDB-GENE-980526-112|Ensembl:ENSDARG00000004023|Vega:OTTDARG00000018571	5	-	ISL LIM homeobox 1	protein-coding	isl1	ISL LIM homeobox 1	O	insulin gene enhancer protein isl-1|islet1	20180708	-	1	3670	ISL1	1	3670	ISL1	1	3670	ISL1	1	3670	ISL1	1
7955	30148	desma	-	cb290|des|desm|wu:fb59a12|zgc:109859	ZFIN:ZDB-GENE-980526-221|Ensembl:ENSDARG00000058656|Vega:OTTDARG00000032776	9	-	desmin a	protein-coding	desma	desmin a	O	desmin	20180627	-	1	1674	DES	0			1	1674	DES	1	1674	DES	1
7955	30151	isl2b	-	ISL-3|isl3|islet 3|zfIsl-3|zgc:109840	ZFIN:ZDB-GENE-990415-133|Ensembl:ENSDARG00000053499|Vega:OTTDARG00000043845	7	-	ISL LIM homeobox 2b	protein-coding	isl2b	ISL LIM homeobox 2b	O	insulin gene enhancer protein isl-2b|insulin gene enhancer protein isl-3|islet-2B|islet-3|islet2b|islet3	20180627	-	1	64843	ISL2	0			0			1	64843	ISL2	1
7955	30154	gli2a	-	fc85b05|gli2|wu:fc85b05|yot|you-too	ZFIN:ZDB-GENE-990706-8|Ensembl:ENSDARG00000025641|Vega:OTTDARG00000020879	9	-	GLI family zinc finger 2a	protein-coding	gli2a	GLI family zinc finger 2a	O	zinc finger protein GLI2|GLI-Kruppel family member GLI2a|etID12892.9|you too	20180708	-	1	2736	GLI2	1	2736	GLI2	1	2736	GLI2	1	2736	GLI2	1
7955	30155	tenm3	-	cb399|id:ibd3379m|odz3|srs334|ten-3|ten-m3	ZFIN:ZDB-GENE-990714-19|Ensembl:ENSDARG00000005479|Vega:OTTDARG00000019433	1	-	teneurin transmembrane protein 3	protein-coding	tenm3	teneurin transmembrane protein 3	O	teneurin-3|odd oz/ten-m3|odz, odd Oz/ten-m homolog 3|seizure resistant s334|tenascin-M3	20180630	-	1	55714	TENM3	1	55714	TENM3	1	55714	TENM3	1	55714	TENM3	1
7955	30156	tenm4	-	odz4|ten-4|ten-m4	ZFIN:ZDB-GENE-990714-20|Ensembl:ENSDARG00000105088|Vega:OTTDARG00000001945	15	-	teneurin transmembrane protein 4	protein-coding	tenm4	teneurin transmembrane protein 4	O	teneurin-4|Odd Oz/ten-m homolog 4|odd Oz/ten-m homolog 4|protein Odd Oz/ten-m homolog 4|tenascin-M4	20180703	-	1	26011	TENM4	1	26011	TENM4	1	26011	TENM4	1	26011	TENM4	1
7955	30157	isl2a	-	ISL-2|isl2|wu:fc29g02|zfIsl-2	ZFIN:ZDB-GENE-980526-562|Ensembl:ENSDARG00000003971	25	-	ISL LIM homeobox 2a	protein-coding	isl2a	ISL LIM homeobox 2a	O	insulin gene enhancer protein isl-2a|insulin gene enhancer protein isl-2|islet-2|islet-2A|islet2|islet2a	20180627	-	1	64843	ISL2	1	64843	ISL2	0			1	64843	ISL2	1
7955	30158	lfng	-	id:ibd2614|id:ibd5029|id:ibd5138|l-fng|wu:fc69h02|wu:fi34c01	ZFIN:ZDB-GENE-980605-16|Ensembl:ENSDARG00000037879|Vega:OTTDARG00000020248	3	-	LFNG O-fucosylpeptide 3-beta-N-acetylglucosaminyltransferase	protein-coding	lfng	LFNG O-fucosylpeptide 3-beta-N-acetylglucosaminyltransferase	O	beta-1,3-N-acetylglucosaminyltransferase lunatic fringe|O-fucosylpeptide 3-beta-N-acetylglucosaminyltransferase|lunatic fringe homolog	20180627	-	1	3955	LFNG	1	3955	LFNG	1	3955	LFNG	1	3955	LFNG	1
7955	30159	tcf15	-	par1	ZFIN:ZDB-GENE-980605-20|Ensembl:ENSDARG00000067544|Vega:OTTDARG00000033075	8	-	transcription factor 15	protein-coding	tcf15	transcription factor 15	O	transcription factor 15|paraxis|transcription factor 15 (basic helix-loop-helix)	20180627	-	1	6939	TCF15	1	6939	TCF15	1	6939	TCF15	1	6939	TCF15	1
7955	30161	chrd	-	chd|din|fe47d04|wu:fe47d04	ZFIN:ZDB-GENE-990415-33|Ensembl:ENSDARG00000006110|Vega:OTTDARG00000035823	15	-	chordin	protein-coding	chrd	chordin	O	chordin|chordino|dino (din)|protein chordino	20180627	-	1	8646	CHRD	1	8646	CHRD	0			1	8646	CHRD	1
7955	30163	tapbp.1	-	SI:dZ179B20.1|SI:dZ179B20.3|SI:dZ179B20.7|mhc1uda|mhc1ufa|tapbp|tpsn|zgc:109814	ZFIN:ZDB-GENE-010110-2|Ensembl:ENSDARG00000079402|Vega:OTTDARG00000031769	19	-	TAP binding protein (tapasin), tandem duplicate 1	protein-coding	tapbp.1	TAP binding protein (tapasin), tandem duplicate 1	O	TAP binding protein (tapasin), tandem duplicate 1|TAP binding protein, tandem duplicate 1|tapasin	20180630	-	1	6892	TAPBP	1	6892	TAPBP	0			1	6892	TAPBP	1
7955	30164	pitx2	-	pitx2a|pitx2c|zgc:110508	ZFIN:ZDB-GENE-990714-27|Ensembl:ENSDARG00000036194|Vega:OTTDARG00000021245	14	-	paired-like homeodomain 2	protein-coding	pitx2	paired-like homeodomain 2	O	pituitary homeobox 2|homeobox protein PITX2|paired-like homeodomain transcription factor 2|paired-like homeodomain transcription factor 2a|pitx2b	20180703	-	1	5308	PITX2	1	5308	PITX2	1	5308	PITX2	1	5308	PITX2	1
7955	30166	mpp7a	-	dlg3|hmp|mpp7	ZFIN:ZDB-GENE-991209-8|Ensembl:ENSDARG00000102470|Vega:OTTDARG00000020573	12	-	membrane protein, palmitoylated 7a (MAGUK p55 subfamily member 7)	protein-coding	mpp7a	membrane protein, palmitoylated 7a (MAGUK p55 subfamily member 7)	O	MAGUK p55 subfamily member 7|humpback|membrane protein, palmitoylated 7 (MAGUK p55 subfamily member 7)|protein humpback	20180627	-	1	143098	MPP7	1	143098	MPP7	1	143098	MPP7	1	143098	MPP7	1
7955	30167	drl	-	cb253|dra|zgc:109857	ZFIN:ZDB-GENE-991213-3|Ensembl:ENSDARG00000078004|Vega:OTTDARG00000018716	5	-	draculin	protein-coding	drl	draculin	O	zinc finger protein draculin	20180627	-	0			0			0			0			1
7955	30169	neurod1	-	NDF1|neuro-D|neurod|nrd	ZFIN:ZDB-GENE-990415-172|Ensembl:ENSDARG00000019566|Vega:OTTDARG00000026058	9	-	neuronal differentiation 1	protein-coding	neurod1	neuronal differentiation 1	O	neurogenic differentiation factor 1|Beta2/NeuroD|etID309883.9	20180627	-	1	4760	NEUROD1	1	4760	NEUROD1	1	4760	NEUROD1	1	4760	NEUROD1	1
7955	30170	dharma	-	boz|dha|nwk	ZFIN:ZDB-GENE-990415-22|Ensembl:ENSDARG00000040955|Vega:OTTDARG00000020810	15	-	dharma	protein-coding	dharma	dharma	O	dharma|bozozok|momo|nieuwkoid	20180627	-	0			0			0			0			1
7955	30171	wnt10a	-	WNT-10A	ZFIN:ZDB-GENE-990415-278|Ensembl:ENSDARG00000017155|Vega:OTTDARG00000025517	9	-	wingless-type MMTV integration site family, member 10a	protein-coding	wnt10a	wingless-type MMTV integration site family, member 10a	O	protein Wnt-10a|etID309718.9	20180627	-	1	80326	WNT10A	1	80326	WNT10A	1	80326	WNT10A	1	80326	WNT10A	1
7955	30172	nup93	-	dye	ZFIN:ZDB-GENE-990415-46|Ensembl:ENSDARG00000003487|Vega:OTTDARG00000013014	18	-	nucleoporin 93	protein-coding	nup93	nucleoporin 93	O	nuclear pore complex protein Nup93|93 kDa nucleoporin|dead eye protein|nucleoporin Nup93	20180703	-	1	9688	NUP93	1	9688	NUP93	1	9688	NUP93	1	9688	NUP93	1
7955	30173	nog3	-	-	ZFIN:ZDB-GENE-990714-8|Ensembl:ENSDARG00000053528|Vega:OTTDARG00000035721	12	-	noggin 3	protein-coding	nog3	noggin 3	O	noggin-3	20180627	-	1	9241	NOG	1	9241	NOG	1	9241	NOG	1	9241	NOG	1
7955	30174	nog1	-	fc23h06|wu:fc23h06|zNog1	ZFIN:ZDB-GENE-991206-8|Ensembl:ENSDARG00000058819|Vega:OTTDARG00000019599	3	-	noggin 1	protein-coding	nog1	noggin 1	O	noggin-1	20180627	-	1	9241	NOG	1	9241	NOG	1	9241	NOG	1	9241	NOG	1
7955	30175	twist1a	-	Twist1b|twist-1|twist1|wu:fd04c01|zgc:101115	ZFIN:ZDB-GENE-000210-6|Ensembl:ENSDARG00000030402|Vega:OTTDARG00000029279	19	-	twist family bHLH transcription factor 1a	protein-coding	twist1a	twist family bHLH transcription factor 1a	O	twist family bHLH transcription factor 1a	20180627	-	1	7291	TWIST1	1	7291	TWIST1	0			1	7291	TWIST1	1
7955	30176	twist3	-	hm:zeh0190|twist-2|twist2	ZFIN:ZDB-GENE-000210-7|Ensembl:ENSDARG00000019646	23	-	twist3	protein-coding	twist3	twist3	O	twist homolog 3|Dermo1|twist2l	20180627	-	0			0			0			0			1
7955	30177	ikzf1	-	ikaros|znfn1a1	ZFIN:ZDB-GENE-980526-304|Ensembl:ENSDARG00000013539|Vega:OTTDARG00000020702	13	-	IKAROS family zinc finger 1 (Ikaros)	protein-coding	ikzf1	IKAROS family zinc finger 1 (Ikaros)	O	DNA-binding protein Ikaros|zinc finger protein, subfamily 1A, 1 (Ikaros)	20180627	-	1	10320	IKZF1	1	10320	IKZF1	1	10320	IKZF1	1	10320	IKZF1	1
7955	30180	gdf6b	-	dynamo|gdf6a	ZFIN:ZDB-GENE-980526-442|Ensembl:ENSDARG00000005510|Vega:OTTDARG00000038227	19	-	growth differentiation factor 6b	protein-coding	gdf6b	growth differentiation factor 6b	O	growth/differentiation factor 6-B|GDF-6-B|protein dynamo	20180627	-	1	392255	GDF6	0			0			1	392255	GDF6	1
7955	30181	ptch2	-	blowout|blw|etlD309849.2|ptc-1|ptc1|ptch1	ZFIN:ZDB-GENE-980526-44|Ensembl:ENSDARG00000055026|Vega:OTTDARG00000019874	2	-	patched 2	protein-coding	ptch2	patched 2	O	protein patched homolog 1|etID309849.2|patched 1	20180703	-	1	8643	PTCH2	0			1	8643	PTCH2	1	8643	PTCH2	1
7955	30183	acvr1ba	-	acvr1b|alk4|axis|taram-a|tarama|wu:fb75f01	ZFIN:ZDB-GENE-980526-527|Ensembl:ENSDARG00000018968|Vega:OTTDARG00000028141	23	-	activin A receptor type 1Ba	protein-coding	acvr1ba	activin A receptor type 1Ba	O	activin receptor type-1B|activin A receptor, type IB|activin A receptor, type IBa	20180627	-	1	91	ACVR1B	1	91	ACVR1B	1	91	ACVR1B	1	91	ACVR1B	1
7955	30185	nog2	-	zNog2	ZFIN:ZDB-GENE-991206-14|Ensembl:ENSDARG00000043066|Vega:OTTDARG00000039129	24	-	noggin 2	protein-coding	nog2	noggin 2	O	noggin-2	20180627	-	0			0			0			0			1
7955	30186	crestin	-	-	ZFIN:ZDB-GENE-000208-13|Ensembl:ENSDARG00000105570|Vega:OTTDARG00000043679	4	-	crestin	protein-coding	crestin	crestin	O	crestin|ctn	20180627	-	0			0			0			0			1
7955	30187	copg2	-	cb943|copg|fi31b06|wu:fi31b06	ZFIN:ZDB-GENE-000208-8|Ensembl:ENSDARG00000034823|Vega:OTTDARG00000012669	4	-	coatomer protein complex, subunit gamma 2	protein-coding	copg2	coatomer protein complex, subunit gamma 2	O	coatomer subunit gamma-2|gamma-2-COP|gamma-2-coat protein|gamma-cop|gamma2-cop	20180627	-	1	26958	COPG2	1	26958	COPG2	1	26958	COPG2	1	26958	COPG2	1
7955	30188	ccne1	-	ccne|cyce|fa18e07|wu:fa18e07	ZFIN:ZDB-GENE-980526-168|Ensembl:ENSDARG00000098622|Vega:OTTDARG00000020260	7	-	cyclin E1	protein-coding	ccne1	cyclin E1	O	G1/S-specific cyclin-E1|cyclin E	20180627	-	1	898	CCNE1	1	898	CCNE1	1	898	CCNE1	1	898	CCNE1	1
7955	30189	ptch1	-	lep|ptc1|ptc2	ZFIN:ZDB-GENE-980526-196|Ensembl:ENSDARG00000016404|Vega:OTTDARG00000020299	8	-	patched 1	protein-coding	ptch1	patched 1	O	protein patched homolog 1|leprechaun|patched 2	20180627	-	1	5727	PTCH1	1	5727	PTCH1	1	5727	PTCH1	1	5727	PTCH1	1
7955	30190	egr2b	-	KRX-20|cb427|egr2|id:ibd5073|krox20|krx20|wu:fb71h10|zgc:92210	ZFIN:ZDB-GENE-980526-283|Ensembl:ENSDARG00000042826|Vega:OTTDARG00000027335	12	-	early growth response 2b	protein-coding	egr2b	early growth response 2b	O	early growth response protein 2b|EGR-2b|krox-20|protein krx-20|zinc finger protein Krox-20	20180627	-	1	1959	EGR2	1	1959	EGR2	1	1959	EGR2	1	1959	EGR2	1
7955	30192	ntn1b	-	net1|ntn1	ZFIN:ZDB-GENE-990415-168|Ensembl:ENSDARG00000022531|Vega:OTTDARG00000019852	3	-	netrin 1b	protein-coding	ntn1b	netrin 1b	O	netrin 1b|etID309922.3	20180627	-	1	9423	NTN1	0			1	9423	NTN1	1	9423	NTN1	1
7955	30194	alcama	-	DM-GRASP|alcam|cd166	ZFIN:ZDB-GENE-990415-30|Ensembl:ENSDARG00000026531|Vega:OTTDARG00000008167	10	-	activated leukocyte cell adhesion molecule a	protein-coding	alcama	activated leukocyte cell adhesion molecule a	O	CD166 antigen homolog A|DM-GRASP homolog|neurolin|neurolin-a|zn5 / zn-5 antigen|zn8 / zn-8 antigen	20180627	-	1	214	ALCAM	1	214	ALCAM	1	214	ALCAM	1	214	ALCAM	1
7955	30196	lmnb2	-	fc15d06|im:7142331|lamin|wu:fb94e05|wu:fb95e12|wu:fc15d06|wu:fc49h03	ZFIN:ZDB-GENE-990630-13|Ensembl:ENSDARG00000101624|Vega:OTTDARG00000029042	22	-	lamin B2	protein-coding	lmnb2	lamin B2	O	lamin-B2	20180627	-	1	84823	LMNB2	1	84823	LMNB2	1	84823	LMNB2	1	84823	LMNB2	1
7955	30197	dkk1b	-	dkk1	ZFIN:ZDB-GENE-990708-5|Ensembl:ENSDARG00000045219|Vega:OTTDARG00000020510	12	-	dickkopf WNT signaling pathway inhibitor 1b	protein-coding	dkk1b	dickkopf WNT signaling pathway inhibitor 1b	O	dickkopf-related protein 1|dickkopf 1|dickkopf 1b|dickkopf-like protein 1	20180627	-	1	22943	DKK1	1	22943	DKK1	1	22943	DKK1	1	22943	DKK1	1
7955	30199	epd	-	epn|fj34b05|wu:fj34b05|zgc:109854	ZFIN:ZDB-GENE-980526-111|Ensembl:ENSDARG00000103498|Vega:OTTDARG00000042793	5	-	ependymin	protein-coding	epd	ependymin	O	ependymin|etID309817.5	20180627	-	0			0			0			0			1
7955	30200	myog	-	cb553|zgc:100763	ZFIN:ZDB-GENE-980526-265|Ensembl:ENSDARG00000009438|Vega:OTTDARG00000018226	11	-	myogenin	protein-coding	myog	myogenin	O	myogenin|Myf4	20180627	-	1	4656	MYOG	1	4656	MYOG	1	4656	MYOG	1	4656	MYOG	1
7955	30201	spon2a	-	mindin1	ZFIN:ZDB-GENE-990415-160|Ensembl:ENSDARG00000025465|Vega:OTTDARG00000020937	14	-	spondin 2a, extracellular matrix protein	protein-coding	spon2a	spondin 2a, extracellular matrix protein	O	spondin 2a, extracellular matrix protein|etID309957.14	20180627	-	1	10417	SPON2	0			0			1	10417	SPON2	1
7955	30202	spon2b	-	etID309958.14|mindin2|zgc:100756	ZFIN:ZDB-GENE-990415-161|Ensembl:ENSDARG00000002732|Vega:OTTDARG00000020926	14	-	spondin 2b, extracellular matrix protein	protein-coding	spon2b	spondin 2b, extracellular matrix protein	O	spondin-2	20180627	-	1	10417	SPON2	1	10417	SPON2	1	10417	SPON2	1	10417	SPON2	1
7955	30203	cpsf4	-	nar	ZFIN:ZDB-GENE-990415-180|Ensembl:ENSDARG00000020217|Vega:OTTDARG00000020242	3	-	cleavage and polyadenylation specific factor 4	protein-coding	cpsf4	cleavage and polyadenylation specific factor 4	O	cleavage and polyadenylation specificity factor subunit 4|no arches	20180627	-	1	10898	CPSF4	1	10898	CPSF4	1	10898	CPSF4	1	10898	CPSF4	1
7955	30206	tle3a	-	grg2|gro2|groucho2|sb:eu295|sb:eu753	ZFIN:ZDB-GENE-990415-86|Ensembl:ENSDARG00000002787|Vega:OTTDARG00000013790	18	-	transducin-like enhancer of split 3a	protein-coding	tle3a	transducin-like enhancer of split 3a	O	transducin-like enhancer protein 3-A|protein groucho-2|groucho-related Grg2|groucho-related protein grg2	20180627	-	1	7090	TLE3	0			1	7090	TLE3	1	7090	TLE3	1
7955	30207	tyr	-	sandy|zgc:109705	ZFIN:ZDB-GENE-991026-3|Ensembl:ENSDARG00000039077	15	-	tyrosinase	protein-coding	tyr	tyrosinase	O	tyrosinase|oca1|sdy|tyra	20180627	-	1	7299	TYR	1	7299	TYR	1	7299	TYR	1	7299	TYR	1
7955	30208	cmn	-	wu:fd07b03	ZFIN:ZDB-GENE-000208-9|Ensembl:ENSDARG00000055527|Vega:OTTDARG00000027377	12	-	calymmin	protein-coding	cmn	calymmin	O	calymmin	20180627	-	0			0			0			0			1
7955	30210	mafba	-	kr|kreisler|krml|mafb|val|wu:fc22d11|wu:fj82a09	ZFIN:ZDB-GENE-980526-515|Ensembl:ENSDARG00000017121	23	-	v-maf avian musculoaponeurotic fibrosarcoma oncogene homolog Ba	protein-coding	mafba	v-maf avian musculoaponeurotic fibrosarcoma oncogene homolog Ba	O	transcription factor MafB|maf-B|transcription factor Val|v-maf musculoaponeurotic fibrosarcoma oncogene family, protein B|valentino	20180627	-	1	9935	MAFB	0			1	9935	MAFB	1	9935	MAFB	1
7955	30211	pyya	-	pyy|zgc:194161|zgc:194175	ZFIN:ZDB-GENE-980526-71|Ensembl:ENSDARG00000053449|Vega:OTTDARG00000027186	3	-	peptide YYa	protein-coding	pyya	peptide YYa	O	peptide YY-A|peptide YY	20180627	-	1	5697	PYY	1	5697	PYY	0			1	5697	PYY	1
7955	30212	gsc	-	ZGSC|ik:tdsubc_1c10|ik:tdsubc_2g4|ik:tdsubc_2h11|xx:tdsubc_1c10|xx:tdsubc_2g4|xx:tdsubc_2h11|zgc:101595	ZFIN:ZDB-GENE-980528-2060|Ensembl:ENSDARG00000059073|Vega:OTTDARG00000002180	17	-	goosecoid	protein-coding	gsc	goosecoid	O	homeobox protein goosecoid|etID102410.17|etID5964.17|zK49F1.1.2 (goosecoid)	20180708	-	1	145258	GSC	1	145258	GSC	1	145258	GSC	1	145258	GSC	1
7955	30214	htt	-	ZHD|hd	ZFIN:ZDB-GENE-990415-131|Ensembl:ENSDARG00000052866|Vega:OTTDARG00000019449	1	-	huntingtin	protein-coding	htt	huntingtin	O	huntingtin|etID309952.1	20180627	-	1	3064	HTT	1	3064	HTT	1	3064	HTT	1	3064	HTT	1
7955	30216	hbba1	-	SI:bY187G17.4|ba1|ba1l|si:bY187G17.2|zgc:123164|zgc:136512	ZFIN:ZDB-GENE-990415-18|Ensembl:ENSDARG00000089087|Vega:OTTDARG00000027975	3	-	hemoglobin, beta adult 1	protein-coding	hbba1	hemoglobin, beta adult 1	O	hemoglobin subunit beta-1|ba1 globin|beta-1-globin|beta-A1-globin|hbb|hemoglobin beta-1 chain	20180627	-	0			1	3046	HBE1	6	3046;3045;100187828;3048;3047;3043	HBE1;HBD;HBD;HBG2;HBG1;HBB	6	3046;3045;100187828;3048;3047;3043	HBE1;HBD;HBG2;HBG1;HBB	1
7955	30218	efna2a	-	EPLG6|LERK6|ZfEphL3|efna2|elf1|id:ibd3534|tklelf1	ZFIN:ZDB-GENE-990415-66|Ensembl:ENSDARG00000031372|Vega:OTTDARG00000019740	2	-	ephrin-A2a	protein-coding	efna2a	ephrin-A2a	O	ephrin-A2|ELF-1|EPH-related receptor tyrosine kinase ligand 6|LERK-6	20180627	-	1	1943	EFNA2	1	1943	EFNA2	0			1	1943	EFNA2	1
7955	30219	efnb2a	-	efnb2|id:ibd5072	ZFIN:ZDB-GENE-990415-67|Ensembl:ENSDARG00000020164|Vega:OTTDARG00000020664	9	-	ephrin-B2a	protein-coding	efnb2a	ephrin-B2a	O	ephrin-B2a	20180627	-	1	1948	EFNB2	1	1948	EFNB2	1	1948	EFNB2	1	1948	EFNB2	1
7955	30221	psen1	-	pre1|psen|zf-PS1|zfPS1	ZFIN:ZDB-GENE-991119-4|Ensembl:ENSDARG00000004870|Vega:OTTDARG00000034970	17	-	presenilin 1	protein-coding	psen1	presenilin 1	O	presenilin-1|PS-1	20180627	-	1	5663	PSEN1	1	5663	PSEN1	0			1	5663	PSEN1	1
7955	30222	ccnd1	-	cb161|cycd1|etID37810.7|fb52e01|fc45c08|fc83a12|id:ibd1198|wu:fb52e01|wu:fc45c08|wu:fc83a12	ZFIN:ZDB-GENE-980526-176|Ensembl:ENSDARG00000101637|Vega:OTTDARG00000016625	7	-	cyclin D1	protein-coding	ccnd1	cyclin D1	O	G1/S-specific cyclin-D1	20180708	-	1	595	CCND1	1	595	CCND1	1	595	CCND1	1	595	CCND1	1
7955	30223	efna5b	-	EPLG7|L4|ZfEphL4|al1|efna5|lerk7|tkral1	ZFIN:ZDB-GENE-980526-186|Ensembl:ENSDARG00000098625	8	-	ephrin-A5b	protein-coding	efna5b	ephrin-A5b	O	ephrin-A5b|AL-1|EPH-related receptor tyrosine kinase ligand 7|LERK-7|tyrosine kinase ligand AL-1	20180627	-	1	1946	EFNA5	1	1946	EFNA5	0			1	1946	EFNA5	1
7955	30225	smo	-	CHUNP6862|smoh|smu|wu:fb70b01|wu:fc39h03	ZFIN:ZDB-GENE-980526-89|Ensembl:ENSDARG00000002952|Vega:OTTDARG00000007795	4	-	smoothened, frizzled class receptor	protein-coding	smo	smoothened, frizzled class receptor	O	smoothened homolog|slow muscle omitted	20180627	-	1	6608	SMO	1	6608	SMO	1	6608	SMO	1	6608	SMO	1
7955	30227	ntn1a	-	net2|ntn2|zgc:136732	ZFIN:ZDB-GENE-990415-169|Ensembl:ENSDARG00000105112|Vega:OTTDARG00000023583	6	-	netrin 1a	protein-coding	ntn1a	netrin 1a	O	netrin-1|net1a|netrin 2	20180627	-	1	9423	NTN1	1	9423	NTN1	1	9423	NTN1	1	9423	NTN1	1
7955	30228	pes	-	-	ZFIN:ZDB-GENE-990415-206|Ensembl:ENSDARG00000018902|Vega:OTTDARG00000015842	5	-	pescadillo	protein-coding	pes	pescadillo	O	pescadillo|etID309792.5	20180627	-	1	23481	PES1	1	23481	PES1	1	23481	PES1	1	23481	PES1	1
7955	30230	inab	-	gefiltin|zgc:110516	ZFIN:ZDB-GENE-990415-83|Ensembl:ENSDARG00000053248|Vega:OTTDARG00000034189	1	-	internexin neuronal intermediate filament protein, alpha b	protein-coding	inab	internexin neuronal intermediate filament protein, alpha b	O	internexin neuronal intermediate filament protein, alpha b|etID309796.1|ina	20180627	-	1	9118	INA	0			1	9118	INA	1	9118	INA	1
7955	30231	nipsnap1	-	zgc:153339	ZFIN:ZDB-GENE-991008-17|Ensembl:ENSDARG00000005320|Vega:OTTDARG00000017711	5	-	nipsnap homolog 1 (C. elegans)	protein-coding	nipsnap1	nipsnap homolog 1 (C. elegans)	O	protein NipSnap homolog 1	20180603	-	1	8508	NIPSNAP1	1	8508	NIPSNAP1	0			1	8508	NIPSNAP1	1
7955	30232	nipsnap2	-	gbas|wu:fc08b08|zgc:92497	ZFIN:ZDB-GENE-991008-18|Vega:OTTDARG00000039646	15	-	nipsnap homolog 2	protein-coding	nipsnap2	nipsnap homolog 2	O	protein NipSnap homolog 2|glioblastoma amplified sequence	20180703	-	1	2631	NIPSNAP2	1	2631	NIPSNAP2	1	2631	NIPSNAP2	1	2631	NIPSNAP2	1
7955	30234	tnn	-	tenw|tnw|zgc:110729	ZFIN:ZDB-GENE-990415-262|Ensembl:ENSDARG00000024829|Vega:OTTDARG00000032617	2	-	tenascin N	protein-coding	tnn	tenascin N	O	tenascin-N|etID309873.2|tenascin W	20180409	-	1	63923	TNN	0			1	63923	TNN	1	63923	TNN	1
7955	30236	cx43	-	cx43a1|gja1|stopsel|stp|zfCx43.3	ZFIN:ZDB-GENE-991105-4|Ensembl:ENSDARG00000041799|Vega:OTTDARG00000007101	20	-	connexin 43	protein-coding	cx43	connexin 43	O	gap junction alpha-1 protein|etID309742.9|gap junction protein, alpha 1|shf|short fin protein|sof	20180708	-	1	2697	GJA1	1	2697	GJA1	0			1	2697	GJA1	1
7955	30237	es1	-	C21orf22|esi|fk61d03|gatd3a|wu:fk61d03	ZFIN:ZDB-GENE-980526-188|Ensembl:ENSDARG00000094516|Vega:OTTDARG00000032517	8	-	es1 protein	protein-coding	es1	es1 protein	O	ES1 protein, mitochondrial	20180627	-	1	8209	GATD3A	0			0			1	8209	GATD3A	1
7955	30238	en2b	-	ENG-3|ZF-EN-1|en3|eng2b|eng3	ZFIN:ZDB-GENE-980526-40|Ensembl:ENSDARG00000038868|Vega:OTTDARG00000018409	2	-	engrailed homeobox 2b	protein-coding	en2b	engrailed homeobox 2b	O	homeobox protein engrailed-2b|engrailed 2b|engrailed 3|homeobox protein en-2b	20180627	-	1	2020	EN2	1	2020	EN2	0			1	2020	EN2	1
7955	30239	neurog1	-	NGN-1|Zath4c|cb260|chunp6899|neurod3|ngn1|ngr1|zNgn1	ZFIN:ZDB-GENE-990415-174|Ensembl:ENSDARG00000056130|Vega:OTTDARG00000020942	14	-	neurogenin 1	protein-coding	neurog1	neurogenin 1	O	neurogenin-1|neurogenic differentiation 3|neurogenic differentiation factor 3|neurogenin-related protein 1	20180708	-	1	4762	NEUROG1	1	4762	NEUROG1	1	4762	NEUROG1	1	4762	NEUROG1	1
7955	30240	fbln1	-	FIBL-1|fbln1c|fbln1d|wu:fc52c06	ZFIN:ZDB-GENE-990415-73|Ensembl:ENSDARG00000103311	25	-	fibulin 1	protein-coding	fbln1	fibulin 1	O	fibulin-1|fibulin 1C|fibulin 1D	20180630	-	1	2192	FBLN1	1	2192	FBLN1	1	2192	FBLN1	1	2192	FBLN1	1
7955	30242	mest	-	Zpeg1|peg1|peg1/mest	ZFIN:ZDB-GENE-991111-5|Ensembl:ENSDARG00000032319|Vega:OTTDARG00000012661	4	-	mesoderm specific transcript	protein-coding	mest	mesoderm specific transcript	O	mesoderm-specific transcript homolog protein|alpha/beta hydroxylase	20180703	-	1	4232	MEST	1	4232	MEST	0			1	4232	MEST	1
7955	30243	en2a	-	ENG-2|ZF-EN-2|Zf-en|eng2|eng2a	ZFIN:ZDB-GENE-980526-167|Ensembl:ENSDARG00000026599|Vega:OTTDARG00000018405	7	-	engrailed homeobox 2a	protein-coding	en2a	engrailed homeobox 2a	O	homeobox protein engrailed-2a|engrailed 2a|homeobox protein en-2a	20180627	-	1	2020	EN2	1	2020	EN2	0			1	2020	EN2	1
7955	30244	en1a	-	ENG-1|en-1|en1|eng1|eng1a|zgc:100771	ZFIN:ZDB-GENE-980526-216|Ensembl:ENSDARG00000014321	9	-	engrailed homeobox 1a	protein-coding	en1a	engrailed homeobox 1a	O	homeobox protein engrailed-1a|engrailed 1a|homeobox protein en-1a	20180627	-	1	2019	EN1	0			1	2019	EN1	1	2019	EN1	1
7955	30245	wt1a	-	wt1|zwt1	ZFIN:ZDB-GENE-980526-558|Ensembl:ENSDARG00000031420|Vega:OTTDARG00000035742	25	-	wilms tumor 1a	protein-coding	wt1a	wilms tumor 1a	O	wilms tumor 1a	20180708	-	1	7490	WT1	1	7490	WT1	1	7490	WT1	1	7490	WT1	1
7955	30248	calr3a	-	calr|zgc:85636	ZFIN:ZDB-GENE-000208-17|Ensembl:ENSDARG00000103979|Vega:OTTDARG00000017263	22	-	calreticulin 3a	protein-coding	calr3a	calreticulin 3a	O	calreticulin	20180627	-	1	125972	CALR3	0			0			1	125972	CALR3	1
7955	30250	sema3d	-	sema2|semaZ2	ZFIN:ZDB-GENE-990715-2|Ensembl:ENSDARG00000017369|Vega:OTTDARG00000032427	18	-	sema domain, immunoglobulin domain (Ig), short basic domain, secreted, (semaphorin) 3D	protein-coding	sema3d	sema domain, immunoglobulin domain (Ig), short basic domain, secreted, (semaphorin) 3D	O	semaphorin-3D|sema Z2|semaphorin 3d|semaphorin-2|semaphorin-Z2	20180627	-	1	223117	SEMA3D	1	223117	SEMA3D	1	223117	SEMA3D	1	223117	SEMA3D	1
7955	30252	sema3h	-	Sema3G|sema8|semaZ8	ZFIN:ZDB-GENE-990715-8|Ensembl:ENSDARG00000042616|Vega:OTTDARG00000018358	8	-	sema domain, immunoglobulin domain (Ig), short basic domain, secreted, (semaphorin) 3H	protein-coding	sema3h	sema domain, immunoglobulin domain (Ig), short basic domain, secreted, (semaphorin) 3H	O	sema domain, immunoglobulin domain (Ig), short basic domain, secreted, (semaphorin) 3H|class 3 secreted semaphorin|semaphorin 3h|semaphorin 8	20180627	-	0			0			0			0			1
7955	30253	tbx2b	-	hm:zeh1581|tbx-c|tbx2|tbxc|zeh1581	ZFIN:ZDB-GENE-990726-27|Ensembl:ENSDARG00000006120|Vega:OTTDARG00000020747	15	-	T-box 2b	protein-coding	tbx2b	T-box 2b	O	T-box transcription factor TBX2b|T-box gene C|T-box protein 2b|fby|lor	20180703	-	1	6909	TBX2	1	6909	TBX2	1	6909	TBX2	1	6909	TBX2	1
7955	30254	tbx16l	-	ZF-TBX6|cb123|etID309793.5|sb:cb123|tbx6|tbx6l|z.TBX6	ZFIN:ZDB-GENE-980526-171|Ensembl:ENSDARG00000006939|Vega:OTTDARG00000018501	5	-	T-box 16, like	protein-coding	tbx16l	T-box 16, like	O	T-box transcription factor TBX6L|T-box 6, like|T-box protein 6|T-box protein 6L|T-box transcription factor TBX6	20180627	-	1	6911	TBX6	0			0			1	6911	TBX6	1
7955	30255	tfa	-	cb285|gavi|id:ibd3238|id:ibd3525|sb:cb285|trf|wu:fb57g06|wu:fb62h02|wu:fb63h10|wu:fb64h10|zgc:112154	ZFIN:ZDB-GENE-980526-35|Ensembl:ENSDARG00000016771|Vega:OTTDARG00000029011	2	-	transferrin-a	protein-coding	tfa	transferrin-a	O	serotransferrin|transferrin	20180627	-	1	7018	TF	1	7018	TF	0			1	7018	TF	1
7955	30256	kita	-	c-kit|kit|receptor|sparse	ZFIN:ZDB-GENE-980526-464|Ensembl:ENSDARG00000043317|Vega:OTTDARG00000033805	20	-	v-kit Hardy-Zuckerman 4 feline sarcoma viral oncogene homolog a	protein-coding	kita	v-kit Hardy-Zuckerman 4 feline sarcoma viral oncogene homolog a	O	mast/stem cell growth factor receptor kita|SCFR|c-kit homolog|kit receptor a|proto-oncogene tyrosine-protein kinase Kit|spa|spa-1|tyrosine kinase|tyrosine-protein kinase Kit	20180627	-	1	3815	KIT	1	3815	KIT	1	3815	KIT	1	3815	KIT	1
7955	30259	prph	-	plasticin|zgc:111926	ZFIN:ZDB-GENE-990415-207|Ensembl:ENSDARG00000028306|Vega:OTTDARG00000035445	11	-	peripherin	protein-coding	prph	peripherin	O	peripherin	20180627	-	1	5630	PRPH	1	5630	PRPH	0			1	5630	PRPH	1
7955	30260	noto	-	Znot|flh	ZFIN:ZDB-GENE-990415-75|Ensembl:ENSDARG00000021201|Vega:OTTDARG00000020758	13	-	notochord homeobox	protein-coding	noto	notochord homeobox	O	notochord homeobox|floating head	20180703	-	1	344022	NOTO	0			0			1	344022	NOTO	1
7955	30262	ins	-	zgc:109842	ZFIN:ZDB-GENE-980526-110|Ensembl:ENSDARG00000035350|Vega:OTTDARG00000042752	5	-	preproinsulin	protein-coding	ins	preproinsulin	O	insulin|insa	20180708	-	1	3630	INS	1	3630	INS	0			1	3630	INS	1
7955	30263	ddx4	-	vas|vasa|vlg|wu:fi24g05|zgc:109812|zgc:158535	ZFIN:ZDB-GENE-990415-272|Ensembl:ENSDARG00000014373|Vega:OTTDARG00000035216	10	-	DEAD (Asp-Glu-Ala-Asp) box polypeptide 4	protein-coding	ddx4	DEAD (Asp-Glu-Ala-Asp) box polypeptide 4	O	probable ATP-dependent RNA helicase DDX4|vasa homolog	20180627	-	1	54514	DDX4	1	54514	DDX4	1	54514	DDX4	1	54514	DDX4	1
7955	30264	tbx16	-	cb103|id:ibd2185|spt|spt-1|wu:fa17g07|zgc:109817	ZFIN:ZDB-GENE-990615-5|Ensembl:ENSDARG00000007329|Vega:OTTDARG00000028936	8	-	T-box 16	protein-coding	tbx16	T-box 16	O	T-box-containing protein TBX6L|T-box gene 16|spadetail	20180627	-	0			0			0			0			1
7955	30265	ctnnb1	-	ctnnb|id:ibd2058|wu:fb73e10|wu:fi81c06|wu:fk25h01	ZFIN:ZDB-GENE-980526-362|Ensembl:ENSDARG00000014571|Vega:OTTDARG00000033990	16	-	catenin (cadherin-associated protein), beta 1	protein-coding	ctnnb1	catenin (cadherin-associated protein), beta 1	O	catenin beta-1|beta-catenin	20180627	-	1	1499	CTNNB1	1	1499	CTNNB1	1	1499	CTNNB1	1	1499	CTNNB1	1
7955	30266	sema3aa	-	sema1a|sema3a1|semaZ1a	ZFIN:ZDB-GENE-991209-3|Ensembl:ENSDARG00000019235|Vega:OTTDARG00000007689	4	-	sema domain, immunoglobulin domain (Ig), short basic domain, secreted, (semaphorin) 3Aa	protein-coding	sema3aa	sema domain, immunoglobulin domain (Ig), short basic domain, secreted, (semaphorin) 3Aa	O	semaphorin-3aa|sem1a|sema Z1A|semaphorin 1a|semaphorin-1A|semaphorin-Z1A	20180627	-	1	10371	SEMA3A	0			0			1	10371	SEMA3A	1
7955	30267	sema3ab	-	sema1b|sema3a2|semaZ1b	ZFIN:ZDB-GENE-991209-6|Ensembl:ENSDARG00000042210|Vega:OTTDARG00000009872	18	-	sema domain, immunoglobulin domain (Ig), short basic domain, secreted, (semaphorin) 3Ab	protein-coding	sema3ab	sema domain, immunoglobulin domain (Ig), short basic domain, secreted, (semaphorin) 3Ab	O	semaphorin-3ab|sema Z1B|semaphorin 1b|semaphorin-1B|semaphorin-Z1B	20180627	-	1	10371	SEMA3A	1	10371	SEMA3A	1	10371	SEMA3A	1	10371	SEMA3A	1
7955	30268	ccl27a	-	ccl1|wu:fa96a04	ZFIN:ZDB-GENE-000208-28|Ensembl:ENSDARG00000058570|Vega:OTTDARG00000034537	8	-	chemokine (C-C motif) ligand 27a	protein-coding	ccl27a	chemokine (C-C motif) ligand 27a	O	C-C motif chemokine 27|CC chemokine 1|Dr18_WGA1436_1_236332|Dr8_WGA606_1_66363|dr-chr18-CCL11-34.7%-DN	20180703	-	1	10850	CCL27	0			0			1	10850	CCL27	1
7955	30269	shha	-	ShhNC|fc83d08|shh|syu|vhh-1|vhh1|wu:fc83d08	ZFIN:ZDB-GENE-980526-166|Ensembl:ENSDARG00000068567|Vega:OTTDARG00000035495	7	-	sonic hedgehog a	protein-coding	shha	sonic hedgehog a	O	sonic hedgehog protein A|shh unprocessed N-terminal signaling and C-terminal autoprocessing domains|sonic-you	20180627	-	1	6469	SHH	1	6469	SHH	1	6469	SHH	1	6469	SHH	1
7955	30270	ngfa	-	NT-7|nt7|ntf7|zNT-7|znt7	ZFIN:ZDB-GENE-990415-176|Ensembl:ENSDARG00000058961|Vega:OTTDARG00000021070	23	-	nerve growth factor a (beta polypeptide)	protein-coding	ngfa	nerve growth factor a (beta polypeptide)	O	neurotrophin-7|etID309941.23	20180703	-	1	4803	NGF	0			1	4803	NGF	1	4803	NGF	1
7955	30271	nr1d2b	-	reverbb|reverbb2|zgc:92019	ZFIN:ZDB-GENE-990415-244|Ensembl:ENSDARG00000009594|Vega:OTTDARG00000023405	19	-	nuclear receptor subfamily 1, group D, member 2b	protein-coding	nr1d2b	nuclear receptor subfamily 1, group D, member 2b	O	nuclear receptor subfamily 1 group D member 2|NR1D2-B|Rev-Erb beta 2|rev erb beta 2|rev-erb-beta	20180627	-	1	9975	NR1D2	1	9975	NR1D2	1	9975	NR1D2	1	9975	NR1D2	1
7955	30273	snai1a	-	cb643|sna-1|sna1|snai1|snail1|snail1a|zgc:109820	ZFIN:ZDB-GENE-990415-255|Ensembl:ENSDARG00000056995|Vega:OTTDARG00000020412	11	-	snail family zinc finger 1a	protein-coding	snai1a	snail family zinc finger 1a	O	snail family zinc finger 1a	20180708	-	1	6615	SNAI1	0			0			1	6615	SNAI1	1
7955	30274	foxg1a	-	BF-1|bf1|foxg1|zgc:109850	ZFIN:ZDB-GENE-990415-267|Ensembl:ENSDARG00000070769|Vega:OTTDARG00000028809	17	-	forkhead box G1a	protein-coding	foxg1a	forkhead box G1a	O	forkhead box protein G1|brain factor 1|forkhead box G1	20180627	-	1	2290	FOXG1	1	2290	FOXG1	1	2290	FOXG1	1	2290	FOXG1	1
7955	30275	inhbb	-	actbb|actbetaB	ZFIN:ZDB-GENE-990415-2|Ensembl:ENSDARG00000040777|Vega:OTTDARG00000018304	9	-	inhibin subunit beta B	protein-coding	inhbb	inhibin subunit beta B	O	inhibin beta B chain|activin beta B|inhibin, beta B	20180627	-	1	3625	INHBB	1	3625	INHBB	1	3625	INHBB	1	3625	INHBB	1
7955	30276	cx43.4	-	cb232|gja7|gjc1|wu:fc46h11	ZFIN:ZDB-GENE-990415-38|Ensembl:ENSDARG00000007099|Vega:OTTDARG00000021003	9	-	connexin 43.4	protein-coding	cx43.4	connexin 43.4	O	gap junction gamma-1 protein|gap junction alpha-7 protein	20180627	-	1	10052	GJC1	0			0			1	10052	GJC1	1
7955	30277	mdka	-	fb05b02|fc32h11|mdk1|plei1|wu:fb05b02|wu:fc32h11|zgc:86655	ZFIN:ZDB-GENE-990621-1|Ensembl:ENSDARG00000036036|Vega:OTTDARG00000020209	7	-	midkine a	protein-coding	mdka	midkine a	O	midkine|midkine-related growth factor|pleiotrophin 1	20180627	-	1	4192	MDK	1	4192	MDK	1	4192	MDK	1	4192	MDK	1
7955	30280	jak1	-	fb93e10|wu:fb93e10	ZFIN:ZDB-GENE-980526-142|Ensembl:ENSDARG00000020625|Vega:OTTDARG00000019779	6	-	Janus kinase 1	protein-coding	jak1	Janus kinase 1	O	tyrosine-protein kinase JAK1|etID309794.6|jak-1|jak1 kinase	20180627	-	1	3716	JAK1	1	3716	JAK1	1	3716	JAK1	1	3716	JAK1	1
7955	30281	npy	-	si:dkey-22m8.5	ZFIN:ZDB-GENE-980526-438|Ensembl:ENSDARG00000036222|Vega:OTTDARG00000014394	19	-	neuropeptide Y	protein-coding	npy	neuropeptide Y	O	pro-neuropeptide Y	20180627	-	1	4852	NPY	1	4852	NPY	1	4852	NPY	1	4852	NPY	1
7955	30283	wnt11r	-	fk73h04|wu:fk73h04	ZFIN:ZDB-GENE-980526-249|Ensembl:ENSDARG00000014796|Vega:OTTDARG00000031120	10	-	wingless-type MMTV integration site family, member 11, related	protein-coding	wnt11r	wingless-type MMTV integration site family, member 11, related	O	protein Wnt-11|wnt11-related	20180627	-	1	7481	WNT11	1	7481	WNT11	1	7481	WNT11	1	7481	WNT11	1
7955	30285	her5	-	her-5|zgc:136537	ZFIN:ZDB-GENE-990415-90|Ensembl:ENSDARG00000008796|Vega:OTTDARG00000031796	14	-	hairy-related 5	protein-coding	her5	hairy-related 5	O	hairy-related 5	20180627	-	1	84667	HES7	0			0			1	84667	HES7	1
7955	30286	ndrg3a	-	fc04h03|ndr3|ndrg3|wu:fc04h03|zgc:63551	ZFIN:ZDB-GENE-980526-124|Ensembl:ENSDARG00000013087|Vega:OTTDARG00000020413	11	-	ndrg family member 3a	protein-coding	ndrg3a	ndrg family member 3a	O	ndrg family member 3a|N-myc downstream regulated 3|N-myc downstream regulated family member 3a	20180703	-	1	57446	NDRG3	1	57446	NDRG3	0			1	57446	NDRG3	1
7955	30287	her1	-	HER-1|id:ibd5086	ZFIN:ZDB-GENE-980526-125|Ensembl:ENSDARG00000014722|Vega:OTTDARG00000018899	5	-	hairy-related 1	protein-coding	her1	hairy-related 1	O	transcription factor HES-7|Hes7|etID309753.5	20180627	-	1	84667	HES7	0			0			1	84667	HES7	1
7955	30288	her6	-	HER-6|cb129	ZFIN:ZDB-GENE-980526-144|Ensembl:ENSDARG00000006514|Vega:OTTDARG00000026123	6	-	hairy-related 6	protein-coding	her6	hairy-related 6	O	transcription factor HES-1|Hes1b	20180627	-	1	3280	HES1	1	3280	HES1	1	3280	HES1	1	3280	HES1	1
7955	30289	her3	-	HER-3	ZFIN:ZDB-GENE-980526-204|Ensembl:ENSDARG00000076857|Vega:OTTDARG00000032599	8	-	hairy-related 3	protein-coding	her3	hairy-related 3	O	transcription factor HES-3	20180630	-	1	390992	HES3	0			1	390992	HES3	1	390992	HES3	1
7955	30291	cdh2	-	bib|glo|lyr|ncad|pac|wu:fb47h04	ZFIN:ZDB-GENE-990415-171|Ensembl:ENSDARG00000018693|Vega:OTTDARG00000015513	20	-	cadherin 2, type 1, N-cadherin (neuronal)	protein-coding	cdh2	cadherin 2, type 1, N-cadherin (neuronal)	O	cadherin-2|cadherin 2, neuronal|glass onion|labyrinth|n-cadherin|neural cadherin|parachute	20180627	-	1	1000	CDH2	1	1000	CDH2	1	1000	CDH2	1	1000	CDH2	1
7955	30292	ndr2	-	Ndr-2|Znr-1|cyc|cyclops|ndr1|znr1	ZFIN:ZDB-GENE-990415-181|Ensembl:ENSDARG00000101279	12	-	nodal-related 2	protein-coding	ndr2	nodal-related 2	O	nodal-related 2|cyc-1|nodal-related 1	20180708	-	1	4838	NODAL	0			1	4838	NODAL	1	4838	NODAL	1
7955	30294	or115-15	-	or|or9.2|zor	ZFIN:ZDB-GENE-990415-189|Ensembl:ENSDARG00000079294|Vega:OTTDARG00000028322	21	-	odorant receptor, family F, subfamily 115, member 15	protein-coding	or115-15	odorant receptor, family F, subfamily 115, member 15	O	odorant receptor, family F, subfamily 115, member 15|odorant receptor, family 9, member 2|receptor 9	20180703	-	0			1	219865	OR8G5	0			1	219865	OR8G5	1
7955	30295	rho	-	RH1|Rh|rh1.1|wu:fi06d11|zfo2|zfrho	ZFIN:ZDB-GENE-990415-271|Ensembl:ENSDARG00000002193|Vega:OTTDARG00000028940	8	-	rhodopsin	protein-coding	rho	rhodopsin	O	rhodopsin|retinal rod opsin pigment rh1.1|rhodopsin-like-1.1 rod opsin|rod opsin	20180627	-	1	6010	RHO	0			0			1	6010	RHO	1
7955	30296	foxo3b	-	fkhr|foxo5|wu:fj65a12|zFkhr	ZFIN:ZDB-GENE-990708-6|Ensembl:ENSDARG00000042904|Vega:OTTDARG00000006940	20	-	forkhead box O3b	protein-coding	foxo3b	forkhead box O3b	O	forkhead box protein O3|forkhead box O5|forkhead protein	20180627	-	1	2309	FOXO3	1	2309	FOXO3	1	2309	FOXO3	1	2309	FOXO3	1
7955	30297	cdh4	-	R-cadherin|rcad|zgc:136316	ZFIN:ZDB-GENE-991207-1|Ensembl:ENSDARG00000015002|Vega:OTTDARG00000020365	11	-	cadherin 4, type 1, R-cadherin (retinal)	protein-coding	cdh4	cadherin 4, type 1, R-cadherin (retinal)	O	cadherin-4|cadherin 4, retinal	20180627	-	1	1002	CDH4	1	1002	CDH4	0			1	1002	CDH4	1
7955	30298	jak2b	-	JAK2bCA|jak2	ZFIN:ZDB-GENE-980526-123|Ensembl:ENSDARG00000018882|Vega:OTTDARG00000019129	5	-	Janus kinase 2b	protein-coding	jak2b	Janus kinase 2b	O	tyrosine-protein kinase JAK2|Jak2b kinase|PTK JAK2b|protein tyrosine kinase JAK2b	20180627	-	1	3717	JAK2	1	3717	JAK2	1	3717	JAK2	1	3717	JAK2	1
7955	30299	ihhb	-	IHH|ehh|zgc:113262	ZFIN:ZDB-GENE-980526-135|Ensembl:ENSDARG00000058815|Vega:OTTDARG00000034594	6	-	Indian hedgehog homolog b	protein-coding	ihhb	Indian hedgehog homolog b	O	indian hedgehog B protein|echidna hedgehog protein|hh[b]|hhb	20180627	-	1	3549	IHH	1	3549	IHH	0			1	3549	IHH	1
7955	30300	her2	-	HER-2	ZFIN:ZDB-GENE-980526-274|Ensembl:ENSDARG00000038205|Vega:OTTDARG00000035474	11	-	hairy-related 2	protein-coding	her2	hairy-related 2	O	hairy-related 2|Hes5a	20180627	-	1	388585	HES5	0			0			1	388585	HES5	1
7955	30301	her4.2	-	HER-4|her4|her4.1|si:ch73-21g5.3|wu:fq41c06|zgc:55218	ZFIN:ZDB-GENE-060815-1|Ensembl:ENSDARG00000056729|Vega:OTTDARG00000027455	23	-	hairy-related 4, tandem duplicate 2	protein-coding	her4.2	hairy-related 4, tandem duplicate 2	O	hairy-related 4.2|Hes5d|Hes5e|ch73-21g5.2|hairy-related 4, tandem duplicate 1|hairy-related 4.1	20180708	-	0			1	388585	HES5	0			1	388585	HES5	1
7955	30303	atoh1a	-	Atoh1.1|ZATH-1|Zath1a|ath1|atoh1|zath1|zgc:136417	ZFIN:ZDB-GENE-990415-17|Ensembl:ENSDARG00000055294|Vega:OTTDARG00000020311	8	-	atonal bHLH transcription factor 1a	protein-coding	atoh1a	atonal bHLH transcription factor 1a	O	protein atonal homolog 1|atonal homolog 1a	20180708	-	1	474	ATOH1	1	474	ATOH1	1	474	ATOH1	1	474	ATOH1	1
7955	30304	tdgf1	-	cb85|cripto|oep|wu:fe01d04|zgc:109829	ZFIN:ZDB-GENE-990415-198|Ensembl:ENSDARG00000035095	10	-	teratocarcinoma-derived growth factor 1	protein-coding	tdgf1	teratocarcinoma-derived growth factor 1	O	cryptic protein|one-eyed pinhead	20180627	-	1	6997	TDGF1	0			0			1	6997	TDGF1	1
7955	30307	jak2a	-	jak4	ZFIN:ZDB-GENE-980526-481|Ensembl:ENSDARG00000104808|Vega:OTTDARG00000034073	21	-	Janus kinase 2a	protein-coding	jak2a	Janus kinase 2a	O	tyrosine-protein kinase JAK2|Jak2a kinase|TEL/JAK2 fusion protein	20180627	-	1	3717	JAK2	0			0			1	3717	JAK2	1
7955	30308	wnt10b	-	Zwnt[d]|wnt10br|wnt[d]	ZFIN:ZDB-GENE-980526-524|Ensembl:ENSDARG00000040925|Vega:OTTDARG00000021308	23	-	wingless-type MMTV integration site family, member 10b	protein-coding	wnt10b	wingless-type MMTV integration site family, member 10b	O	protein Wnt-10b|wnt-d|wnt10b-related	20180627	-	1	7480	WNT10B	1	7480	WNT10B	1	7480	WNT10B	1	7480	WNT10B	1
7955	30310	tcf3a	-	e12|tcf3|zfe12|zgc:113926	ZFIN:ZDB-GENE-990415-51|Ensembl:ENSDARG00000005915	2	-	transcription factor 3a	protein-coding	tcf3a	transcription factor 3a	O	transcription factor E2-alpha|E2A|TCF3 transcription factor 3|Tcf3b|human E12 homolog|transcription factor 3	20180703	-	1	6929	TCF3	0			0			1	6929	TCF3	1
7955	30311	ek1	-	epha3|etID309879.24|rtk7|zgc:100780	ZFIN:ZDB-GENE-990415-58|Ensembl:ENSDARG00000020080|Vega:OTTDARG00000021371	24	-	eph-like kinase 1	protein-coding	ek1	eph-like kinase 1	O	ephrin type-A receptor 3|eph-like receptor tyrosine kinase 7|epha4d|tyrosine-protein kinase receptor ZEK1	20180627	-	0			0			0			0			1
7955	30313	ephb3a	-	ek3|ephb3|fc62d03|rtk3|wu:fc62d03|zek3	ZFIN:ZDB-GENE-990415-60|Ensembl:ENSDARG00000031548|Vega:OTTDARG00000029001	2	-	eph receptor B3a	protein-coding	ephb3a	eph receptor B3a	O	ephrin type-B receptor 3|eph-like kinase 3|eph-like receptor tyrosine kinase 3|epha3a|tyrosine-protein kinase receptor ZEK3	20180627	-	1	2049	EPHB3	0			0			1	2049	EPHB3	1
7955	30314	apoeb	-	apoe|cb82|hm:zeh1311|wu:fa03d06|wu:fa97a11|wu:fc95h12|wu:fj54e06|zeh1311	ZFIN:ZDB-GENE-980526-368|Ensembl:ENSDARG00000040295|Vega:OTTDARG00000021059	16	-	apolipoprotein Eb	protein-coding	apoeb	apolipoprotein Eb	O	apolipoprotein Eb|ApoE-2|apo-Eb	20180708	-	1	348	APOE	0			0			1	348	APOE	1
7955	30315	foxn4	-	whn|whna	ZFIN:ZDB-GENE-990415-277|Ensembl:ENSDARG00000010591|Vega:OTTDARG00000015990	5	-	forkhead box N4	protein-coding	foxn4	forkhead box N4	O	forkhead box protein N4|sli|slipjig|winged helix nude	20180627	-	1	121643	FOXN4	1	121643	FOXN4	1	121643	FOXN4	1	121643	FOXN4	1
7955	30316	otpb	-	cb977|otp|otp1	ZFIN:ZDB-GENE-990708-7|Ensembl:ENSDARG00000058379|Vega:OTTDARG00000019338	5	-	orthopedia homeobox b	protein-coding	otpb	orthopedia homeobox b	O	homeobox protein orthopedia B|orthopedia homolog b|orthopedia protein|otp a	20180627	-	1	23440	OTP	1	23440	OTP	0			1	23440	OTP	1
7955	30317	hoxb5a	-	ZF-21|ZF21|hox-2.1|hox-B5|hoxb5|wu:fc38c09|z-18	ZFIN:ZDB-GENE-980526-70|Ensembl:ENSDARG00000013057|Vega:OTTDARG00000019756	3	-	homeobox B5a	protein-coding	hoxb5a	homeobox B5a	O	homeobox protein Hox-B5a|homeo box B5a|homeobox gene B-5|homeobox protein Zf-21	20180627	-	1	3215	HOXB5	0			1	3215	HOXB5	1	3215	HOXB5	1
7955	30321	pou3f3b	-	fb92g06|pou1|pou23|wu:fb92g06|zfpou1|zp23|zp23pou	ZFIN:ZDB-GENE-980526-140|Ensembl:ENSDARG00000095896|Vega:OTTDARG00000034551	6	-	POU class 3 homeobox 3b	protein-coding	pou3f3b	POU class 3 homeobox 3b	O	POU domain, class 3, transcription factor 3-B|POU domain gene 1|POU domain gene 23|POU domain protein 1|POU domain protein 23|ZP-23|brain-1.0|brain-specific homeobox/POU domain protein 1.0|zfbrn-1.0	20180708	-	1	5455	POU3F3	1	5455	POU3F3	1	5455	POU3F3	1	5455	POU3F3	1
7955	30324	tpma	-	TPM1|fb37a09|tm|wu:fb37a09	ZFIN:ZDB-GENE-990415-269|Ensembl:ENSDARG00000033683|Vega:OTTDARG00000043761	7	-	alpha-tropomyosin	protein-coding	tpma	alpha-tropomyosin	O	tropomyosin alpha-1 chain|TPM1-2 alpha|tropomyosin 1-2 nu	20180627	-	0			0			0			0			1
7955	30325	hoxa2b	-	Z-75|hoxa2	ZFIN:ZDB-GENE-990415-98|Ensembl:ENSDARG00000023031|Vega:OTTDARG00000027661	16	-	homeobox A2b	protein-coding	hoxa2b	homeobox A2b	O	homeobox protein Hox-A2b|etID309949.16|homeo box A2b|homeobox gene A-2|hox-A2	20180708	-	1	3199	HOXA2	1	3199	HOXA2	1	3199	HOXA2	1	3199	HOXA2	1
7955	30327	cyt1	-	wu:fa03a08|wu:fb34e10	ZFIN:ZDB-GENE-991008-6|Ensembl:ENSDARG00000092947|Vega:OTTDARG00000014151	19	-	type I cytokeratin, enveloping layer	protein-coding	cyt1	type I cytokeratin, enveloping layer	O	type I cytokeratin, enveloping layer|krtt1c19c	20180627	-	0			1	3872	KRT17	7	192666;3866;3857;3868;3880;3859;147183	KRT24;KRT15;KRT9;KRT16;KRT19;KRT12;KRT25	8	3872;192666;3866;3857;3868;3880;3859;147183	KRT17;KRT24;KRT15;KRT9;KRT16;KRT19;KRT12;KRT25	1
7955	30329	hoxd4a	-	etID309823.9|etID37000.9|fb36c05|hoxd4|wu:fb36c05	ZFIN:ZDB-GENE-980526-214|Ensembl:ENSDARG00000059276|Vega:OTTDARG00000017438	9	-	homeobox D4a	protein-coding	hoxd4a	homeobox D4a	O	homeobox protein Hox-D4a|homeo box D4a|homeobox gene D-4|hox-D4	20180627	-	1	3233	HOXD4	1	3233	HOXD4	1	3233	HOXD4	1	3233	HOXD4	1
7955	30331	cahz	-	CAH-Z|cah|cb588|id:ibd5016|wu:cegs2190|wu:fj65c09	ZFIN:ZDB-GENE-980526-39|Ensembl:ENSDARG00000011166|Vega:OTTDARG00000019781	2	-	carbonic anhydrase	protein-coding	cahz	carbonic anhydrase	O	carbonic anhydrase|ca2b|carbonate dehydratase|zCA2-like b|zCAb	20180627	-	1	760	CA2	1	377677	CA13	2	760;761	CA2;CA3	3	760;761;377677	CA2;CA3;CA13	1
7955	30332	lmo2	-	wu:fc83a08|zgc:111930	ZFIN:ZDB-GENE-980526-419|Ensembl:ENSDARG00000095019|Vega:OTTDARG00000032442	18	-	LIM domain only 2 (rhombotin-like 1)	protein-coding	lmo2	LIM domain only 2 (rhombotin-like 1)	O	rhombotin-2|LIM domain only protein 2|LIM domain only-2|LMO-2|ttg2|zlmo2	20180708	-	1	4005	LMO2	1	4005	LMO2	1	4005	LMO2	1	4005	LMO2	1
7955	30333	pou5f3	-	POU-2|cb197|chunp6868|etID49452.21|gp-9|gp9|oct4|pou2|pou5f1|spg|spg/pou2|wu:fd18d06	ZFIN:ZDB-GENE-980526-485|Ensembl:ENSDARG00000044774|Vega:OTTDARG00000032106	21	-	POU domain, class 5, transcription factor 3	protein-coding	pou5f3	POU domain, class 5, transcription factor 3	O	POU domain, class 5, transcription factor 1|POU domain gene 2|POU domain protein 2|spiel-ohne-grenzen|spiel-ohne-grenzen/pou2	20180627	-	0			0			0			0			1
7955	30334	pou6f1	-	pou[c]|pouc	ZFIN:ZDB-GENE-980526-530|Ensembl:ENSDARG00000011570|Vega:OTTDARG00000028232	23	-	POU class 6 homeobox 1	protein-coding	pou6f1	POU class 6 homeobox 1	O	POU domain, class 6, transcription factor 1|POU domain gene C|POU domain protein C|ZFPOU[C]	20180603	-	1	5463	POU6F1	1	5463	POU6F1	1	5463	POU6F1	1	5463	POU6F1	1
7955	30335	eve1	-	cb872|evx3	ZFIN:ZDB-GENE-980526-69|Ensembl:ENSDARG00000056012|Vega:OTTDARG00000019817	3	-	even-skipped-like1	protein-coding	eve1	even-skipped-like1	O	even-skipped-like1	20180627	-	0			0			0			0			1
7955	30337	hoxb1a	-	Z-3|hoxb1|id:ibd3532|sb:eu402	ZFIN:ZDB-GENE-990415-101|Ensembl:ENSDARG00000008174|Vega:OTTDARG00000019759	3	-	homeobox B1a	protein-coding	hoxb1a	homeobox B1a	O	homeobox protein Hox-B1a|etID309950.3|homeo box B1a|homeobox gene B-1|hox-B1	20180627	-	1	3211	HOXB1	1	3211	HOXB1	0			1	3211	HOXB1	1
7955	30338	hoxb2a	-	Z-151|hm:zehn0229|hoxb2|zehn0229	ZFIN:ZDB-GENE-990415-103|Ensembl:ENSDARG00000000175|Vega:OTTDARG00000019761	3	-	homeobox B2a	protein-coding	hoxb2a	homeobox B2a	O	homeobox protein Hox-B2a|homeo box B2a|homeobox gene B-2|hox-B2	20180627	-	1	3212	HOXB2	1	3212	HOXB2	1	3212	HOXB2	1	3212	HOXB2	1
7955	30339	hoxb3a	-	Z-92|hoxb3|id:ibd3053|wu:fc33f11|zgc:111819	ZFIN:ZDB-GENE-990415-104|Ensembl:ENSDARG00000029263|Vega:OTTDARG00000019760	3	-	homeobox B3a	protein-coding	hoxb3a	homeobox B3a	O	homeobox protein Hox-B3a|homeo box B3a|homeobox gene B-3|hox-B3	20180627	-	1	3213	HOXB3	1	3213	HOXB3	0			1	3213	HOXB3	1
7955	30340	hoxb4a	-	HOX-B4|Z-17|ZF-13|hoxb4|zf13	ZFIN:ZDB-GENE-990415-105|Ensembl:ENSDARG00000013533|Vega:OTTDARG00000019821	3	-	homeobox B4a	protein-coding	hoxb4a	homeobox B4a	O	homeobox protein Hox-B4a|Hoxb4a variant 2|etID309956.3|homeo box B4a|homeobox gene B-4|homeobox protein Zf-13	20180630	-	1	3214	HOXB4	1	3214	HOXB4	1	3214	HOXB4	1	3214	HOXB4	1
7955	30341	hoxb6a	-	ZF-22|ZF22|hox-2.2|hox-B6|hoxb6|z-39	ZFIN:ZDB-GENE-990415-106|Ensembl:ENSDARG00000010630|Vega:OTTDARG00000019822	3	-	homeobox B6a	protein-coding	hoxb6a	homeobox B6a	O	homeobox protein Hox-B6a|homeo box B6a|homeobox gene B-6|homeobox protein Zf-22	20180627	-	1	3216	HOXB6	1	3216	HOXB6	1	3216	HOXB6	1	3216	HOXB6	1
7955	30343	hoxb8a	-	fj67g02|gp-8|hoxb8|wu:fj67g02|zgc:64159	ZFIN:ZDB-GENE-990415-108|Ensembl:ENSDARG00000056027|Vega:OTTDARG00000019824	3	-	homeobox B8a	protein-coding	hoxb8a	homeobox B8a	O	homeobox protein Hox-B8a|homeo box B8a|homeobox gene B-8|hox-B8	20180627	-	1	3218	HOXB8	1	3218	HOXB8	1	3218	HOXB8	1	3218	HOXB8	1
7955	30344	hoxb9a	-	BZ-23|bz23|hoxb9|wu:fc06b03	ZFIN:ZDB-GENE-990415-109|Ensembl:ENSDARG00000056023|Vega:OTTDARG00000019818	3	-	homeobox B9a	protein-coding	hoxb9a	homeobox B9a	O	homeobox protein Hox-B9a|homeo box B9a|homeobox gene B-9|hox-B9	20180627	-	1	3219	HOXB9	1	3219	HOXB9	1	3219	HOXB9	1	3219	HOXB9	1
7955	30345	hoxc4a	-	hoxc4|z-96|zgc:110513	ZFIN:ZDB-GENE-990415-112|Ensembl:ENSDARG00000070338|Vega:OTTDARG00000016371	23	-	homeobox C4a	protein-coding	hoxc4a	homeobox C4a	O	homeobox protein Hox-C4a|homeo box C4a|homeobox gene C-4|hox-C4	20180627	-	1	3221	HOXC4	1	3221	HOXC4	1	3221	HOXC4	1	3221	HOXC4	1
7955	30346	hoxc6a	-	HOX-C6|ZF-61|hoxc-6|hoxc6|zgc:101882	ZFIN:ZDB-GENE-990415-113|Ensembl:ENSDARG00000070343|Vega:OTTDARG00000016363	23	-	homeobox C6a	protein-coding	hoxc6a	homeobox C6a	O	homeobox protein Hox-C6a|etID228114.23|homeo box C6a|homeobox gene C-6|homeobox protein Zf-61	20180627	-	1	3223	HOXC6	1	3223	HOXC6	1	3223	HOXC6	1	3223	HOXC6	1
7955	30349	hoxd3a	-	Z-56|hoxd3|im:7144208	ZFIN:ZDB-GENE-990415-120|Ensembl:ENSDARG00000059280|Vega:OTTDARG00000017440	9	-	homeobox D3a	protein-coding	hoxd3a	homeobox D3a	O	homeobox protein Hox-D3a|homeo box D3a|homeobox gene D-3|hox-D3	20180627	-	1	3232	HOXD3	1	3232	HOXD3	1	3232	HOXD3	1	3232	HOXD3	1
7955	30350	hoxd9a	-	hoxd9|z-28	ZFIN:ZDB-GENE-990415-121|Ensembl:ENSDARG00000059274|Vega:OTTDARG00000017435	9	-	homeobox D9a	protein-coding	hoxd9a	homeobox D9a	O	homeobox protein Hox-D9a|homeo box D9a|homeobox gene D-9|hox-D9	20180627	-	1	3235	HOXD9	1	3235	HOXD9	0			1	3235	HOXD9	1
7955	30354	lpl	-	fb62e04|fc49b03|wu:fb62e04|wu:fc49b03	ZFIN:ZDB-GENE-990415-139|Ensembl:ENSDARG00000087697	22	-	lipoprotein lipase	protein-coding	lpl	lipoprotein lipase	O	lipoprotein lipase	20180627	-	1	4023	LPL	1	4023	LPL	1	4023	LPL	1	4023	LPL	1
7955	30355	apoa1a	-	apoa|apoa1|cb49|wu:fb33f01|zgc:103718	ZFIN:ZDB-GENE-990415-14|Ensembl:ENSDARG00000012076|Vega:OTTDARG00000011440	5	-	apolipoprotein A-Ia	protein-coding	apoa1a	apolipoprotein A-Ia	O	apolipoprotein A-I|apo-AI|apoA-I|apolipoprotein A1|etID309895.5|etID32161.5	20180708	-	1	335	APOA1	1	335	APOA1	0			1	335	APOA1	1
7955	30356	or101-1	-	DRE1|DRE3|DRE9|fZOR1|or1|or11.1|zor1	ZFIN:ZDB-GENE-990415-190|Ensembl:ENSDARG00000013014|Vega:OTTDARG00000028334	21	-	odorant receptor, family B, subfamily 101, member 1	protein-coding	or101-1	odorant receptor, family B, subfamily 101, member 1	O	odorant receptor, family B, subfamily 101, member 1|olfactory receptor 6C75|Dr3OR5.4|odorant receptor 1|odorant receptor, family 11, member 1|olfactory receptor (dre1)|olfactory receptor (dre3)|olfactory receptor (dre9)	20180627	-	0			0			0			0			1
7955	30357	or122-2	-	fZOR2|or12.1|or2|or2a|zor2	ZFIN:ZDB-GENE-990415-192|Ensembl:ENSDARG00000087968|Vega:OTTDARG00000039758	15	-	odorant receptor, family E, subfamily 122, member 2	protein-coding	or122-2	odorant receptor, family E, subfamily 122, member 2	O	odorant receptor, family E, subfamily 122, member 2|odorant receptor 2|odorant receptor 2a|odorant receptor, family 12, member 1	20180603	-	0			0			0			0			1
7955	30358	or110-1	-	or14.1|or4	ZFIN:ZDB-GENE-990415-193|Ensembl:ENSDARG00000091203|Vega:OTTDARG00000042412	10	-	odorant receptor, family D, subfamily 110, member 1	protein-coding	or110-1	odorant receptor, family D, subfamily 110, member 1	O	odorant receptor, family D, subfamily 110, member 1|Dr3OR10.16|odorant receptor 4|odorant receptor, family 14, member 1	20180603	-	0			0			0			0			1
7955	30363	fzd4	-	fz1|zg01	ZFIN:ZDB-GENE-990415-217|Ensembl:ENSDARG00000104117	15	-	frizzled class receptor 4	protein-coding	fzd4	frizzled class receptor 4	O	frizzled-4|frizzled homolog 1|frizzled homolog 4	20180627	-	1	8322	FZD4	1	8322	FZD4	0			1	8322	FZD4	1
7955	30364	fzd5	-	fz2|fz8c|fzd8c|zg02	ZFIN:ZDB-GENE-990415-218|Ensembl:ENSDARG00000025420|Vega:OTTDARG00000029175	9	-	frizzled class receptor 5	protein-coding	fzd5	frizzled class receptor 5	O	frizzled-5|Fz5|frizzled homolog 2|frizzled homolog 5|frizzled homolog 8c	20180708	-	1	7855	FZD5	1	7855	FZD5	1	7855	FZD5	1	7855	FZD5	1
7955	30366	fzd10	-	fk48e04|fz4|fzb|wu:fk48e04|zg04	ZFIN:ZDB-GENE-990415-220|Ensembl:ENSDARG00000068213|Vega:OTTDARG00000042741	8	-	frizzled class receptor 10	protein-coding	fzd10	frizzled class receptor 10	O	frizzled-10|frizzled homolog 10|frizzled homolog 4|frizzled homolog B	20180627	-	1	11211	FZD10	1	11211	FZD10	1	11211	FZD10	1	11211	FZD10	1
7955	30369	fzd7a	-	fz7|id:ibd2735|wu:fc17e10|zg07	ZFIN:ZDB-GENE-990415-223|Ensembl:ENSDARG00000060004|Vega:OTTDARG00000020395	9	-	frizzled class receptor 7a	protein-coding	fzd7a	frizzled class receptor 7a	O	frizzled class receptor 7a|frizzled homolog 7a	20180627	-	1	8324	FZD7	1	8321	FZD1	1	8324	FZD7	2	8324;8321	FZD7;FZD1	1
7955	30370	fzd2	-	cb383|fz8|wu:fb70g09|zfz2|zg08	ZFIN:ZDB-GENE-990415-224|Ensembl:ENSDARG00000054438|Vega:OTTDARG00000027178	3	-	frizzled class receptor 2	protein-coding	fzd2	frizzled class receptor 2	O	frizzled-2|frizzled homolog 2|frizzled homolog 8|fz-2	20180708	-	1	2535	FZD2	1	2535	FZD2	0			1	2535	FZD2	1
7955	30374	hoxb1b	-	Hoxa-1|cb249|hoxa1|id:ibd5001	ZFIN:ZDB-GENE-980526-290	12	-	homeobox B1b	protein-coding	hoxb1b	homeobox B1b	O	homeobox protein Hox-B1b|homeo box B1b|homeobox gene A-1|homeobox protein Hox-A1|hox-A1	20180627	-	1	3211	HOXB1	0			0			1	3211	HOXB1	1
7955	30377	or128-5	-	OR128-11|ZOR3|fZOR3|or3|or3.1|or3a|zor3a	ZFIN:ZDB-GENE-980526-343|Ensembl:ENSDARG00000087635|Vega:OTTDARG00000020673	15	-	odorant receptor, family E, subfamily 128, member 5	protein-coding	or128-5	odorant receptor, family E, subfamily 128, member 5	O	odorant receptor, family E, subfamily 128, member 5|Dr3OR15.7|odorant receptor 3|odorant receptor 3a|odorant receptor, family 3, member 1	20180603	-	0			0			0			0			1
7955	30379	hoxc5a	-	ZF-25|hox-3.4|hoxc5|z-142	ZFIN:ZDB-GENE-980526-533|Ensembl:ENSDARG00000070340|Vega:OTTDARG00000016368	23	-	homeobox C5a	protein-coding	hoxc5a	homeobox C5a	O	homeobox protein Hox-C5a|homeo box C5a|homeobox gene C-5	20180627	-	1	3222	HOXC5	1	3222	HOXC5	1	3222	HOXC5	1	3222	HOXC5	1
7955	30380	nras	-	etID18709.8|fj99a10|wu:fj99a10|zgc:100761|zras-b1	ZFIN:ZDB-GENE-990415-166|Ensembl:ENSDARG00000038225|Vega:OTTDARG00000028753	8	-	NRAS proto-oncogene, GTPase	protein-coding	nras	NRAS proto-oncogene, GTPase	O	GTPase NRas|N-ras oncogene p21|neuroblastoma RAS viral (v-ras) oncogene homolog|transforming protein N-Ras	20180627	-	1	4893	NRAS	1	4893	NRAS	0			1	4893	NRAS	1
7955	30381	cyp26a1	-	CYP26|P450RAI|cb24|id:ibd5061|wu:fb81e05	ZFIN:ZDB-GENE-990415-44|Ensembl:ENSDARG00000033999|Vega:OTTDARG00000020512	12	-	cytochrome P450, family 26, subfamily A, polypeptide 1	protein-coding	cyp26a1	cytochrome P450, family 26, subfamily A, polypeptide 1	O	cytochrome P450 26A1|cytochrome P450 26|cytochrome P450, subfamily XXVIA, polypeptide 1|cytochrome P450RAI|etID42255.12|gir|giraffe|retinoic acid 4-hydroxylase|retinoic acid-metabolizing cytochrome	20180627	-	1	1592	CYP26A1	1	1592	CYP26A1	1	1592	CYP26A1	1	1592	CYP26A1	1
7955	30382	hoxa11b	-	Hoxa-11|hoxa11|im:7142641	ZFIN:ZDB-GENE-990415-4|Ensembl:ENSDARG00000007009|Vega:OTTDARG00000027659	16	-	homeobox A11b	protein-coding	hoxa11b	homeobox A11b	O	homeobox protein Hox-A11b|homeo box A11b|homeobox gene A-11|hox-A11	20180627	-	1	3207	HOXA11	1	3207	HOXA11	1	3207	HOXA11	1	3207	HOXA11	1
7955	30384	th	-	-	ZFIN:ZDB-GENE-990621-5|Ensembl:ENSDARG00000030621|Vega:OTTDARG00000013030	25	-	tyrosine hydroxylase	protein-coding	th	tyrosine hydroxylase	O	tyrosine 3-monooxygenase|th1	20180627	-	1	7054	TH	1	7054	TH	0			1	7054	TH	1
7955	30386	pou3f3a	-	BRN-1.1|ZP12POU|brn1.1|pou12|wu:fc33a11|zp12	ZFIN:ZDB-GENE-980526-220|Ensembl:ENSDARG00000042032|Vega:OTTDARG00000020389	9	-	POU class 3 homeobox 3a	protein-coding	pou3f3a	POU class 3 homeobox 3a	O	POU domain, class 3, transcription factor 3-A|POU domain gene 12|POU domain protein 12|POU domain protein zp-12|ZP-12|brain POU domain gene 1.1|brain-1.1|brain-specific homeobox/POU domain protein 1.1|class III POU domain protein taichi|zfbrn-1.1	20180627	-	1	5455	POU3F3	1	5455	POU3F3	1	5455	POU3F3	1	5455	POU3F3	1
7955	30387	psmb5	-	beta5|etID309919.2|si:zc14a17.13|wu:fb59c07|x|zgc:86820	ZFIN:ZDB-GENE-990415-215|Ensembl:ENSDARG00000075445|Vega:OTTDARG00000032833	2	-	proteasome subunit beta 5	protein-coding	psmb5	proteasome subunit beta 5	O	proteasome subunit beta type-5|proteasome (prosome, macropain) subunit, beta type, 5|proteasome subunit X	20180627	-	1	5693	PSMB5	1	5693	PSMB5	1	5693	PSMB5	1	5693	PSMB5	1
7955	30388	psmb6	-	beta1|y|zgc:109823	ZFIN:ZDB-GENE-990415-216|Ensembl:ENSDARG00000002240|Vega:OTTDARG00000032746	23	-	proteasome subunit beta 6	protein-coding	psmb6	proteasome subunit beta 6	O	proteasome subunit beta type-6|proteasome (prosome, macropain) subunit, beta type, 6|proteasome subunit Y	20180703	-	1	5694	PSMB6	1	5694	PSMB6	0			1	5694	PSMB6	1
7955	30390	cyp19a1a	-	CYP19a1|P450aromA|ar1|cyp19|cyp19a|cypXIX|etID309862.18|zgc:136541	ZFIN:ZDB-GENE-990415-43|Ensembl:ENSDARG00000041348|Vega:OTTDARG00000013418	18	-	cytochrome P450, family 19, subfamily A, polypeptide 1a	protein-coding	cyp19a1a	cytochrome P450, family 19, subfamily A, polypeptide 1a	O	aromatase|P-450AROM|cytochrome P-450AROM|cytochrome P450 19A1a|cytochrome P450, 19a|estrogen synthase|estrogen synthetase	20180630	-	1	1588	CYP19A1	1	1588	CYP19A1	1	1588	CYP19A1	1	1588	CYP19A1	1
7955	30391	hoxa10b	-	Hoxa-10|hoxa10|z-140	ZFIN:ZDB-GENE-990415-97|Ensembl:ENSDARG00000031337|Vega:OTTDARG00000027658	16	-	homeobox A10b	protein-coding	hoxa10b	homeobox A10b	O	homeobox protein Hox-A10b|homeo box A10b|homeobox gene A-10|hox-A10	20180627	-	1	3206	HOXA10	1	3206	HOXA10	1	3206	HOXA10	1	3206	HOXA10	1
7955	30393	cryaba	-	cryab	ZFIN:ZDB-GENE-991119-2|Ensembl:ENSDARG00000042621|Vega:OTTDARG00000020708	15	-	crystallin, alpha B, a	protein-coding	cryaba	crystallin, alpha B, a	O	alpha-crystallin B chain|hspb5|hspb5a	20180708	-	1	1410	CRYAB	0			1	1410	CRYAB	1	1410	CRYAB	1
7955	30394	dbx1a	-	fc15c04|hlx-1|hlx1|wu:fc15c04|zgc:109861	ZFIN:ZDB-GENE-000128-8|Ensembl:ENSDARG00000086393|Vega:OTTDARG00000041489	7	-	developing brain homeobox 1a	protein-coding	dbx1a	developing brain homeobox 1a	O	homeobox protein DBX1-A|H2.0-like homeobox 1|developing brain homeobox protein 1-A|homeobox protein hlx1	20180627	-	1	120237	DBX1	0			1	120237	DBX1	1	120237	DBX1	1
7955	30395	twist2	-	dermo1|zgc:101904	ZFIN:ZDB-GENE-980526-235|Ensembl:ENSDARG00000078266|Vega:OTTDARG00000032844	9	-	twist2	protein-coding	twist2	twist2	O	twist-related protein 2|dermis expressed 1	20180627	-	1	117581	TWIST2	1	117581	TWIST2	1	117581	TWIST2	1	117581	TWIST2	1
7955	30396	elf1	-	ef1|fb05d07|wu:fb05d07|zef1	ZFIN:ZDB-GENE-980526-335|Ensembl:ENSDARG00000020759|Vega:OTTDARG00000021319	14	-	E74-like ETS transcription factor 1	protein-coding	elf1	E74-like ETS transcription factor 1	O	ETS-related transcription factor Elf-4|E74-like factor 1 (ets domain transcription factor)|ETS-related factor1|etID23096.14|etID32924.14	20180627	-	1	1997	ELF1	1	1997	ELF1	1	2000	ELF4	2	1997;2000	ELF1;ELF4	1
7955	30397	pou3f2b	-	pou3f2|pou47|zp47|zp47pou	ZFIN:ZDB-GENE-980526-370|Ensembl:ENSDARG00000076262|Vega:OTTDARG00000021120	16	-	POU class 3 homeobox 2b	protein-coding	pou3f2b	POU class 3 homeobox 2b	O	POU domain, class 3, transcription factor 2|POU class 3 homeobox 2|POU domain gene 47|POU domain protein 47|POU domain protein ZP-47|ZP-47	20180627	-	1	5454	POU3F2	1	5454	POU3F2	0			1	5454	POU3F2	1
7955	30398	pou3f1	-	pou50|wu:fc09d06|zp-50|zp50|zp50pou	ZFIN:ZDB-GENE-980526-372|Ensembl:ENSDARG00000009823|Vega:OTTDARG00000021124	16	-	POU class 3 homeobox 1	protein-coding	pou3f1	POU class 3 homeobox 1	O	POU domain, class 3, transcription factor 1|Oct-6|POU domain gene 50|POU domain protein 50|POU domain protein ZP-50	20180627	-	1	5453	POU3F1	0			1	5453	POU3F1	1	5453	POU3F1	1
7955	30399	tbxta	-	T|ZF-NTL|ZF-T|cb240|id:ibd5074|ntl|ntla|ta|wu:fc80a01|zft	ZFIN:ZDB-GENE-980526-437|Ensembl:ENSDARG00000101576|Vega:OTTDARG00000032979	19	-	T-box transcription factor Ta	protein-coding	tbxta	T-box transcription factor Ta	O	brachyury protein homolog A|T, brachyury homolog a|T-box protein ZfT|no tail a|no tail protein A|protein T homolog A|t protein homolog A	20180708	-	1	6862	TBXT	0			1	6862	TBXT	1	6862	TBXT	1
7955	30400	b2m	-	bwm|wu:fa94c05|wu:fb10a09	ZFIN:ZDB-GENE-980526-88|Ensembl:ENSDARG00000053136|Vega:OTTDARG00000013834	4	-	beta-2-microglobulin	protein-coding	b2m	beta-2-microglobulin	O	beta-2-microglobulin	20180627	-	1	567	B2M	1	567	B2M	0			1	567	B2M	1
7955	30403	hoxc11a	-	hoxc11|id:ibd3176|zgc:110834	ZFIN:ZDB-GENE-990415-111|Ensembl:ENSDARG00000070351	23	-	homeobox C11a	protein-coding	hoxc11a	homeobox C11a	O	homeobox protein Hox-C11a|homeo box C11a|homeobox gene C-11	20180627	-	1	3227	HOXC11	1	3227	HOXC11	1	3227	HOXC11	1	3227	HOXC11	1
7955	30404	hoxd10a	-	HOX-D10|hoxd-10|hoxd10|z-82	ZFIN:ZDB-GENE-990415-116|Ensembl:ENSDARG00000057859|Vega:OTTDARG00000017442	9	-	homeobox D10a	protein-coding	hoxd10a	homeobox D10a	O	homeobox protein Hox-D10a|homeo box D10a|homeobox gene D-10|homeobox protein Hox-C10|hox-C10	20180627	-	1	3236	HOXD10	1	3236	HOXD10	1	3236	HOXD10	1	3236	HOXD10	1
7955	30405	hoxd11a	-	fk50b10|hoxc11|hoxd-11|hoxd11|sb:eu641|wu:fk50b10	ZFIN:ZDB-GENE-990415-117|Ensembl:ENSDARG00000059267|Vega:OTTDARG00000017436	9	-	homeobox D11a	protein-coding	hoxd11a	homeobox D11a	O	homeobox protein Hox-D11a|homeo box D11a|homeobox gene D-11|homeobox protein Hox-C11|hox-C11|hox-D11	20180627	-	1	3237	HOXD11	1	3237	HOXD11	0			1	3237	HOXD11	1
7955	30407	hoxd13a	-	hoxd-13|hoxd13|zgc:110511	ZFIN:ZDB-GENE-990415-119|Ensembl:ENSDARG00000059256|Vega:OTTDARG00000017439	9	-	homeobox D13a	protein-coding	hoxd13a	homeobox D13a	O	homeobox protein Hox-D13|homeo box D13a|homeobox gene D-13	20180627	-	1	3239	HOXD13	0			1	3239	HOXD13	1	3239	HOXD13	1
7955	30408	or104-2	-	fZOR10|or10|or10.1|or10a|zor10	ZFIN:ZDB-GENE-990415-191|Ensembl:ENSDARG00000068659|Vega:OTTDARG00000042427	10	-	odorant receptor, family C, subfamily 104, member 2	protein-coding	or104-2	odorant receptor, family C, subfamily 104, member 2	O	odorant receptor, family C, subfamily 104, member 2|Dr3OR10.2|odorant receptor 10|odorant receptor 10a|odorant receptor, family 10, member 1	20180603	-	0			0			0			0			1
7955	30412	fzd7b	-	fb38g02|fc44b09|fz13|fz7a|fz7b|wu:fb38g02|wu:fc44b09|zg13	ZFIN:ZDB-GENE-990415-229|Ensembl:ENSDARG00000027589|Vega:OTTDARG00000019763	6	-	frizzled class receptor 7b	protein-coding	fzd7b	frizzled class receptor 7b	O	frizzled-7|frizzled homolog 13|frizzled homolog 7a|frizzled homolog 7b	20180627	-	1	8324	FZD7	1	8321	FZD1	1	8324	FZD7	2	8324;8321	FZD7;FZD1	1
7955	30413	opn1lw1	-	LWS-1|lws1|rdops|zfred	ZFIN:ZDB-GENE-990604-41|Ensembl:ENSDARG00000044862|Vega:OTTDARG00000023780	11	-	opsin 1 (cone pigments), long-wave-sensitive, 1	protein-coding	opn1lw1	opsin 1 (cone pigments), long-wave-sensitive, 1	O	red-sensitive opsin-1|LC opsin|long-wavelength-sensitive-1 cone opsin|red cone photoreceptor pigment 1|red-sensitive opsin	20180627	-	1	5956	OPN1LW	1	5956	OPN1LW	3	5956;728458;101060233	OPN1LW;OPN1MW2;OPN1MW3	3	5956;728458;101060233	OPN1LW;OPN1MW2;OPN1MW3	1
7955	30415	jupa	-	cb80|danPG|fb11b06|jup|wu:fb11b06	ZFIN:ZDB-GENE-991207-22|Ensembl:ENSDARG00000070787|Vega:OTTDARG00000020342	11	-	junction plakoglobin a	protein-coding	jupa	junction plakoglobin a	O	junction plakoglobin a|gama-catenin|gamma-catenin|plakoglobin	20180627	-	1	3728	JUP	1	3728	JUP	0			1	3728	JUP	1
7955	30416	dbx1b	-	hlx2|sb:eu236	ZFIN:ZDB-GENE-000128-11|Ensembl:ENSDARG00000001859|Vega:OTTDARG00000039330	25	-	developing brain homeobox 1b	protein-coding	dbx1b	developing brain homeobox 1b	O	homeobox protein DBX1-B|H2.0-like homeobox 2|developing brain homeobox protein 1-B|homeobox protein hlx2	20180627	-	1	120237	DBX1	1	120237	DBX1	1	120237	DBX1	1	120237	DBX1	1
7955	30417	dbx2	-	hlx3|zgc:110519	ZFIN:ZDB-GENE-000128-13|Ensembl:ENSDARG00000105053	25	-	developing brain homeobox 2	protein-coding	dbx2	developing brain homeobox 2	O	developing brain homeobox 2|homeobox protein DBX2|H2.0-like homeobox 3	20180627	-	1	440097	DBX2	0			0			1	440097	DBX2	1
7955	30418	nr2f1a	-	COUP(VI)|couptf6|nr2f1|svp44|wu:fc10d05	ZFIN:ZDB-GENE-980526-115|Ensembl:ENSDARG00000052695|Vega:OTTDARG00000018608	5	-	nuclear receptor subfamily 2, group F, member 1a	protein-coding	nr2f1a	nuclear receptor subfamily 2, group F, member 1a	O	nuclear receptor subfamily 2 group F member 1-A|COUP transcription factor 1-A|COUP-TFalpha-A|COUPTFalpha-A|etID309751.5|nuclear receptor subfamily 2, group F, member 1|seven-up related 44|steroid receptor homolog SVP 44|svp[44]|zCOUP-TFI|zSvp[44]	20180703	-	1	7025	NR2F1	1	7025	NR2F1	1	7025	NR2F1	1	7025	NR2F1	1
7955	30420	hoxb8b	-	hoxa8|z-9	ZFIN:ZDB-GENE-980526-291|Ensembl:ENSDARG00000054025|Vega:OTTDARG00000020591	12	-	homeobox B8b	protein-coding	hoxb8b	homeobox B8b	O	homeobox protein Hox-B8b|homeo box B8b|homeobox gene A-8|homeobox gene B-8b|homeobox protein Hox-A8|hox-A8	20180627	-	1	3218	HOXB8	0			0			1	3218	HOXB8	1
7955	30421	hoxc3a	-	HOX-114|zgc:110503	ZFIN:ZDB-GENE-980526-532|Ensembl:ENSDARG00000070339|Vega:OTTDARG00000016370	23	-	homeobox C3a	protein-coding	hoxc3a	homeobox C3a	O	homeobox protein Hox-C3a|homeo box C3a|homeobox gene C-3a|homeobox protein Zf-114|hox[zf-114]	20180603	-	0			0			0			0			1
7955	30424	nr2f2	-	svp40|svp[40]|wu:fc94g08	ZFIN:ZDB-GENE-990415-252|Ensembl:ENSDARG00000040926|Vega:OTTDARG00000013199	18	-	nuclear receptor subfamily 2, group F, member 2	protein-coding	nr2f2	nuclear receptor subfamily 2, group F, member 2	O	COUP transcription factor 2|COUP-TFII|COUPTFbeta|seven-up related 40	20180703	-	1	7026	NR2F2	1	7026	NR2F2	1	7026	NR2F2	1	7026	NR2F2	1
7955	30425	pax2a	-	PAXZF-B|Pax-2|cb378|noi|pax-b|pax2.1|pax2a1|pax[zf-b]|paxb	ZFIN:ZDB-GENE-990415-8|Ensembl:ENSDARG00000028148|Vega:OTTDARG00000027765	13	-	paired box 2a	protein-coding	pax2a	paired box 2a	O	paired box protein Pax-2a|no isthmus protein|paired box gene 2.1|paired box gene 2a|paired box homeotic gene 2a	20180708	-	1	5076	PAX2	1	5076	PAX2	1	5076	PAX2	1	5076	PAX2	1
7955	30427	nr2f5	-	COUP|couptf|svp46	ZFIN:ZDB-GENE-990415-253|Ensembl:ENSDARG00000033172|Vega:OTTDARG00000033027	16	-	nuclear receptor subfamily 2, group F, member 5	protein-coding	nr2f5	nuclear receptor subfamily 2, group F, member 5	O	nuclear receptor subfamily 2 group F member 5|COUPTFgamma|seven-up related 46|steroid receptor homolog SVP 46	20180703	-	0			0			0			0			1
7955	30428	csnk2b	-	ck2b|wu:fa16g01	ZFIN:ZDB-GENE-990415-29|Ensembl:ENSDARG00000077776|Vega:OTTDARG00000031721	19	-	casein kinase 2, beta polypeptide	protein-coding	csnk2b	casein kinase 2, beta polypeptide	O	casein kinase II subunit beta|CK II beta|casein kinase 2 beta	20180708	-	1	1460	CSNK2B	1	1460	CSNK2B	1	1460	CSNK2B	1	1460	CSNK2B	1
7955	30429	mylpfa	-	cb46|mlc2f|mylz2|sb:cb46	ZFIN:ZDB-GENE-990712-15|Ensembl:ENSDARG00000053254|Vega:OTTDARG00000020128	3	-	myosin light chain, phosphorylatable, fast skeletal muscle a	protein-coding	mylpfa	myosin light chain, phosphorylatable, fast skeletal muscle a	O	myosin regulatory light chain 2, skeletal muscle isoform|myosin light chain 2|myosin, light polypeptide 2, skeletal muscle	20180708	-	1	29895	MYLPF	1	29895	MYLPF	0			1	29895	MYLPF	1
7955	30430	dnmt1	-	cb1075|cb983|ddn|dmnt1|fb05h01|mta|wu:fb05h01	ZFIN:ZDB-GENE-990714-15|Ensembl:ENSDARG00000030756|Vega:OTTDARG00000035199	3	-	DNA (cytosine-5-)-methyltransferase 1	protein-coding	dnmt1	DNA (cytosine-5-)-methyltransferase 1	O	DNA (cytosine-5)-methyltransferase 1	20180627	-	1	1786	DNMT1	1	1786	DNMT1	1	1786	DNMT1	1	1786	DNMT1	1
7955	30431	srfa	-	srf|srf1	ZFIN:ZDB-GENE-990714-29|Ensembl:ENSDARG00000053918|Vega:OTTDARG00000019246	22	-	serum response factor a	protein-coding	srfa	serum response factor a	O	serum response factor a|DreSrf1	20180627	-	1	6722	SRF	1	6722	SRF	1	6722	SRF	1	6722	SRF	1
7955	30432	smn1	-	fa12d01|smn|wu:fa12d01	ZFIN:ZDB-GENE-990715-16|Ensembl:ENSDARG00000018494|Vega:OTTDARG00000018487	5	-	survival of motor neuron 1, telomeric	protein-coding	smn1	survival of motor neuron 1, telomeric	O	survival motor neuron protein 1|survival motor neuron 1	20180708	-	1	6606	SMN1	2	6606;6607	SMN1;SMN2	0			2	6606;6607	SMN1;SMN2	1
7955	30435	opn1sw2	-	SI:zK13A21.5|SWS2|bluops|zfblue	ZFIN:ZDB-GENE-990604-40|Ensembl:ENSDARG00000017274|Vega:OTTDARG00000023782	11	-	opsin 1 (cone pigments), short-wave-sensitive 2	protein-coding	opn1sw2	opsin 1 (cone pigments), short-wave-sensitive 2	O	opsin-1, short-wave-sensitive 2|blue cone opsin|blue cone photoreceptor pigment|blue-sensitive opsin|opsin SWS-2|short-wavelength-sensitive-2 cone opsin	20180627	-	0			0			0			0			1
7955	30436	eya1	-	wu:fc13c10|zgc:100770	ZFIN:ZDB-GENE-990712-18|Ensembl:ENSDARG00000014259|Vega:OTTDARG00000021374	24	-	EYA transcriptional coactivator and phosphatase 1	protein-coding	eya1	EYA transcriptional coactivator and phosphatase 1	O	eyes absent homolog 1|dog eared	20180627	-	1	2138	EYA1	1	2138	EYA1	0			1	2138	EYA1	1
7955	30438	hoxa13b	-	HOXA13|Hoxa-13|wu:fa66g07|zgc:110514	ZFIN:ZDB-GENE-980526-365|Ensembl:ENSDARG00000036254|Vega:OTTDARG00000027625	16	-	homeobox A13b	protein-coding	hoxa13b	homeobox A13b	O	homeobox protein Hox-A13b|homeo box A13b|homeobox gene A-13b|hox-A13	20180627	-	1	3209	HOXA13	1	3209	HOXA13	1	3209	HOXA13	1	3209	HOXA13	1
7955	30440	prim1	-	fa12c04|wu:fa12c04	ZFIN:ZDB-GENE-990603-6|Ensembl:ENSDARG00000040163|Vega:OTTDARG00000028120	23	-	DNA primase subunit 1	protein-coding	prim1	DNA primase subunit 1	O	DNA primase small subunit|primase polypeptide 1|primase, DNA, polypeptide 1	20180627	-	1	5557	PRIM1	1	5557	PRIM1	1	5557	PRIM1	1	5557	PRIM1	1
7955	30441	tmod4	-	Sk-Tmod|fa12b03|sktmod|wu:fa12b03	ZFIN:ZDB-GENE-991019-9|Ensembl:ENSDARG00000020890|Vega:OTTDARG00000033349	16	-	tropomodulin 4 (muscle)	protein-coding	tmod4	tropomodulin 4 (muscle)	O	tropomodulin-4|skeletal tropomodulin	20180627	-	1	29765	TMOD4	1	29765	TMOD4	1	29765	TMOD4	1	29765	TMOD4	1
7955	30442	ednrba	-	ednrb1|ednrb1a	ZFIN:ZDB-GENE-980526-16|Ensembl:ENSDARG00000089334	1	-	endothelin receptor Ba	protein-coding	ednrba	endothelin receptor Ba	O	endothelin B receptor|endothelin receptor B|endothelin receptor B1a|ros|rose|rse	20180627	-	1	1910	EDNRB	1	1910	EDNRB	1	1910	EDNRB	1	1910	EDNRB	1
7955	30443	ctslb	-	catL|cb15|ctsl|ctsl1b|hgg1|wu:fb30g09	ZFIN:ZDB-GENE-980526-285|Ensembl:ENSDARG00000039173|Vega:OTTDARG00000020540	12	-	cathepsin Lb	protein-coding	ctslb	cathepsin Lb	O	cathepsin Lb|cathepsin L, 1 b|cathepsin L, b|cstlb|hatching gland 1|hatching gland gene 1	20180630	-	1	1514	CTSL	0			1	1515	CTSV	2	1514;1515	CTSL;CTSV	1
7955	30444	shhb	-	twh|twhh	ZFIN:ZDB-GENE-980526-41|Ensembl:ENSDARG00000038867|Vega:OTTDARG00000018411	2	-	sonic hedgehog b	protein-coding	shhb	sonic hedgehog b	O	tiggy-winkle hedgehog protein|sonic hedgehog protein B|tiggy winkle hedge hog|tiggy winkle hedgehog|twiggy-winkle hedgehog	20180627	-	1	6469	SHH	1	6469	SHH	1	6469	SHH	1	6469	SHH	1
7955	30445	brd2a	-	brd2|fe47f02|fi85h05|ring3|wu:fe47f02|wu:fi85h05	ZFIN:ZDB-GENE-990415-248|Ensembl:ENSDARG00000022280|Vega:OTTDARG00000031778	19	-	bromodomain containing 2a	protein-coding	brd2a	bromodomain containing 2a	O	bromodomain-containing protein 2|bromodomain-containing 2|ring finger protein 3	20180627	-	1	6046	BRD2	1	6046	BRD2	1	6046	BRD2	1	6046	BRD2	1
7955	30447	ncam1a	-	fj56g09|ncam|ncam1|wu:fj56g09	ZFIN:ZDB-GENE-990415-31|Ensembl:ENSDARG00000056181|Vega:OTTDARG00000021026	21	-	neural cell adhesion molecule 1a	protein-coding	ncam1a	neural cell adhesion molecule 1a	O	neural cell adhesion molecule 1	20180630	-	1	4684	NCAM1	1	4684	NCAM1	1	4684	NCAM1	1	4684	NCAM1	1
7955	30449	serpinh1b	-	cb216|fc56b02|hsp|hsp47|id:ibd5060|wu:fc56b02	ZFIN:ZDB-GENE-990415-93|Ensembl:ENSDARG00000019949|Vega:OTTDARG00000020801	15	-	serpin peptidase inhibitor, clade H (heat shock protein 47), member 1b	protein-coding	serpinh1b	serpin peptidase inhibitor, clade H (heat shock protein 47), member 1b	O	serpin H1|heat shock protein 47	20180627	-	1	871	SERPINH1	1	871	SERPINH1	0			1	871	SERPINH1	1
7955	30450	cdc27	-	wu:fb54g06|wu:fc88c12	ZFIN:ZDB-GENE-990706-2|Ensembl:ENSDARG00000056258|Vega:OTTDARG00000019748	3	-	cell division cycle 27	protein-coding	cdc27	cell division cycle 27	O	cell division cycle protein 27 homolog	20180703	-	1	996	CDC27	1	996	CDC27	1	996	CDC27	1	996	CDC27	1
7955	30452	etv5b	-	cb805|erm|erm1|wu:fe05h04|wu:fj66a04	ZFIN:ZDB-GENE-991228-4|Ensembl:ENSDARG00000044511|Vega:OTTDARG00000019770	6	-	ets variant 5b	protein-coding	etv5b	ets variant 5b	O	ets variant 5b|ets related protein erm	20180627	-	1	2119	ETV5	0			0			1	2119	ETV5	1
7955	30453	kifc1	-	knsl2	ZFIN:ZDB-GENE-000208-21|Ensembl:ENSDARG00000001558|Vega:OTTDARG00000031772	19	-	kinesin family member C1	protein-coding	kifc1	kinesin family member C1	O	kinesin-like protein KIFC1|kinesin-like protein 2	20180609	-	1	3833	KIFC1	1	3833	KIFC1	0			1	3833	KIFC1	1
7955	30454	lhx1b	-	lim6	ZFIN:ZDB-GENE-980526-116|Ensembl:ENSDARG00000007944|Vega:OTTDARG00000018661	5	-	LIM homeobox 1b	protein-coding	lhx1b	LIM homeobox 1b	O	LIM/homeobox protein Lhx1|LIM homeobox protein 6	20180627	-	1	3975	LHX1	0			0			1	3975	LHX1	1
7955	30456	pcdh8	-	papc|zPAPC	ZFIN:ZDB-GENE-980526-242|Ensembl:ENSDARG00000006467	9	-	protocadherin 8	protein-coding	pcdh8	protocadherin 8	O	protocadherin-8|paraxial protocadherin	20180630	-	1	5100	PCDH8	0			1	5100	PCDH8	1	5100	PCDH8	1
7955	30457	acvr2ba	-	actr2b|actrIIb|acvr2b|wu:fj97d11	ZFIN:ZDB-GENE-980526-549|Ensembl:ENSDARG00000044422	24	-	activin A receptor type 2Ba	protein-coding	acvr2ba	activin A receptor type 2Ba	O	activin receptor type-2B|activin A receptor, type IIB|activin A receptor, type IIBa|activin receptor IIb	20180627	-	1	93	ACVR2B	1	93	ACVR2B	1	93	ACVR2B	1	93	ACVR2B	1
7955	30458	gata3	-	cb550|gta3	ZFIN:ZDB-GENE-990415-82|Ensembl:ENSDARG00000016526|Vega:OTTDARG00000008293	4	-	GATA binding protein 3	protein-coding	gata3	GATA binding protein 3	O	transcription factor GATA-3|GATA-binding factor 3	20180703	-	1	2625	GATA3	1	2625	GATA3	1	2625	GATA3	1	2625	GATA3	1
7955	30459	exorh	-	Ex|ExR|exo-rod	ZFIN:ZDB-GENE-991229-12|Ensembl:ENSDARG00000103574|Ensembl:ENSDARG00000111860	8	-	extra-ocular rhodopsin	protein-coding	exorh	extra-ocular rhodopsin	O	rhodopsin|exo-rhodopsin|exorhodopsin|zfExR	20180627	-	0			1	6010	RHO	0			1	6010	RHO	1
7955	30461	cdh11	-	cdhvn|vnc	ZFIN:ZDB-GENE-980526-170|Ensembl:ENSDARG00000021442|Vega:OTTDARG00000023138	7	-	cadherin 11, type 2, OB-cadherin (osteoblast)	protein-coding	cdh11	cadherin 11, type 2, OB-cadherin (osteoblast)	O	cadherin-11|cadherin 11, osteoblast|ventral neural cadherin	20180627	-	1	1009	CDH11	1	1009	CDH11	1	1009	CDH11	1	1009	CDH11	1
7955	30462	otx2a	-	otx1a|otx1l|otx3	ZFIN:ZDB-GENE-980526-27|Ensembl:ENSDARG00000030703|Vega:OTTDARG00000019690	1	-	orthodenticle homeobox 2a	protein-coding	otx2a	orthodenticle homeobox 2a	O	homeobox protein OTX1 A|homeobox protein Otx1l|orthodenticle homeobox 1a|orthodenticle homolog 1 like|orthodenticle homolog 1a|orthodenticle homolog 3|zOTX3	20180627	-	0			0			1	5013	OTX1	1	5013	OTX1	1
7955	30463	lhx1a	-	LHX1|lim1|wu:fe25d04|wu:fj36b06	ZFIN:ZDB-GENE-980526-347|Ensembl:ENSDARG00000014018|Vega:OTTDARG00000028006	15	-	LIM homeobox 1a	protein-coding	lhx1a	LIM homeobox 1a	O	LIM/homeobox protein Lhx1|LIM homeobox protein 1|homeobox protein Lim-1|lim1a	20180627	-	1	3975	LHX1	1	3975	LHX1	0			1	3975	LHX1	1
7955	30464	rxrga	-	NR2B1|RXR|rxra|rxrg	ZFIN:ZDB-GENE-980526-36	2	-	retinoid x receptor, gamma a	protein-coding	rxrga	retinoid x receptor, gamma a	O	retinoic acid receptor RXR-gamma-A|NR2B3|nr2b3a|nuclear receptor subfamily 2 group B member 3-A|retinoic acid receptor RXR-alpha|retinoid X receptor alpha|retinoid X receptor gamma-A|retinoid receptor-alpha|retinoid x receptor, alpha	20180627	-	1	6258	RXRG	1	6258	RXRG	0			1	6258	RXRG	1
7955	30465	lhx5	-	lim5	ZFIN:ZDB-GENE-980526-484|Ensembl:ENSDARG00000057936|Vega:OTTDARG00000020987	21	-	LIM homeobox 5	protein-coding	lhx5	LIM homeobox 5	O	LIM/homeobox protein Lhx5|LIM homeobox protein 5|homeobox protein LIM-5	20180708	-	1	64211	LHX5	1	64211	LHX5	0			1	64211	LHX5	1
7955	30466	ascl1a	-	Zash-1a|ash|asha|id:ibd5085|im:7138587|si:dkey-264k15.2|zash1a|zasha	ZFIN:ZDB-GENE-980526-90|Ensembl:ENSDARG00000038386|Vega:OTTDARG00000017747	4	-	achaete-scute family bHLH transcription factor 1a	protein-coding	ascl1a	achaete-scute family bHLH transcription factor 1a	O	achaete-scute homolog 1a|pia|pituitary absent|pituitary-absent protein	20180627	-	1	429	ASCL1	1	429	ASCL1	1	429	ASCL1	1	429	ASCL1	1
7955	30467	max	-	fa92b04|fb52a04|fb95h11|wu:fa92b04|wu:fb52a04|wu:fb95h11|zmax	ZFIN:ZDB-GENE-990415-152|Ensembl:ENSDARG00000024844|Vega:OTTDARG00000005831	20	-	myc associated factor X	protein-coding	max	myc associated factor X	O	protein max	20180627	-	1	4149	MAX	1	4149	MAX	1	4149	MAX	1	4149	MAX	1
7955	30468	atp1b3a	-	atp1b3|cb713|nakatpb|wu:fa14a07	ZFIN:ZDB-GENE-990415-167|Ensembl:ENSDARG00000015790|Vega:OTTDARG00000019615	2	-	ATPase Na+/K+ transporting subunit beta 3a	protein-coding	atp1b3a	ATPase Na+/K+ transporting subunit beta 3a	O	sodium/potassium-transporting ATPase subunit beta-3|ATPase, Na+/K+ beta 3 polypeptide|ATPase, Na+/K+ beta 3a polypeptide|ATPase, Na+/K+ transporting, beta 3a polypeptide|NA,K-ATPase B subunit|etID309715.2	20180627	-	1	483	ATP1B3	1	483	ATP1B3	0			1	483	ATP1B3	1
7955	30470	epb41l4a	-	EPB41L4|epb4.1l4|fc29f06|nbl4|wu:fc29f06	ZFIN:ZDB-GENE-990415-20|Ensembl:ENSDARG00000040087|Vega:OTTDARG00000030921	10	-	erythrocyte membrane protein band 4.1 like 4A	protein-coding	epb41l4a	erythrocyte membrane protein band 4.1 like 4A	O	band 4.1-like protein 4|erythrocyte protein band 4.1-like 4|protein Nbl4	20180703	-	1	64097	EPB41L4A	1	64097	EPB41L4A	1	64097	EPB41L4A	1	64097	EPB41L4A	1
7955	30471	qkia	-	cb344|fb44d06|fc32f06|qk|qk1|qkA|wu:fb44d06|wu:fc32f06|zqk|zqk-1|zqk1	ZFIN:ZDB-GENE-990415-230|Ensembl:ENSDARG00000097478|Vega:OTTDARG00000028815	17	-	QKI, KH domain containing, RNA binding a	protein-coding	qkia	QKI, KH domain containing, RNA binding a	O	protein quaking-A|quaking	20180627	-	1	9444	QKI	0			0			1	9444	QKI	1
7955	30472	rx1	-	-	ZFIN:ZDB-GENE-990415-236|Ensembl:ENSDARG00000071684|Vega:OTTDARG00000017768	22	-	retinal homeobox gene 1	protein-coding	rx1	retinal homeobox gene 1	O	retinal homeobox protein Rx1|etID309857.22	20180627	-	1	30062	RAX	0			1	84839	RAX2	2	30062;84839	RAX;RAX2	1
7955	30473	rx2	-	-	ZFIN:ZDB-GENE-990415-237|Ensembl:ENSDARG00000040321|Vega:OTTDARG00000034722	2	-	retinal homeobox gene 2	protein-coding	rx2	retinal homeobox gene 2	O	retinal homeobox protein Rx2	20180627	-	1	30062	RAX	0			0			1	30062	RAX	1
7955	30474	rx3	-	-	ZFIN:ZDB-GENE-990415-238|Ensembl:ENSDARG00000052893|Vega:OTTDARG00000018942	21	-	retinal homeobox gene 3	protein-coding	rx3	retinal homeobox gene 3	O	retinal homeobox protein Rx3|chk|chokh|eyes missing|eym	20180627	-	1	30062	RAX	1	30062	RAX	1	30062	RAX	1	30062	RAX	1
7955	30475	erh	-	zgc:86761	ZFIN:ZDB-GENE-990415-57|Ensembl:ENSDARG00000032866|Vega:OTTDARG00000006171	20	-	enhancer of rudimentary homolog (Drosophila)	protein-coding	erh	enhancer of rudimentary homolog (Drosophila)	O	enhancer of rudimentary homolog	20180703	-	1	2079	ERH	1	2079	ERH	0			1	2079	ERH	1
7955	30476	wif1	-	zgc:110507	ZFIN:ZDB-GENE-990712-17|Ensembl:ENSDARG00000005541|Vega:OTTDARG00000007871	4	-	wnt inhibitory factor 1	protein-coding	wif1	wnt inhibitory factor 1	O	wnt inhibitory factor 1|WIF-1	20180627	-	1	11197	WIF1	1	11197	WIF1	0			1	11197	WIF1	1
7955	30477	tcp1	-	CHUNP6875|fa13h08|wu:fa13h08|wu:fc95g06	ZFIN:ZDB-GENE-990714-24|Ensembl:ENSDARG00000017891	23	-	t-complex 1	protein-coding	tcp1	t-complex 1	O	T-complex protein 1 subunit alpha|cct1|t-complex polypeptide 1	20180703	-	1	6950	TCP1	1	6950	TCP1	0			1	6950	TCP1	1
7955	30478	ascl1b	-	Zash-1b|ash|ashb|zashb	ZFIN:ZDB-GENE-980526-174|Ensembl:ENSDARG00000101628|Vega:OTTDARG00000043975	7	-	achaete-scute family bHLH transcription factor 1b	protein-coding	ascl1b	achaete-scute family bHLH transcription factor 1b	O	achaete-scute homolog 1b|achaete scute homolog B|achaete-scute complex-like 1b	20180627	-	1	429	ASCL1	0			0			1	429	ASCL1	1
7955	30479	evx2	-	Evx-2	ZFIN:ZDB-GENE-980526-215|Ensembl:ENSDARG00000059255|Vega:OTTDARG00000017437	9	-	even-skipped homeobox 2	protein-coding	evx2	even-skipped homeobox 2	O	homeobox even-skipped homolog protein 2	20180627	-	1	344191	EVX2	1	344191	EVX2	0			1	344191	EVX2	1
7955	30480	gata2a	-	gata2|zg2	ZFIN:ZDB-GENE-980526-260|Ensembl:ENSDARG00000059327|Vega:OTTDARG00000020332	11	-	GATA binding protein 2a	protein-coding	gata2a	GATA binding protein 2a	O	GATA binding protein 2a|GATA-binding protein 2|gta2	20180708	-	1	2624	GATA2	1	2624	GATA2	1	2624	GATA2	1	2624	GATA2	1
7955	30481	gata1a	-	gata1|gta1|zg1	ZFIN:ZDB-GENE-980526-268|Ensembl:ENSDARG00000013477|Vega:OTTDARG00000027654	11	-	GATA binding protein 1a	protein-coding	gata1a	GATA binding protein 1a	O	GATA binding protein 1a|GATA-binding protein 1|etID309774.11|vlad tepes|vlt	20180630	-	1	2623	GATA1	1	2623	GATA1	0			1	2623	GATA1	1
7955	30482	gata5	-	cb634|fau/gata5|gta5	ZFIN:ZDB-GENE-980526-340|Ensembl:ENSDARG00000017821|Vega:OTTDARG00000021094	23	-	GATA binding protein 5	protein-coding	gata5	GATA binding protein 5	O	transcription factor GATA-5|fau|faust	20180627	-	1	140628	GATA5	1	140628	GATA5	1	140628	GATA5	1	140628	GATA5	1
7955	30483	gata4	-	gata	ZFIN:ZDB-GENE-980526-476|Ensembl:ENSDARG00000098952|Vega:OTTDARG00000028850	20	-	GATA binding protein 4	protein-coding	gata4	GATA binding protein 4	O	transcription factor GATA-4	20180627	-	1	2626	GATA4	1	2626	GATA4	1	2626	GATA4	1	2626	GATA4	1
7955	30485	mxi1	-	etID309773.22|fb16b12|fb55f03|wu:fb16b12|wu:fb55f03|wu:fd06a08|wu:fz74f10	ZFIN:ZDB-GENE-990415-151|Ensembl:ENSDARG00000040884|Vega:OTTDARG00000010839	22	-	max interactor 1, dimerization protein	protein-coding	mxi1	max interactor 1, dimerization protein	O	max-interacting protein 1|adducin 3 (gamma)|max interacting protein	20180627	-	1	4601	MXI1	1	4601	MXI1	1	4601	MXI1	1	4601	MXI1	1
7955	30486	rxrbb	-	RXR|rxrd|unp286	ZFIN:ZDB-GENE-990415-242|Ensembl:ENSDARG00000002006|Vega:OTTDARG00000032381	16	-	retinoid x receptor, beta b	protein-coding	rxrbb	retinoid x receptor, beta b	O	retinoic acid receptor RXR-beta-B|NR2B2-B|nuclear receptor subfamily 2 group B member 2-B|retinoic acid receptor RXR-delta|retinoid X receptor beta-B|retinoid X receptor delta|retinoid receptor-delta|retinoid x receptor, delta	20180627	-	1	6257	RXRB	1	6257	RXRB	0			1	6257	RXRB	1
7955	30488	csnk2a2a	-	ck2a2|ck2a2a|wu:fi09h12	ZFIN:ZDB-GENE-990415-28|Ensembl:ENSDARG00000012818|Vega:OTTDARG00000020296	7	-	casein kinase 2, alpha prime polypeptide a	protein-coding	csnk2a2a	casein kinase 2, alpha prime polypeptide a	O	casein kinase 2, alpha prime polypeptide a|casein kinase 2 alpha 2|casein kinase 2 alpha 2a|ck2 alpha'|etID309898.7	20180627	-	1	1459	CSNK2A2	0			1	1459	CSNK2A2	1	1459	CSNK2A2	1
7955	30489	bfb	-	Bf-2	ZFIN:ZDB-GENE-990415-34|Ensembl:ENSDARG00000005616|Vega:OTTDARG00000021042	21	-	complement component bfb	protein-coding	bfb	complement component bfb	O	complement component bfb	20180627	-	0			1	629	CFB	0			1	629	CFB	1
7955	30491	c3a.2	-	C3-1|C3-2|c3b	ZFIN:ZDB-GENE-990415-36|Ensembl:ENSDARG00000087359|Vega:OTTDARG00000019436	1	-	complement component c3a, duplicate 2	protein-coding	c3a.2	complement component c3a, duplicate 2	O	complement component c3a, duplicate 2|c3.2|complement component C3-1|complement component c3b	20180627	-	1	718	C3	1	718	C3	0			1	718	C3	1
7955	30493	id1	-	cb108|id6|id:ibd1174|wu:fb57e11	ZFIN:ZDB-GENE-990415-96|Ensembl:ENSDARG00000040764|Vega:OTTDARG00000035496	11	-	inhibitor of DNA binding 1	protein-coding	id1	inhibitor of DNA binding 1	O	DNA-binding protein inhibitor ID-1|inhibitor of DNA binding 6	20180627	-	1	3397	ID1	1	3397	ID1	1	3397	ID1	1	3397	ID1	1
7955	30496	ldha	-	-	ZFIN:ZDB-GENE-991026-5|Ensembl:ENSDARG00000101251|Vega:OTTDARG00000039440	25	-	lactate dehydrogenase A4	protein-coding	ldha	lactate dehydrogenase A4	O	L-lactate dehydrogenase A chain|LDH-A|ldha1	20180627	-	1	3939	LDHA	1	3939	LDHA	4	92483;3939;3948;160287	LDHAL6B;LDHA;LDHC;LDHAL6A	4	3939;92483;3948;160287	LDHA;LDHAL6B;LDHC;LDHAL6A	1
7955	30497	ldhba	-	LDH-B-A|ldhb|wu:fa16d07|wu:fa20c10|wu:fa96a08	ZFIN:ZDB-GENE-991026-6|Ensembl:ENSDARG00000019644|Vega:OTTDARG00000008036	4	-	lactate dehydrogenase Ba	protein-coding	ldhba	lactate dehydrogenase Ba	O	L-lactate dehydrogenase B-A chain|L-lactate dehydrogenase B chain|LDH-B|lactate dehydrogenase B4	20180627	-	1	3945	LDHB	1	3945	LDHB	1	3945	LDHB	1	3945	LDHB	1
7955	30498	egr1	-	krox-24|krox24|wu:fj64b05|wu:fq25f01	ZFIN:ZDB-GENE-980526-320|Ensembl:ENSDARG00000037421|Vega:OTTDARG00000027946	14	-	early growth response 1	protein-coding	egr1	early growth response 1	O	early growth response protein 1|EGR-1|etID309970.14|zinc finger protein Krox-24	20180627	-	1	1958	EGR1	1	1958	EGR1	1	1958	EGR1	1	1958	EGR1	1
7955	30499	evx1	-	cb416|evx-1	ZFIN:ZDB-GENE-980526-364|Ensembl:ENSDARG00000100087|Vega:OTTDARG00000041539	19	-	even-skipped homeobox 1	protein-coding	evx1	even-skipped homeobox 1	O	homeobox even-skipped homolog protein 1	20180627	-	1	2128	EVX1	1	2128	EVX1	1	2128	EVX1	1	2128	EVX1	1
7955	30500	otx1	-	cb769|fj99f05|otx1b|wu:fj99f05|zOtx1	ZFIN:ZDB-GENE-980526-400|Ensembl:ENSDARG00000094992|Vega:OTTDARG00000020212	17	-	orthodenticle homeobox 1	protein-coding	otx1	orthodenticle homeobox 1	O	homeobox protein OTX1 B|orthodenticle homeobox 1b|orthodenticle homolog 1b	20180708	-	1	5013	OTX1	1	5013	OTX1	1	5013	OTX1	1	5013	OTX1	1
7955	30501	otx2b	-	id:ibd2915|otx2|zOtx2|zgc:136535|zotx-2	ZFIN:ZDB-GENE-980526-406|Ensembl:ENSDARG00000011235|Vega:OTTDARG00000020531	17	-	orthodenticle homeobox 2b	protein-coding	otx2b	orthodenticle homeobox 2b	O	homeobox protein OTX2|etID309955.17|orthodenticle homeobox 2|orthodenticle homolog 2	20180708	-	1	5015	OTX2	1	5015	OTX2	1	5015	OTX2	1	5015	OTX2	1
7955	30502	csnk2a1	-	ck2a1|wu:fi38e04|wu:fi38h03	ZFIN:ZDB-GENE-990415-27|Ensembl:ENSDARG00000002082|Vega:OTTDARG00000027718	16	-	casein kinase 2, alpha 1 polypeptide	protein-coding	csnk2a1	casein kinase 2, alpha 1 polypeptide	O	casein kinase 2, alpha 1 polypeptide|casein kinase 2 alpha 1|ck2 alpha	20180703	-	1	1457	CSNK2A1	1	283106	CSNK2A3	0			2	1457;283106	CSNK2A1;CSNK2A3	1
7955	30503	opn1mw1	-	RH2-1|grops1|rh2.1|zfgr1	ZFIN:ZDB-GENE-990604-42|Ensembl:ENSDARG00000097008|Vega:OTTDARG00000001930	6	-	opsin 1 (cone pigments), medium-wave-sensitive, 1	protein-coding	opn1mw1	opsin 1 (cone pigments), medium-wave-sensitive, 1	O	green-sensitive opsin-1|green cone photoreceptor pigment 1|opsin RH2-1|opsin-1, medium-wave-sensitive 1|rhodopsin-like-2.1 cone opsin	20180627	-	0			0			0			0			1
7955	30504	opn1mw4	-	RH2-4|grops2|rh2.4|wu:fk64b02|zfgr2	ZFIN:ZDB-GENE-990604-43|Ensembl:ENSDARG00000000638|Vega:OTTDARG00000001931	6	-	opsin 1 (cone pigments), medium-wave-sensitive, 4	protein-coding	opn1mw4	opsin 1 (cone pigments), medium-wave-sensitive, 4	O	green-sensitive opsin-4|green cone photoreceptor pigment 4|green-sensitive opsin 2|opsin RH2-4|opsin-1, medium-wave-sensitive 4|rhodopsin-like-2.4 cone opsin	20180627	-	0			0			0			0			1
7955	30505	dbh	-	-	ZFIN:ZDB-GENE-990621-3|Ensembl:ENSDARG00000069446|Vega:OTTDARG00000019526	10	-	dopamine beta-hydroxylase (dopamine beta-monooxygenase)	protein-coding	dbh	dopamine beta-hydroxylase (dopamine beta-monooxygenase)	O	dopamine beta-hydroxylase|dopamine beta hydroxylase	20180708	-	1	1621	DBH	1	1621	DBH	1	1621	DBH	1	1621	DBH	1
7955	30506	nr6a1a	-	gcnf|nr6a1|zfGCNF	ZFIN:ZDB-GENE-991207-19|Ensembl:ENSDARG00000101508|Vega:OTTDARG00000032655	8	-	nuclear receptor subfamily 6, group A, member 1a	protein-coding	nr6a1a	nuclear receptor subfamily 6, group A, member 1a	O	nuclear receptor subfamily 6 group A member 1-A|GCNF-A|germ cell nuclear factor A	20180627	-	1	2649	NR6A1	1	2649	NR6A1	1	2649	NR6A1	1	2649	NR6A1	1
7955	30507	hbaa1	-	AA1|dZ118J2.2	ZFIN:ZDB-GENE-980526-79|Ensembl:ENSDARG00000097011|Vega:OTTDARG00000027303	3	-	hemoglobin, alpha adult 1	protein-coding	hbaa1	hemoglobin, alpha adult 1	O	hemoglobin subunit alpha|alpha-globin aa1|hemoglobin alpha chain	20180708	-	1	3039	HBA1	1	3050	HBZ	1	3039	HBA1	2	3039;3050	HBA1;HBZ	1
7955	30509	oprd1a	-	ZFOR1|oprd1	ZFIN:ZDB-GENE-990415-199|Ensembl:ENSDARG00000041660|Vega:OTTDARG00000015048	19	-	opioid receptor, delta 1a	protein-coding	oprd1a	opioid receptor, delta 1a	O	opioid receptor, delta 1a|ZfDOR1|opioid receptor homolog|opioid receptor, delta 1	20180627	-	1	4985	OPRD1	1	4985	OPRD1	1	4985	OPRD1	1	4985	OPRD1	1
7955	30510	tcf7l2	-	tcf4	ZFIN:ZDB-GENE-991110-8|Ensembl:ENSDARG00000004415|Vega:OTTDARG00000020611	12	-	transcription factor 7 like 2	protein-coding	tcf7l2	transcription factor 7 like 2	O	transcription factor 7-like 2|transcription factor 7-like 2 (T-cell specific, HMG-box)|transcription factor tcf4	20180627	-	1	6934	TCF7L2	1	6934	TCF7L2	1	6934	TCF7L2	1	6934	TCF7L2	1
7955	30511	msx1b	-	etID309829.1|msh-B|mshB|msxb|wu:fk04h02|zgc:110559	ZFIN:ZDB-GENE-980526-26|Ensembl:ENSDARG00000008886|Vega:OTTDARG00000019602	1	-	muscle segment homeobox 1b	protein-coding	msx1b	muscle segment homeobox 1b	O	homeobox protein MSH-B|homeodomain protein msxb|muscle segment homeobox B	20180627	-	0			0			0			0			1
7955	30512	ret	-	c-ret|cret|etID315074.13|ret1|wu:fd13h01	ZFIN:ZDB-GENE-980526-307|Ensembl:ENSDARG00000055305|Vega:OTTDARG00000017726	13	-	ret proto-oncogene receptor tyrosine kinase	protein-coding	ret	ret proto-oncogene receptor tyrosine kinase	O	proto-oncogene tyrosine-protein kinase receptor Ret|receptor tyrosine kinase	20180627	-	1	5979	RET	1	5979	RET	0			1	5979	RET	1
7955	30513	myod1	-	etID309723.25|myod|wu:fb57a01|zgc:136744	ZFIN:ZDB-GENE-980526-561|Ensembl:ENSDARG00000030110|Vega:OTTDARG00000021238	25	-	myogenic differentiation 1	protein-coding	myod1	myogenic differentiation 1	O	myoblast determination protein 1 homolog|myoblast determination 1|myogenic factor 1	20180708	-	1	4654	MYOD1	1	4654	MYOD1	1	4654	MYOD1	1	4654	MYOD1	1
7955	30516	eef1a1l1	-	EFL1-alpha|chunp6927|eef1a|ef1a|ik:tdsubc_2a3|ik:tdsubc_2b3|tdsubc_2a3|wu:fa91c07|wu:fa94b03|wu:fi13b09|xx:tdsubc_2a3|xx:tdsubc_2b3	ZFIN:ZDB-GENE-990415-52|Ensembl:ENSDARG00000020850	19	-	eukaryotic translation elongation factor 1 alpha 1, like 1	protein-coding	eef1a1l1	eukaryotic translation elongation factor 1 alpha 1, like 1	O	elongation factor 1-alpha|EF-1-alpha|ef-1 alpha	20180627	-	0			0			0			0			1
7955	30517	ahr2	-	ahrb	ZFIN:ZDB-GENE-990714-16|Ensembl:ENSDARG00000021833|Vega:OTTDARG00000016665	22	-	aryl hydrocarbon receptor 2	protein-coding	ahr2	aryl hydrocarbon receptor 2	O	aryl hydrocarbon receptor 2|AHR1b|aryl hydrocarbon receptor b	20180708	-	0			0			0			0			1
7955	30518	vtg3	-	cb1001|vg3|wu:fb58g02|wu:fb59f05|wu:fb61d01	ZFIN:ZDB-GENE-991019-2|Ensembl:ENSDARG00000016448|Vega:OTTDARG00000035419	11	-	vitellogenin 3, phosvitinless	protein-coding	vtg3	vitellogenin 3, phosvitinless	O	vitellogenin 3, phosvitinless|phosvitinless vitellogenin	20180627	-	0			0			0			0			1
7955	30519	myb	-	c-myb|cmyb	ZFIN:ZDB-GENE-991110-14|Ensembl:ENSDARG00000053666|Vega:OTTDARG00000021282	23	-	v-myb avian myeloblastosis viral oncogene homolog	protein-coding	myb	v-myb avian myeloblastosis viral oncogene homolog	O	transcriptional activator Myb|transcription factor cmyb	20180708	-	1	4602	MYB	1	4602	MYB	1	4602	MYB	1	4602	MYB	1
7955	30520	irx3a	-	hm:zehn0543|id:ibd3380|iro3|irx3|wu:fk88a03|zehn0543|zgc:109805	ZFIN:ZDB-GENE-991119-5|Ensembl:ENSDARG00000101076|Vega:OTTDARG00000043892	7	-	iroquois homeobox 3a	protein-coding	irx3a	iroquois homeobox 3a	O	iroquois-class homeodomain protein IRX-3|iroquois homeobox protein 3a	20180627	-	1	79191	IRX3	0			1	79191	IRX3	1	79191	IRX3	1
7955	30523	tcf7l1a	-	tcf-3|tcf3|tcf3a	ZFIN:ZDB-GENE-980605-30|Ensembl:ENSDARG00000038159	10	-	transcription factor 7 like 1a	protein-coding	tcf7l1a	transcription factor 7 like 1a	O	transcription factor 7-like 1-A|HMG box transcription factor 3-A|HMG-box transcription factor|Headless/Tcf3|TCF-3-A|hdl|headless|protein headless|transcription factor 7-like 1a (T-cell specific, HMG-box)|transcription factor tcf3|zTcf-3	20180708	-	1	83439	TCF7L1	1	83439	TCF7L1	0			1	83439	TCF7L1	1
7955	30524	foxd5	-	fkd8|forkhead-8|zgc:114027	ZFIN:ZDB-GENE-980605-4|Ensembl:ENSDARG00000042485|Vega:OTTDARG00000011757	8	-	forkhead box D5	protein-coding	foxd5	forkhead box D5	O	forkhead box protein D4|fork head domain protein 8	20180627	-	0			0			0			0			1
7955	30525	foxd2	-	fkd9|forkhead-9|foxd1	ZFIN:ZDB-GENE-980605-6|Ensembl:ENSDARG00000058133|Vega:OTTDARG00000032135	8	-	forkhead box D2	protein-coding	foxd2	forkhead box D2	O	forkhead box protein D2|fork head domain protein 9|forkhead box D1	20180703	-	1	2306	FOXD2	0			0			1	2306	FOXD2	1
7955	30526	msx3	-	homeobox|msh-C|mshC|msx-c|msxc|zgc:86596	ZFIN:ZDB-GENE-980526-306|Ensembl:ENSDARG00000015674|Vega:OTTDARG00000001892	13	-	muscle segment homeobox 3	protein-coding	msx3	muscle segment homeobox 3	O	homeobox protein MSH-C|etID309953.13|muscle segment homeobox C	20180627	-	0			0			0			0			1
7955	30527	msx1a	-	cb435|id:ibd5099|msh-E|mshE|msx1|msxe|zgc:111928	ZFIN:ZDB-GENE-980526-312|Ensembl:ENSDARG00000116118	14	-	muscle segment homeobox 1a	protein-coding	msx1a	muscle segment homeobox 1a	O	homeobox protein MSX-1|muscle segment homeobox E	20180708	-	1	4487	MSX1	1	4487	MSX1	1	4487	MSX1	1	4487	MSX1	1
7955	30529	sox3	-	id:ibd2036|sb:cb493|wu:fd02a08|zgc:110279	ZFIN:ZDB-GENE-980526-333|Ensembl:ENSDARG00000053569|Vega:OTTDARG00000034904	14	-	SRY (sex determining region Y)-box 3	protein-coding	sox3	SRY (sex determining region Y)-box 3	O	transcription factor Sox-3|SRY-box containing gene 3|transcription factor SOX3	20180627	-	1	6658	SOX3	1	6658	SOX3	1	6658	SOX3	1	6658	SOX3	1
7955	30530	rxrba	-	NR2B2-A|RXR|RXRA|etID309733.19|fb93c09|rxrb|rxre|wu:fb93c09	ZFIN:ZDB-GENE-980526-436|Ensembl:ENSDARG00000078954|Vega:OTTDARG00000031779	19	-	retinoid x receptor, beta a	protein-coding	rxrba	retinoid x receptor, beta a	O	retinoic acid receptor RXR-beta-A|nuclear receptor subfamily 2 group B member 2-A|retinoid X receptor beta-A|retinoid receptor-epsilon|retinoid x receptor, epsilon	20180627	-	1	6257	RXRB	1	6257	RXRB	0			1	6257	RXRB	1
7955	30531	msx2b	-	msh-D|mshD|msxd	ZFIN:ZDB-GENE-980526-492|Ensembl:ENSDARG00000101023	21	-	muscle segment homeobox 2b	protein-coding	msx2b	muscle segment homeobox 2b	O	homeobox protein MSH-D|muscle segment homeobox D	20180627	-	1	4488	MSX2	1	4488	MSX2	0			1	4488	MSX2	1
7955	30532	pax3a	-	pax3|zgc:92547	ZFIN:ZDB-GENE-980526-52|Ensembl:ENSDARG00000010192|Vega:OTTDARG00000020032	2	-	paired box 3a	protein-coding	pax3a	paired box 3a	O	paired box protein Pax-3|etID309899.2|paired box gene 3|paired box gene 3a|paired box homeotic gene 3	20180708	-	1	5077	PAX3	1	5077	PAX3	1	5077	PAX3	1	5077	PAX3	1
7955	30534	pou4f3	-	BRN-3.1|brn-3c|brn3.1|brn3c	ZFIN:ZDB-GENE-990415-24|Ensembl:ENSDARG00000006206|Vega:OTTDARG00000034021	9	-	POU class 4 homeobox 3	protein-coding	pou4f3	POU class 4 homeobox 3	O	POU domain, class 4, transcription factor 3|brain POU domain gene 3.1|brain-3.1|brain-specific homeobox/POU domain protein 3.1|zfbrn-3.1	20180627	-	1	5459	POU4F3	1	5459	POU4F3	1	5459	POU4F3	1	5459	POU4F3	1
7955	30536	emx3	-	emx1|zgc:110517	ZFIN:ZDB-GENE-990415-53|Ensembl:ENSDARG00000020417|Vega:OTTDARG00000016645	14	-	empty spiracles homeobox 3	protein-coding	emx3	empty spiracles homeobox 3	O	empty spiracles homeobox 3|empty spiracles homeobox 1	20180627	-	0			0			0			0			1
7955	30537	emx2	-	fk69b03|wu:fk69b03|zgc:109855	ZFIN:ZDB-GENE-990415-54|Ensembl:ENSDARG00000039701|Vega:OTTDARG00000020689	13	-	empty spiracles homeobox 2	protein-coding	emx2	empty spiracles homeobox 2	O	homeobox protein EMX2	20180627	-	1	2018	EMX2	1	2018	EMX2	1	2018	EMX2	1	2018	EMX2	1
7955	30538	fgf8a	-	ace|cb110|etID309886.13|fgf-8|fgf8|id:ibd5031|wu:fb73a06	ZFIN:ZDB-GENE-990415-72|Ensembl:ENSDARG00000003399|Vega:OTTDARG00000018834	13	-	fibroblast growth factor 8a	protein-coding	fgf8a	fibroblast growth factor 8a	O	fibroblast growth factor 8|acerebellar|fibroblast growth factor 8 a	20180708	-	1	2253	FGF8	1	2253	FGF8	1	2253	FGF8	1	2253	FGF8	1
7955	30539	foxa	-	fkd4|forkhead-4|zf-FKH2|zgc:100769	ZFIN:ZDB-GENE-990415-76|Ensembl:ENSDARG00000087094|Vega:OTTDARG00000036478	14	-	forkhead box A sequence	protein-coding	foxa	forkhead box A sequence	O	forkhead box A sequence|fork head domain protein 4	20180627	-	0			0			0			0			1
7955	30541	foxa1	-	fkd7|forkhead-7	ZFIN:ZDB-GENE-990415-78|Ensembl:ENSDARG00000102138|Vega:OTTDARG00000020109	17	-	forkhead box A1	protein-coding	foxa1	forkhead box A1	O	hepatocyte nuclear factor 3-alpha|fork head domain protein 7	20180627	-	1	3169	FOXA1	1	3169	FOXA1	0			1	3169	FOXA1	1
7955	30542	foxb1a	-	cb114|fkd3|foxb1.2|mar	ZFIN:ZDB-GENE-990616-47|Ensembl:ENSDARG00000089042|Vega:OTTDARG00000028432	25	-	forkhead box B1a	protein-coding	foxb1a	forkhead box B1a	O	forkhead box protein B1|fork head domain protein 3|forkhead box B1.2|forkhead-3|mariposa	20180627	-	1	27023	FOXB1	1	27023	FOXB1	1	27023	FOXB1	1	27023	FOXB1	1
7955	30543	sox21a	-	SRY-box|sox21|sox25|sox30	ZFIN:ZDB-GENE-990715-6|Ensembl:ENSDARG00000031664|Vega:OTTDARG00000019722	6	-	SRY (sex determining region Y)-box 21a	protein-coding	sox21a	SRY (sex determining region Y)-box 21a	O	transcription factor Sox-21-A|SRY-box containing gene 25	20180627	-	1	11166	SOX21	0			0			1	11166	SOX21	1
7955	30544	sox17	-	-	ZFIN:ZDB-GENE-991213-1|Ensembl:ENSDARG00000101717	7	-	SRY (sex determining region Y)-box 17	protein-coding	sox17	SRY (sex determining region Y)-box 17	O	SRY-box 17|SRY-box containing gene 17	20180627	-	1	64321	SOX17	0			1	64321	SOX17	1	64321	SOX17	1
7955	30546	ntrk1	-	trk|trka	ZFIN:ZDB-GENE-980526-118|Ensembl:ENSDARG00000004586|Vega:OTTDARG00000027779	16	-	neurotrophic tyrosine kinase, receptor, type 1	protein-coding	ntrk1	neurotrophic tyrosine kinase, receptor, type 1	O	high affinity nerve growth factor receptor|tyrosine kinase receptor A	20180708	-	1	4914	NTRK1	1	4914	NTRK1	0			1	4914	NTRK1	1
7955	30547	pou3f2a	-	brn-1.2|brn1.2|id:ibd5088	ZFIN:ZDB-GENE-980526-139|Ensembl:ENSDARG00000070220|Vega:OTTDARG00000036038	4	-	POU class 3 homeobox 2a	protein-coding	pou3f2a	POU class 3 homeobox 2a	O	POU class 3 homeobox 2a|brain POU domain gene 1.2	20180627	-	1	5454	POU3F2	0			0			1	5454	POU3F2	1
7955	30548	foxd3	-	fkd-6|fkd6|fkh6|forkhead-6|zgc:111934	ZFIN:ZDB-GENE-980526-143|Ensembl:ENSDARG00000021032|Vega:OTTDARG00000019783	6	-	forkhead box D3	protein-coding	foxd3	forkhead box D3	O	forkhead box protein D3|fork head domain protein 6|mother superior	20180627	-	1	27022	FOXD3	1	27022	FOXD3	1	27022	FOXD3	1	27022	FOXD3	1
7955	30549	fgf3	-	FGF-3|id:ibd5006	ZFIN:ZDB-GENE-980526-178|Ensembl:ENSDARG00000101540|Vega:OTTDARG00000035472	7	-	fibroblast growth factor 3	protein-coding	fgf3	fibroblast growth factor 3	O	fibroblast growth factor 3|HBGF-3|heparin-binding growth factor 3|lia	20180708	-	1	2248	FGF3	1	2248	FGF3	1	2248	FGF3	1	2248	FGF3	1
7955	30553	sod1	-	Cu/Zn-SOD|ZSOD|cuzn	ZFIN:ZDB-GENE-990415-258|Ensembl:ENSDARG00000043848|Vega:OTTDARG00000019505	10	-	superoxide dismutase 1, soluble	protein-coding	sod1	superoxide dismutase 1, soluble	O	superoxide dismutase [Cu-Zn]|Cu-Zn superoxide dismutase|sod(Cu/Zn)	20180708	-	1	6647	SOD1	1	6647	SOD1	1	6647	SOD1	1	6647	SOD1	1
7955	30554	pla2g4aa	-	PLA2G4A|cpla2|pla2g4	ZFIN:ZDB-GENE-990415-45|Ensembl:ENSDARG00000024546|Vega:OTTDARG00000029023	2	-	phospholipase A2, group IVAa (cytosolic, calcium-dependent)	protein-coding	pla2g4aa	phospholipase A2, group IVAa (cytosolic, calcium-dependent)	O	cytosolic phospholipase A2|phospholipase A2 group IVA	20180627	-	1	5321	PLA2G4A	1	5321	PLA2G4A	1	5321	PLA2G4A	1	5321	PLA2G4A	1
7955	30556	tcf7l1b	-	TCF-3-B|tcf3b	ZFIN:ZDB-GENE-991110-10|Ensembl:ENSDARG00000007369	8	-	transcription factor 7 like 1b	protein-coding	tcf7l1b	transcription factor 7 like 1b	O	transcription factor 7-like 1-B|HMG box transcription factor 3-B|transcription factor 7-like 1b (T-cell specific, HMG-box)|transcription factor tcf3b	20180627	-	1	83439	TCF7L1	1	83439	TCF7L1	0			1	83439	TCF7L1	1
7955	30557	dlx2b	-	dlx5	ZFIN:ZDB-GENE-980526-18|Ensembl:ENSDARG00000017174|Vega:OTTDARG00000029806	1	-	distal-less homeobox 2b	protein-coding	dlx2b	distal-less homeobox 2b	O	homeobox protein Dlx2b|DLX-5|distal-less homeobox gene 2b|distal-less homeobox gene 5|distal-less homeobox protein 2b	20180627	-	1	1746	DLX2	1	1746	DLX2	1	1746	DLX2	1	1746	DLX2	1
7955	30558	pax9	-	-	ZFIN:ZDB-GENE-980526-399|Ensembl:ENSDARG00000053829|Vega:OTTDARG00000020520	17	-	paired box 9	protein-coding	pax9	paired box 9	O	paired box protein Pax-9|etID309776.17|paired box gene 9|paired box homeotic gene 9	20180627	-	1	5083	PAX9	1	5083	PAX9	1	5083	PAX9	1	5083	PAX9	1
7955	30559	foxa3	-	Zffkh1|fa11c04|fc37a08|fkd2|forkhead-2|wu:fa11c04|wu:fc37a08|zf-FKH1	ZFIN:ZDB-GENE-980526-423|Ensembl:ENSDARG00000012788|Vega:OTTDARG00000013633	18	-	forkhead box A3	protein-coding	foxa3	forkhead box A3	O	hepatocyte nuclear factor 3-gamma|fork head domain protein 2	20180627	-	1	3171	FOXA3	1	3171	FOXA3	1	3171	FOXA3	1	3171	FOXA3	1
7955	30560	fgf6a	-	fgf4|fgf6	ZFIN:ZDB-GENE-980526-559|Ensembl:ENSDARG00000009351|Vega:OTTDARG00000027061	25	-	fibroblast growth factor 6a	protein-coding	fgf6a	fibroblast growth factor 6a	O	fibroblast growth factor 6|fibroblast growth factor 4	20180703	-	1	2251	FGF6	0			1	2251	FGF6	1	2251	FGF6	1
7955	30561	dlx4a	-	DLX-8|dlx8	ZFIN:ZDB-GENE-980526-73|Ensembl:ENSDARG00000011956|Vega:OTTDARG00000001595	3	-	distal-less homeobox 4a	protein-coding	dlx4a	distal-less homeobox 4a	O	homeobox protein Dlx4a|distal-less homeobox gene 4a|distal-less homeobox gene 8|distal-less homeobox protein 4a	20180627	-	1	1748	DLX4	0			0			1	1748	DLX4	1
7955	30564	mef2aa	-	etID309779.18|mef2a|wu:fd19d02	ZFIN:ZDB-GENE-990415-163|Ensembl:ENSDARG00000031756|Vega:OTTDARG00000013211	18	-	myocyte enhancer factor 2aa	protein-coding	mef2aa	myocyte enhancer factor 2aa	O	myocyte-specific enhancer factor 2A	20180627	-	1	4205	MEF2A	1	4205	MEF2A	1	4205	MEF2A	1	4205	MEF2A	1
7955	30567	pax6a	-	PAXZF-A|Pax6.1|cb280|fc20e07|pax-a|pax6|pax[zf-a]|paxzfa|wu:fc20e07|zfpax-6a|zfpax-6b	ZFIN:ZDB-GENE-990415-200|Ensembl:ENSDARG00000103379|Vega:OTTDARG00000018854	25	-	paired box 6a	protein-coding	pax6a	paired box 6a	O	paired box protein Pax-6|etID309716.25|paired box gene 6a|paired box homeotic gene 6|paired box protein Pax[Zf-a]|pax-6	20180627	-	1	5080	PAX6	1	5080	PAX6	0			1	5080	PAX6	1
7955	30568	dlx1a	-	dlx1|zgc:111939	ZFIN:ZDB-GENE-990415-48|Ensembl:ENSDARG00000013125	9	-	distal-less homeobox 1a	protein-coding	dlx1a	distal-less homeobox 1a	O	homeobox protein Dlx1a|DLX-1|distal-less homeobox gene 1a	20180627	-	1	1745	DLX1	1	1745	DLX1	1	1745	DLX1	1	1745	DLX1	1
7955	30569	dlx5a	-	dlx4|zgc:101787	ZFIN:ZDB-GENE-990415-49|Ensembl:ENSDARG00000042296|Vega:OTTDARG00000034750	19	-	distal-less homeobox 5a	protein-coding	dlx5a	distal-less homeobox 5a	O	homeobox protein Dlx5a|distal-less homeobox gene 4|distal-less homeobox gene 5a|distal-less homeobox protein 5a	20180708	-	1	1749	DLX5	1	1749	DLX5	1	1749	DLX5	1	1749	DLX5	1
7955	30572	ran	-	fc16b04|wu:fc16b04	ZFIN:ZDB-GENE-990415-88|Ensembl:ENSDARG00000057026|Vega:OTTDARG00000027948	14	-	RAN, member RAS oncogene family	protein-coding	ran	RAN, member RAS oncogene family	O	GTP-binding nuclear protein Ran|GTPase Ran|ras-related nuclear protein	20180630	-	1	5901	RAN	1	5901	RAN	1	5901	RAN	1	5901	RAN	1
7955	30573	hsp90ab1	-	hsp90b|hsp90beta|wu:fa29f01|wu:fa91e11|wu:fd59e11|wu:gcd22h07	ZFIN:ZDB-GENE-990415-95|Ensembl:ENSDARG00000029150|Vega:OTTDARG00000024833	20	-	heat shock protein 90, alpha (cytosolic), class B member 1	protein-coding	hsp90ab1	heat shock protein 90, alpha (cytosolic), class B member 1	O	heat shock protein HSP 90-beta|heat shock protein 90-beta|heat shock protein 90kDa alpha (cytosolic), class B member 1|heat shock protein 90kDa alpha, class B member 1	20180708	-	1	3326	HSP90AB1	1	3326	HSP90AB1	1	3326	HSP90AB1	1	3326	HSP90AB1	1
7955	30574	dlx2a	-	dlx-2|dlx2|zgc:110518	ZFIN:ZDB-GENE-980526-212|Ensembl:ENSDARG00000079964	9	-	distal-less homeobox 2a	protein-coding	dlx2a	distal-less homeobox 2a	O	homeobox protein Dlx2a|distal-less homeobox gene 2a	20180708	-	1	1746	DLX2	1	1746	DLX2	0			1	1746	DLX2	1
7955	30575	mef2ca	-	id:ibd5026|mef2c|wu:fc05b06|zgc:64184|zgc:85726	ZFIN:ZDB-GENE-980526-253|Ensembl:ENSDARG00000029764|Vega:OTTDARG00000030787	10	-	myocyte enhancer factor 2ca	protein-coding	mef2ca	myocyte enhancer factor 2ca	O	myocyte-specific enhancer factor 2C|hoo|hoover|myocyte enhancer factor 2c|myocyte enhancer factor 2ca 4'-6'|myocyte enhancer factor 2ca delta gamma-like|myocyte enhancer factor 2ca variant 4|myocyte enhancer factor 2ca variant 5|myocyte enhancer factor 2ca variant 6	20180627	-	1	4208	MEF2C	0			0			1	4208	MEF2C	1
7955	30576	ldb1b	-	ldb1	ZFIN:ZDB-GENE-990415-135|Ensembl:ENSDARG00000103158	11	-	LIM-domain binding 1b	protein-coding	ldb1b	LIM-domain binding 1b	O	LIM domain-binding protein 1|LIM-domain binding factor 1|LIM-domain binding factor 1b	20180703	-	0			1	8861	LDB1	0			1	8861	LDB1	1
7955	30577	ldb2a	-	ldb2	ZFIN:ZDB-GENE-990415-136|Ensembl:ENSDARG00000019579|Vega:OTTDARG00000034861	14	-	LIM domain binding 2a	protein-coding	ldb2a	LIM domain binding 2a	O	LIM domain-binding protein 2|LIM-domain binding factor 2|LIM-domain binding factor 2a	20180627	-	1	9079	LDB2	1	9079	LDB2	1	9079	LDB2	1	9079	LDB2	1
7955	30578	ldb2b	-	ldb2l|ldb3|wu:fd16f11|zgc:92548	ZFIN:ZDB-GENE-990415-137|Ensembl:ENSDARG00000034896|Vega:OTTDARG00000019429	1	-	LIM domain binding 2b	protein-coding	ldb2b	LIM domain binding 2b	O	LIM domain binding 2b|LIM-domain binding factor 2 like|LIM-domain binding factor 2b|LIM-domain binding factor 3	20180627	-	1	9079	LDB2	0			0			1	9079	LDB2	1
7955	30579	ldb1a	-	ldb4|ldb4b	ZFIN:ZDB-GENE-990415-138|Ensembl:ENSDARG00000010137|Vega:OTTDARG00000029686	13	-	LIM domain binding 1a	protein-coding	ldb1a	LIM domain binding 1a	O	LIM domain-binding protein 1-A|LDB-1-A|LDB-4|LIM domain-binding protein 4|LIM-domain binding factor 1a|LIM-domain binding factor 4|LIM-domain binding factor 4b|zLdb4	20180627	-	1	8861	LDB1	0			1	8861	LDB1	1	8861	LDB1	1
7955	30580	mef2d	-	etID309781.16|fk53b11|wu:fc50h03|wu:fk53b11|zgc:109833	ZFIN:ZDB-GENE-990415-164|Ensembl:ENSDARG00000040237|Vega:OTTDARG00000020909	16	-	myocyte enhancer factor 2d	protein-coding	mef2d	myocyte enhancer factor 2d	O	myocyte-specific enhancer factor 2D	20180627	-	1	4209	MEF2D	1	4209	MEF2D	1	4209	MEF2D	1	4209	MEF2D	1
7955	30581	dlx4b	-	dlx7|fj03c01|wu:fj03c01|zgc:109858	ZFIN:ZDB-GENE-990415-50|Ensembl:ENSDARG00000071560|Vega:OTTDARG00000035690	12	-	distal-less homeobox 4b	protein-coding	dlx4b	distal-less homeobox 4b	O	homeobox protein Dlx4b|DLX-7|distal-less homeobox gene 4b|distal-less homeobox gene 7|distal-less homeobox protein 4b	20180627	-	1	1748	DLX4	0			1	1748	DLX4	1	1748	DLX4	1
7955	30582	opn1sw1	-	SWS1|opn1sw2|uvops|zfuv	ZFIN:ZDB-GENE-991109-25|Ensembl:ENSDARG00000045677|Vega:OTTDARG00000007804	4	-	opsin 1 (cone pigments), short-wave-sensitive 1	protein-coding	opn1sw1	opsin 1 (cone pigments), short-wave-sensitive 1	O	opsin-1, short-wave-sensitive 1|opsin 1 (cone pigments), short-wave-sensitive, 2|opsin SWS-1|short-wavelength-sensitive-1 cone opsin|ultraviolet cone photoreceptor pigment|ultraviolet-sensitive opsin	20180627	-	1	611	OPN1SW	1	611	OPN1SW	1	611	OPN1SW	1	611	OPN1SW	1
7955	30583	lcp1	-	cb245|fj24b12|wu:fj24b12	ZFIN:ZDB-GENE-991213-5|Ensembl:ENSDARG00000023188	9	-	lymphocyte cytosolic protein 1 (L-plastin)	protein-coding	lcp1	lymphocyte cytosolic protein 1 (L-plastin)	O	plastin-2|L-plastin|leucocyte-specific plastin 1|lymphocyte cytosolic plastin 1	20180708	-	1	3936	LCP1	1	3936	LCP1	1	3936	LCP1	1	3936	LCP1	1
7955	30584	bmp7a	-	bmp7|fb83f09|wu:fb83f09	ZFIN:ZDB-GENE-000208-25|Ensembl:ENSDARG00000018260|Vega:OTTDARG00000027635	11	-	bone morphogenetic protein 7a	protein-coding	bmp7a	bone morphogenetic protein 7a	O	bone morphogenetic protein 7a|bone morphogenetic protein 7|snailhouse|snh	20180627	-	1	655	BMP7	0			0			1	655	BMP7	1
7955	30585	dlx3b	-	dlx-3|dlx3|id:ibd3531|wu:fb83f11|zgc:91827	ZFIN:ZDB-GENE-980526-280|Ensembl:ENSDARG00000014626|Vega:OTTDARG00000035619	12	-	distal-less homeobox 3b	protein-coding	dlx3b	distal-less homeobox 3b	O	homeobox protein Dlx3b|distal-less homeobox gene 3b|distal-less homeobox protein 3b	20180708	-	1	1747	DLX3	1	1747	DLX3	1	1747	DLX3	1	1747	DLX3	1
7955	30586	dlx6a	-	dlx6	ZFIN:ZDB-GENE-980526-448|Ensembl:ENSDARG00000042291|Vega:OTTDARG00000034744	19	-	distal-less homeobox 6a	protein-coding	dlx6a	distal-less homeobox 6a	O	homeobox protein Dlx6a|DLX-6|distal-less homeobox gene 6a|distal-less homeobox protein 6a	20180708	-	1	1750	DLX6	1	1750	DLX6	1	1750	DLX6	1	1750	DLX6	1
7955	30587	pax7a	-	-	ZFIN:ZDB-GENE-990415-201|Ensembl:ENSDARG00000100398|Vega:OTTDARG00000034920	11	-	paired box 7a	protein-coding	pax7a	paired box 7a	O	paired box 7|paired box gene 7a|paired box homeotic gene 7a	20180708	-	1	5081	PAX7	1	5081	PAX7	0			1	5081	PAX7	1
7955	30590	tp53	-	brp53|drp53|etID22686.5|fb40d06|p53|wu:fb40d06|zgc:111919	ZFIN:ZDB-GENE-990415-270|Ensembl:ENSDARG00000035559|Vega:OTTDARG00000016232	5	-	tumor protein p53	protein-coding	tp53	tumor protein p53	O	cellular tumor antigen p53|delta113 p53|p53beta isoform|tumor suppressor p53	20180708	-	1	7157	TP53	1	7157	TP53	1	7157	TP53	1	7157	TP53	1
7955	30591	hsp90aa1.1	-	fb17b01|hsp90|hsp90a|hsp90a.1|hsp90alpha|wu:fb17b01|zgc:86652	ZFIN:ZDB-GENE-990415-94|Ensembl:ENSDARG00000010478|Vega:OTTDARG00000006778	20	-	heat shock protein 90, alpha (cytosolic), class A member 1, tandem duplicate 1	protein-coding	hsp90aa1.1	heat shock protein 90, alpha (cytosolic), class A member 1, tandem duplicate 1	O	heat shock protein HSP 90-alpha 1|akineto|heat shock protein 90-alpha 1|slo|sloth	20180703	-	1	3320	HSP90AA1	1	3320	HSP90AA1	0			1	3320	HSP90AA1	1
7955	30592	myl7	-	cmlc2|mylc2a|zgc:92755	ZFIN:ZDB-GENE-991019-3|Ensembl:ENSDARG00000019096|Vega:OTTDARG00000028941	8	-	myosin, light chain 7, regulatory	protein-coding	myl7	myosin, light chain 7, regulatory	O	myosin regulatory light chain 2, atrial isoform|cardiac myosin light chain 2|myosin light chain, regulatory A|myosin, light polypeptide 7, regulatory|tel|tell tale heart	20180708	-	1	58498	MYL7	1	58498	MYL7	0			1	58498	MYL7	1
7955	30593	zp2.5	-	zgc:152728|zp2	ZFIN:ZDB-GENE-090306-1|Ensembl:ENSDARG00000086522|Vega:OTTDARG00000037142	20	-	zona pellucida glycoprotein 2, tandem duplicate 5	protein-coding	zp2.5	zona pellucida glycoprotein 2, tandem duplicate 5	O	zona pellucida glycoprotein 2, tandem duplicate 5	20180627	-	0			0			0			0			1
7955	30594	zp3	-	zp3.2	ZFIN:ZDB-GENE-991129-7|Ensembl:ENSDARG00000114958	17	-	zona pellucida glycoprotein 3	protein-coding	zp3	zona pellucida glycoprotein 3	O	zona pellucida glycoprotein 3|zona pellucida glycoprotein 3.2	20180627	-	0			1	7784	ZP3	0			1	7784	ZP3	1
7955	30596	hbbe3	-	zgc:110736	ZFIN:ZDB-GENE-980526-287|Ensembl:ENSDARG00000038147|Vega:OTTDARG00000027368	12	-	hemoglobin beta embryonic-3	protein-coding	hbbe3	hemoglobin beta embryonic-3	O	hemoglobin beta embryonic-3|beta e3 globin|embryonic globin beta e3	20180708	-	0			1	3046	HBE1	1	3046	HBE1	1	3046	HBE1	1
7955	30597	hbae1.1	-	HBA2r|HBAA1|SI:dZ118J2.10|SI:dZ118J2.8|dZ118J2.6|hba2|hbae1|si:by119c3.1|si:by119c3.3|si:xx-119c3.3|wu:fa12a11|wu:fb74f06|zgc:86936	ZFIN:ZDB-GENE-980526-80|Ensembl:ENSDARG00000089475|Vega:OTTDARG00000041685	3	-	hemoglobin, alpha embryonic 1.1	protein-coding	hbae1.1	hemoglobin, alpha embryonic 1.1	O	hemoglobin, alpha embryonic 1.1|HbA|alphae1globin|etID40432.3|globin alphae1|hemoglobin alpha-2 chain|hemoglobin, alpha embryonic 1	20180627	-	1	3039	HBA1	1	3050	HBZ	0			2	3039;3050	HBA1;HBZ	1
7955	30598	vsx1	-	-	ZFIN:ZDB-GENE-990415-205|Ensembl:ENSDARG00000056292|Vega:OTTDARG00000020227	17	-	visual system homeobox 1 homolog, chx10-like	protein-coding	vsx1	visual system homeobox 1 homolog, chx10-like	O	visual system homeobox 1|etID309864.17|paired-like homeobox protein|transcription factor VSX1|visual system homeobox 1 protein	20180627	-	1	30813	VSX1	0			1	30813	VSX1	1	30813	VSX1	1
7955	30600	mid1ip1a	-	g12|wu:fj32f05	ZFIN:ZDB-GENE-990415-81|Ensembl:ENSDARG00000041051|Vega:OTTDARG00000020705	9	-	MID1 interacting protein 1a	protein-coding	mid1ip1a	MID1 interacting protein 1a	O	mid1-interacting protein 1A|etID309730.9|gastrulation specific protein|gastrulation-specific protein G12	20180703	-	1	58526	MID1IP1	0			0			1	58526	MID1IP1	1
7955	30601	hbae3	-	fb57a06|globin|si:by119c3.4|wu:fb57a06|zgc:86867	ZFIN:ZDB-GENE-990706-3|Ensembl:ENSDARG00000079305	3	-	hemoglobin alpha embryonic-3	protein-coding	hbae3	hemoglobin alpha embryonic-3	O	hemoglobin alpha embryonic-3|dZ118J2.11 (novel alpha-globin)	20180708	-	0			0			1	3040	HBA2	1	3040	HBA2	1
7955	30602	sox11a	-	cb237|id:ibd2104|wu:fb16g02|zgc:136533	ZFIN:ZDB-GENE-980526-395|Ensembl:ENSDARG00000077811|Vega:OTTDARG00000020347	17	-	SRY (sex determining region Y)-box 11a	protein-coding	sox11a	SRY (sex determining region Y)-box 11a	O	transcription factor SOX-11|SRY-box containing gene 11a|etID309973.17	20180627	-	1	6664	SOX11	1	6664	SOX11	1	6664	SOX11	1	6664	SOX11	1
7955	30603	sox11b	-	fc90d10|wu:fb53e02|wu:fc90d10	ZFIN:ZDB-GENE-980526-466|Ensembl:ENSDARG00000095743|Vega:OTTDARG00000005704	20	-	SRY (sex determining region Y)-box 11b	protein-coding	sox11b	SRY (sex determining region Y)-box 11b	O	SRY (sex determining region Y)-box 11b|SRY-box containing gene 11b|etID55462.20	20180627	-	1	6664	SOX11	0			0			1	6664	SOX11	1
7955	30604	cfb	-	Bf-1|Brre-Bf|bf|zgc:114032	ZFIN:ZDB-GENE-980526-487|Ensembl:ENSDARG00000055278|Vega:OTTDARG00000021041	21	-	complement factor B	protein-coding	cfb	complement factor B	O	complement factor B|complement component factor B	20180708	-	1	629	CFB	1	629	CFB	0			1	629	CFB	1
7955	30606	rarga	-	NR1B3|etID309710.23|etID33387.23|rarg|rarg2|wu:fb01e02|wu:fb01f03|wu:fc35a09	ZFIN:ZDB-GENE-980526-531|Ensembl:ENSDARG00000034117|Vega:OTTDARG00000016394	23	-	retinoic acid receptor gamma a	protein-coding	rarga	retinoic acid receptor gamma a	O	retinoic acid receptor gamma-A|NR1B3-A|RAR gamma|RAR-gamma-2|RAR-gamma-A|RARgamma-A|nr1b3a|nuclear receptor subfamily 1 group B member 3-A|retinoic acid receptor gamma-2|zRAR gamma|zRAR-gamma-2	20180627	-	1	5916	RARG	1	5915	RARB	0			2	5916;5915	RARG;RARB	1
7955	30607	thrb	-	NR1A2|TR-beta|TR[b]1|fj24f03|trb|wu:fj24f03	ZFIN:ZDB-GENE-990415-268|Ensembl:ENSDARG00000021163|Vega:OTTDARG00000014243	19	-	thyroid hormone receptor beta	protein-coding	thrb	thyroid hormone receptor beta	O	thyroid hormone receptor beta|TRbeta1|nuclear receptor subfamily 1 group A member 2|thyroid hormone receptor beta 2|thyroid hormone receptor beta-1	20180627	-	1	7068	THRB	1	7068	THRB	1	7068	THRB	1	7068	THRB	1
7955	30608	gap43	-	cb310|gap	ZFIN:ZDB-GENE-990415-87|Ensembl:ENSDARG00000099744	15	-	growth associated protein 43	protein-coding	gap43	growth associated protein 43	O	neuromodulin	20180627	-	1	2596	GAP43	0			0			1	2596	GAP43	1
7955	30612	bmp4	-	bmp-4|zbmp-4|zgc:100779	ZFIN:ZDB-GENE-980528-2059|Ensembl:ENSDARG00000019995|Vega:OTTDARG00000028886	17	-	bone morphogenetic protein 4	protein-coding	bmp4	bone morphogenetic protein 4	O	bone morphogenetic protein 4|etID309887.17	20180708	-	1	652	BMP4	1	652	BMP4	1	652	BMP4	1	652	BMP4	1
7955	30615	acvr1l	-	acvr1|alk2|alk8|alk8sum|etID124543.2|fk50h05|laf|lost-a-fin|mfn|wu:fk50h05	ZFIN:ZDB-GENE-990415-9|Ensembl:ENSDARG00000014986|Vega:OTTDARG00000025847	2	-	activin A receptor, type 1 like	protein-coding	acvr1l	activin A receptor, type 1 like	O	activin receptor type-1|ACVR1 activin A receptor, type I|activin A receptor, type I like|lost a fin|mini fin	20180627	-	0			1	90	ACVR1	0			1	90	ACVR1	1
7955	30616	myh7	-	mg:cb02g011|smyhc3|vmhc	ZFIN:ZDB-GENE-991123-5|Ensembl:ENSDARG00000079564|Vega:OTTDARG00000019654	2	-	myosin heavy chain 7	protein-coding	myh7	myosin heavy chain 7	O	myosin heavy chain 7|ventricular myosin heavy chain	20180708	-	1	4625	MYH7	1	4625	MYH7	0			1	4625	MYH7	1
7955	30617	urod	-	wu:fc43e09	ZFIN:ZDB-GENE-000208-18|Ensembl:ENSDARG00000006818|Vega:OTTDARG00000029046	2	-	uroporphyrinogen decarboxylase	protein-coding	urod	uroporphyrinogen decarboxylase	O	uroporphyrinogen decarboxylase|UPD|URO-D|yqe|yquem	20180627	-	1	7389	UROD	1	7389	UROD	1	7389	UROD	1	7389	UROD	1
7955	30619	fli1a	-	cb855|fli|fli-1|fli1|wu:fc45b11	ZFIN:ZDB-GENE-980526-426|Ensembl:ENSDARG00000054632|Vega:OTTDARG00000013651	18	-	Fli-1 proto-oncogene, ETS transcription factor a	protein-coding	fli1a	Fli-1 proto-oncogene, ETS transcription factor a	O	Friend leukemia integration 1 transcription factor|friend leukemia integration 1a	20180627	-	1	2313	FLI1	1	2313	FLI1	1	2313	FLI1	1	2313	FLI1	1
7955	30620	hesx1	-	Anf|danf|zanf	ZFIN:ZDB-GENE-990415-130|Ensembl:ENSDARG00000060734|Vega:OTTDARG00000043106	11	-	HESX homeobox 1	protein-coding	hesx1	HESX homeobox 1	O	homeobox expressed in ES cells 1|anf1|anterior neural folds homolog|homeo box (expressed in ES cells) 1	20180627	-	1	8820	HESX1	1	8820	HESX1	1	26060	APPL1	2	8820;26060	HESX1;APPL1	1
7955	30622	ube2ib	-	ubc9|ube2i|ube2ia|zUbc9	ZFIN:ZDB-GENE-990614-17|Ensembl:ENSDARG00000007438	24	-	ubiquitin-conjugating enzyme E2Ib	protein-coding	ube2ib	ubiquitin-conjugating enzyme E2Ib	O	SUMO-conjugating enzyme UBC9-A|RING-type E3 SUMO transferase UBC9-A|SUMO-protein ligase A|ubc9.1|ubiquitin carrier protein 9-A|ubiquitin carrier protein I-A|ubiquitin-conjugating enzyme 9|ubiquitin-conjugating enzyme E2 I-A|ubiquitin-conjugating enzyme E2I|ubiquitin-protein ligase I-A	20180627	-	1	7329	UBE2I	0			0			1	7329	UBE2I	1
7955	30623	six9	-	si:dkey-149j18.3	ZFIN:ZDB-GENE-990621-11|Ensembl:ENSDARG00000068407|Vega:OTTDARG00000013413	18	-	SIX homeobox 9	protein-coding	six9	SIX homeobox 9	O	SIX homeobox 9|sine oculis homeobox homolog 9	20180703	-	0			0			0			0			1
7955	30625	six7	-	-	ZFIN:ZDB-GENE-990825-28|Ensembl:ENSDARG00000070107|Vega:OTTDARG00000027330	7	-	SIX homeobox 7	protein-coding	six7	SIX homeobox 7	O	SIX homeobox 7|sine oculis homeobox homolog 7	20180603	-	0			0			0			0			1
7955	30627	kif23	-	cb738|knsl5|mklp1|wu:fi30e02|wu:fi39f08|zMKLP1	ZFIN:ZDB-GENE-991019-4|Ensembl:ENSDARG00000014943|Vega:OTTDARG00000013677	18	-	kinesin family member 23	protein-coding	kif23	kinesin family member 23	O	kinesin-like protein KIF23|kinesin-like 5|mitotic kinesin-like protein 1	20180627	-	1	9493	KIF23	1	9493	KIF23	1	9493	KIF23	1	9493	KIF23	1
7955	30628	smad1	-	madh1|wu:fb97e04	ZFIN:ZDB-GENE-991119-8|Ensembl:ENSDARG00000027199|Vega:OTTDARG00000019473	1	-	SMAD family member 1	protein-coding	smad1	SMAD family member 1	O	mothers against decapentaplegic homolog 1|MAD (mothers against decapentaplegic, Drosophila) homolog 1|MAD homolog 1|SMA- and MAD-related protein 1|SMAD 1|mothers against DPP homolog 1	20180630	-	1	4086	SMAD1	1	4086	SMAD1	0			1	4086	SMAD1	1
7955	30629	pth1ra	-	pthr1|zPTH1R	ZFIN:ZDB-GENE-991123-8|Ensembl:ENSDARG00000020957|Vega:OTTDARG00000019346	2	-	parathyroid hormone 1 receptor a	protein-coding	pth1ra	parathyroid hormone 1 receptor a	O	parathyroid hormone/parathyroid hormone-related peptide receptor|parathyroid hormone receptor 1	20180611	-	1	5745	PTH1R	1	5745	PTH1R	0			1	5745	PTH1R	1
7955	30630	anos1a	-	anosmin-1a|kal1.1|kal1a|wu:fl91z45	ZFIN:ZDB-GENE-000201-9|Ensembl:ENSDARG00000012896|Vega:OTTDARG00000034190	1	-	anosmin 1a	protein-coding	anos1a	anosmin 1a	O	anosmin-1|Kallmann syndrome 1.1 sequence|Kallmann syndrome 1a sequence	20180627	-	1	3730	ANOS1	1	3730	ANOS1	0			1	3730	ANOS1	1
7955	30631	bmp2a	-	bmp2|wu:fc59d09	ZFIN:ZDB-GENE-980526-388|Ensembl:ENSDARG00000013409|Vega:OTTDARG00000034983	17	-	bone morphogenetic protein 2a	protein-coding	bmp2a	bone morphogenetic protein 2a	O	bone morphogenetic protein 2	20180627	-	1	650	BMP2	1	650	BMP2	1	650	BMP2	1	650	BMP2	1
7955	30632	bmp2b	-	bmp-2|bmp2|bmp2-4|cb670|swr|zbmp-2|zbmp2	ZFIN:ZDB-GENE-980526-474|Ensembl:ENSDARG00000041430|Vega:OTTDARG00000006906	20	-	bone morphogenetic protein 2b	protein-coding	bmp2b	bone morphogenetic protein 2b	O	bone morphogenetic protein 2|etID309839.20|swirl	20180708	-	1	650	BMP2	1	650	BMP2	0			1	650	BMP2	1
7955	30634	l1cama	-	nadl1.2|wu:fq26g05	ZFIN:ZDB-GENE-990415-10|Ensembl:ENSDARG00000007149|Vega:OTTDARG00000021314	23	-	L1 cell adhesion molecule, paralog a	protein-coding	l1cama	L1 cell adhesion molecule, paralog a	O	neural cell adhesion molecule L1.2|N-CAM-L1.2|NCAM-L1.2|neural adhesion molecule L1.2	20180627	-	1	3897	L1CAM	1	3897	L1CAM	0			1	3897	L1CAM	1
7955	30635	six3a	-	six3|six3.1|wu:fc10a08	ZFIN:ZDB-GENE-990415-127|Ensembl:ENSDARG00000058008|Vega:OTTDARG00000020674	13	-	SIX homeobox 3a	protein-coding	six3a	SIX homeobox 3a	O	homeobox protein SIX3|etID309945.13|etID46760.13|sine oculis homeobox homolog 3a	20180627	-	1	6496	SIX3	1	6496	SIX3	1	6496	SIX3	1	6496	SIX3	1
7955	30636	six3b	-	SIX3|cb347|six3.2|six6	ZFIN:ZDB-GENE-990415-128|Ensembl:ENSDARG00000054879|Vega:OTTDARG00000020580	12	-	SIX homeobox 3b	protein-coding	six3b	SIX homeobox 3b	O	SIX homeobox 3b|sine oculis homeobox homolog 3b|sine oculis homeobox homolog 6	20180627	-	1	6496	SIX3	0			0			1	6496	SIX3	1
7955	30637	mdm2	-	sb:eu923|zgc:109834	ZFIN:ZDB-GENE-990415-153|Ensembl:ENSDARG00000033443|Vega:OTTDARG00000008238	4	-	MDM2 oncogene, E3 ubiquitin protein ligase	protein-coding	mdm2	MDM2 oncogene, E3 ubiquitin protein ligase	O	E3 ubiquitin-protein ligase Mdm2|RING-type E3 ubiquitin transferase Mdm2|double minute 2 protein|etID309863.4|murine double minute 2 homolog|p53-binding protein Mdm2|transformed 3T3 cell double minute 2 homolog	20180630	-	1	4193	MDM2	1	4193	MDM2	1	4193	MDM2	1	4193	MDM2	1
7955	30639	smad2	-	fj43c06|madh2|wu:fj43c06	ZFIN:ZDB-GENE-990603-7|Ensembl:ENSDARG00000006389|Vega:OTTDARG00000027522	10	-	SMAD family member 2	protein-coding	smad2	SMAD family member 2	O	mothers against decapentaplegic homolog 2|MAD homolog 2|SMA- and MAD-related protein 2|mothers against DPP homolog 2	20180627	-	1	4087	SMAD2	1	4087	SMAD2	1	4087	SMAD2	1	4087	SMAD2	1
7955	30641	smad5	-	SBN|fb67b04|mad|madh5|pgy|sb:cb400|smd5|wu:fb67b04	ZFIN:ZDB-GENE-990603-9|Ensembl:ENSDARG00000037238|Vega:OTTDARG00000016644	14	-	SMAD family member 5	protein-coding	smad5	SMAD family member 5	O	mothers against decapentaplegic homolog 5|MAD homolog 5|SMA- and MAD-related protein 5|SMAD 5|mothers against DPP homolog 5|piggytail|somitabun	20180627	-	1	4090	SMAD5	1	4090	SMAD5	0			1	4090	SMAD5	1
7955	30642	gdf7	-	-	ZFIN:ZDB-GENE-990714-1|Ensembl:ENSDARG00000042784|Vega:OTTDARG00000020477	17	-	growth differentiation factor 7	protein-coding	gdf7	growth differentiation factor 7	O	growth differentiation factor 7|growth/differentiation factor 6-A	20180603	-	1	151449	GDF7	1	151449	GDF7	0			1	151449	GDF7	1
7955	30643	acat2	-	fb10a06|fb53f08|wu:fb10a06|wu:fb53f08	ZFIN:ZDB-GENE-990714-22|Ensembl:ENSDARG00000007127|Vega:OTTDARG00000005589	20	-	acetyl-CoA acetyltransferase 2	protein-coding	acat2	acetyl-CoA acetyltransferase 2	O	acetyl-CoA acetyltransferase, cytosolic|etID39354.20	20180627	-	1	39	ACAT2	1	39	ACAT2	1	39	ACAT2	1	39	ACAT2	1
7955	30644	mtmr2	-	zgc:153915	ZFIN:ZDB-GENE-990715-14|Ensembl:ENSDARG00000004616|Vega:OTTDARG00000016252	5	-	myotubularin related protein 2	protein-coding	mtmr2	myotubularin related protein 2	O	myotubularin-related protein 2|phosphatidylinositol-3,5-bisphosphate 3-phosphatase|phosphatidylinositol-3-phosphate phosphatase	20180409	-	1	8898	MTMR2	1	8898	MTMR2	0			1	8898	MTMR2	1
7955	30645	cd74b	-	Iclp-2|cd74|iclp2|zgc:123161	ZFIN:ZDB-GENE-990910-10|Ensembl:ENSDARG00000036628|Vega:OTTDARG00000034846	21	-	CD74 molecule, major histocompatibility complex, class II invariant chain b	protein-coding	cd74b	CD74 molecule, major histocompatibility complex, class II invariant chain b	O	HLA class II histocompatibility antigen gamma chain|invariant chain-like protein 2	20180627	-	1	972	CD74	0			0			1	972	CD74	1
7955	30646	gfap	-	cb345|etID36982.3|gfapl|wu:fb34h11|wu:fk42c12|xx:af506734|zgc:110485	ZFIN:ZDB-GENE-990914-3|Ensembl:ENSDARG00000025301|Vega:OTTDARG00000019974	3	-	glial fibrillary acidic protein	protein-coding	gfap	glial fibrillary acidic protein	O	glial fibrillary acidic protein|zrf-1 antigen	20180627	-	1	2670	GFAP	1	2670	GFAP	1	2670	GFAP	1	2670	GFAP	1
7955	30647	psme2	-	unp309	ZFIN:ZDB-GENE-991110-16|Ensembl:ENSDARG00000033144|Vega:OTTDARG00000020567	12	-	proteasome activator subunit 2	protein-coding	psme2	proteasome activator subunit 2	O	proteasome activator complex subunit 2|pA28-b|proteasome (prosome, macropain) activator subunit 2 (PA28 beta)	20180703	-	1	5721	PSME2	1	5721	PSME2	0			1	5721	PSME2	1
7955	30648	psme1	-	fk89d05|wu:fk89d05	ZFIN:ZDB-GENE-991110-17|Ensembl:ENSDARG00000002165|Vega:OTTDARG00000031884	24	-	proteasome activator subunit 1	protein-coding	psme1	proteasome activator subunit 1	O	proteasome activator complex subunit 1|pA23-a|proteasome (prosome, macropain) activator subunit 1 (PA28 alpha)	20180703	-	1	5720	PSME1	1	5720	PSME1	1	5720	PSME1	1	5720	PSME1	1
7955	30649	psme3	-	fb19c08|unp310|wu:fb19c08	ZFIN:ZDB-GENE-991110-19|Ensembl:ENSDARG00000012234|Vega:OTTDARG00000020588	12	-	proteasome activator subunit 3	protein-coding	psme3	proteasome activator subunit 3	O	proteasome activator complex subunit 3|proteasome (prosome, macropain) activator subunit 3 (PA28 gamma; Ki)	20180627	-	1	10197	PSME3	1	10197	PSME3	0			1	10197	PSME3	1
7955	30650	pth2r	-	pthr2|zgc:123155	ZFIN:ZDB-GENE-991123-10|Ensembl:ENSDARG00000006678|Vega:OTTDARG00000020700	9	-	parathyroid hormone 2 receptor	protein-coding	pth2r	parathyroid hormone 2 receptor	O	parathyroid hormone 2 receptor|PTH type-2 receptor variant SV19|hormone receptor|parathyroid hormone receptor 2	20180627	-	1	5746	PTH2R	1	5746	PTH2R	0			1	5746	PTH2R	1
7955	30651	pth1rb	-	pthr3|zPTH3R	ZFIN:ZDB-GENE-991123-12|Ensembl:ENSDARG00000018418|Vega:OTTDARG00000020517	12	-	parathyroid hormone 1 receptor b	protein-coding	pth1rb	parathyroid hormone 1 receptor b	O	parathyroid hormone 1 receptor b|parathyroid hormone receptor 3	20180703	-	1	5745	PTH1R	0			0			1	5745	PTH1R	1
7955	30652	anos1b	-	anosmin-1b|kal1.2|kal1b	ZFIN:ZDB-GENE-000201-13|Ensembl:ENSDARG00000004932|Vega:OTTDARG00000011509	22	-	anosmin 1b	protein-coding	anos1b	anosmin 1b	O	anosmin 1b|Kallmann syndrome 1.2 sequence|Kallmann syndrome 1b sequence	20180627	-	1	3730	ANOS1	0			0			1	3730	ANOS1	1
7955	30654	gsk3b	-	GSK-3[b]|GSK3|fb68h05|fk80d11|wu:fb68h05|wu:fk80d11	ZFIN:ZDB-GENE-990714-4|Ensembl:ENSDARG00000017803|Vega:OTTDARG00000025874	9	-	glycogen synthase kinase 3 beta	protein-coding	gsk3b	glycogen synthase kinase 3 beta	O	glycogen synthase kinase-3 beta	20180627	-	1	2932	GSK3B	1	2932	GSK3B	1	2932	GSK3B	1	2932	GSK3B	1
7955	30655	mtch2	-	fi20c06|fj35g12|wu:fi20c06|wu:fj35g12	ZFIN:ZDB-GENE-991008-9|Ensembl:ENSDARG00000019732|Vega:OTTDARG00000020217	7	-	mitochondrial carrier homolog 2	protein-coding	mtch2	mitochondrial carrier homolog 2	O	mitochondrial carrier homolog 2|etID15240.7	20180627	-	1	23788	MTCH2	1	23788	MTCH2	1	23788	MTCH2	1	23788	MTCH2	1
7955	30656	l1camb	-	nadl1.1|wu:fa30h05	ZFIN:ZDB-GENE-980526-512|Ensembl:ENSDARG00000015025|Vega:OTTDARG00000021065	23	-	L1 cell adhesion molecule, paralog b	protein-coding	l1camb	L1 cell adhesion molecule, paralog b	O	neural cell adhesion molecule L1.1|N-CAM-L1.1|NCAM-L1.1|neural adhesion molecule L1.1	20180627	-	1	3897	L1CAM	1	3897	L1CAM	0			1	3897	L1CAM	1
7955	30657	arxa	-	arx|phox2a	ZFIN:ZDB-GENE-990415-15|Ensembl:ENSDARG00000058011|Vega:OTTDARG00000021352	24	-	aristaless related homeobox a	protein-coding	arxa	aristaless related homeobox a	O	aristaless-related homeobox protein|etID309855.24|paired-like (aristaless) homeobox 2a	20180627	-	1	170302	ARX	0			1	170302	ARX	1	170302	ARX	1
7955	30658	rag2	-	rag-2|zgc:136743	ZFIN:ZDB-GENE-990415-235|Ensembl:ENSDARG00000052121|Vega:OTTDARG00000022572	25	-	recombination activating gene 2	protein-coding	rag2	recombination activating gene 2	O	V(D)J recombination-activating protein 2	20180627	-	1	5897	RAG2	1	5897	RAG2	1	5897	RAG2	1	5897	RAG2	1
7955	30659	dnmt3bb.2	-	Zmt3|dnmt3|wu:fa11d06|wu:fb73b09	ZFIN:ZDB-GENE-990712-11|Ensembl:ENSDARG00000057830|Vega:OTTDARG00000019301	23	-	DNA (cytosine-5-)-methyltransferase 3 beta, duplicate b.2	protein-coding	dnmt3bb.2	DNA (cytosine-5-)-methyltransferase 3 beta, duplicate b.2	O	DNA (cytosine-5-)-methyltransferase 3 beta, duplicate b.2|DNA methyltransferase|de novo DNA methyltransferase 3|dnmt3-1|dnmt3b3|etID41458.23	20180627	-	1	1789	DNMT3B	0			0			1	1789	DNMT3B	1
7955	30660	mtnr1al	-	mel1a|mel1a2|mtnr1a	ZFIN:ZDB-GENE-990415-154|Ensembl:ENSDARG00000012057|Vega:OTTDARG00000034849	14	-	melatonin receptor type 1A like	protein-coding	mtnr1al	melatonin receptor type 1A like	O	melatonin receptor type 1A-like|mel-1A-R|mel-1A-R-like|mel1a receptor-like|melatonin receptor Mel1a Z1.4|melatonin receptor type 1A z1.4	20180627	-	1	4543	MTNR1A	0			0			1	4543	MTNR1A	1
7955	30661	mtnr1c	-	mel1c	ZFIN:ZDB-GENE-990415-158|Ensembl:ENSDARG00000035609|Vega:OTTDARG00000015960	5	-	melatonin receptor 1C	protein-coding	mtnr1c	melatonin receptor 1C	O	melatonin receptor type 1C|mel-1C-R|mel1C receptor|melatonin receptor Mel1C Z2.3|melatonin receptor type 1C Z2.3	20180627	-	0			0			0			0			1
7955	30663	rag1	-	RAG-1	ZFIN:ZDB-GENE-990415-234|Ensembl:ENSDARG00000052122|Vega:OTTDARG00000027105	25	-	recombination activating gene 1	protein-coding	rag1	recombination activating gene 1	O	V(D)J recombination-activating protein 1|etID309719.25|recombinase|recombination activating protein 1	20180627	-	1	5896	RAG1	1	5896	RAG1	1	5896	RAG1	1	5896	RAG1	1
7955	30664	gsk3ab	-	GSK-3[a]|GSK-3[b]|GSK3|gsk3a	ZFIN:ZDB-GENE-990714-3|Ensembl:ENSDARG00000015681|Vega:OTTDARG00000033181	16	-	glycogen synthase kinase 3 alpha b	protein-coding	gsk3ab	glycogen synthase kinase 3 alpha b	O	glycogen synthase kinase-3 alpha	20180409	-	1	2931	GSK3A	1	2931	GSK3A	0			1	2931	GSK3A	1
7955	30665	psmb9a	-	beta1ia|lmp2|macropain|prosome|psmb9|wu:fa66f04|wu:fj22d05|zgc:91842	ZFIN:ZDB-GENE-990415-140|Ensembl:ENSDARG00000000656|Vega:OTTDARG00000032333	19	-	proteasome subunit beta 9a	protein-coding	psmb9a	proteasome subunit beta 9a	O	proteasome subunit beta type-9|large multifunctional protease 2|proteasome (prosome, macropain) subunit, beta type, 9a|proteosome (prosome, macropain) subunit, beta type 9	20180627	-	1	5698	PSMB9	1	5698	PSMB9	1	5698	PSMB9	1	5698	PSMB9	1
7955	30666	psmb8a	-	beta5ia|lmp7|psmb8	ZFIN:ZDB-GENE-990415-141|Ensembl:ENSDARG00000001303|Vega:OTTDARG00000032335	19	-	proteasome subunit beta 8A	protein-coding	psmb8a	proteasome subunit beta 8A	O	proteasome subunit beta type-8|large multifunctional protease 7|macropain|proteasome (prosome, ) subunit, beta type, 8|proteasome (prosome, macropain) subunit, beta type, 8|proteasome (prosome, macropain) subunit, beta type, 8A	20180703	-	1	5696	PSMB8	1	5696	PSMB8	0			1	5696	PSMB8	1
7955	30667	mtnr1aa	-	mel1ar|mtnr1ar|zgc:110628	ZFIN:ZDB-GENE-990415-155|Ensembl:ENSDARG00000037545|Vega:OTTDARG00000019494	1	-	melatonin receptor 1A a	protein-coding	mtnr1aa	melatonin receptor 1A a	O	melatonin receptor type 1A-A|mel-1A-R|mel-1A-R-A|mel1a receptor A|melatonin receptor Mel1a Z1.7-4|melatonin receptor type 1A z1.7|zMel1a1	20180627	-	1	4543	MTNR1A	1	4543	MTNR1A	0			1	4543	MTNR1A	1
7955	30668	mtnr1bb	-	Mel1b-1|mel-1B-R|mel-1B-R-B|mel1br|mtnr1br-2	ZFIN:ZDB-GENE-990415-156|Ensembl:ENSDARG00000086493|Vega:OTTDARG00000008495	10	-	melatonin receptor 1Bb	protein-coding	mtnr1bb	melatonin receptor 1Bb	O	melatonin receptor type 1B-B|mel1b receptor B|melatonin receptor 1B b|melatonin receptor Mel1b Z2.6-4|melatonin receptor type 1B z2.6|zMel1b-1	20180627	-	1	4544	MTNR1B	1	4544	MTNR1B	0			1	4544	MTNR1B	1
7955	30669	mtnr1ba	-	mel1b|mtnr1b	ZFIN:ZDB-GENE-990415-157|Ensembl:ENSDARG00000053833|Vega:OTTDARG00000035858	15	-	melatonin receptor type 1Ba	protein-coding	mtnr1ba	melatonin receptor type 1Ba	O	melatonin receptor type 1B-A|mel-1B-R|mel-1B-R-A|mel1b receptor A|melatonin receptor Mel1b Z6.2|melatonin receptor Mel1b-19|melatonin receptor type 1B a|melatonin receptor type 1B z6.2|zMel1b-2	20180627	-	1	4544	MTNR1B	0			0			1	4544	MTNR1B	1
7955	30670	thraa	-	TR[a]1|nr1a1|thra|thral|tra|tra1|wu:fb59g07	ZFIN:ZDB-GENE-990415-263|Ensembl:ENSDARG00000000151|Vega:OTTDARG00000002255	3	-	thyroid hormone receptor alpha a	protein-coding	thraa	thyroid hormone receptor alpha a	O	thyroid hormone receptor alpha-A|NR1A1-A|TRalpha-1|c-erbA|nr1a1a|nuclear receptor subfamily 1 group A member 1-A|thyroid hormone receptor alpha-1|zTRalpha-A	20180627	-	1	7067	THRA	1	7067	THRA	0			1	7067	THRA	1
7955	30671	hsp70.3	-	hsp70|hsp70-4|hspa1a	ZFIN:ZDB-GENE-110713-1|Ensembl:ENSDARG00000021924|Vega:OTTDARG00000032781	3	-	heat shock cognate 70-kd protein, tandem duplicate 3	protein-coding	hsp70.3	heat shock cognate 70-kd protein, tandem duplicate 3	O	heat shock cognate 70-kd protein|etID309743.10|heat shock 70kD protein 1A|stress protein HSP70	20180630	-	0			1	3305	HSPA1L	4	3305;3310;3303;3304	HSPA1L;HSPA6;HSPA1A;HSPA1B	4	3305;3310;3303;3304	HSPA1L;HSPA6;HSPA1A;HSPA1B	1
7955	30672	ppm1ba	-	pp2cb|zgc:92031	ZFIN:ZDB-GENE-991102-16|Ensembl:ENSDARG00000001888|Vega:OTTDARG00000020665	13	-	protein phosphatase, Mg2+/Mn2+ dependent, 1Ba	protein-coding	ppm1ba	protein phosphatase, Mg2+/Mn2+ dependent, 1Ba	O	protein phosphatase 1B|protein phosphatase type 2C beta	20180409	-	1	5495	PPM1B	1	5495	PPM1B	1	5495	PPM1B	1	5495	PPM1B	1
7955	30674	tefa	-	tef|tefb|tefbeta|wu:fa12f02|wu:fb11h02|zTEF[a]	ZFIN:ZDB-GENE-990415-264|Ensembl:ENSDARG00000039117|Vega:OTTDARG00000020548	12	-	thyrotrophic embryonic factor a	protein-coding	tefa	thyrotrophic embryonic factor a	O	thyrotrophic embryonic factor|thyrotroph embryonic factor a|thyrotroph embryonic factor beta	20180627	-	1	7008	TEF	1	7008	TEF	1	7008	TEF	1	7008	TEF	1
7955	30676	glra1	-	[a]Z1	ZFIN:ZDB-GENE-991117-1|Ensembl:ENSDARG00000012019|Vega:OTTDARG00000020962	14	-	glycine receptor, alpha 1	protein-coding	glra1	glycine receptor, alpha 1	O	glycine receptor subunit alphaZ1|GlyR [a]Z1|glycine receptor, alphaZ1 subunit	20180627	-	1	2741	GLRA1	1	2741	GLRA1	1	2741	GLRA1	1	2741	GLRA1	1
7955	30677	tpst1	-	fj54g11|wu:fj54g11	ZFIN:ZDB-GENE-000210-10|Ensembl:ENSDARG00000073872|Vega:OTTDARG00000020693	15	-	tyrosylprotein sulfotransferase 1	protein-coding	tpst1	tyrosylprotein sulfotransferase 1	O	protein-tyrosine sulfotransferase 1|TPST-1	20180703	-	1	8460	TPST1	1	8460	TPST1	1	8460	TPST1	1	8460	TPST1	1
7955	30678	pcna	-	cb16|fa28e03|fb36g03|wu:fa28e03|wu:fb36g03	ZFIN:ZDB-GENE-000210-8|Ensembl:ENSDARG00000054155|Vega:OTTDARG00000019528	10	-	proliferating cell nuclear antigen	protein-coding	pcna	proliferating cell nuclear antigen	O	proliferating cell nuclear antigen|etID36690.10	20180627	-	1	5111	PCNA	1	5111	PCNA	1	5111	PCNA	1	5111	PCNA	1
7955	30679	prox1a	-	prox1|zgc:111888	ZFIN:ZDB-GENE-980526-397|Ensembl:ENSDARG00000055158|Vega:OTTDARG00000028789	17	-	prospero homeobox 1a	protein-coding	prox1a	prospero homeobox 1a	O	prospero homeobox protein 1|prospero-related homeobox gene 1|prospero-related homeobox gene 1a	20180627	-	1	5629	PROX1	1	5629	PROX1	1	5629	PROX1	1	5629	PROX1	1
7955	30680	raraa	-	etID309833.12|rara|rara2a|zRAR|zRAR-alpha|zgc:109797	ZFIN:ZDB-GENE-980526-284|Ensembl:ENSDARG00000056783|Vega:OTTDARG00000020539	12	-	retinoic acid receptor, alpha a	protein-coding	raraa	retinoic acid receptor, alpha a	O	retinoic acid receptor alpha-A|NR1B1-A|RAR-alpha-2.A|RAR-alpha-A|RARalpha-A|nr1b1a|nuclear receptor subfamily 1 group B member 1-A|retinoic acid receptor alpha a 201|retinoic acid receptor alpha-2.A|retinoic acid receptor, alpha 2a|zRAR alpha|zRAR-alpha-2.A	20180627	-	1	5914	RARA	1	5914	RARA	0			1	5914	RARA	1
7955	30681	mapk12a	-	erk6|etID309866.18|fa05c12|mapk12|sapk3|wu:fa05c12|zgc:101695	ZFIN:ZDB-GENE-990415-257|Ensembl:ENSDARG00000042021|Vega:OTTDARG00000012740	18	-	mitogen-activated protein kinase 12a	protein-coding	mapk12a	mitogen-activated protein kinase 12a	O	mitogen-activated protein kinase 12|MAP kinase 12|MAPK 12|extracellular signal-regulated kinase 6|p38-gamma|stress-activated protein kinase 3	20180627	-	1	6300	MAPK12	1	6300	MAPK12	0			1	6300	MAPK12	1
7955	30682	vegfaa	-	vegf|vegfa|wu:fj82c06	ZFIN:ZDB-GENE-990415-273|Ensembl:ENSDARG00000103542|Vega:OTTDARG00000031190	16	-	vascular endothelial growth factor Aa	protein-coding	vegfaa	vascular endothelial growth factor Aa	O	vascular endothelial growth factor A-A|VEGF-A-A|etID309976.16|vascular endothelial growth factor A|vegf-a	20180627	-	1	7422	VEGFA	0			0			1	7422	VEGFA	1
7955	30683	ft1	-	zFT1	ZFIN:ZDB-GENE-990715-17|Ensembl:ENSDARG00000059056|Vega:OTTDARG00000026711	19	-	alpha(1,3)fucosyltransferase gene 1	protein-coding	ft1	alpha(1,3)fucosyltransferase gene 1	O	alpha(1,3)fucosyltransferase gene 1	20180603	-	0			0			0			0			1
7955	30685	aanat2	-	AA-NAT	ZFIN:ZDB-GENE-991019-6|Ensembl:ENSDARG00000079802|Vega:OTTDARG00000027977	3	-	arylalkylamine N-acetyltransferase 2	protein-coding	aanat2	arylalkylamine N-acetyltransferase 2	O	arylalkylamine N-acetyltransferase|serotonin N-acetyltransferase-2	20180627	-	1	15	AANAT	0			1	15	AANAT	1	15	AANAT	1
7955	30686	myca	-	MYC|c-myc|cmyc|zc-myc	ZFIN:ZDB-GENE-990415-162	24	-	MYC proto-oncogene, bHLH transcription factor a	protein-coding	myca	MYC proto-oncogene, bHLH transcription factor a	O	transcriptional regulator Myc-A|C-Myc1|c-Myc-A|cellular myelocytomatosis oncogene|cmyca|myelocytomatosis oncogene a|v-myc avian myelocytomatosis viral oncogene homolog a	20180627	-	1	4609	MYC	1	4609	MYC	1	4609	MYC	1	4609	MYC	1
7955	30687	epha4l	-	rtk4	ZFIN:ZDB-GENE-990415-61|Ensembl:ENSDARG00000010767|Vega:OTTDARG00000033973	15	-	eph receptor A4, like	protein-coding	epha4l	eph receptor A4, like	O	eph receptor A4, like|ephrin type-A receptor 4|eph-like receptor tyrosine kinase 4|epha4c	20180603	-	0			0			1	2043	EPHA4	1	2043	EPHA4	1
7955	30688	ephb4a	-	cb646|ephB4|rtk5	ZFIN:ZDB-GENE-990415-62|Ensembl:ENSDARG00000100725|Vega:OTTDARG00000029266	5	-	eph receptor B4a	protein-coding	ephb4a	eph receptor B4a	O	eph receptor B4a|eph-like receptor tyrosine kinase 5|ephrin type-B receptor 4 pseudogene	20180627	-	1	2050	EPHB4	1	2050	EPHB4	1	2050	EPHB4	1	2050	EPHB4	1
7955	30689	epha2a	-	epha2|id:ibd5152|rtk6	ZFIN:ZDB-GENE-990415-63|Ensembl:ENSDARG00000017354|Vega:OTTDARG00000019918	6	-	eph receptor A2 a	protein-coding	epha2a	eph receptor A2 a	O	ephrin type-A receptor 2|eph-like receptor tyrosine kinase 6	20180703	-	1	1969	EPHA2	0			0			1	1969	EPHA2	1
7955	30691	ephb4b	-	EphB-rtk8|cb417|rtk8	ZFIN:ZDB-GENE-990415-65|Ensembl:ENSDARG00000027112|Vega:OTTDARG00000033434	23	-	eph receptor B4b	protein-coding	ephb4b	eph receptor B4b	O	eph receptor B4b|eph-like receptor tyrosine kinase 8|unp164	20180627	-	1	2050	EPHB4	1	2050	EPHB4	0			1	2050	EPHB4	1
7955	30692	ebf2	-	Zcoe2|coe2	ZFIN:ZDB-GENE-990715-11|Ensembl:ENSDARG00000042525|Vega:OTTDARG00000018864	5	-	early B cell factor 2	protein-coding	ebf2	early B cell factor 2	O	transcription factor COE2|HLH-containing transcription factor	20180627	-	1	64641	EBF2	1	64641	EBF2	0			1	64641	EBF2	1
7955	30694	nkx2.7	-	nk2.7|nkx2-7|zgc:100762	ZFIN:ZDB-GENE-990415-179|Ensembl:ENSDARG00000021232|Vega:OTTDARG00000020393	8	-	NK2 transcription factor related 7	protein-coding	nkx2.7	NK2 transcription factor related 7	O	NK2 transcription factor related 7	20180627	-	1	137814	NKX2-6	1	137814	NKX2-6	0			1	137814	NKX2-6	1
7955	30696	nkx2.5	-	nk2.5|nkx2-5|zgc:111912	ZFIN:ZDB-GENE-980526-321|Ensembl:ENSDARG00000018004|Vega:OTTDARG00000027961	14	-	NK2 homeobox 5	protein-coding	nkx2.5	NK2 homeobox 5	O	homeobox protein Nkx-2.5|NK2 transcription factor related 5|tinman homeobox homolog	20180630	-	1	1482	NKX2-5	1	1482	NKX2-5	1	1482	NKX2-5	1	1482	NKX2-5	1
7955	30697	nkx2.2a	-	id:ibd5090|nk2.2|nkx2-2|nkx2.2|wu:fc83b01|zgc:136536	ZFIN:ZDB-GENE-980526-403|Ensembl:ENSDARG00000053298|Vega:OTTDARG00000020535	17	-	NK2 homeobox 2a	protein-coding	nkx2.2a	NK2 homeobox 2a	O	homeobox protein Nkx-2.2a|NK2 transcription factor related 2a|homeobox protein NK-2 homolog B-A	20180708	-	1	4821	NKX2-2	1	4821	NKX2-2	1	4821	NKX2-2	1	4821	NKX2-2	1
7955	30698	nkx2.3	-	nk2.3|nkx2-3	ZFIN:ZDB-GENE-990415-178|Ensembl:ENSDARG00000039095|Vega:OTTDARG00000035475	13	-	NK2 homeobox 3	protein-coding	nkx2.3	NK2 homeobox 3	O	homeobox protein Nkx-2.3|NK2 transcription factor related 3	20180627	-	1	159296	NKX2-3	1	159296	NKX2-3	1	159296	NKX2-3	1	159296	NKX2-3	1
7955	30699	clns1a	-	icln	ZFIN:ZDB-GENE-990415-259|Ensembl:ENSDARG00000103027|Vega:OTTDARG00000032412	18	-	chloride channel, nucleotide-sensitive, 1A	protein-coding	clns1a	chloride channel, nucleotide-sensitive, 1A	O	methylosome subunit pICln|swelling dependent chloride channel	20180703	-	1	1207	CLNS1A	1	1207	CLNS1A	1	1207	CLNS1A	1	1207	CLNS1A	1
7955	30700	etv4	-	pea3	ZFIN:ZDB-GENE-990415-71|Ensembl:ENSDARG00000018303|Vega:OTTDARG00000020582	12	-	ets variant 4	protein-coding	etv4	ets variant 4	O	ETS translocation variant 4|ETS domain-containing transcription factor PEA3|etID309954.12|ets variant gene 4|polyomavirus enhancer activator 3 homolog	20180627	-	1	2118	ETV4	1	2118	ETV4	1	2118	ETV4	1	2118	ETV4	1
7955	30701	lef1	-	-	ZFIN:ZDB-GENE-990714-26|Ensembl:ENSDARG00000031894|Vega:OTTDARG00000019575	1	-	lymphoid enhancer-binding factor 1	protein-coding	lef1	lymphoid enhancer-binding factor 1	O	lymphoid enhancer-binding factor 1|etID310027.1|lymphocyte enhancer binding factor 1	20180708	-	1	51176	LEF1	1	51176	LEF1	1	51176	LEF1	1	51176	LEF1	1
7955	30702	cpeb1b	-	ZOR-1|cepb1b|cpeb1|fd15c06|wu:fd15c06|zorba	ZFIN:ZDB-GENE-990927-1|Ensembl:ENSDARG00000008454|Vega:OTTDARG00000020272	7	-	cytoplasmic polyadenylation element binding protein 1b	protein-coding	cpeb1b	cytoplasmic polyadenylation element binding protein 1b	O	cytoplasmic polyadenylation element-binding protein 1|CPE-BP1|CPE-binding protein 1|CPEB-1|Orb/CPEB-related RNA-binding protein|protein Zorba|zebrafish orb-type a	20180627	-	1	64506	CPEB1	1	64506	CPEB1	0			1	64506	CPEB1	1
7955	30703	ppm1ab	-	pp2ca1|ppp1r13b|si:ch211-253p18.1|wu:fd42g12|zgc:153820	ZFIN:ZDB-GENE-991102-14|Ensembl:ENSDARG00000043250|Vega:OTTDARG00000004933	20	-	protein phosphatase, Mg2+/Mn2+ dependent, 1Ab	protein-coding	ppm1ab	protein phosphatase, Mg2+/Mn2+ dependent, 1Ab	O	protein phosphatase, Mg2+/Mn2+ dependent, 1Ab|protein phosphatase 1, regulatory (inhibitor) subunit 13B|protein phosphatase type 2C alpha 1	20180703	-	1	5494	PPM1A	0			1	5494	PPM1A	1	5494	PPM1A	1
7955	30704	ppm1aa	-	pp2ca2	ZFIN:ZDB-GENE-991102-15|Ensembl:ENSDARG00000032155|Vega:OTTDARG00000020799	13	-	protein phosphatase, Mg2+/Mn2+ dependent, 1Aa	protein-coding	ppm1aa	protein phosphatase, Mg2+/Mn2+ dependent, 1Aa	O	protein phosphatase 1A|protein phosphatase type 2C alpha 2	20180703	-	1	5494	PPM1A	1	5494	PPM1A	1	5494	PPM1A	1	5494	PPM1A	1
7955	30705	fgfr1a	-	FGFR-1-A|bFGF-R-1-A|cb231|fgfr1|sb:cb231	ZFIN:ZDB-GENE-980526-255|Ensembl:ENSDARG00000011027|Vega:OTTDARG00000011735	8	-	fibroblast growth factor receptor 1a	protein-coding	fgfr1a	fibroblast growth factor receptor 1a	O	fibroblast growth factor receptor 1-A|basic fibroblast growth factor receptor 1-A|fibroblast growth factor receptor 1	20180627	-	1	2260	FGFR1	1	2260	FGFR1	0			1	2260	FGFR1	1
7955	30707	cse1l	-	cas	ZFIN:ZDB-GENE-990603-1|Ensembl:ENSDARG00000006963|Vega:OTTDARG00000027630	11	-	CSE1 chromosome segregation 1-like (yeast)	protein-coding	cse1l	CSE1 chromosome segregation 1-like (yeast)	O	exportin-2|bao|baobab|cellular apoptosis susceptibilit|cellular apoptosis susceptibility|chromosome segregation 1-like protein|exp2|exportin-2-like|importin-alpha re-exporter	20180708	-	1	1434	CSE1L	1	1434	CSE1L	1	1434	CSE1L	1	1434	CSE1L	1
7955	30708	fabp2	-	I-FABP|ifabp|zgc:92264	ZFIN:ZDB-GENE-991019-5|Ensembl:ENSDARG00000006427|Vega:OTTDARG00000030230	1	-	fatty acid binding protein 2, intestinal	protein-coding	fabp2	fatty acid binding protein 2, intestinal	O	fatty acid-binding protein, intestinal|I-FABP (FABPI)|intestinal fatty acid binding pr|intestinal fatty acid binding protein 2	20180627	-	1	2169	FABP2	1	2169	FABP2	1	2169	FABP2	1	2169	FABP2	1
7955	30709	tyro3	-	dtk	ZFIN:ZDB-GENE-990714-13|Ensembl:ENSDARG00000005356|Vega:OTTDARG00000020107	17	-	TYRO3 protein tyrosine kinase	protein-coding	tyro3	TYRO3 protein tyrosine kinase	O	tyrosine-protein kinase receptor TYRO3|developmental receptor tyrosine kinase	20180703	-	1	7301	TYRO3	1	7301	TYRO3	1	7301	TYRO3	1	7301	TYRO3	1
7955	30710	igf2a	-	IGF-II|igf2|igf2b|wu:fc26e03|zgc:91781	ZFIN:ZDB-GENE-991111-3|Ensembl:ENSDARG00000018643|Vega:OTTDARG00000013082	7	-	insulin-like growth factor 2a	protein-coding	igf2a	insulin-like growth factor 2a	O	insulin-like growth factor 2a|etID31232.25|insulin-like growth factor 2|insulin-like growth factor 2b	20180627	-	1	3481	IGF2	1	3481	IGF2	0			1	3481	IGF2	1
7955	30711	snap25b	-	Snap|snap25.2|wu:fj33h05	ZFIN:ZDB-GENE-980526-392|Ensembl:ENSDARG00000058117|Vega:OTTDARG00000038585	17	-	synaptosomal-associated protein, 25b	protein-coding	snap25b	synaptosomal-associated protein, 25b	O	synaptosomal-associated protein 25-B|synaptosome associated protein 25,2|synaptosome-associated protein 25b	20180627	-	1	6616	SNAP25	0			0			1	6616	SNAP25	1
7955	30712	snap25a	-	Snap|fj42b02|fj45g04|fj48c02|snap25|snap25.1|wu:fj42b02|wu:fj45g04|wu:fj48c02	ZFIN:ZDB-GENE-980526-468|Ensembl:ENSDARG00000020609|Vega:OTTDARG00000005733	20	-	synaptosomal-associated protein, 25a	protein-coding	snap25a	synaptosomal-associated protein, 25a	O	synaptosomal-associated protein 25-A|etID17571.20|etID69167.20|synaptosome-associated protein 25a	20180627	-	1	6616	SNAP25	1	6616	SNAP25	1	6616	SNAP25	1	6616	SNAP25	1
7955	30713	npy8br	-	npyryb|zgc:194624|zgc:194648|zyb	ZFIN:ZDB-GENE-980526-208|Ensembl:ENSDARG00000005780|Vega:OTTDARG00000026536	8	-	neuropeptide Y receptor Y8b	protein-coding	npy8br	neuropeptide Y receptor Y8b	O	neuropeptide Y receptor Y8b|neuropeptide Y/peptide YY receptor YB	20180627	-	0			2	5540;100996758	NPY4R;NPY4R2	0			2	5540;100996758	NPY4R;NPY4R2	1
7955	30714	npy8ar	-	npyryc|zgc:194694|zgc:194705	ZFIN:ZDB-GENE-990415-175|Ensembl:ENSDARG00000017234|Vega:OTTDARG00000030853	10	-	neuropeptide Y receptor Y8a	protein-coding	npy8ar	neuropeptide Y receptor Y8a	O	neuropeptide Y receptor Y8a|neuropeptide Y/peptide YY receptor YC	20180627	-	0			2	5540;100996758	NPY4R;NPY4R2	0			2	5540;100996758	NPY4R;NPY4R2	1
7955	30716	raf1a	-	c-raf|craf|raf1	ZFIN:ZDB-GENE-990415-41|Ensembl:ENSDARG00000096415	23	-	Raf-1 proto-oncogene, serine/threonine kinase a	protein-coding	raf1a	Raf-1 proto-oncogene, serine/threonine kinase a	O	RAF proto-oncogene serine/threonine-protein kinase|murine leukemia viral oncogene homolog|serine/threonine protein kinase RAF1|v-raf-1 murine leukemia viral oncogene homolog 1|v-raf-1 murine leukemia viral oncogene homolog 1a	20180627	-	1	5894	RAF1	0			0			1	5894	RAF1	1
7955	30717	npy4r	-	npyrya|sb:eu249|zgc:195074|zgc:195090|zya	ZFIN:ZDB-GENE-980526-393|Ensembl:ENSDARG00000043341|Vega:OTTDARG00000035052	17	-	neuropeptide Y receptor Y4	protein-coding	npy4r	neuropeptide Y receptor Y4	O	neuropeptide Y receptor type 4|neuropeptide Y/peptide YY receptor YA	20180627	-	1	5540	NPY4R	0			0			1	5540	NPY4R	1
7955	30718	notch1a	-	des|n1a|wu:fc01e02|wu:fc37a05	ZFIN:ZDB-GENE-990415-173	21	-	notch 1a	protein-coding	notch1a	notch 1a	O	neurogenic locus notch homolog protein 1|deadly seven|notch 1|notch homolog 1a	20180708	-	1	4851	NOTCH1	0			0			1	4851	NOTCH1	1
7955	30719	gbp	-	-	ZFIN:ZDB-GENE-990714-7|Ensembl:ENSDARG00000040059|Vega:OTTDARG00000027741	16	-	glycogen synthase kinase binding protein	protein-coding	gbp	glycogen synthase kinase binding protein	O	glycogen synthase kinase binding protein	20180627	-	0			0			0			0			1
7955	30721	pdx1	-	ipf1|pdx-1|zgc:100874	ZFIN:ZDB-GENE-990415-122|Ensembl:ENSDARG00000002779|Vega:OTTDARG00000021354	24	-	pancreatic and duodenal homeobox 1	protein-coding	pdx1	pancreatic and duodenal homeobox 1	O	pancreas/duodenum homeobox protein 1|insulin promoter factor 1, homeodomain transcription factor|pancreatic and duodenal homeobox gene 1	20180627	-	1	3651	PDX1	1	3651	PDX1	1	3651	PDX1	1	3651	PDX1	1
7955	30722	rack1	-	gnb2l1|wu:fb80d08|wu:fk65d12	ZFIN:ZDB-GENE-990415-89|Ensembl:ENSDARG00000041619	14	-	receptor for activated C kinase 1	protein-coding	rack1	receptor for activated C kinase 1	O	guanine nucleotide-binding protein subunit beta-2-like 1|RACK|guanine nucleotide binding protein (G protein), beta polypeptide 2-like 1|receptor for activated protein kinase C|receptor of activated protein kinase C	20180627	-	1	10399	RACK1	1	10399	RACK1	1	10399	RACK1	1	10399	RACK1	1
7955	30723	tpt1	-	TCT1|fa28a02|id:ibd2078|tctp|wu:fa28a02	ZFIN:ZDB-GENE-990603-10|Ensembl:ENSDARG00000092693|Vega:OTTDARG00000029893	1	-	tumor protein, translationally-controlled 1	protein-coding	tpt1	tumor protein, translationally-controlled 1	O	translationally-controlled tumor protein homolog|translationally controlled tumor protein	20180627	-	1	7178	TPT1	1	7178	TPT1	0			1	7178	TPT1	1
7955	30724	melk	-	fb71b01|fe01f04|wu:fb71b01|wu:fe01f04	ZFIN:ZDB-GENE-990603-5|Ensembl:ENSDARG00000030759|Vega:OTTDARG00000033290	1	-	maternal embryonic leucine zipper kinase	protein-coding	melk	maternal embryonic leucine zipper kinase	O	maternal embryonic leucine zipper kinase|protein kinase PK38|zMelk	20180627	-	1	9833	MELK	1	9833	MELK	1	9833	MELK	1	9833	MELK	1
7955	30725	chrna1	-	nic1|zgc:86593	ZFIN:ZDB-GENE-980526-137|Ensembl:ENSDARG00000009021|Vega:OTTDARG00000027208	6	-	cholinergic receptor, nicotinic, alpha 1 (muscle)	protein-coding	chrna1	cholinergic receptor, nicotinic, alpha 1 (muscle)	O	acetylcholine receptor subunit alpha|AChR alpha 1|cholinergic receptor, nicotinic, alpha polypeptide 1|nic|nic-1|nicotinic acetylcholine receptor alpha-1|nicotinic receptor	20180627	-	1	1134	CHRNA1	1	1134	CHRNA1	0			1	1134	CHRNA1	1
7955	30726	cntn2	-	si:dz37k09.2|tag1	ZFIN:ZDB-GENE-990630-12|Ensembl:ENSDARG00000000472|Vega:OTTDARG00000042389	11	-	contactin 2	protein-coding	cntn2	contactin 2	O	contactin-2|transiently expressed axonal glycoprotein	20180627	-	1	6900	CNTN2	1	6900	CNTN2	1	6900	CNTN2	1	6900	CNTN2	1
7955	30728	pbx4	-	PBXA|fb77e11|lazarus|lzr|pbxx|wu:fb77e11	ZFIN:ZDB-GENE-000201-18|Ensembl:ENSDARG00000052150|Vega:OTTDARG00000034959	3	-	pre-B-cell leukemia transcription factor 4	protein-coding	pbx4	pre-B-cell leukemia transcription factor 4	O	pre-B-cell leukemia transcription factor 4|pre-B-cell leukemia transcription factor x	20180627	-	1	80714	PBX4	0			0			1	80714	PBX4	1
7955	30731	smarcb1b	-	fc51b01|smarcb1|wu:fc51b01	ZFIN:ZDB-GENE-991008-16|Ensembl:ENSDARG00000011594|Vega:OTTDARG00000028206	21	-	SWI/SNF related, matrix associated, actin dependent regulator of chromatin, subfamily b, member 1b	protein-coding	smarcb1b	SWI/SNF related, matrix associated, actin dependent regulator of chromatin, subfamily b, member 1b	O	SWI/SNF related, matrix associated, actin dependent regulator of chromatin, subfamily b, member 1b|SWI/SNF-related matrix associated protein	20180703	-	1	6598	SMARCB1	0			0			1	6598	SMARCB1	1
7955	30732	elavl3	-	HuC|elrc|id:ibd1248|wu:fb77b03|zHuC	ZFIN:ZDB-GENE-980526-76|Ensembl:ENSDARG00000014420|Vega:OTTDARG00000027253	3	-	ELAV like neuron-specific RNA binding protein 3	protein-coding	elavl3	ELAV like neuron-specific RNA binding protein 3	O	ELAV-like protein 3|ELAV (embryonic lethal, abnormal vision, Drosophila)-like 3 (Hu antigen C)|elav-related C|elavC|embryonic lethal, abnormal vision-related C|etID309927.3	20180708	-	1	1995	ELAVL3	1	1995	ELAVL3	0			1	1995	ELAVL3	1
7955	30733	rrm2	-	cb111|chunp6884|r2	ZFIN:ZDB-GENE-990415-25|Ensembl:ENSDARG00000078069|Vega:OTTDARG00000037730	19	-	ribonucleotide reductase M2 polypeptide	protein-coding	rrm2	ribonucleotide reductase M2 polypeptide	O	ribonucleoside-diphosphate reductase subunit M2|etID309896.20|reductase M2 polypeptide variant 1|reductase M2 polypeptide variant 2|reductase M2 polypeptide variant 3a|reductase M2 polypeptide variant 3b|reductase M2 polypeptide variant 3c|reductase M2 polypeptide variant 3d|ribonucleotide reductase protein r2 class I|ribonucleotide reductase small chain|ribonucleotide reductase small subunit	20180627	-	1	6241	RRM2	1	6241	RRM2	0			1	6241	RRM2	1
7955	30735	rbp3	-	irbp	ZFIN:ZDB-GENE-990415-132|Ensembl:ENSDARG00000059163|Vega:OTTDARG00000030612	12	-	retinol binding protein 3	protein-coding	rbp3	retinol binding protein 3	O	retinol-binding protein 3|interphotoreceptor retinoid-binding protein|irbp gene 2	20180627	-	1	5949	RBP3	0			0			1	5949	RBP3	1
7955	30736	elavl1a	-	elavl1|elra|fa25f08|fb59a02|fc60g02|hua|wu:fa25f08|wu:fb59a02|wu:fc60g02|zHuA	ZFIN:ZDB-GENE-990415-245|Ensembl:ENSDARG00000038695|Vega:OTTDARG00000019957	2	-	ELAV like RNA binding protein 1a	protein-coding	elavl1a	ELAV like RNA binding protein 1a	O	ELAV-like protein 1|ELAV (embryonic lethal, abnormal vision, Drosophila)-like 1 (Hu antigen R)|ELAV like RNA binding protein 1|elav-related A|embryonic lethal, abnormal vision-related A|etID309757.2	20180627	-	1	1994	ELAVL1	0			1	1994	ELAVL1	1	1994	ELAVL1	1
7955	30737	elavl4	-	elrd|hud|wu:fc24h01	ZFIN:ZDB-GENE-990415-246|Ensembl:ENSDARG00000045639|Vega:OTTDARG00000026401	8	-	ELAV like neuron-specific RNA binding protein 4	protein-coding	elavl4	ELAV like neuron-specific RNA binding protein 4	O	ELAV-like protein 4|ELAV (embryonic lethal, abnormal vision, Drosophila)-like 4 (Hu antigen D)|elav-related D|embryonic lethal, abnormal vision-related D	20180627	-	1	1996	ELAVL4	1	1996	ELAVL4	1	1996	ELAVL4	1	1996	ELAVL4	1
7955	30738	eif4e1b	-	Z4ES|eIF4E-1B|eif4e|zeIF4E	ZFIN:ZDB-GENE-980526-127|Ensembl:ENSDARG00000014565	5	-	eukaryotic translation initiation factor 4E family member 1B	protein-coding	eif4e1b	eukaryotic translation initiation factor 4E family member 1B	O	eukaryotic translation initiation factor 4E-1B|eukaryotic translation initiation factor 4e 1b	20180627	-	1	253314	EIF4E1B	1	253314	EIF4E1B	0			1	253314	EIF4E1B	1
7955	30739	tgfbr2b	-	cb537|tgfbr2|wu:fj05c10|zgc:110498	ZFIN:ZDB-GENE-980526-375|Ensembl:ENSDARG00000034541|Vega:OTTDARG00000021104	16	-	transforming growth factor beta receptor 2b	protein-coding	tgfbr2b	transforming growth factor beta receptor 2b	O	TGF-beta receptor type-2|TGF-beta receptor 2|transforming growth factor, beta receptor II|transforming growth factor-beta receptor 2	20180627	-	1	7048	TGFBR2	1	7048	TGFBR2	1	7048	TGFBR2	1	7048	TGFBR2	1
7955	30740	rrm1	-	CHUNP6866|cb396|cb838|r1|sb:cb548|wu:fb39b07|wu:fi14b02|wu:fk95f07	ZFIN:ZDB-GENE-990415-247|Ensembl:ENSDARG00000014017|Vega:OTTDARG00000021034	21	-	ribonucleotide reductase M1 polypeptide	protein-coding	rrm1	ribonucleotide reductase M1 polypeptide	O	ribonucleoside-diphosphate reductase large subunit|ribonucleoside-diphosphate reductase subunit M1|ribonucleotide reductase large subunit|ribonucleotide reductase protein r1 class I	20180627	-	1	6240	RRM1	1	6240	RRM1	1	6240	RRM1	1	6240	RRM1	1
7955	30741	ctnna1	-	ctnna	ZFIN:ZDB-GENE-991207-24|Ensembl:ENSDARG00000102441|Vega:OTTDARG00000021327	24	-	catenin (cadherin-associated protein), alpha 1	protein-coding	ctnna1	catenin (cadherin-associated protein), alpha 1	O	catenin alpha-1|[a]E-catenin|catenin (cadherin-associated protein), alpha 1, 102kDa	20180627	-	1	1495	CTNNA1	0			1	1495	CTNNA1	1	1495	CTNNA1	1
7955	30742	bmpr1ba	-	BMPR-IB|BR1b|alk6tr|bmpr1b|zALK-6|zgc:92220	ZFIN:ZDB-GENE-991208-8|Ensembl:ENSDARG00000104100|Vega:OTTDARG00000033020	5	-	bone morphogenetic protein receptor, type IBa	protein-coding	bmpr1ba	bone morphogenetic protein receptor, type IBa	O	bone morphogenetic protein receptor type-1B|alk6|bone morphogenetic protein receptor, type 1b|bone morphogenetic protein receptor, type 1ba	20180627	-	1	658	BMPR1B	1	658	BMPR1B	1	658	BMPR1B	1	658	BMPR1B	1
7955	30744	cbfb	-	unp1266	ZFIN:ZDB-GENE-980526-440|Ensembl:ENSDARG00000040917|Vega:OTTDARG00000013225	18	-	core-binding factor, beta subunit	protein-coding	cbfb	core-binding factor, beta subunit	O	core-binding factor subunit beta|CCAAT-binding transcription factor subunit B	20180627	-	1	865	CBFB	1	865	CBFB	1	865	CBFB	1	865	CBFB	1
7955	30746	tie1	-	tie-1	ZFIN:ZDB-GENE-990415-55|Ensembl:ENSDARG00000004105|Vega:OTTDARG00000033988	6	-	tyrosine kinase with immunoglobulin-like and EGF-like domains 1	protein-coding	tie1	tyrosine kinase with immunoglobulin-like and EGF-like domains 1	O	tyrosine-protein kinase receptor Tie-1|endothelium-specific receptor tyrosine kinase 1	20180627	-	1	7075	TIE1	1	7075	TIE1	1	7075	TIE1	1	7075	TIE1	1
7955	30747	tek	-	tie-2|tie2	ZFIN:ZDB-GENE-990415-56|Ensembl:ENSDARG00000028663|Vega:OTTDARG00000033993	5	-	TEK tyrosine kinase, endothelial	protein-coding	tek	TEK tyrosine kinase, endothelial	O	tyrosine-protein kinase receptor Tie-2|endothelium-specific receptor tyrosine kinase 2|tyrosine kinase with Ig and EGF homology domains-2	20180627	-	1	7010	TEK	1	7010	TEK	0			1	7010	TEK	1
7955	30749	nr5a2	-	LRH1|ff1a|ftz|ftzf1|sf1|zFF1|zFF1A|zFF1B	ZFIN:ZDB-GENE-990415-79|Ensembl:ENSDARG00000100940	22	-	nuclear receptor subfamily 5, group A, member 2	protein-coding	nr5a2	nuclear receptor subfamily 5, group A, member 2	O	nuclear receptor subfamily 5 group A member 2|fushi tarazu|steroidogenic factor 1	20180627	-	1	2494	NR5A2	1	2494	NR5A2	1	2494	NR5A2	1	2494	NR5A2	1
7955	30750	pparda	-	PPAR[b]|pparb|wu:fb60c11	ZFIN:ZDB-GENE-990415-212|Ensembl:ENSDARG00000044525|Vega:OTTDARG00000034772	22	-	peroxisome proliferator-activated receptor delta a	protein-coding	pparda	peroxisome proliferator-activated receptor delta a	O	peroxisome proliferator-activated receptor delta|peroxisome proliferator-activated receptor delta a|FAAR|NR1C2-A|NUC1|PPARbeta-A|nr1c2a|peroxisome proliferator activated receptor beta	20180627	-	1	5467	PPARD	1	5467	PPARD	1	5467	PPARD	1	5467	PPARD	1
7955	30751	pcmt	-	etID309741.20|fj13d06|pimt|wu:fj13d06	ZFIN:ZDB-GENE-990415-134|Ensembl:ENSDARG00000015201|Vega:OTTDARG00000010949	20	-	protein-L-isoaspartate (D-aspartate) O-methyltransferase	protein-coding	pcmt	protein-L-isoaspartate (D-aspartate) O-methyltransferase	O	protein-L-isoaspartate(D-aspartate) O-methyltransferase|l-isoaspartyl protein carboxyl methyltransferase|protein L-isoaspartyl/D-aspartyl methyltransferase|protein-L-isoaspartate (D-aspartate) O-methyltransferase 1|protein-beta-aspartate methyltransferase	20180627	-	1	5110	PCMT1	1	5110	PCMT1	1	5110	PCMT1	1	5110	PCMT1	1
7955	30754	ppardb	-	fc59g04|fk47c06|pparb2|wu:fc59g04|wu:fk47c06	ZFIN:ZDB-GENE-000112-47|Ensembl:ENSDARG00000009473|Vega:OTTDARG00000026722	8	-	peroxisome proliferator-activated receptor delta b	protein-coding	ppardb	peroxisome proliferator-activated receptor delta b	O	peroxisome proliferator-activated receptor delta|FAAR|NR1C2-B|NUC1|PPAR[b](II)|nr1c2b|peroxisome proliferator activated receptor beta 2	20180627	-	1	5467	PPARD	1	5467	PPARD	1	5467	PPARD	1	5467	PPARD	1
7955	30757	mhc1uba	-	zgc:91955	ZFIN:ZDB-GENE-990415-145|Ensembl:ENSDARG00000075963|Vega:OTTDARG00000032332	19	-	major histocompatibility complex class I UBA	protein-coding	mhc1uba	major histocompatibility complex class I UBA	O	major histocompatibility complex class I UBA	20180627	-	0			1	3106	HLA-B	0			1	3106	HLA-B	1
7955	30762	mhc2dab	-	DAB|DAB1|Dare-DAB|dab1*01|dab101|dab2*01|dab201|dab3*01|dab301|dab4*01|dab4*02|dab401|dab402|si:dkeyp-2h4.1	ZFIN:ZDB-GENE-980526-200|Ensembl:ENSDARG00000079105|Vega:OTTDARG00000042736	8	-	major histocompatibility complex class II DAB gene	protein-coding	mhc2dab	major histocompatibility complex class II DAB gene	O	major histocompatibility complex class II DAB|Brre-DAB1*04|MHC Brre-DAB4|MHC class II antigen|major histocompatibility complex class II DA-beta-101|major histocompatibility complex class II DA-beta-201|major histocompatibility complex class II DA-beta-301|major histocompatibility complex class II DA-beta-401|major histocompatibility complex class II DA-beta-402	20180409	-	0			0			0			0			1
7955	30763	mhc2dcb	-	si:busm1-243a08.1|si:busm1-37i06.8|si:dz243a08.1|si:dz37i06.8	ZFIN:ZDB-GENE-990415-143|Ensembl:ENSDARG00000088872	8	-	major histocompatibility complex class II DCB gene	protein-coding	mhc2dcb	major histocompatibility complex class II DCB gene	O	major histocompatibility complex class II DCB|MHC Brre-DCB|MHC class I|MHC class II|beta chain	20180630	-	0			0			0			0			1
7955	30765	prtfdc1	-	HPRT|hprt1|hprt1l|zgc:55561|zgc:86771	ZFIN:ZDB-GENE-980526-324|Ensembl:ENSDARG00000011683|Vega:OTTDARG00000040941	2	-	phosphoribosyl transferase domain containing 1	protein-coding	prtfdc1	phosphoribosyl transferase domain containing 1	O	phosphoribosyl transferase domain containing 1|HHGP protein	20180703	-	1	56952	PRTFDC1	1	56952	PRTFDC1	1	56952	PRTFDC1	1	56952	PRTFDC1	1
7955	30766	tal1	-	SCL-alpha|SCL-beta|scl|scl/tal1|tal-1|zgc:85605	ZFIN:ZDB-GENE-980526-501|Ensembl:ENSDARG00000019930|Vega:OTTDARG00000010062	22	-	T-cell acute lymphocytic leukemia 1	protein-coding	tal1	T-cell acute lymphocytic leukemia 1	O	T-cell acute lymphocytic leukemia protein 1 homolog|stem cell protein|stem-cell leukemia hematopoietic transcription factor|transcription factor|zSCL	20180708	-	1	6886	TAL1	1	6886	TAL1	1	6886	TAL1	1	6886	TAL1	1
7955	30767	stat3	-	STAT3b1|STAT3b2|wu:fc15d02|wu:fl59g06|z-Stat3	ZFIN:ZDB-GENE-980526-68|Ensembl:ENSDARG00000022712|Vega:OTTDARG00000033676	3	-	signal transducer and activator of transcription 3 (acute-phase response factor)	protein-coding	stat3	signal transducer and activator of transcription 3 (acute-phase response factor)	O	signal transducer and activator of transcription 3|signal transduction and activation of transcription 3	20180627	-	1	6774	STAT3	1	6774	STAT3	1	6774	STAT3	1	6774	STAT3	1
7955	30768	stat1a	-	stat1	ZFIN:ZDB-GENE-980526-499|Ensembl:ENSDARG00000006266|Vega:OTTDARG00000009518	22	-	signal transducer and activator of transcription 1a	protein-coding	stat1a	signal transducer and activator of transcription 1a	O	signal transducer and activator of transcription 1-alpha/beta|signal transducer and activator of transcription 1, 91kDa|signal transduction and activation of transcription 1|signal transduction and activation of transcription 1a	20180627	-	1	6772	STAT1	1	6772	STAT1	1	6772	STAT1	1	6772	STAT1	1
7955	30769	robo1	-	SAG4A	ZFIN:ZDB-GENE-000209-3|Ensembl:ENSDARG00000026784	15	-	roundabout, axon guidance receptor, homolog 1 (Drosophila)	protein-coding	robo1	roundabout, axon guidance receptor, homolog 1 (Drosophila)	O	roundabout homolog 1|roundabout (axon guidance receptor, Drosophila) homolog 1	20180630	-	1	6091	ROBO1	1	6091	ROBO1	0			1	6091	ROBO1	1
7955	30770	robo3	-	cb503	ZFIN:ZDB-GENE-000209-4|Ensembl:ENSDARG00000005645|Vega:OTTDARG00000008424	10	-	roundabout, axon guidance receptor, homolog 3 (Drosophila)	protein-coding	robo3	roundabout, axon guidance receptor, homolog 3 (Drosophila)	O	roundabout homolog 3|roundabout (axon guidance receptor, Drosophila) homolog 3|twi|twitch twice	20180627	-	1	64221	ROBO3	1	64221	ROBO3	1	64221	ROBO3	1	64221	ROBO3	1
7955	30771	hic1l	-	etID142640.25|hic1|hzp1|wu:fa03g10|zfHIC1a|zgc:153128	ZFIN:ZDB-GENE-030620-1|Ensembl:ENSDARG00000045660|Vega:OTTDARG00000036490	25	-	hypermethylated in cancer 1 like	protein-coding	hic1l	hypermethylated in cancer 1 like	O	hypermethylated in cancer 1 like|hypermethylated in cancer zinc finger/POZ-domain 1 protein	20180703	-	0			0			0			0			1
7955	30967	igf2bp3	-	dvr1rbp|wu:fb79c12|wu:fe06h09|zVg1RBP	ZFIN:ZDB-GENE-000308-1|Ensembl:ENSDARG00000010266|Vega:OTTDARG00000014409	19	-	insulin-like growth factor 2 mRNA binding protein 3	protein-coding	igf2bp3	insulin-like growth factor 2 mRNA binding protein 3	O	insulin-like growth factor 2 mRNA-binding protein 3|IGF-II mRNA-binding protein 3|IGF2 mRNA-binding protein 3|IMP-3|IMP3|VICKZ family member 3|Vg1 RBP|decapentaplegic and Vg-related 1 RNA-binding protein|vg1 RNA-binding protein|vg1-RBP	20180627	-	1	10643	IGF2BP3	1	10643	IGF2BP3	1	10643	IGF2BP3	1	10643	IGF2BP3	1
7955	57918	blcap	-	bc10|etID17881.6|fj59c12|wu:fj59c12|zfBc10	ZFIN:ZDB-GENE-000330-7|Ensembl:ENSDARG00000052073|Vega:OTTDARG00000019956	6	-	bladder cancer associated protein	protein-coding	blcap	bladder cancer associated protein	O	bladder cancer-associated protein	20180703	-	0			1	10904	BLCAP	1	10904	BLCAP	1	10904	BLCAP	1
7955	57922	celf3a	-	celf3|etr-1|etr1|tnrc4	ZFIN:ZDB-GENE-000501-2|Ensembl:ENSDARG00000034668|Vega:OTTDARG00000014381	19	-	cugbp, Elav-like family member 3a	protein-coding	celf3a	cugbp, Elav-like family member 3a	O	CUGBP Elav-like family member 3|CELF-3|CUG-BP- and ETR-3-like factor 3|ELAV-type RNA-binding protein 1|RNA-binding protein BRUNOL-1|bruno-like protein 1|cugbp, Elav-like family member 3|trinucleotide repeat containing 4|trinucleotide repeat-containing gene 4 protein	20180603	-	1	11189	CELF3	1	11189	CELF3	1	11189	CELF3	1	11189	CELF3	1
7955	57923	pycard	-	ASC|asc1|zAsc|zgc:109874	ZFIN:ZDB-GENE-000511-2|Ensembl:ENSDARG00000040076|Vega:OTTDARG00000009685	16	-	PYD and CARD domain containing	protein-coding	pycard	PYD and CARD domain containing	O	apoptosis-associated speck-like protein containing a CARD|PYD and CARD domain-containing protein	20180627	-	1	29108	PYCARD	0			0			1	29108	PYCARD	1
7955	57924	smx5	-	lsm2|wu:fe48h10|zgc:101795	ZFIN:ZDB-GENE-000616-10|Ensembl:ENSDARG00000103066|Vega:OTTDARG00000032906	6	-	smx5	protein-coding	smx5	smx5	O	U6 snRNA-associated Sm-like protein LSm2|lsm2 homolog, U6 small nuclear RNA associated	20180703	-	0			1	57819	LSM2	1	57819	LSM2	1	57819	LSM2	1
7955	57925	cdc25b	-	cdc25|cdc25A|sb:cb317	ZFIN:ZDB-GENE-000330-5|Ensembl:ENSDARG00000010792|Vega:OTTDARG00000027744	13	-	cell division cycle 25B	protein-coding	cdc25b	cell division cycle 25B	O	M-phase inducer phosphatase 2|cell division cycle 25 homolog|sds|standstill	20180627	-	1	994	CDC25B	1	993	CDC25A	0			2	994;993	CDC25B;CDC25A	1
7955	57926	gpr173	-	sreb3|zgc:194661|zgc:194688	ZFIN:ZDB-GENE-000710-1|Ensembl:ENSDARG00000042922|Vega:OTTDARG00000026706	8	-	G protein-coupled receptor 173	protein-coding	gpr173	G protein-coupled receptor 173	O	probable G-protein coupled receptor 173|super conserved receptor expressed in brain 3	20180603	-	1	54328	GPR173	1	54328	GPR173	1	54328	GPR173	1	54328	GPR173	1
7955	57929	stk19	-	-	ZFIN:ZDB-GENE-000616-11|Ensembl:ENSDARG00000086628|Vega:OTTDARG00000036413	3	-	serine/threonine kinase 19	protein-coding	stk19	serine/threonine kinase 19	O	serine/threonine-protein kinase 19	20180409	-	1	8859	STK19	1	8859	STK19	0			1	8859	STK19	1
7955	57930	foxh1	-	SUR|fast|fast1|fe26b06|schmalspur|wu:fe26b06|wu:fi30c08|wu:fi32b01	ZFIN:ZDB-GENE-000616-15|Ensembl:ENSDARG00000055630|Vega:OTTDARG00000020557	12	-	forkhead box H1	protein-coding	foxh1	forkhead box H1	O	forkhead box protein H1|etID62177.12|fast-1|forkhead activin signal transducer 1|uncle freddy|unf	20180627	-	1	8928	FOXH1	0			0			1	8928	FOXH1	1
7955	57931	axin1	-	wu:fi22e03|wu:fj14c08|wu:fk11b03|zgc:109872	ZFIN:ZDB-GENE-000403-1|Ensembl:ENSDARG00000102964|Vega:OTTDARG00000035203	3	-	axin 1	protein-coding	axin1	axin 1	O	axin-1|axis inhibition protein 1|masterblind|mbl	20180708	-	1	8312	AXIN1	1	8312	AXIN1	1	8312	AXIN1	1	8312	AXIN1	1
7955	57933	caspa	-	caspy|fa93b02|wu:fa93b02|zgc:109869	ZFIN:ZDB-GENE-000616-3|Ensembl:ENSDARG00000008165|Vega:OTTDARG00000009682	16	-	caspase a	protein-coding	caspa	caspase a	O	caspase-1|caspase 1	20180703	-	0			1	834	CASP1	3	838;837;834	CASP5;CASP4;CASP1	3	834;838;837	CASP1;CASP5;CASP4	1
7955	57934	actb1	-	ACTB|B-ACTZF|actba|bact|bactin1|bactzf|wu:fd18f05	ZFIN:ZDB-GENE-000329-1|Ensembl:ENSDARG00000037746|Vega:OTTDARG00000021466	1	-	actin, beta 1	protein-coding	actb1	actin, beta 1	O	actin, cytoplasmic 1|beta-actin|beta-actin-1	20180630	-	1	60	ACTB	1	71	ACTG1	0			2	60;71	ACTB;ACTG1	1
7955	57935	actb2	-	actbb|bact2|bactin2	ZFIN:ZDB-GENE-000329-3|Ensembl:ENSDARG00000037870|Vega:OTTDARG00000018221	3	-	actin, beta 2	protein-coding	actb2	actin, beta 2	O	actin, cytoplasmic 2|beta-actin-2	20180630	-	1	60	ACTB	1	71	ACTG1	1	71	ACTG1	2	60;71	ACTB;ACTG1	1
7955	57936	tbx20	-	ZF-TBX20|cb826|hrt|whz	ZFIN:ZDB-GENE-000427-7|Ensembl:ENSDARG00000005150|Vega:OTTDARG00000021108	16	-	T-box 20	protein-coding	tbx20	T-box 20	O	T-box transcription factor TBX20|H15-related T-box transcription factor hrT|T-box protein 20	20180627	-	1	57057	TBX20	1	57057	TBX20	1	57057	TBX20	1	57057	TBX20	1
7955	57952	bcl7a	-	cb585|id:ibd1097|sb:cb585|wu:fk02d01|zgc:92023	ZFIN:ZDB-GENE-000607-16|Ensembl:ENSDARG00000052907|Vega:OTTDARG00000018518	5	-	BCL tumor suppressor 7A	protein-coding	bcl7a	BCL tumor suppressor 7A	O	B-cell CLL/lymphoma 7 protein family member A|B-cell CLL/lymphoma 7A	20180627	-	1	605	BCL7A	1	605	BCL7A	1	605	BCL7A	1	605	BCL7A	1
7955	57957	slc7a6	-	id:ibd2834	ZFIN:ZDB-GENE-000607-21|Ensembl:ENSDARG00000054423|Vega:OTTDARG00000035420	7	-	solute carrier family 7 (amino acid transporter light chain, y+L system), member 6	protein-coding	slc7a6	solute carrier family 7 (amino acid transporter light chain, y+L system), member 6	O	Y+L amino acid transporter 2|solute carrier family 7 (cationic amino acid transporter, y+ system), member 6|solute carrier family 7 member 6|y(+)L-type amino acid transporter 2|y+LAT-2|y+LAT2|zfSlc7a6	20180703	-	1	9057	SLC7A6	1	9057	SLC7A6	0			1	9057	SLC7A6	1
7955	57969	copz2	-	-	ZFIN:ZDB-GENE-000406-5|Ensembl:ENSDARG00000006786|Vega:OTTDARG00000019830	3	-	coatomer protein complex, subunit zeta 2	protein-coding	copz2	coatomer protein complex, subunit zeta 2	O	coatomer subunit zeta-2|zeta2-cop	20180703	-	1	51226	COPZ2	1	51226	COPZ2	1	51226	COPZ2	1	51226	COPZ2	1
7955	57970	copz1	-	CHUNP6876	ZFIN:ZDB-GENE-000406-6|Ensembl:ENSDARG00000017844|Vega:OTTDARG00000016402	23	-	coatomer protein complex, subunit zeta 1	protein-coding	copz1	coatomer protein complex, subunit zeta 1	O	coatomer subunit zeta-1|zeta1-cop	20180703	-	1	22818	COPZ1	1	22818	COPZ1	1	22818	COPZ1	1	22818	COPZ1	1
7955	57987	adgrl2a	-	id:ibd2808|lphn2a|wu:fb72a08	ZFIN:ZDB-GENE-000607-49|Ensembl:ENSDARG00000069356|Vega:OTTDARG00000042119	11	-	adhesion G protein-coupled receptor L2a	protein-coding	adgrl2a	adhesion G protein-coupled receptor L2a	O	latrophilin-2|adhesion G protein-coupled receptor L2|latrophilin 2a|lphn2|lphn2.1	20180627	-	1	23266	ADGRL2	1	23266	ADGRL2	1	23266	ADGRL2	1	23266	ADGRL2	1
7955	58003	evla	-	Evl|id:ibd2260|zgc:65883|zgc:77388	ZFIN:ZDB-GENE-000607-65|Ensembl:ENSDARG00000035650|Vega:OTTDARG00000020479	17	-	Enah/Vasp-like a	protein-coding	evla	Enah/Vasp-like a	O	ena/VASP-like protein|Ena-vasodilator stimulated phosphoprotein	20180627	-	1	51466	EVL	0			1	51466	EVL	1	51466	EVL	1
7955	58004	kif26ab	-	id:ibd5051	ZFIN:ZDB-GENE-100716-6|Ensembl:ENSDARG00000015016|Vega:OTTDARG00000038895	17	-	kinesin family member 26Ab	protein-coding	kif26ab	kinesin family member 26Ab	O	kinesin family member 26Ab|kinesin-like protein KIF26A	20180703	-	1	26153	KIF26A	0			1	26153	KIF26A	1	26153	KIF26A	1
7955	58008	hey1	-	id:ibd1292|zgc:110572	ZFIN:ZDB-GENE-000607-70|Ensembl:ENSDARG00000070538|Vega:OTTDARG00000021175	19	-	hes-related family bHLH transcription factor with YRPW motif 1	protein-coding	hey1	hes-related family bHLH transcription factor with YRPW motif 1	O	hairy/enhancer-of-split related with YRPW motif protein 1|Herp1|basic helix-loop-helix transcription factor|hairy/enhancer-of-split related with YRPW motif 1	20180627	-	1	23462	HEY1	1	23462	HEY1	1	23462	HEY1	1	23462	HEY1	1
7955	58013	noc2l	-	id:ibd5110|zgc:195326	ZFIN:ZDB-GENE-000607-75|Ensembl:ENSDARG00000001754|Vega:OTTDARG00000028203	23	-	NOC2-like nucleolar associated transcriptional repressor	protein-coding	noc2l	NOC2-like nucleolar associated transcriptional repressor	O	nucleolar complex protein 2 homolog|nucleolar complex associated 2 homolog	20180627	-	1	26155	NOC2L	1	26155	NOC2L	1	26155	NOC2L	1	26155	NOC2L	1
7955	58016	hccsb	-	hccs|id:ibd1278|wu:fb18h01|wu:fc64e12|wu:fi43e01	ZFIN:ZDB-GENE-000607-78|Ensembl:ENSDARG00000099358|Vega:OTTDARG00000028661	24	-	holocytochrome c synthase b	protein-coding	hccsb	holocytochrome c synthase b	O	cytochrome c-type heme lyase|holocytochrome c synthetase b	20180627	-	1	3052	HCCS	1	3052	HCCS	0			1	3052	HCCS	1
7955	58022	casp8	-	caspase-8|zgc:92075	ZFIN:ZDB-GENE-000713-1|Ensembl:ENSDARG00000058325|Vega:OTTDARG00000034592	6	-	caspase 8, apoptosis-related cysteine peptidase	protein-coding	casp8	caspase 8, apoptosis-related cysteine peptidase	O	caspase-8|caspase-8a|cysteine protease	20180627	-	1	841	CASP8	1	841	CASP8	0			1	841	CASP8	1
7955	58023	fzd9b	-	fz11|fzd9|fzx|hm:zehl0603|zehl0603|zg11	ZFIN:ZDB-GENE-000906-4|Ensembl:ENSDARG00000014673|Vega:OTTDARG00000028959	18	-	frizzled class receptor 9b	protein-coding	fzd9b	frizzled class receptor 9b	O	frizzled-9|frizzled X|frizzled homolog 11|frizzled homolog 9|frizzled homolog 9b	20180708	-	1	8326	FZD9	1	8326	FZD9	1	8326	FZD9	1	8326	FZD9	1
7955	58024	coil	-	CLN80|wu:fb08h11	ZFIN:ZDB-GENE-000330-8|Ensembl:ENSDARG00000040070|Vega:OTTDARG00000027237	3	-	coilin p80	protein-coding	coil	coilin p80	O	coilin	20180627	-	1	8161	COIL	0			1	8161	COIL	1	8161	COIL	1
7955	58025	ccnb1	-	cb267|ccnb|cycb|cycb1|wu:fa19g04|wu:fb16d01|wu:fb16e07|wu:fi21c01	ZFIN:ZDB-GENE-000406-10|Ensembl:ENSDARG00000051923|Vega:OTTDARG00000035277	5	-	cyclin B1	protein-coding	ccnb1	cyclin B1	O	G2/mitotic-specific cyclin-B1|cyclinB|etID61116.5	20180627	-	1	891	CCNB1	1	891	CCNB1	1	891	CCNB1	1	891	CCNB1	1
7955	58026	psen2	-	pre2|zf-PS2	ZFIN:ZDB-GENE-000330-9|Ensembl:ENSDARG00000015540|Vega:OTTDARG00000029980	1	-	presenilin 2	protein-coding	psen2	presenilin 2	O	presenilin-2|PS-2	20180627	-	1	5664	PSEN2	1	5664	PSEN2	0			1	5664	PSEN2	1
7955	58027	spon1a	-	F-spondin1	ZFIN:ZDB-GENE-000427-9|Ensembl:ENSDARG00000010029|Vega:OTTDARG00000023423	18	-	spondin 1a	protein-coding	spon1a	spondin 1a	O	spondin-1	20180627	-	1	10418	SPON1	1	10418	SPON1	0			1	10418	SPON1	1
7955	58028	pvalb2	-	cb391|ns:zf-a341|pvalb|pvalbl|zf-a341|zgc:111925	ZFIN:ZDB-GENE-000322-4|Ensembl:ENSDARG00000002768|Vega:OTTDARG00000027348	12	-	parvalbumin 2	protein-coding	pvalb2	parvalbumin 2	O	parvalbumin-2|parvalbumin beta|parvalbumin, like	20180703	-	1	5816	PVALB	0			0			1	5816	PVALB	1
7955	58029	spon1b	-	F-spondin2|cb1051	ZFIN:ZDB-GENE-000427-10|Ensembl:ENSDARG00000023694|Vega:OTTDARG00000020013	25	-	spondin 1b	protein-coding	spon1b	spondin 1b	O	spondin 1b	20180627	-	0			0			0			0			1
7955	58031	cd81a	-	cd81|hm:zehn0171|wu:fc07d07	ZFIN:ZDB-GENE-000831-5|Ensembl:ENSDARG00000036080|Vega:OTTDARG00000035388	7	-	CD81 molecule a	protein-coding	cd81a	CD81 molecule a	O	CD81 antigen	20180603	-	1	975	CD81	1	975	CD81	1	975	CD81	1	975	CD81	1
7955	58032	edn1	-	et-1|fb14d01|wu:fb14d01	ZFIN:ZDB-GENE-000920-1|Ensembl:ENSDARG00000036912|Vega:OTTDARG00000023109	19	-	endothelin 1	protein-coding	edn1	endothelin 1	O	endothelin-1|et1|suc|sucker	20180703	-	1	1906	EDN1	1	1906	EDN1	1	1906	EDN1	1	1906	EDN1	1
7955	58035	fbxw4	-	dac|fk63g06|hag|hagoromo|wu:fk63g06	ZFIN:ZDB-GENE-000516-1|Ensembl:ENSDARG00000033551|Vega:OTTDARG00000018826	13	-	F-box and WD repeat domain containing 4	protein-coding	fbxw4	F-box and WD repeat domain containing 4	O	F-box/WD repeat-containing protein 4|F-box and WD-40 domain protein 4|dactylaplasia	20180627	-	1	6468	FBXW4	1	6468	FBXW4	0			1	6468	FBXW4	1
7955	58037	actn3a	-	ACTN2|actn3|actnl|zgc:63559	ZFIN:ZDB-GENE-000329-9|Ensembl:ENSDARG00000013755|Vega:OTTDARG00000021045	21	-	actinin alpha 3a	protein-coding	actn3a	actinin alpha 3a	O	actinin alpha 3a|actinin alpha 3	20180708	-	1	89	ACTN3	0			1	89	ACTN3	1	89	ACTN3	1
7955	58038	stx1b	-	fb76h10|syntaxin1b|wu:fb76h10|zgc:92909	ZFIN:ZDB-GENE-000330-4|Ensembl:ENSDARG00000000503|Vega:OTTDARG00000014111	19	-	syntaxin 1B	protein-coding	stx1b	syntaxin 1B	O	syntaxin-1B	20180703	-	1	112755	STX1B	1	112755	STX1B	0			1	112755	STX1B	1
7955	58039	dazl	-	-	ZFIN:ZDB-GENE-000405-6|Ensembl:ENSDARG00000036214|Vega:OTTDARG00000014417	19	-	deleted in azoospermia-like	protein-coding	dazl	deleted in azoospermia-like	O	deleted in azoospermia-like|DAZ-like protein	20180708	-	1	1618	DAZL	1	57055	DAZ2	1	1618	DAZL	2	1618;57055	DAZL;DAZ2	1
7955	58040	sptb	-	fa09g12|wu:fa09g12	ZFIN:ZDB-GENE-000906-1|Ensembl:ENSDARG00000030490|Vega:OTTDARG00000020524	17	-	spectrin, beta, erythrocytic	protein-coding	sptb	spectrin, beta, erythrocytic	O	spectrin beta chain, erythrocyte|b-spectrin|beta-spectrin|riesling|ris	20180627	-	1	6710	SPTB	1	6711	SPTBN1	1	6710	SPTB	2	6710;6711	SPTB;SPTBN1	1
7955	58041	hspe1	-	cpn10|zgc:86747	ZFIN:ZDB-GENE-000906-2|Ensembl:ENSDARG00000056167|Vega:OTTDARG00000020809	9	-	heat shock 10 protein 1	protein-coding	hspe1	heat shock 10 protein 1	O	10 kDa heat shock protein, mitochondrial|heat shock 10kD protein 1 (chaperonin 10)	20180708	-	1	3336	HSPE1	1	3336	HSPE1	1	3336	HSPE1	1	3336	HSPE1	1
7955	58042	tbr1b	-	tbr1	ZFIN:ZDB-GENE-000323-1|Ensembl:ENSDARG00000004712|Vega:OTTDARG00000034010	9	-	T-box, brain, 1b	protein-coding	tbr1b	T-box, brain, 1b	O	T-box brain protein 1|T-box 1, brain|T-box brain 1	20180627	-	1	10716	TBR1	1	10716	TBR1	1	10716	TBR1	1	10716	TBR1	1
7955	58043	hoxc9a	-	BZ-39|bz39|hoxc9|zgc:109844	ZFIN:ZDB-GENE-000328-5|Ensembl:ENSDARG00000092809|Vega:OTTDARG00000016367	23	-	homeobox C9a	protein-coding	hoxc9a	homeobox C9a	O	homeobox protein Hox-C9a|homeo box C9a|homeobox gene C-9|hox-C9	20180627	-	1	3225	HOXC9	1	3225	HOXC9	1	3225	HOXC9	1	3225	HOXC9	1
7955	58044	hoxb7a	-	fc39g02|hoxb7|wu:fc39g02|z-139	ZFIN:ZDB-GENE-000329-2|Ensembl:ENSDARG00000056030|Vega:OTTDARG00000019820	3	-	homeobox B7a	protein-coding	hoxb7a	homeobox B7a	O	homeobox protein Hox-B7a|homeo box B7a|homeobox gene B-7|hox-B7	20180627	-	1	3217	HOXB7	1	3217	HOXB7	0			1	3217	HOXB7	1
7955	58045	hoxc6b	-	hoxy6	ZFIN:ZDB-GENE-000822-1|Ensembl:ENSDARG00000101954|Vega:OTTDARG00000043225	11	-	homeobox C6b	protein-coding	hoxc6b	homeobox C6b	O	homeobox protein Hox-C6b|homeo box C6b|homeobox gene Y-6	20180627	-	1	3223	HOXC6	0			0			1	3223	HOXC6	1
7955	58046	hoxc1a	-	z-42	ZFIN:ZDB-GENE-000822-2|Ensembl:ENSDARG00000070337|Vega:OTTDARG00000016401	23	-	homeobox C1a	protein-coding	hoxc1a	homeobox C1a	O	homeobox protein Hox-C1a|homeo box C1a	20180627	-	0			0			0			0			1
7955	58047	hoxa9a	-	fd07f09|hoxx9|wu:fd07f09|z-10|zgc:110505	ZFIN:ZDB-GENE-000823-1|Ensembl:ENSDARG00000105013|Vega:OTTDARG00000015150	19	-	homeobox A9a	protein-coding	hoxa9a	homeobox A9a	O	homeobox protein Hox-A9a|homeo box A9a|homeobox gene X-9	20180627	-	1	3205	HOXA9	0			0			1	3205	HOXA9	1
7955	58048	hoxa9b	-	Hoxa-9|zgc:110504	ZFIN:ZDB-GENE-000823-2|Ensembl:ENSDARG00000056819|Vega:OTTDARG00000027643	16	-	homeobox A9b	protein-coding	hoxa9b	homeobox A9b	O	homeobox protein Hox-A9b|homeo box A9b	20180627	-	1	3205	HOXA9	0			0			1	3205	HOXA9	1
7955	58049	hoxa3a	-	cb332|hoxa3	ZFIN:ZDB-GENE-000823-3|Ensembl:ENSDARG00000103862|Vega:OTTDARG00000015148	19	-	homeobox A3a	protein-coding	hoxa3a	homeobox A3a	O	homeobox protein Hox-A3a|homeo box A3a	20180627	-	1	3200	HOXA3	1	3200	HOXA3	0			1	3200	HOXA3	1
7955	58050	hoxa4a	-	hoxx4|hoxzf26|im:6899783|ns:zf-es36|zf-es36	ZFIN:ZDB-GENE-000823-4|Ensembl:ENSDARG00000103862|Vega:OTTDARG00000015148	19	-	homeobox A4a	protein-coding	hoxa4a	homeobox A4a	O	homeobox protein Hox-A4a|homeo box A4a|homeobox gene X-4|homeobox protein Zf-26	20180627	-	1	3201	HOXA4	0			1	3200	HOXA3	2	3201;3200	HOXA4;HOXA3	1
7955	58051	hoxa1a	-	Hox-a1|hoxa3a|id:ibd3526|z-4	ZFIN:ZDB-GENE-000823-5|Ensembl:ENSDARG00000104307|Vega:OTTDARG00000015149	19	-	homeobox A1a	protein-coding	hoxa1a	homeobox A1a	O	homeobox protein Hox-A1a|homeo box A1a	20180627	-	1	3198	HOXA1	1	3198	HOXA1	1	3198	HOXA1	1	3198	HOXA1	1
7955	58052	hoxb5b	-	ZF-54|ZF54|hoxa5|hoxb5-like|hoxzf54|id:ibd2566|z-2|zgc:101134	ZFIN:ZDB-GENE-000823-6|Ensembl:ENSDARG00000054030|Vega:OTTDARG00000020589	12	-	homeobox B5b	protein-coding	hoxb5b	homeobox B5b	O	homeobox protein Hox-B5b|etID309875.12|homeo box B5b|homeobox gene A-5|homeobox gene zf54|homeobox protein Zf-54	20180627	-	1	3215	HOXB5	0			0			1	3215	HOXB5	1
7955	58053	hoxb6b	-	hoxa7|z-5	ZFIN:ZDB-GENE-000823-7|Ensembl:ENSDARG00000026513|Vega:OTTDARG00000020592	12	-	homeobox B6b	protein-coding	hoxb6b	homeobox B6b	O	homeobox protein Hox-B6b|homeo box B6b|homeobox gene A-7|homeobox protein Hox-A7|hox-A7	20180627	-	1	3216	HOXB6	1	3216	HOXB6	0			1	3216	HOXB6	1
7955	58054	pim2	-	cb1068|fj47b05|pim1|wu:fj47b05	ZFIN:ZDB-GENE-000831-6|Ensembl:ENSDARG00000059001|Vega:OTTDARG00000020076	8	-	Pim-2 proto-oncogene, serine/threonine kinase	protein-coding	pim2	Pim-2 proto-oncogene, serine/threonine kinase	O	serine/threonine-protein kinase pim-2|kinase pim-1|pim-1 oncogene|proviral integration site 2|serine/threonine-protein kinase Pim-1	20180627	-	1	11040	PIM2	1	11040	PIM2	1	11040	PIM2	1	11040	PIM2	1
7955	58055	hoxa5a	-	z-1	ZFIN:ZDB-GENE-000823-9|Ensembl:ENSDARG00000102501|Vega:OTTDARG00000015147	19	-	homeobox A5a	protein-coding	hoxa5a	homeobox A5a	O	homeobox protein Hox-A5a|homeo box A5a	20180627	-	1	3202	HOXA5	1	3202	HOXA5	0			1	3202	HOXA5	1
7955	58056	hoxb10a	-	hoxb10|im:7139959|wu:fc25g03|z-122	ZFIN:ZDB-GENE-000328-2	3	-	homeobox B10a	protein-coding	hoxb10a	homeobox B10a	O	homeobox protein Hox-B10a|homeo box B10a|homeobox gene B-10|hox-B10	20180627	-	0			0			0			0			1
7955	58057	pou4f1	-	brn3.0|brn3a	ZFIN:ZDB-GENE-000523-2|Ensembl:ENSDARG00000005559	6	-	POU class 4 homeobox 1	protein-coding	pou4f1	POU class 4 homeobox 1	O	POU domain, class 4, transcription factor 1|brain-specific homeobox/POU domain protein 3a|brn3b|etID22526.1	20180627	-	1	5457	POU4F1	1	5457	POU4F1	1	5457	POU4F1	1	5457	POU4F1	1
7955	58059	hoxc13a	-	-	ZFIN:ZDB-GENE-000822-4|Ensembl:ENSDARG00000070353|Vega:OTTDARG00000016366	23	-	homeobox C13a	protein-coding	hoxc13a	homeobox C13a	O	homeobox protein Hox-C13a|homeo box C13a	20180627	-	1	3229	HOXC13	1	3229	HOXC13	1	3229	HOXC13	1	3229	HOXC13	1
7955	58061	hoxa11a	-	sb:eu415	ZFIN:ZDB-GENE-000823-8|Ensembl:ENSDARG00000104162|Vega:OTTDARG00000015140	19	-	homeobox A11a	protein-coding	hoxa11a	homeobox A11a	O	homeobox protein Hox-A11a|homeo box A11a	20180627	-	1	3207	HOXA11	0			1	3207	HOXA11	1	3207	HOXA11	1
7955	58062	hoxc12b	-	sb:eu246	ZFIN:ZDB-GENE-000329-17|Ensembl:ENSDARG00000103133|Vega:OTTDARG00000043228	11	-	homeobox C12b	protein-coding	hoxc12b	homeobox C12b	O	homeobox protein Hox-C12b|homeo box C12b	20180627	-	1	3228	HOXC12	0			1	3228	HOXC12	1	3228	HOXC12	1
7955	58063	hoxc13b	-	hoxf13	ZFIN:ZDB-GENE-000822-5|Ensembl:ENSDARG00000113877|Vega:OTTDARG00000043231	11	-	homeobox C13b	protein-coding	hoxc13b	homeobox C13b	O	homeobox protein Hox-C13b|homeo box C13b|homeobox gene F-13	20180627	-	1	3229	HOXC13	0			1	3229	HOXC13	1	3229	HOXC13	1
7955	58065	notch2	-	notch6|sb:cb884	ZFIN:ZDB-GENE-000329-4|Ensembl:ENSDARG00000043130|Vega:OTTDARG00000032864	8	-	notch 2	protein-coding	notch2	notch 2	O	neurogenic locus notch homolog protein 2|notch homolog 2|notch receptor protein 6	20180627	-	1	4853	NOTCH2	1	4853	NOTCH2	1	4853	NOTCH2	1	4853	NOTCH2	1
7955	58066	notch3	-	fa14b08|notch5|wu:fa14b08	ZFIN:ZDB-GENE-000329-5|Ensembl:ENSDARG00000052139|Vega:OTTDARG00000035144	3	-	notch 3	protein-coding	notch3	notch 3	O	neurogenic locus notch homolog protein 3|notch homolog 3	20180627	-	1	4854	NOTCH3	0			0			1	4854	NOTCH3	1
7955	58068	pcxb	-	PYCb|pc|pyc|wu:fb82g08|wu:fj85g01	ZFIN:ZDB-GENE-000831-1|Ensembl:ENSDARG00000051939	7	-	pyruvate carboxylase b	protein-coding	pcxb	pyruvate carboxylase b	O	pyruvate carboxylase, mitochondrial	20180627	-	1	5091	PC	1	5091	PC	0			1	5091	PC	1
7955	58069	mespaa	-	mesp-a|mespa	ZFIN:ZDB-GENE-000406-8|Ensembl:ENSDARG00000017078|Vega:OTTDARG00000033347	7	-	mesoderm posterior aa	protein-coding	mespaa	mesoderm posterior aa	O	mesoderm posterior aa|Mesp1|mesoderm posterior a	20180627	-	1	145873	MESP2	0			0			1	145873	MESP2	1
7955	58070	mespba	-	mesp-b|mespb	ZFIN:ZDB-GENE-000406-9|Ensembl:ENSDARG00000030347|Vega:OTTDARG00000033346	7	-	mesoderm posterior ba	protein-coding	mespba	mesoderm posterior ba	O	mesoderm posterior ba|mesoderm posterior b	20180627	-	1	55897	MESP1	0			0			1	55897	MESP1	1
7955	58071	tnnt2a	-	cTnT|tnnt2	ZFIN:ZDB-GENE-000626-1|Ensembl:ENSDARG00000020610|Vega:OTTDARG00000034080	23	-	troponin T type 2a (cardiac)	protein-coding	tnnt2a	troponin T type 2a (cardiac)	O	troponin T, cardiac muscle|sih|silent heart|troponin T2, cardiac|troponin T2a, cardiac	20180627	-	1	7139	TNNT2	1	7139	TNNT2	1	7139	TNNT2	1	7139	TNNT2	1
7955	58072	fzd8b	-	ZG06|Zfz8b|fz6|fz8b|fzA|ik:tdsubc_1e1|xx:tdsubc_1e1|zfzA	ZFIN:ZDB-GENE-000328-4|Ensembl:ENSDARG00000038569|Vega:OTTDARG00000020033	2	-	frizzled class receptor 8b	protein-coding	fzd8b	frizzled class receptor 8b	O	frizzled class receptor 8b|frizzled homolog 6|frizzled homolog 8b	20180627	-	1	8325	FZD8	0			0			1	8325	FZD8	1
7955	58073	fzd8a	-	fz5|fz8a|fzc|wu:fd02c05|zg05	ZFIN:ZDB-GENE-000328-3|Ensembl:ENSDARG00000045444|Vega:OTTDARG00000021214	24	-	frizzled class receptor 8a	protein-coding	fzd8a	frizzled class receptor 8a	O	frizzled-8|frizzled homolog 8a	20180708	-	1	8325	FZD8	1	8325	FZD8	1	8325	FZD8	1	8325	FZD8	1
7955	58074	dct	-	TRP-2|trp2|zgc:109860	ZFIN:ZDB-GENE-000508-1|Ensembl:ENSDARG00000006008|Vega:OTTDARG00000032848	9	-	dopachrome tautomerase	protein-coding	dct	dopachrome tautomerase	O	L-dopachrome tautomerase|tyrosinase-related protein-2	20180627	-	1	1638	DCT	1	1638	DCT	1	1638	DCT	1	1638	DCT	1
7955	58076	gata6	-	GATA-5|cb603	ZFIN:ZDB-GENE-000622-1|Ensembl:ENSDARG00000103589|Vega:OTTDARG00000019101	2	-	GATA binding protein 6	protein-coding	gata6	GATA binding protein 6	O	transcription factor GATA-6	20180627	-	1	2627	GATA6	1	2627	GATA6	1	2627	GATA6	1	2627	GATA6	1
7955	58077	zic2a	-	cb851|fb26a03|wu:fb26a03|zic2|zic2.1	ZFIN:ZDB-GENE-000710-4|Ensembl:ENSDARG00000015554|Vega:OTTDARG00000020717	9	-	zic family member 2 (odd-paired homolog, Drosophila), a	protein-coding	zic2a	zic family member 2 (odd-paired homolog, Drosophila), a	O	zinc finger protein ZIC 2|zinc finger cerebellum 2	20180627	-	1	7546	ZIC2	1	7546	ZIC2	1	7546	ZIC2	1	7546	ZIC2	1
7955	58078	mxtx2	-	mtx2|zgc:136526	ZFIN:ZDB-GENE-000710-6|Ensembl:ENSDARG00000015906|Vega:OTTDARG00000021128	12	-	mix-type homeobox gene 2	protein-coding	mxtx2	mix-type homeobox gene 2	O	mix-type homeobox gene 2	20180627	-	0			0			0			0			1
7955	58080	axin2	-	axil|wu:fb37c08|zgc:111942	ZFIN:ZDB-GENE-000403-2|Ensembl:ENSDARG00000100149|Vega:OTTDARG00000020301	3	-	axin 2 (conductin, axil)	protein-coding	axin2	axin 2 (conductin, axil)	O	axin-2|axis inhibition protein 2|etID37069.3	20180627	-	1	8313	AXIN2	1	8313	AXIN2	1	8313	AXIN2	1	8313	AXIN2	1
7955	58081	baxa	-	bax|fj16e01|wu:fc50b10|wu:fj16e01	ZFIN:ZDB-GENE-000511-6|Ensembl:ENSDARG00000020623|Vega:OTTDARG00000027248	3	-	BCL2 associated X, apoptosis regulator a	protein-coding	baxa	BCL2 associated X, apoptosis regulator a	O	BCL2 associated X, apoptosis regulator a|bcl2-associated X protein, a|zBax1	20180627	-	1	581	BAX	1	581	BAX	0			1	581	BAX	1
7955	58082	tnnc2	-	tnnc|wu:fb39a12	ZFIN:ZDB-GENE-000322-2|Ensembl:ENSDARG00000070835|Vega:OTTDARG00000017166	23	-	troponin C type 2 (fast)	protein-coding	tnnc2	troponin C type 2 (fast)	O	troponin C type 2 (fast)|fsTnC|troponin C, fast skeletal	20180627	-	0			1	7125	TNNC2	1	7125	TNNC2	1	7125	TNNC2	1
7955	58083	appa	-	app|im:7044540|wu:fj08a12|wu:fj34d10|wu:fk65e12|zgc:85740	ZFIN:ZDB-GENE-000616-13|Ensembl:ENSDARG00000104279	1	-	amyloid beta (A4) precursor protein a	protein-coding	appa	amyloid beta (A4) precursor protein a	O	amyloid beta A4 protein|amyloid beta precursor protein a	20180627	-	1	351	APP	0			0			1	351	APP	1
7955	58084	tnnt3a	-	tnnt	ZFIN:ZDB-GENE-000322-3|Ensembl:ENSDARG00000030270|Vega:OTTDARG00000021237	25	-	troponin T type 3a (skeletal, fast)	protein-coding	tnnt3a	troponin T type 3a (skeletal, fast)	O	troponin T type 3a (skeletal, fast)|troponin T, skeletal, fast|troponin T3a, skeletal, fast	20180627	-	1	7140	TNNT3	1	7140	TNNT3	1	7140	TNNT3	1	7140	TNNT3	1
7955	58085	prph2a	-	rds2|zgc:92295	ZFIN:ZDB-GENE-000616-8|Ensembl:ENSDARG00000038018|Vega:OTTDARG00000027408	12	-	peripherin 2a (retinal degeneration, slow)	protein-coding	prph2a	peripherin 2a (retinal degeneration, slow)	O	peripherin-2|retinal degradation slow 2	20180703	-	1	5961	PRPH2	1	5961	PRPH2	1	5961	PRPH2	1	5961	PRPH2	1
7955	58089	trpc4apb	-	fa04g10|tap1b|wu:fa04g10	ZFIN:ZDB-GENE-000330-2|Ensembl:ENSDARG00000020647|Vega:OTTDARG00000028123	23	-	transient receptor potential cation channel, subfamily C, member 4 associated protein b	protein-coding	trpc4apb	transient receptor potential cation channel, subfamily C, member 4 associated protein b	O	transient receptor potential cation channel, subfamily C, member 4 associated protein b|trp4-associated protein 1b	20180627	-	1	26133	TRPC4AP	0			0			1	26133	TRPC4AP	1
7955	58090	trpc4apa	-	tap1a|wu:fb15d09|zgc:109818	ZFIN:ZDB-GENE-000330-3|Ensembl:ENSDARG00000018840|Vega:OTTDARG00000020414	11	-	transient receptor potential cation channel, subfamily C, member 4 associated protein a	protein-coding	trpc4apa	transient receptor potential cation channel, subfamily C, member 4 associated protein a	O	short transient receptor potential channel 4-associated protein|trp4-associated protein 1a	20180703	-	1	26133	TRPC4AP	1	26133	TRPC4AP	0			1	26133	TRPC4AP	1
7955	58092	smad3a	-	madh3|madh3a|smad3|wu:fa99e03	ZFIN:ZDB-GENE-000509-3|Ensembl:ENSDARG00000036096|Vega:OTTDARG00000043863	7	-	SMAD family member 3a	protein-coding	smad3a	SMAD family member 3a	O	SMAD family member 3a|MAD homolog 3|MAD homolog 3a	20180708	-	1	4088	SMAD3	0			1	4088	SMAD3	1	4088	SMAD3	1
7955	58093	dap	-	dap1a|wu:fa16h08|wu:fc06d11	ZFIN:ZDB-GENE-000511-3|Ensembl:ENSDARG00000000069|Vega:OTTDARG00000002101	24	-	death-associated protein	protein-coding	dap	death-associated protein	O	death-associated protein 1|bZ1F1.9.1 (death associated protein 1a)|bZ1F1.9.2 (death associated protein 1a)|death associated protein 1a	20180703	-	1	1611	DAP	1	1611	DAP	0			1	1611	DAP	1
7955	58094	dap1b	-	cb369|hm:zeh0189|zgc:136540	ZFIN:ZDB-GENE-000511-4|Ensembl:ENSDARG00000086842	9	-	death associated protein 1b	protein-coding	dap1b	death associated protein 1b	O	death-associated protein-like 1	20180703	-	0			0			0			0			1
7955	58096	plrdgb	-	si:ch1073-443k13.2	ZFIN:ZDB-GENE-000406-3|Ensembl:ENSDARG00000089101	21	-	PITP-less RdgB-like protein	protein-coding	plrdgb	PITP-less RdgB-like protein	O	membrane-associated phosphatidylinositol transfer protein 3|zmp:0000000523	20180703	-	0			1	83394	PITPNM3	0			1	83394	PITPNM3	1
7955	58097	myf5	-	cb641|myf-5|zgc:110509	ZFIN:ZDB-GENE-000616-6|Ensembl:ENSDARG00000007277|Vega:OTTDARG00000008348	4	-	myogenic factor 5	protein-coding	myf5	myogenic factor 5	O	myogenic factor 5|myogenic regulatory factor 5	20180627	-	1	4617	MYF5	1	4617	MYF5	1	4617	MYF5	1	4617	MYF5	1
7955	58098	arntl1a	-	bmal1|wu:fa04g03|zfBMAL1	ZFIN:ZDB-GENE-000509-1|Ensembl:ENSDARG00000006791|Vega:OTTDARG00000035549	25	-	aryl hydrocarbon receptor nuclear translocator-like 1a	protein-coding	arntl1a	aryl hydrocarbon receptor nuclear translocator-like 1a	O	aryl hydrocarbon receptor nuclear translocator-like 1a|bmal1a|brain and muscle ARNT-like 1|hif1b	20180627	-	1	406	ARNTL	0			1	406	ARNTL	1	406	ARNTL	1
7955	58099	arntl2	-	bmal2|wu:fj90c09	ZFIN:ZDB-GENE-000509-2|Ensembl:ENSDARG00000041381|Vega:OTTDARG00000033604	18	-	aryl hydrocarbon receptor nuclear translocator-like 2	protein-coding	arntl2	aryl hydrocarbon receptor nuclear translocator-like 2	O	aryl hydrocarbon receptor nuclear translocator-like protein 2|bmal2a|brain and muscle ARNT-like 2	20180627	-	1	56938	ARNTL2	1	56938	ARNTL2	0			1	56938	ARNTL2	1
7955	58100	badb	-	bad|fa01b12|wu:fa01b12|wu:fa96d04	ZFIN:ZDB-GENE-000616-1|Ensembl:ENSDARG00000054937|Vega:OTTDARG00000019794	7	-	BCL2 associated agonist of cell death b	protein-coding	badb	BCL2 associated agonist of cell death b	O	BCL2-antagonist of cell death b|proapoptotic BH3-only protein	20180708	-	1	572	BAD	0			0			1	572	BAD	1
7955	58101	rplp0	-	arp|fa56b12|fb04a12|wu:fa56b12|wu:fb15a08|wu:fk48c12	ZFIN:ZDB-GENE-000629-1|Ensembl:ENSDARG00000051783|Vega:OTTDARG00000035272	5	-	ribosomal protein, large, P0	protein-coding	rplp0	ribosomal protein, large, P0	O	60S acidic ribosomal protein P0|60S ribosomal protein L10E|acidic ribosomal phophoprotein|arbp	20180708	-	1	6175	RPLP0	1	6175	RPLP0	1	6175	RPLP0	1	6175	RPLP0	1
7955	58103	or111-10	-	Dr3OR15.41|olfr2.11|olfr6|or2.11	ZFIN:ZDB-GENE-000329-10|Ensembl:ENSDARG00000091216|Vega:OTTDARG00000020783	15	-	odorant receptor, family D, subfamily 111, member 10	protein-coding	or111-10	odorant receptor, family D, subfamily 111, member 10	O	odorant receptor, family D, subfamily 111, member 10|OR 2.11|odorant receptor, family 2, member 11|olfactory receptor protein 2.11|olfactory receptor protein 6|receptor 6	20180627	-	0			0			0			0			1
7955	58104	or111-7	-	ZF39|ZF9A|olfr2|olfr2.1|or2.1|orzf39	ZFIN:ZDB-GENE-000329-15|Ensembl:ENSDARG00000088453|Vega:OTTDARG00000020780	15	-	odorant receptor, family D, subfamily 111, member 7	protein-coding	or111-7	odorant receptor, family D, subfamily 111, member 7	O	odorant receptor, family D, subfamily 111, member 7|Dr3OR15.38|OR 2.1|odor receptor 39|odorant receptor, family 2, member 1|olfactory receptor protein 2|olfactory receptor protein 2.1|receptor 2	20180708	-	0			0			0			0			1
7955	58107	per3	-	period3	ZFIN:ZDB-GENE-000804-1|Ensembl:ENSDARG00000010519|Vega:OTTDARG00000042601	11	-	period circadian clock 3	protein-coding	per3	period circadian clock 3	O	period circadian protein homolog 3|period homolog 3	20180627	-	1	8863	PER3	1	8863	PER3	1	8863	PER3	1	8863	PER3	1
7955	58108	fth1a	-	fb06g09|fth1|hm:zeh1145|wu:fb06g09|wu:fq18c10|zeh1145	ZFIN:ZDB-GENE-000831-2|Ensembl:ENSDARG00000015551|Vega:OTTDARG00000042682	7	-	ferritin, heavy polypeptide 1a	protein-coding	fth1a	ferritin, heavy polypeptide 1a	O	ferritin heavy chain|ferritin, heavy polypeptide 1	20180627	-	1	2495	FTH1	0			0			1	2495	FTH1	1
7955	58109	valopa	-	(VA)-opsin|VA-opsin|VAL-opsin|va1|valop	ZFIN:ZDB-GENE-000427-4|Ensembl:ENSDARG00000021150	13	-	vertebrate ancient long opsin a	protein-coding	valopa	vertebrate ancient long opsin a	O	vertebrate ancient long opsin a|(VAL)-opsin|vertebrate ancient opsin-1	20180627	-	0			0			0			0			1
7955	58110	gabpa	-	e4tf|wu:fc12d11	ZFIN:ZDB-GENE-011010-2|Ensembl:ENSDARG00000069289|Vega:OTTDARG00000025771	9	-	GA binding protein transcription factor subunit alpha	protein-coding	gabpa	GA binding protein transcription factor subunit alpha	O	GA-binding protein alpha chain|E4tf1-60 transcription factor|GA binding protein transcription factor, alpha subunit	20180627	-	1	2551	GABPA	1	2551	GABPA	1	2551	GABPA	1	2551	GABPA	1
7955	58111	or103-1	-	olfr13|olfr13.1|or13.1|or8|zor8	ZFIN:ZDB-GENE-000329-13|Ensembl:ENSDARG00000094080|Vega:OTTDARG00000020786	15	-	odorant receptor, family C, subfamily 103, member 1	protein-coding	or103-1	odorant receptor, family C, subfamily 103, member 1	O	odorant receptor, family C, subfamily 103, member 1|Dr3OR15.43|OR 13.1|fZOR8|odorant receptor 8|odorant receptor, family 13, member 1|olfactory receptor protein 13|olfactory receptor protein 13.1|receptor 13	20180627	-	0			0			0			0			1
7955	58112	nkx2.4b	-	nk2.1a|nkx2.1|nkx2.1a|nkx2.4a|titf1|titf1a	ZFIN:ZDB-GENE-000830-1|Ensembl:ENSDARG00000104107|Vega:OTTDARG00000023367	20	-	NK2 homeobox 4b	protein-coding	nkx2.4b	NK2 homeobox 4b	O	NK2 homeobox 4b|NK2 homeobox 1a|NK2 homeobox 2.4b|thyroid transcription factor 1a	20180627	-	1	644524	NKX2-4	0			0			1	644524	NKX2-4	1
7955	58113	cd74a	-	Iclp-1|iclp1|wu:fb11f09|wu:fb12a01|wu:fb13d06|wu:fk94e07	ZFIN:ZDB-GENE-000901-1|Ensembl:ENSDARG00000009087|Vega:OTTDARG00000034845	14	-	CD74 molecule, major histocompatibility complex, class II invariant chain a	protein-coding	cd74a	CD74 molecule, major histocompatibility complex, class II invariant chain a	O	CD74 molecule, major histocompatibility complex, class II invariant chain a|MHC II|invariant chain-like protein 1	20180627	-	1	972	CD74	0			0			1	972	CD74	1
7955	58114	actc1b	-	acta1|fa27h01|fb83f06|wu:fa27h01|wu:fb83f06	ZFIN:ZDB-GENE-000322-1|Ensembl:ENSDARG00000099197	17	-	actin, alpha, cardiac muscle 1b	protein-coding	actc1b	actin, alpha, cardiac muscle 1b	O	actin, alpha cardiac muscle 1|actin, alpha 1, skeletal muscle	20180627	-	0			1	70	ACTC1	0			1	70	ACTC1	1
7955	58115	or111-5	-	olfr2.2|or2.2	ZFIN:ZDB-GENE-000329-14|Ensembl:ENSDARG00000091791|Vega:OTTDARG00000020781	15	-	odorant receptor, family D, subfamily 111, member 5	protein-coding	or111-5	odorant receptor, family D, subfamily 111, member 5	O	odorant receptor, family D, subfamily 111, member 5|Dr3OR15.36|OR 2.2|odorant receptor, family 2, member 2|olfactory receptor protein 2.2	20180703	-	0			0			0			0			1
7955	58116	or111-1	-	ZF1I|ZF1l|olfr2.6|or2.6|orzf1i|zgc:194674|zgc:194699	ZFIN:ZDB-GENE-000329-16|Ensembl:ENSDARG00000041030|Vega:OTTDARG00000028027	15	-	odorant receptor, family D, subfamily 111, member 1	protein-coding	or111-1	odorant receptor, family D, subfamily 111, member 1	O	odorant receptor, family D, subfamily 111, member 1|Dr3OR15.31|odor receptor 1I|odorant receptor, family 2, member 6|olfactory receptor protein 2.6	20180627	-	0			0			0			0			1
7955	58117	ctnnbip1	-	fa95e12|icat|wu:fa95e12	ZFIN:ZDB-GENE-000906-3|Ensembl:ENSDARG00000038954	23	-	catenin, beta interacting protein 1	protein-coding	ctnnbip1	catenin, beta interacting protein 1	O	beta-catenin-interacting protein 1|beta-catenin-interacting protein	20180627	-	1	56998	CTNNBIP1	1	56998	CTNNBIP1	1	56998	CTNNBIP1	1	56998	CTNNBIP1	1
7955	58118	bdnf	-	-	ZFIN:ZDB-GENE-000412-1|Ensembl:ENSDARG00000018817|Vega:OTTDARG00000011618	7	-	brain-derived neurotrophic factor	protein-coding	bdnf	brain-derived neurotrophic factor	O	brain-derived neurotrophic factor	20180708	-	1	627	BDNF	1	627	BDNF	1	627	BDNF	1	627	BDNF	1
7955	58119	adar	-	drada|red1|wu:fc22a02	ZFIN:ZDB-GENE-000616-5|Ensembl:ENSDARG00000012389|Vega:OTTDARG00000021056	16	-	adenosine deaminase, RNA-specific	protein-coding	adar	adenosine deaminase, RNA-specific	O	double-stranded RNA-specific adenosine deaminase	20180627	-	1	103	ADAR	1	103	ADAR	0			1	103	ADAR	1
7955	58120	nme6	-	NDPK-Z6|fj33c02|ndpkz6|wu:fj33c02|zgc:86565	ZFIN:ZDB-GENE-000710-3|Ensembl:ENSDARG00000016138|Vega:OTTDARG00000004775	20	-	NME/NM23 nucleoside diphosphate kinase 6	protein-coding	nme6	NME/NM23 nucleoside diphosphate kinase 6	O	nucleoside diphosphate kinase 6|NDK 6|NDP kinase 6|NM23-Z6|non-metastatic cells 6, protein expressed in (nucleoside-diphosphate kinase)|nucleoside diphosphate kinase-Z6	20180627	-	1	10201	NME6	1	10201	NME6	0			1	10201	NME6	1
7955	58121	or103-4	-	olfr13.4|olfr13.4p|olfr13.8|or13.4|or13.4p	ZFIN:ZDB-GENE-000329-12|Ensembl:ENSDARG00000003090|Vega:OTTDARG00000020789	15	-	odorant receptor, family C, subfamily 103, member 4	protein-coding	or103-4	odorant receptor, family C, subfamily 103, member 4	O	odorant receptor, family C, subfamily 103, member 4|Dr3OR15.47|odorant receptor, family 13, member 4, pseudogene|olfactory receptor protein 13.8	20180603	-	0			0			1	341152	OR2AT4	1	341152	OR2AT4	1
7955	58122	mcl1a	-	fb70a08|fb72f02|wu:fb70a08|wu:fb72f02|zfMLP1|zfMcl-1a|zgc:109835	ZFIN:ZDB-GENE-000511-7|Ensembl:ENSDARG00000009779|Vega:OTTDARG00000016895	19	-	MCL1, BCL2 family apoptosis regulator a	protein-coding	mcl1a	MCL1, BCL2 family apoptosis regulator a	O	MCL1, BCL2 family apoptosis regulator a|myeloid cell leukemia 1a|myeloid cell leukemia sequence 1a	20180627	-	1	4170	MCL1	1	4170	MCL1	1	4170	MCL1	1	4170	MCL1	1
7955	58123	hsf1	-	HSF|HSF1c|hsf1a|hsf1b	ZFIN:ZDB-GENE-000616-16|Ensembl:ENSDARG00000008818|Vega:OTTDARG00000016933	19	-	heat shock transcription factor 1	protein-coding	hsf1	heat shock transcription factor 1	O	heat shock factor protein 1	20180627	-	1	3297	HSF1	1	3297	HSF1	1	3297	HSF1	1	3297	HSF1	1
7955	58125	dedd1	-	-	ZFIN:ZDB-GENE-000616-2|Ensembl:ENSDARG00000002758|Vega:OTTDARG00000033178	16	-	death effector domain-containing 1	protein-coding	dedd1	death effector domain-containing 1	O	DNA-binding death effector domain-containing protein 2|death effector domain-conatining 1	20180703	-	0			1	162989	DEDD2	1	162989	DEDD2	1	162989	DEDD2	1
7955	58126	runx1	-	runxa	ZFIN:ZDB-GENE-000605-1|Ensembl:ENSDARG00000087646	1	-	runt-related transcription factor 1	protein-coding	runx1	runt-related transcription factor 1	O	runt-related transcription factor 1|aml1|runt-related transcription factor a|runx1a	20180708	-	1	861	RUNX1	1	861	RUNX1	0			1	861	RUNX1	1
7955	58127	runx3	-	runxb	ZFIN:ZDB-GENE-000605-2|Ensembl:ENSDARG00000052826	13	-	runt-related transcription factor 3	protein-coding	runx3	runt-related transcription factor 3	O	runt-related transcription factor 3|runt-related transcription factor b	20180627	-	1	864	RUNX3	1	864	RUNX3	1	864	RUNX3	1	864	RUNX3	1
7955	58128	fabp7a	-	B-FABP|D168|fabp7|wu:fb62f07|wu:fq20b08	ZFIN:ZDB-GENE-000627-1|Ensembl:ENSDARG00000007697|Vega:OTTDARG00000034975	17	-	fatty acid binding protein 7, brain, a	protein-coding	fabp7a	fatty acid binding protein 7, brain, a	O	fatty acid binding protein 7, brain, a|blbp|brain lipid-binding protein	20180627	-	1	2173	FABP7	0			1	2173	FABP7	1	2173	FABP7	1
7955	58129	fgfr3	-	fc27h01|sb:eu563|wu:fc27h01	ZFIN:ZDB-GENE-000816-1|Ensembl:ENSDARG00000004782|Vega:OTTDARG00000037669	13	-	fibroblast growth factor receptor 3	protein-coding	fgfr3	fibroblast growth factor receptor 3	O	fibroblast growth factor receptor 3	20180627	-	1	2261	FGFR3	1	2261	FGFR3	1	2261	FGFR3	1	2261	FGFR3	1
7955	58130	tradd	-	hm:zehn0873|wu:fc59e02|zehn0873|zgc:103556	ZFIN:ZDB-GENE-000511-5|Ensembl:ENSDARG00000036057|Vega:OTTDARG00000020158	7	-	tnfrsf1a-associated via death domain	protein-coding	tradd	tnfrsf1a-associated via death domain	O	tumor necrosis factor receptor type 1-associated DEATH domain protein|TNFR1-associated DEATH domain protein|TNFRSF1A-associated via death domain protein	20180627	-	1	8717	TRADD	1	8717	TRADD	1	8717	TRADD	1	8717	TRADD	1
7955	58131	apaf1	-	apaf-1|zgc:136543	ZFIN:ZDB-GENE-000616-4|Ensembl:ENSDARG00000021239|Vega:OTTDARG00000024044	4	-	apoptotic peptidase activating factor 1	protein-coding	apaf1	apoptotic peptidase activating factor 1	O	apoptotic protease-activating factor 1	20180627	-	1	317	APAF1	1	317	APAF1	1	317	APAF1	1	317	APAF1	1
7955	58132	her7	-	cb715	ZFIN:ZDB-GENE-000427-6|Ensembl:ENSDARG00000017917|Vega:OTTDARG00000018897	5	-	hairy and enhancer of split related-7	protein-coding	her7	hairy and enhancer of split related-7	O	hairy and enhancer of split related-7|her7-protein	20180627	-	0			0			0			0			1
7955	58133	ngfb	-	ngf|ns:zft386|xx:zft386|zgc:109730	ZFIN:ZDB-GENE-000629-2|Vega:OTTDARG00000019923	6	-	nerve growth factor b (beta polypeptide)	protein-coding	ngfb	nerve growth factor b (beta polypeptide)	O	nerve growth factor|nerve growth factor (beta polypeptide)|zNGF	20180703	-	1	4803	NGF	0			1	4803	NGF	1	4803	NGF	1
7955	58134	adarb1a	-	adar2|adarb1|red1	ZFIN:ZDB-GENE-000627-2|Ensembl:ENSDARG00000041609|Vega:OTTDARG00000019241	22	-	adenosine deaminase, RNA-specific, B1a	protein-coding	adarb1a	adenosine deaminase, RNA-specific, B1a	O	adenosine deaminase, RNA-specific, B1|double-stranded RNA-specific editase	20180627	-	1	104	ADARB1	0			0			1	104	ADARB1	1
7955	58136	pbx2	-	pbxy|wu:fb73g03	ZFIN:ZDB-GENE-000405-5|Ensembl:ENSDARG00000019717	16	-	pre-B-cell leukemia homeobox 2	protein-coding	pbx2	pre-B-cell leukemia homeobox 2	O	pre-B-cell leukemia homeobox 2|pre-B-cell leukemia transcription factor 2|pre-B-cell leukemia transcription factor y	20180703	-	1	5089	PBX2	0			0			1	5089	PBX2	1
7955	58137	celf1	-	CELF-1|brul|cb920|cugbp1	ZFIN:ZDB-GENE-000501-1|Ensembl:ENSDARG00000005315|Vega:OTTDARG00000020225	7	-	cugbp, Elav-like family member 1	protein-coding	celf1	cugbp, Elav-like family member 1	O	CUGBP Elav-like family member 1|CUG triplet repeat, RNA-binding protein 1|CUG-BP- and ETR-3-like factor 1|EDEN-BP/Bruno-like protein|RNA-binding protein BRUNOL-2|bruno-like protein 2	20180627	-	1	10658	CELF1	0			1	10658	CELF1	1	10658	CELF1	1
7955	58138	pbx1a	-	fi29e01|pbx1b|wu:fi29e01|zgc:55265	ZFIN:ZDB-GENE-000405-1|Ensembl:ENSDARG00000100494|Vega:OTTDARG00000040992	2	-	pre-B-cell leukemia homeobox 1a	protein-coding	pbx1a	pre-B-cell leukemia homeobox 1a	O	pre-B-cell leukemia homeobox 1a|pre-B-cell leukemia transcription factor 1a|pre-B-cell leukemia transcription factor 1b	20180627	-	1	5087	PBX1	1	5087	PBX1	0			1	5087	PBX1	1
7955	58140	pbx3b	-	pbx3.1	ZFIN:ZDB-GENE-000405-3|Ensembl:ENSDARG00000013615|Vega:OTTDARG00000032564	8	-	pre-B-cell leukemia homeobox 3b	protein-coding	pbx3b	pre-B-cell leukemia homeobox 3b	O	pre-B-cell leukemia transcription factor 3|pre-B-cell leukemia transcription factor 3b	20180627	-	1	5090	PBX3	0			1	5090	PBX3	1	5090	PBX3	1
7955	58141	gart	-	wu:fb33g04	ZFIN:ZDB-GENE-000616-14	18	-	phosphoribosylglycinamide formyltransferase	protein-coding	gart	phosphoribosylglycinamide formyltransferase	O	trifunctional purine biosynthetic protein adenosine-3	20180627	-	1	2618	GART	1	2618	GART	1	2618	GART	1	2618	GART	1
7955	58142	myhz1.1	-	cb20|etID37302.5|fb37e12|fmyhc1.1|myhc3|myhc4|myhz1|myo2hc1|sb:cb20|si:ch211-158m24.7|wu:fb26a08|wu:fb26f12|wu:fb37e12	ZFIN:ZDB-GENE-000322-5|Ensembl:ENSDARG00000067990|Vega:OTTDARG00000034824	5	-	myosin, heavy polypeptide 1.1, skeletal muscle	protein-coding	myhz1.1	myosin, heavy polypeptide 1.1, skeletal muscle	O	myosin, heavy polypeptide 1.1, skeletal muscle|fast MyHC|myosin, heavy polypeptide 1, skeletal muscle	20180627	-	0			1	4622	MYH4	4	8735;4626;4619;4620	MYH13;MYH8;MYH1;MYH2	5	4622;8735;4626;4619;4620	MYH4;MYH13;MYH8;MYH1;MYH2	1
7955	58143	mylz3	-	zgc:109832	ZFIN:ZDB-GENE-000322-6|Ensembl:ENSDARG00000017441|Vega:OTTDARG00000029949	1	-	myosin, light polypeptide 3, skeletal muscle	protein-coding	mylz3	myosin, light polypeptide 3, skeletal muscle	O	myosin, light polypeptide 3, skeletal muscle|fast skeletal myosin light chain 3	20180630	-	0			1	4632	MYL1	1	4632	MYL1	1	4632	MYL1	1
7955	58145	bmpr1aa	-	BMPR-IA|BR1a|alk3|alk3tr|bmpr1a|zgc:136731	ZFIN:ZDB-GENE-000502-1|Ensembl:ENSDARG00000019728|Vega:OTTDARG00000029634	13	-	bone morphogenetic protein receptor, type IAa	protein-coding	bmpr1aa	bone morphogenetic protein receptor, type IAa	O	bone morphogenetic protein receptor type-1A|alk3a|bone morphogenetic protein receptor, type 1a|bone morphogenetic protein receptor, type 1aa	20180627	-	1	657	BMPR1A	0			1	657	BMPR1A	1	657	BMPR1A	1
7955	58146	hey2	-	grl|zgc:136746	ZFIN:ZDB-GENE-000526-1|Ensembl:ENSDARG00000013441|Vega:OTTDARG00000023298	20	-	hes-related family bHLH transcription factor with YRPW motif 2	protein-coding	hey2	hes-related family bHLH transcription factor with YRPW motif 2	O	hairy/enhancer-of-split related with YRPW motif protein 2|Herp2|gridlock|hairy/enhancer-of-split related with YRPW motif 2|protein gridlock	20180627	-	1	23493	HEY2	1	23493	HEY2	1	23493	HEY2	1	23493	HEY2	1
7955	58147	p2rx3a	-	fb99b08|p2rx3|p2x3|wu:fb99b08|zP2X3|zfP2X3	ZFIN:ZDB-GENE-000427-3|Ensembl:ENSDARG00000010477|Vega:OTTDARG00000020935	14	-	purinergic receptor P2X, ligand-gated ion channel, 3a	protein-coding	p2rx3a	purinergic receptor P2X, ligand-gated ion channel, 3a	O	purinergic receptor P2X3|zP2X3.1	20180627	-	1	5024	P2RX3	0			0			1	5024	P2RX3	1
7955	58148	slc34a2a	-	NaPi-II|NaPi-IIb1|npt2b|slc34a2|wu:fb63d07	ZFIN:ZDB-GENE-000524-1|Ensembl:ENSDARG00000012903	1	-	solute carrier family 34 (type II sodium/phosphate cotransporter), member 2a	protein-coding	slc34a2a	solute carrier family 34 (type II sodium/phosphate cotransporter), member 2a	O	solute carrier family 34 (type II sodium/phosphate cotransporter), member 2a|Na/Pi cotransport system protein, type II|solute carrier family 34 (sodium phosphate), member 2a	20180627	-	1	10568	SLC34A2	0			1	10568	SLC34A2	1	10568	SLC34A2	1
7955	58149	pdp2	-	-	ZFIN:ZDB-GENE-000921-2|Ensembl:ENSDARG00000058571|Vega:OTTDARG00000015334	18	-	putative pyruvate dehydrogenase phosphatase isoenzyme 2	protein-coding	pdp2	putative pyruvate dehydrogenase phosphatase isoenzyme 2	O	pyruvate dehydrogenase [acetyl-transferring]-phosphatase 2, mitochondrial	20180409	-	0			1	57546	PDP2	1	57546	PDP2	1	57546	PDP2	1
7955	58150	hand2	-	dhand|han|zdHAND|zgc:103415	ZFIN:ZDB-GENE-000511-1|Ensembl:ENSDARG00000008305|Vega:OTTDARG00000005345	1	-	heart and neural crest derivatives expressed 2	protein-coding	hand2	heart and neural crest derivatives expressed 2	O	heart- and neural crest derivatives-expressed protein 2|deciduum, heart, autonomic nervous system and neural crest derivatives-expressed protein 2|hands off|heart and neural crest derivatives expressed transcript 2	20180708	-	1	9464	HAND2	1	9464	HAND2	1	9464	HAND2	1	9464	HAND2	1
7955	58151	cxcl14	-	fb67g04|scyba|wu:fb67g04	ZFIN:ZDB-GENE-000619-1|Ensembl:ENSDARG00000056627|Vega:OTTDARG00000020965	14	-	chemokine (C-X-C motif) ligand 14	protein-coding	cxcl14	chemokine (C-X-C motif) ligand 14	O	C-X-C motif chemokine 14|member a|small inducible cytokine subfamily b (Cys-X-Cys), member a	20180627	-	1	9547	CXCL14	1	9547	CXCL14	0			1	9547	CXCL14	1
7955	58152	scn8aa	-	Nav1.6|scn8a	ZFIN:ZDB-GENE-000828-1|Ensembl:ENSDARG00000005775|Vega:OTTDARG00000021298	23	-	sodium channel, voltage gated, type VIII, alpha subunit a	protein-coding	scn8aa	sodium channel, voltage gated, type VIII, alpha subunit a	O	sodium channel, voltage gated, type VIII, alpha subunit a|sodium channel, voltage-gated, type VIII, alpha a|sodium channel, voltage-gated, type VIII, alpha polypeptide a|zscn4	20180627	-	1	6334	SCN8A	1	6334	SCN8A	0			1	6334	SCN8A	1
7955	58153	slc40a1	-	FPN1|slc39a1|weh	ZFIN:ZDB-GENE-000511-8|Ensembl:ENSDARG00000000241|Vega:OTTDARG00000025976	9	-	solute carrier family 40 (iron-regulated transporter), member 1	protein-coding	slc40a1	solute carrier family 40 (iron-regulated transporter), member 1	O	solute carrier family 40 member 1|ferroportin-1|ferroportin1|iron-regulated transporter|solute carrier family 39 (iron-regulated transporter), member 1|weissherbst	20180627	-	1	30061	SLC40A1	1	30061	SLC40A1	1	30061	SLC40A1	1	30061	SLC40A1	1
7955	58154	dnajc3b	-	fc17a06|prkri|wu:fc17a06	ZFIN:ZDB-GENE-000831-4|Ensembl:ENSDARG00000017874|Vega:OTTDARG00000020083	7	-	DnaJ (Hsp40) homolog, subfamily C, member 3b	protein-coding	dnajc3b	DnaJ (Hsp40) homolog, subfamily C, member 3b	O	DnaJ (Hsp40) homolog, subfamily C, member 3b|protein-kinase, interferon-inducible double stranded RNA dependent inhibitor	20180703	-	1	5611	DNAJC3	0			0			1	5611	DNAJC3	1
7955	58215	fech	-	fch|zgc:109851	ZFIN:ZDB-GENE-000928-1|Ensembl:ENSDARG00000003462|Vega:OTTDARG00000034746	21	-	ferrochelatase	protein-coding	fech	ferrochelatase	O	ferrochelatase, mitochondrial|dracula|drc|frx	20180627	-	1	2235	FECH	1	2235	FECH	1	2235	FECH	1	2235	FECH	1
7955	58216	atoh7	-	ath5|zath5	ZFIN:ZDB-GENE-000926-1|Ensembl:ENSDARG00000069552|Vega:OTTDARG00000018249	13	-	atonal bHLH transcription factor 7	protein-coding	atoh7	atonal bHLH transcription factor 7	O	protein atonal homolog 7|atonal homolog 5|atonal homolog 7|helix-loop-helix protein zATH-5|lak|lakritz|protein atonal homolog 5|protein lakritz	20180627	-	1	220202	ATOH7	1	220202	ATOH7	0			1	220202	ATOH7	1
7955	60309	robo2	-	sb:eu937|unp1881	ZFIN:ZDB-GENE-001019-1|Ensembl:ENSDARG00000014891	15	-	roundabout, axon guidance receptor, homolog 2 (Drosophila)	protein-coding	robo2	roundabout, axon guidance receptor, homolog 2 (Drosophila)	O	roundabout homolog 2|ast|astray|zmp:0000000549	20180708	-	1	6092	ROBO2	1	6092	ROBO2	0			1	6092	ROBO2	1
7955	60310	hmx3a	-	Nkx5-1|hmx3|nkx5.1|zgc:109845	ZFIN:ZDB-GENE-001020-1|Ensembl:ENSDARG00000070955|Vega:OTTDARG00000020257	17	-	H6 family homeobox 3a	protein-coding	hmx3a	H6 family homeobox 3a	O	homeobox protein HMX3|H6 family homeobox 3|homeo box (H6 family) 3|homeobox protein H6 family member 3|homeobox protein Nkx-5.1	20180708	-	1	340784	HMX3	1	340784	HMX3	1	340784	HMX3	1	340784	HMX3	1
7955	60632	wnt3a	-	Zwnt[a]|wnt3|wnt3 l|wnt3l|wnt[a]	ZFIN:ZDB-GENE-001106-1|Ensembl:ENSDARG00000058822	2	-	wingless-type MMTV integration site family, member 3A	protein-coding	wnt3a	wingless-type MMTV integration site family, member 3A	O	protein Wnt-3a|wingless-type MMTV integration site family, member 3 like|wnt3 like	20180708	-	1	89780	WNT3A	1	89780	WNT3A	1	89780	WNT3A	1	89780	WNT3A	1
7955	60634	fezf2	-	SI:dZ6A2.1|SI:dZ6A2.7|cadps|fez|fezl|foreheadin|tof|zgc:92690	ZFIN:ZDB-GENE-001103-3|Ensembl:ENSDARG00000070677|Vega:OTTDARG00000020367	11	-	FEZ family zinc finger 2	protein-coding	fezf2	FEZ family zinc finger 2	O	fez family zinc finger protein 2|forebrain embryonic zinc finger-like protein 2|forebrain embryonic zinc-finger like|too few|zinc-finger protein	20180627	-	1	55079	FEZF2	1	55079	FEZF2	0			1	55079	FEZF2	1
7955	60635	cldn7b	-	cb388|claudin7|cldn7|fd19f08|wu:fd19f08	ZFIN:ZDB-GENE-001103-5|Ensembl:ENSDARG00000014047|Vega:OTTDARG00000019531	10	-	claudin 7b	protein-coding	cldn7b	claudin 7b	O	claudin-7-B|claudin-7|claudin-like protein ZF4A22	20180627	-	1	1366	CLDN7	1	1366	CLDN7	0			1	1366	CLDN7	1
7955	60636	pax5	-	Pax[Zf-b]|noi|pax2.1|pax2a|paxzf-b	ZFIN:ZDB-GENE-001030-2|Ensembl:ENSDARG00000037383|Vega:OTTDARG00000019464	1	-	paired box 5	protein-coding	pax5	paired box 5	O	paired box protein Pax-5|No isthmus protein|paired box gene 5	20180708	-	1	5079	PAX5	1	5079	PAX5	1	5079	PAX5	1	5079	PAX5	1
7955	60637	pax8	-	-	ZFIN:ZDB-GENE-001030-3|Ensembl:ENSDARG00000015879	5	-	paired box 8	protein-coding	pax8	paired box 8	O	paired box protein Pax-8|paired box gene 8	20180708	-	1	7849	PAX8	1	7849	PAX8	0			1	7849	PAX8	1
7955	60638	pax2b	-	pax2.2	ZFIN:ZDB-GENE-001030-4|Ensembl:ENSDARG00000032578|Vega:OTTDARG00000035648	12	-	paired box 2b	protein-coding	pax2b	paired box 2b	O	paired box 2b|paired box gene 2b	20180627	-	1	5076	PAX2	1	5076	PAX2	0			1	5076	PAX2	1
7955	60639	pax6b	-	Pax6.2|cb566|fc09c10|id:ibd5095|wu:fc09c10|wu:fc33g08	ZFIN:ZDB-GENE-001031-1|Ensembl:ENSDARG00000045936|Vega:OTTDARG00000018846	7	-	paired box 6b	protein-coding	pax6b	paired box 6b	O	paired box 6b|paired box gene 6b|sri(l)	20180627	-	1	5080	PAX6	0			1	5080	PAX6	1	5080	PAX6	1
7955	60640	cyp19a1b	-	AroB|CYP19a2|P450aromB|cyp19|cyp19b|zgc:92614	ZFIN:ZDB-GENE-001103-4	25	-	cytochrome P450, family 19, subfamily A, polypeptide 1b	protein-coding	cyp19a1b	cytochrome P450, family 19, subfamily A, polypeptide 1b	O	cytochrome P450, family 19, subfamily A, polypeptide 1b|aromatase B|brain aromatase|cytochrome P450 aromatase|cytochrome P450, 19b	20180627	-	1	1588	CYP19A1	1	1588	CYP19A1	0			1	1588	CYP19A1	1
7955	60641	sox9a	-	jef|wu:fj17b12|zgc:111921	ZFIN:ZDB-GENE-001103-1|Ensembl:ENSDARG00000003293|Vega:OTTDARG00000035590	12	-	SRY (sex determining region Y)-box 9a	protein-coding	sox9a	SRY (sex determining region Y)-box 9a	O	transcription factor SOX-9|SRY-box containing gene 9a|jellyfish	20180708	-	1	6662	SOX9	1	6662	SOX9	1	6662	SOX9	1	6662	SOX9	1
7955	60642	sox9b	-	fb18d01|wu:fb18d01	ZFIN:ZDB-GENE-001103-2|Ensembl:ENSDARG00000043923|Vega:OTTDARG00000035151	3	-	SRY (sex determining region Y)-box 9b	protein-coding	sox9b	SRY (sex determining region Y)-box 9b	O	SRY (sex determining region Y)-box 9b|SRY-box containing gene 9b	20180708	-	1	6662	SOX9	0			0			1	6662	SOX9	1
7955	60644	nitr1i	-	nitr1|nitr1.1|nitr1.13|nitr1.28|nitr1.3|nitr1.38|nitr1i_1|nitr5.2	ZFIN:ZDB-GENE-001106-3	7	-	novel immune-type receptor 1i	protein-coding	nitr1i	novel immune-type receptor 1i	O	novel immune-type receptor 1i|novel immune-type receptor 1|novel immune-type receptor 1.1|novel immune-type receptor 1.13|novel immune-type receptor 1.28|novel immune-type receptor 1i, allele 1	20180627	-	0			0			0			0			1
7955	60645	nitr1c	-	SI:dZ169I8.5|nitr1|nitr1.16|nitr1.2|nitr1.21|nitr1.59|nitr1.63	ZFIN:ZDB-GENE-001106-4	7	-	novel immune-type receptor 1c	protein-coding	nitr1c	novel immune-type receptor 1c	O	novel immune-type receptor 1c|immune-type receptor|novel immune-type receptor 1|novel immune-type receptor 1.16|novel immune-type receptor 1.2|novel immune-type receptor 1.21	20180408	-	0			0			0			0			1
7955	60646	nitr1k	-	nitr1.12|nitr1.26|nitr1.3|nitr1.40|nitr1k_3|nitr1k_4	ZFIN:ZDB-GENE-001106-5|Ensembl:ENSDARG00000110393	7	-	novel immune-type receptor 1k	protein-coding	nitr1k	novel immune-type receptor 1k	O	novel immune-type receptor 1k|immune-type receptor|novel immune-type receptor 1.12|novel immune-type receptor 1.26|novel immune-type receptor 1.3|novel immune-type receptor 1k, allele 4	20180703	-	0			0			0			0			1
7955	60647	nitr2b	-	nitr2|nitr2.1|nitr2.16|nitr2.2|nitr2.21|nitr2.3|nitr2.5|nitr2.8	ZFIN:ZDB-GENE-001106-6|Ensembl:ENSDARG00000000460	7	-	novel immune-type receptor 2b	protein-coding	nitr2b	novel immune-type receptor 2b	O	novel immune-type receptor 2b|novel immune-type receptor 2	20180703	-	0			0			0			0			1
7955	60649	nitr3a	-	SI:dZ213M14.2|dZ169I8.8|nitr|nitr3.1|nitr3.2|nitr3.3|nitr3.4|nitr3.6|nitr3.7|nitr3.9|nitr3a_4|nitr3a_6|si:busm1-221h6.4|si:dz221h6.4	ZFIN:ZDB-GENE-001106-8|Ensembl:ENSDARG00000077998|Vega:OTTDARG00000042715	7	-	novel immune-type receptor 3a	protein-coding	nitr3a	novel immune-type receptor 3a	O	novel immune-type receptor 3a	20180630	-	0			0			0			0			1
7955	60652	nitr4a	-	dZ105L16.2|dZ105L16.3|dZ105L16.8|nitr|nitr4a_9	ZFIN:ZDB-GENE-001106-11|Ensembl:ENSDARG00000075288	7	-	novel immune-type receptor 4a	protein-coding	nitr4a	novel immune-type receptor 4a	O	novel immune-type receptor 4a	20180627	-	0			0			0			0			1
7955	60658	nos1	-	nNOS|nos	ZFIN:ZDB-GENE-001101-1|Ensembl:ENSDARG00000068910|Vega:OTTDARG00000042717	5	-	nitric oxide synthase 1 (neuronal)	protein-coding	nos1	nitric oxide synthase 1 (neuronal)	O	nitric oxide synthase, brain	20180627	-	1	4842	NOS1	1	4842	NOS1	1	4842	NOS1	1	4842	NOS1	1
7955	60659	nitr3b	-	nitr|nitr3|nitr3b_2|nitr3d_7|nitr3r.1|nitr3r.3|nitr3r.9|si:dz221h6.1	ZFIN:ZDB-GENE-001106-16|Ensembl:ENSDARG00000057620	7	-	novel immune-type receptor 3b	protein-coding	nitr3b	novel immune-type receptor 3b	O	novel immune-type receptor 3b|immune-type receptor|novel immune-type receptor 3, related 1|novel immune-type receptor 3, related 3	20180409	-	0			0			0			0			1
7955	63998	stard3	-	fc66d12|mln64|wu:fc66d12	ZFIN:ZDB-GENE-001120-2|Ensembl:ENSDARG00000017809|Vega:OTTDARG00000014116	19	-	StAR-related lipid transfer (START) domain containing 3	protein-coding	stard3	StAR-related lipid transfer (START) domain containing 3	O	stAR-related lipid transfer protein 3|START domain containing 3|START domain-containing protein 3|mln64-like protein	20180627	-	1	10948	STARD3	1	10948	STARD3	1	10948	STARD3	1	10948	STARD3	1
7955	63999	star	-	-	ZFIN:ZDB-GENE-001120-3|Ensembl:ENSDARG00000006137|Vega:OTTDARG00000032660	8	-	steroidogenic acute regulatory protein	protein-coding	star	steroidogenic acute regulatory protein	O	steroidogenic acute regulatory protein, mitochondrial|START domain-containing protein 1|stARD1	20180627	-	1	6770	STAR	1	6770	STAR	1	6770	STAR	1	6770	STAR	1
7955	64000	lima1a	-	cb1006|eplin|lima1|wu:fd15g06|wu:fd20b10	ZFIN:ZDB-GENE-001120-1|Ensembl:ENSDARG00000101441	23	-	LIM domain and actin binding 1a	protein-coding	lima1a	LIM domain and actin binding 1a	O	LIM domain and actin-binding protein 1|LIM domain and actin binding 1|cytoskeleton-associated LIM domain protein|epithelial protein lost in neoplasm	20180627	-	1	51474	LIMA1	0			0			1	51474	LIMA1	1
7955	64256	efna5a	-	L2|cb1080|fl02c06|wu:fl02c06	ZFIN:ZDB-GENE-001128-1	21	-	ephrin-A5a	protein-coding	efna5a	ephrin-A5a	O	ephrin-A5a|ephrin-A5b	20180627	-	1	1946	EFNA5	0			0			1	1946	EFNA5	1
7955	64260	vtg5	-	si:rp71-23d18.5|vg5|wu:fi49a01|zgc:114012	ZFIN:ZDB-GENE-001201-4|Ensembl:ENSDARG00000092126|Vega:OTTDARG00000010701	22	-	vitellogenin 5	protein-coding	vtg5	vitellogenin 5	O	vitellogenin 5	20180627	-	0			0			0			0			1
7955	64263	gch2	-	fb51g02|gch|gch1b|wu:fb51g02	ZFIN:ZDB-GENE-001205-3|Ensembl:ENSDARG00000099101|Vega:OTTDARG00000035618	12	-	GTP cyclohydrolase 2	protein-coding	gch2	GTP cyclohydrolase 2	O	GTP cyclohydrolase 1	20180627	-	1	2643	GCH1	0			0			1	2643	GCH1	1
7955	64264	plp1a	-	DM20|DMalpha2c|plp1|wu:fc27f01|wu:fj36d03|wu:fj42d08|zgc:110499	ZFIN:ZDB-GENE-001202-1|Ensembl:ENSDARG00000103732|Vega:OTTDARG00000020898	14	-	proteolipid protein 1a	protein-coding	plp1a	proteolipid protein 1a	O	myelin proteolipid protein|DMalpha1|etID60288.14	20180627	-	1	5354	PLP1	0			0			1	5354	PLP1	1
7955	64265	aox5	-	aox3|etID47878.22|fc18g02|wu:fc18g02|xdh	ZFIN:ZDB-GENE-001205-2|Ensembl:ENSDARG00000071475|Vega:OTTDARG00000010181	22	-	aldehyde oxidase 5	protein-coding	aox5	aldehyde oxidase 5	O	xanthine dehydrogenase|aldehyde oxidase 3|aldehyde oxidase alpha|aox alpha|aox2|aoxa|xanthene dehydrogenase	20180627	-	0			0			0			0			1
7955	64267	atp1b1a	-	cb132|fd56c08|fj91b11|psoriasis|wu:fd56c08|wu:fj91b11	ZFIN:ZDB-GENE-001127-3|Ensembl:ENSDARG00000013144|Vega:OTTDARG00000019800	6	-	ATPase Na+/K+ transporting subunit beta 1a	protein-coding	atp1b1a	ATPase Na+/K+ transporting subunit beta 1a	O	ATPase Na+/K+ transporting subunit beta 1a|ATPase, Na+/K+ beta 1a|ATPase, Na+/K+ transporting, beta 1a polypeptide|etID58837.6	20180627	-	1	481	ATP1B1	1	481	ATP1B1	1	481	ATP1B1	1	481	ATP1B1	1
7955	64269	atp1b2a	-	atp1b2|cb711|wu:fc09e11|zgc:86580	ZFIN:ZDB-GENE-001127-2|Ensembl:ENSDARG00000099203|Vega:OTTDARG00000030516	23	-	ATPase Na+/K+ transporting subunit beta 2a	protein-coding	atp1b2a	ATPase Na+/K+ transporting subunit beta 2a	O	ATPase Na+/K+ transporting subunit beta 2a|ATPase, Na+/K+ transporting, beta 2a polypeptide|ATPase, Na+/K+ beta 2 polypeptide|ATPase, Na+/K+ transporting, beta 2 polypeptide	20180627	-	1	482	ATP1B2	1	482	ATP1B2	1	482	ATP1B2	1	482	ATP1B2	1
7955	64270	epha4b	-	EphA3|epha4|id:ibd2782|rtk2	ZFIN:ZDB-GENE-030826-6|Ensembl:ENSDARG00000011600|Vega:OTTDARG00000028575	2	-	eph receptor A4b	protein-coding	epha4b	eph receptor A4b	O	eph receptor A4b|eph-like receptor tyrosine kinase 2	20180707	-	0			0			0			0			1
7955	64271	epha4a	-	EphA4|apha3|cb246|ek2|epha3|rtk1|sb:cb246|zek2|zgc:109882	ZFIN:ZDB-GENE-001207-7|Ensembl:ENSDARG00000054454|Vega:OTTDARG00000033995	2	-	eph receptor A4a	protein-coding	epha4a	eph receptor A4a	O	ephrin type-A receptor 4a|eph receptor A3|eph-like kinase 2|eph-like receptor tyrosine kinase 1|ephrin receptor EphA4|etID309926.2|tyrosine-protein kinase receptor ZEK2	20180627	-	0			1	2043	EPHA4	0			1	2043	EPHA4	1
7955	64272	atp1b3b	-	cb714|fb13c07|wu:fb13c07	ZFIN:ZDB-GENE-001127-1|Ensembl:ENSDARG00000042837|Vega:OTTDARG00000035849	15	-	ATPase Na+/K+ transporting subunit beta 3b	protein-coding	atp1b3b	ATPase Na+/K+ transporting subunit beta 3b	O	ATPase Na+/K+ transporting subunit beta 3b|ATPase, Na+/K+ beta 3b polypeptide|ATPase, Na+/K+ transporting, beta 3b polypeptide	20180627	-	1	483	ATP1B3	1	483	ATP1B3	0			1	483	ATP1B3	1
7955	64273	atp1b1b	-	cb710	ZFIN:ZDB-GENE-001127-4|Ensembl:ENSDARG00000076833|Vega:OTTDARG00000030292	1	-	ATPase Na+/K+ transporting subunit beta 1b	protein-coding	atp1b1b	ATPase Na+/K+ transporting subunit beta 1b	O	ATPase Na+/K+ transporting subunit beta 1b|ATPase, Na+/K+ beta 1b polypeptide|ATPase, Na+/K+ transporting, beta 1b polypeptide	20180627	-	1	481	ATP1B1	1	481	ATP1B1	0			1	481	ATP1B1	1
7955	64274	csf1ra	-	CSF-1R|M-CSF-R|csf1r|fms|panther	ZFIN:ZDB-GENE-001205-1|Ensembl:ENSDARG00000102986|Vega:OTTDARG00000041894	14	-	colony stimulating factor 1 receptor, a	protein-coding	csf1ra	colony stimulating factor 1 receptor, a	O	macrophage colony-stimulating factor 1 receptor|CSF-1 receptor|CSF-1-R|c-fms|fms proto-oncogene homolog|pfe|pfeffer|proto-oncogene c-Fms homolog|proto-oncogene fms homolog|sal|salz	20180627	-	1	1436	CSF1R	1	1436	CSF1R	1	1436	CSF1R	1	1436	CSF1R	1
7955	64275	supt5h	-	Spt5|etID10129.15|etID37101.15|fb37g01|fb95e05|fog|foggy|wu:fb37g01|wu:fb95e05|wu:fc10f02	ZFIN:ZDB-GENE-001207-1|Ensembl:ENSDARG00000042724|Vega:OTTDARG00000020682	15	-	SPT5 homolog, DSIF elongation factor subunit	protein-coding	supt5h	SPT5 homolog, DSIF elongation factor subunit	O	transcription elongation factor SPT5|DRB sensitivity-inducing factor large subunit|DSIF large subunit|protein foggy|suppressor of Ty 5 homolog|transcription elongation regulator foggy	20180627	-	1	6829	SUPT5H	1	6829	SUPT5H	1	6829	SUPT5H	1	6829	SUPT5H	1
7955	64276	lbx2	-	SI:zC207O21.2|fc26c12|homeobox|lbx|lbx1|lbx1h|wu:fc26c12|zgc:92170	ZFIN:ZDB-GENE-001206-2|Ensembl:ENSDARG00000025131|Vega:OTTDARG00000001942	14	-	ladybird homeobox 2	protein-coding	lbx2	ladybird homeobox 2	O	transcription factor LBX2|lady bird-like homeobox 1 homolog|ladybird homeobox homolog 1|ladybird homeobox homolog 2	20180627	-	1	85474	LBX2	0			0			1	85474	LBX2	1
7955	64277	arnt2	-	Arnt|arnt2X|arnt2a|chunp6921|zfARNT2|zfARNT2a|zfARNT2b|zfARNT2c	ZFIN:ZDB-GENE-001207-3|Ensembl:ENSDARG00000103697|Vega:OTTDARG00000027333	7	-	aryl-hydrocarbon receptor nuclear translocator 2	protein-coding	arnt2	aryl-hydrocarbon receptor nuclear translocator 2	O	aryl hydrocarbon receptor nuclear translocator 2|ARNT protein 2|Ah receptor nuclear translocator|unm t30256|unm_t30256	20180627	-	1	9915	ARNT2	1	9915	ARNT2	1	9915	ARNT2	1	9915	ARNT2	1
7955	64278	psmb7	-	C167P9.3|beta2|unp311|zgc:110090	ZFIN:ZDB-GENE-001208-4|Ensembl:ENSDARG00000037962|Vega:OTTDARG00000032602	21	-	proteasome subunit beta 7	protein-coding	psmb7	proteasome subunit beta 7	O	proteasome subunit beta type-7|proteasome (prosome, macropain) subunit, beta type, 7	20180627	-	1	5695	PSMB7	1	5695	PSMB7	1	5695	PSMB7	1	5695	PSMB7	1
7955	64279	psmb12	-	beta1t|macropain|prosome|psmb11|zgc:92422	ZFIN:ZDB-GENE-001208-1|Ensembl:ENSDARG00000031885|Vega:OTTDARG00000032337	19	-	proteasome subunit beta 12	protein-coding	psmb12	proteasome subunit beta 12	O	proteasome beta 11 subunit|proteasome (prosome, macropain) subunit, beta type, 11|proteasome (prosome, macropain) subunit, beta type, 12	20180703	-	0			0			0			0			1
7955	64280	psmb10	-	psmb12|zgc:110363	ZFIN:ZDB-GENE-001208-2|Ensembl:ENSDARG00000001656|Vega:OTTDARG00000032334	19	-	proteasome subunit beta 10	protein-coding	psmb10	proteasome subunit beta 10	O	proteasome beta 10 subunit|macropain|prosome|proteasome (prosome, macropain) subunit, beta type, 10|proteasome (prosome, macropain) subunit, beta type, 12	20180603	-	0			0			0			0			1
7955	64603	eomesa	-	eom|eomes	ZFIN:ZDB-GENE-001228-1|Ensembl:ENSDARG00000006640	19	-	eomesodermin homolog a	protein-coding	eomesa	eomesodermin homolog a	O	eomesodermin homolog|eom-a|eomes1|tbr2|tbr2a	20180627	-	1	8320	EOMES	1	8320	EOMES	1	8320	EOMES	1	8320	EOMES	1
7955	64604	nrf1	-	SC:BZ3C13.1|SC:bZ3C13.2|ube2h	ZFIN:ZDB-GENE-001221-1|Ensembl:ENSDARG00000000018|Vega:OTTDARG00000002253	4	-	nuclear respiratory factor 1	protein-coding	nrf1	nuclear respiratory factor 1	O	nuclear respiratory factor 1|not really finished protein|nrf|nrf-1|nrl	20180708	-	1	4899	NRF1	1	4899	NRF1	1	4899	NRF1	1	4899	NRF1	1
7955	64605	htatip2	-	fb15b04|tip30|wu:fb15b04	ZFIN:ZDB-GENE-001219-1|Ensembl:ENSDARG00000028386|Vega:OTTDARG00000027337	7	-	HIV-1 Tat interactive protein 2	protein-coding	htatip2	HIV-1 Tat interactive protein 2	O	oxidoreductase HTATIP2|tat-interacting protein 30 kDa	20180630	-	1	10553	HTATIP2	1	10553	HTATIP2	1	10553	HTATIP2	1	10553	HTATIP2	1
7955	64607	alas2	-	alas-e|cb1063|sau|sauternes|si:dkey-24f17.4	ZFIN:ZDB-GENE-001229-1|Ensembl:ENSDARG00000038643|Vega:OTTDARG00000020550	8	-	aminolevulinate, delta-, synthase 2	protein-coding	alas2	aminolevulinate, delta-, synthase 2	O	5-aminolevulinate synthase, erythroid-specific, mitochondrial|5-aminolevulinate synthase 2|5-aminolevulinic acid synthase 2|aminolevulinate, delta-, synthetase 2|delta-ALA synthase 2|delta-ALA synthetase|delta-aminolevulinate synthase 2	20180627	-	1	212	ALAS2	1	212	ALAS2	0			1	212	ALAS2	1
7955	64608	alas1	-	ALAS-N|wu:fb58d01|wu:fi12g09|wu:fq33a02	ZFIN:ZDB-GENE-001229-2|Ensembl:ENSDARG00000021059|Vega:OTTDARG00000043200	11	-	aminolevulinate, delta-, synthase 1	protein-coding	alas1	aminolevulinate, delta-, synthase 1	O	5-aminolevulinate synthase, nonspecific, mitochondrial|aminolevulinate, delta-, synthetase 1	20180627	-	1	211	ALAS1	1	211	ALAS1	0			1	211	ALAS1	1
7955	64609	atp1a2a	-	atp1a2|atp[a]2|atpa2|cb702|fa10d04|fa10d05|wu:fa10d05	ZFIN:ZDB-GENE-001212-6|Ensembl:ENSDARG00000010472|Vega:OTTDARG00000020015	2	-	ATPase Na+/K+ transporting subunit alpha 2	protein-coding	atp1a2a	ATPase Na+/K+ transporting subunit alpha 2	O	sodium/potassium-transporting ATPase subunit alpha-2|ATPase, Na+/K+ transporting, alpha 2 polypeptide|ATPase, Na+/K+ transporting, alpha 2a polypeptide	20180627	-	1	477	ATP1A2	1	477	ATP1A2	0			1	477	ATP1A2	1
7955	64610	atp1a3a	-	atp[a]3B|cb705|wu:fj56a06	ZFIN:ZDB-GENE-001212-7|Ensembl:ENSDARG00000018259|Vega:OTTDARG00000014295	19	-	ATPase Na+/K+ transporting subunit alpha 3a	protein-coding	atp1a3a	ATPase Na+/K+ transporting subunit alpha 3a	O	ATPase Na+/K+ transporting subunit alpha 3a|ATPase, Na+/K+ transporting, alpha 3a polypeptide	20180627	-	1	478	ATP1A3	1	478	ATP1A3	0			1	478	ATP1A3	1
7955	64611	atp1a3b	-	atp[a]3A|cb706|fj35g11|wu:fj35g11|wu:fq14g09	ZFIN:ZDB-GENE-001212-8|Ensembl:ENSDARG00000104139|Vega:OTTDARG00000035790	16	-	ATPase Na+/K+ transporting subunit alpha 3b	protein-coding	atp1a3b	ATPase Na+/K+ transporting subunit alpha 3b	O	sodium/potassium-transporting ATPase subunit alpha-3|ATPase, Na+/K+ transporting, alpha 3b polypeptide	20180627	-	1	478	ATP1A3	1	478	ATP1A3	1	478	ATP1A3	1	478	ATP1A3	1
7955	64612	atp1a1a.1	-	atp1a1|atp1a1l1|atp[a]1B1|cb70|wu:fa03c03|wu:fb92h10	ZFIN:ZDB-GENE-001212-1|Ensembl:ENSDARG00000002791|Vega:OTTDARG00000029782	1	-	ATPase Na+/K+ transporting subunit alpha 1a, tandem duplicate 1	protein-coding	atp1a1a.1	ATPase Na+/K+ transporting subunit alpha 1a, tandem duplicate 1	O	Na+/K+ -ATPase alpha 1 subunit|ATPase, Na+/K+ transporting, alpha 1 polypeptide like 1|ATPase, Na+/K+ transporting, alpha 1a polypeptide, tandem duplicate 1|ATPase, Na+/K+ transporting, alpha 1a.1 polypeptide|had|heart and mind|snakehead|snk	20180627	-	1	476	ATP1A1	1	476	ATP1A1	1	476	ATP1A1	1	476	ATP1A1	1
7955	64613	atp1a1a.2	-	atp1a1l2|atp[a]1A2b|cb703|zgc:110523	ZFIN:ZDB-GENE-001212-2|Ensembl:ENSDARG00000007739|Vega:OTTDARG00000029781	1	-	ATPase Na+/K+ transporting subunit alpha 1a, tandem duplicate 2	protein-coding	atp1a1a.2	ATPase Na+/K+ transporting subunit alpha 1a, tandem duplicate 2	O	ATPase Na+/K+ transporting subunit alpha 1a, tandem duplicate 2|ATPase, Na+/K+ transporting, alpha 1 polypeptide like 2|ATPase, Na+/K+ transporting, alpha 1a polypeptide, tandem duplicate 2|ATPase, Na+/K+ transporting, alpha 1a.2 polypeptide	20180627	-	1	476	ATP1A1	0			1	476	ATP1A1	1	476	ATP1A1	1
7955	64614	atp1a1a.3	-	atp1a1l3|atp[a]1A2a	ZFIN:ZDB-GENE-001212-3|Ensembl:ENSDARG00000039131|Vega:OTTDARG00000029785	1	-	ATPase Na+/K+ transporting subunit alpha 1a, tandem duplicate 3	protein-coding	atp1a1a.3	ATPase Na+/K+ transporting subunit alpha 1a, tandem duplicate 3	O	ATPase Na+/K+ transporting subunit alpha 1a, tandem duplicate 3|ATPase, Na+/K+ transporting, alpha 1 polypeptide like 3|ATPase, Na+/K+ transporting, alpha 1a polypeptide, tandem duplicate 3|ATPase, Na+/K+ transporting, alpha 1a.3 polypeptide	20180627	-	1	476	ATP1A1	0			0			1	476	ATP1A1	1
7955	64615	atp1a1a.4	-	atp1a1l4|atp[a]1A1|cb708	ZFIN:ZDB-GENE-001212-4|Ensembl:ENSDARG00000001870|Vega:OTTDARG00000029783	1	-	ATPase Na+/K+ transporting subunit alpha 1a, tandem duplicate 4	protein-coding	atp1a1a.4	ATPase Na+/K+ transporting subunit alpha 1a, tandem duplicate 4	O	ATPase Na+/K+ transporting subunit alpha 1a, tandem duplicate 4|ATPase, Na+/K+ transporting, alpha 1 polypeptide like 4|ATPase, Na+/K+ transporting, alpha 1a polypeptide, tandem duplicate 4|ATPase, Na+/K+ transporting, alpha 1a.4 polypeptide	20180627	-	1	476	ATP1A1	1	476	ATP1A1	1	476	ATP1A1	1	476	ATP1A1	1
7955	64616	atp1a1b	-	atp1a1l5|atp[a]1B2|cb707|wu:fj34g01|zgc:92351	ZFIN:ZDB-GENE-001212-5|Ensembl:ENSDARG00000019856|Vega:OTTDARG00000020865	9	-	ATPase Na+/K+ transporting subunit alpha 1b	protein-coding	atp1a1b	ATPase Na+/K+ transporting subunit alpha 1b	O	sodium/potassium-transporting ATPase subunit alpha-1|ATPase, Na+/K+ transporting, alpha 1 polypeptide like 5|ATPase, Na+/K+ transporting, alpha 1b polypeptide	20180627	-	1	476	ATP1A1	1	476	ATP1A1	0			1	476	ATP1A1	1
7955	64617	s1pr1	-	edg1|etID43307.22|s1p1|wu:fb98f05	ZFIN:ZDB-GENE-001228-2|Ensembl:ENSDARG00000042690|Vega:OTTDARG00000012039	22	-	sphingosine-1-phosphate receptor 1	protein-coding	s1pr1	sphingosine-1-phosphate receptor 1	O	sphingosine 1-phosphate receptor 1|S1P receptor 1|S1P receptor Edg-1|endothelial differentiation, sphingolipid G-protein-coupled receptor, 1|sphingosine 1-phosphate receptor Edg-1	20180627	-	1	1901	S1PR1	1	1901	S1PR1	1	1901	S1PR1	1	1901	S1PR1	1
7955	64671	cmlc1	-	zgc:103441	ZFIN:ZDB-GENE-030522-1|Ensembl:ENSDARG00000032976|Vega:OTTDARG00000018808	5	-	cardiac myosin light chain-1	protein-coding	cmlc1	cardiac myosin light chain-1	O	cardiac myosin light chain-1|laz|lazy susan	20180627	-	0			0			1	4635	MYL4	1	4635	MYL4	1
7955	64674	mibp	-	cb1024|urk	ZFIN:ZDB-GENE-030404-1|Ensembl:ENSDARG00000101362|Vega:OTTDARG00000017766	22	-	muscle-specific beta 1 integrin binding protein	protein-coding	mibp	muscle-specific beta 1 integrin binding protein	O	nicotinamide riboside kinase 2|uridine kinase	20180707	-	0			1	27231	NMRK2	1	27231	NMRK2	1	27231	NMRK2	1
7955	64692	zp3b	-	ZP3|ZPC|fa55e05|wu:fa55e05|zfZPC	ZFIN:ZDB-GENE-031124-2|Ensembl:ENSDARG00000039828|Vega:OTTDARG00000028995	2	-	zona pellucida glycoprotein 3b	protein-coding	zp3b	zona pellucida glycoprotein 3b	O	zona pellucida glycoprotein 3b|chorion proteic component	20180627	-	0			0			0			0			1
7955	64698	dcn	-	DC	ZFIN:ZDB-GENE-010102-1|Ensembl:ENSDARG00000012066|Vega:OTTDARG00000008103	4	-	decorin	protein-coding	dcn	decorin	O	decorin	20180627	-	1	1634	DCN	1	1634	DCN	1	1634	DCN	1	1634	DCN	1
7955	64807	vox	-	vega1|zgc:136532	ZFIN:ZDB-GENE-010108-1|Ensembl:ENSDARG00000099761	13	-	ventral homeobox	protein-coding	vox	ventral homeobox	O	ventral homeobox	20180708	-	0			0			0			0			1
7955	64809	zbtb22b	-	BING1|fj98b06|wu:fj98b06|zbtb22|znf297	ZFIN:ZDB-GENE-010110-4|Ensembl:ENSDARG00000003251|Vega:OTTDARG00000031775	19	-	zinc finger and BTB domain containing 22b	protein-coding	zbtb22b	zinc finger and BTB domain containing 22b	O	zinc finger and BTB domain-containing protein 22|zinc finger and BTB domain containing 22|zinc finger protein 297	20180703	-	1	9278	ZBTB22	1	9278	ZBTB22	0			1	9278	ZBTB22	1
7955	64810	vent	-	vega2|vent1|wu:fe36b11	ZFIN:ZDB-GENE-010108-2|Ensembl:ENSDARG00000100483	13	-	ventral expressed homeobox	protein-coding	vent	ventral expressed homeobox	O	homeobox protein VENTX	20180708	-	1	27287	VENTX	0			0			1	27287	VENTX	1
7955	64812	sox19b	-	cb174|fb76c08|fe16f11|fe24f11|id:ibd3529|sb:cb174|sox31|wu:fb76c08|wu:fe16f11|wu:fe24f11	ZFIN:ZDB-GENE-010111-1|Ensembl:ENSDARG00000040266|Vega:OTTDARG00000027371	7	-	SRY (sex determining region Y)-box 19b	protein-coding	sox19b	SRY (sex determining region Y)-box 19b	O	transcription factor Sox-19b|SRY-box containing gene 19b|SRY-box containing gene 31|protein sox-31|transcription factor SOX19B	20180627	-	1	6665	SOX15	0			0			1	6665	SOX15	1
7955	64815	hsd17b8	-	KE6|fabgl|si:dz12f11.4|zgc:112550	ZFIN:ZDB-GENE-010110-1|Ensembl:ENSDARG00000001169|Vega:OTTDARG00000031780	19	-	hydroxysteroid (17-beta) dehydrogenase 8	protein-coding	hsd17b8	hydroxysteroid (17-beta) dehydrogenase 8	O	estradiol 17-beta-dehydrogenase 8|FabG (beta-ketoacyl-[acyl-carrier-protein] reductase, E. coli) like	20180409	-	1	7923	HSD17B8	1	7923	HSD17B8	0			1	7923	HSD17B8	1
7955	65088	oprm1	-	ZFOR2|or2	ZFIN:ZDB-GENE-010125-1|Ensembl:ENSDARG00000039434|Vega:OTTDARG00000020723	13	-	opioid receptor, mu 1	protein-coding	oprm1	opioid receptor, mu 1	O	mu-type opioid receptor|ZfMOR	20180627	-	1	4988	OPRM1	1	4988	OPRM1	1	4988	OPRM1	1	4988	OPRM1	1
7955	65089	fgf8b	-	fgf17|fgf17a	ZFIN:ZDB-GENE-010122-1|Ensembl:ENSDARG00000039615|Vega:OTTDARG00000019496	1	-	fibroblast growth factor 8 b	protein-coding	fgf8b	fibroblast growth factor 8 b	O	fibroblast growth factor 8b|FGF-17a|FGF-8b|fibroblast growth factor 17 a|fibroblast growth factor 17a	20180627	-	1	2253	FGF8	0			0			1	2253	FGF8	1
7955	65090	ntrk2a	-	si:ch211-148p15.2|trkB1	ZFIN:ZDB-GENE-010126-1|Ensembl:ENSDARG00000059897|Vega:OTTDARG00000028926	8	-	neurotrophic tyrosine kinase, receptor, type 2a	protein-coding	ntrk2a	neurotrophic tyrosine kinase, receptor, type 2a	O	BDNF/NT-3 growth factors receptor|neurotrophic tyrosine kinase, receptor, type 2a	20180708	-	1	4915	NTRK2	1	4915	NTRK2	1	4915	NTRK2	1	4915	NTRK2	1
7955	65223	prss1	-	try|wu:fb57g08|zgc:109701	ZFIN:ZDB-GENE-010131-7|Ensembl:ENSDARG00000042993|Vega:OTTDARG00000021061	16	-	serine protease 1	protein-coding	prss1	serine protease 1	O	cationic trypsin-3|protease, serine 1|trypsin|trypsinogen 2	20180627	-	1	5644	PRSS1	0			0			1	5644	PRSS1	1
7955	65225	ctsd	-	catD|wu:fb93e11|wu:fj17b09	ZFIN:ZDB-GENE-010131-8|Ensembl:ENSDARG00000057698|Vega:OTTDARG00000034680	18	-	cathepsin D	protein-coding	ctsd	cathepsin D	O	cathepsin D|LAP|etID16901.18	20180627	-	1	1509	CTSD	1	1509	CTSD	0			1	1509	CTSD	1
7955	65226	rpa2	-	ik:tdsubc_2g1|rpa|xx:tdsubc_2g1|zgc:109822	ZFIN:ZDB-GENE-010131-3|Ensembl:ENSDARG00000037188|Vega:OTTDARG00000033984	16	-	replication protein A2	protein-coding	rpa2	replication protein A2	O	replication protein A 32 kDa subunit|RPA p32	20180708	-	1	6118	RPA2	1	6118	RPA2	1	6118	RPA2	1	6118	RPA2	1
7955	65227	rgl2	-	im:7136742|rab2l	ZFIN:ZDB-GENE-010131-1|Ensembl:ENSDARG00000007727|Vega:OTTDARG00000021127	16	-	ral guanine nucleotide dissociation stimulator-like 2	protein-coding	rgl2	ral guanine nucleotide dissociation stimulator-like 2	O	ral guanine nucleotide dissociation stimulator-like 2|ras-associated protein	20180627	-	1	5863	RGL2	1	5863	RGL2	0			1	5863	RGL2	1
7955	65228	aspn	-	aspnl|bgl3|wu:fk08c11|zgc:109936	ZFIN:ZDB-GENE-041105-7|Ensembl:ENSDARG00000002192|Vega:OTTDARG00000009239	22	-	asporin (LRR class 1)	protein-coding	aspn	asporin (LRR class 1)	O	asporin|biglycan-like protein 3	20180627	-	1	54829	ASPN	1	54829	ASPN	1	54829	ASPN	1	54829	ASPN	1
7955	65229	ctbp1	-	wu:fi43a11	ZFIN:ZDB-GENE-010130-1|Ensembl:ENSDARG00000057007|Vega:OTTDARG00000020939	14	-	C-terminal binding protein 1	protein-coding	ctbp1	C-terminal binding protein 1	O	C-terminal binding protein 1	20180703	-	1	1487	CTBP1	0			0			1	1487	CTBP1	1
7955	65230	ctbp2a	-	ctbp2|fe05b01|wu:fb96g03|wu:fe05b01|wu:fk19e02	ZFIN:ZDB-GENE-010130-2|Ensembl:ENSDARG00000044062|Vega:OTTDARG00000035060	17	-	C-terminal binding protein 2a	protein-coding	ctbp2a	C-terminal binding protein 2a	O	C-terminal-binding protein 2|C-terminal binding protein 2|riba|ribeye a	20180627	-	1	1488	CTBP2	1	1488	CTBP2	1	1488	CTBP2	1	1488	CTBP2	1
7955	65231	mdkb	-	cb518|fb79b05|fj33b02|fj48a12|mdk|mdk2|plei2|wu:fb79b05|wu:fj33b02|wu:fj48a12	ZFIN:ZDB-GENE-010131-6|Ensembl:ENSDARG00000020708|Vega:OTTDARG00000027095	25	-	midkine b	protein-coding	mdkb	midkine b	O	midkine b|midkine-related growth factor b|pleiotrophin 2	20180627	-	1	4192	MDK	1	4192	MDK	1	4192	MDK	1	4192	MDK	1
7955	65232	six4b	-	six4.1|six4a|six8|wu:fj32d01	ZFIN:ZDB-GENE-010201-1|Ensembl:ENSDARG00000031983|Vega:OTTDARG00000004931	20	-	SIX homeobox 4b	protein-coding	six4b	SIX homeobox 4b	O	SIX homeobox 4b|etID17314.20|sine oculis homeobox homolog 4.1|sine oculis homeobox homolog 4a|sine oculis homeobox homolog 4b|sine oculis homeobox homolog 8	20180627	-	1	51804	SIX4	1	51804	SIX4	1	51804	SIX4	1	51804	SIX4	1
7955	65233	six4a	-	fk50f02|six4.2|six4b|wu:fk50f02	ZFIN:ZDB-GENE-010201-2|Ensembl:ENSDARG00000004695|Vega:OTTDARG00000020846	13	-	SIX homeobox 4a	protein-coding	six4a	SIX homeobox 4a	O	homeobox protein SIX4|sine oculis homeobox homolog 4.2|sine oculis homeobox homolog 4a|sine oculis homeobox homolog 4b	20180627	-	1	51804	SIX4	1	51804	SIX4	1	51804	SIX4	1	51804	SIX4	1
7955	65234	cdk5	-	zgc:101604	ZFIN:ZDB-GENE-010131-2|Ensembl:ENSDARG00000056683|Vega:OTTDARG00000032053	24	-	cyclin-dependent kinase 5	protein-coding	cdk5	cyclin-dependent kinase 5	O	cyclin-dependent-like kinase 5|cyclin-dependent protein kinase 5	20180708	-	1	1020	CDK5	1	1020	CDK5	1	1020	CDK5	1	1020	CDK5	1
7955	65235	six5	-	six4.3	ZFIN:ZDB-GENE-010201-3|Ensembl:ENSDARG00000068406|Vega:OTTDARG00000013409	18	-	SIX homeobox 5	protein-coding	six5	SIX homeobox 5	O	homeobox protein SIX5|sine oculis homeobox homolog 4.3	20180627	-	1	147912	SIX5	0			1	147912	SIX5	1	147912	SIX5	1
7955	65236	mapk8b	-	JNK|JNK1|jnk1a-1|mapk8|zgc:112379	ZFIN:ZDB-GENE-010202-1|Ensembl:ENSDARG00000009870|Vega:OTTDARG00000020657	12	-	mitogen-activated protein kinase 8b	protein-coding	mapk8b	mitogen-activated protein kinase 8b	O	mitogen-activated protein kinase 8|MAP kinase 8|MAPK 8|c-Jun N-terminal kinase 1|stress-activated protein kinase JNK1	20180627	-	1	5599	MAPK8	0			1	5599	MAPK8	1	5599	MAPK8	1
7955	65237	mapk14a	-	MAPK14|fk28c03|hm:zeh1243|p38|p38a|wu:fk28c03|zeh1243|zp38a	ZFIN:ZDB-GENE-010202-2|Ensembl:ENSDARG00000000857|Vega:OTTDARG00000020254	8	-	mitogen-activated protein kinase 14a	protein-coding	mapk14a	mitogen-activated protein kinase 14a	O	mitogen-activated protein kinase 14A|MAP kinase 14A|MAP kinase p38a|MAPK 14A|etID18993.8|mitogen-activated protein kinase p38a	20180627	-	1	1432	MAPK14	1	1432	MAPK14	1	1432	MAPK14	1	1432	MAPK14	1
7955	65238	klf17	-	biklf|id:ibd5109|ik:tdsubc_1b8|ik:tdsubc_1e12|ik:tdsubc_1e5|klf4|klf4b|wu:fc09b11|xx:tdsubc_1b8|xx:tdsubc_1e12|xx:tdsubc_1e5|zgc:109839	ZFIN:ZDB-GENE-010129-1|Ensembl:ENSDARG00000038792|Vega:OTTDARG00000019870	2	-	Kruppel-like factor 17	protein-coding	klf17	Kruppel-like factor 17	O	Kruppel-like factor 17|Kruppel-like factor 4|Kruppel-like factor 4b|blood island-enriched Kruppel-li|blood island-enriched Kruppel-like factor|etID46628.2	20180627	-	1	128209	KLF17	0			0			1	128209	KLF17	1
7955	65239	map2k6	-	MKK3|map2k3|zMKK3	ZFIN:ZDB-GENE-010202-3|Ensembl:ENSDARG00000099184|Vega:OTTDARG00000035605	12	-	mitogen-activated protein kinase kinase 6	protein-coding	map2k6	mitogen-activated protein kinase kinase 6	O	dual specificity mitogen-activated protein kinase kinase 6	20180627	-	1	5608	MAP2K6	1	5608	MAP2K6	1	5608	MAP2K6	1	5608	MAP2K6	1
7955	79079	cpeb1a	-	zgc:194449|zgc:194452	ZFIN:ZDB-GENE-080723-42|Ensembl:ENSDARG00000045932|Vega:OTTDARG00000039246	25	-	cytoplasmic polyadenylation element binding protein 1a	protein-coding	cpeb1a	cytoplasmic polyadenylation element binding protein 1a	O	cytoplasmic polyadenylation element binding protein 1a|ZOR-2|cytoplasmic polyadenylation element binding protein 1-like	20180603	-	1	64506	CPEB1	0			0			1	64506	CPEB1	1
7955	79186	sst2	-	PPSS2|SSII|smst|som|sst	ZFIN:ZDB-GENE-010219-2|Ensembl:ENSDARG00000014190|Vega:OTTDARG00000020059	2	-	somatostatin 2	protein-coding	sst2	somatostatin 2	O	somatostatin 2|SS4	20180627	-	0			0			0			0			1
7955	79375	foxc1b	-	foxc1.2|id:ibd5079	ZFIN:ZDB-GENE-010302-2|Ensembl:ENSDARG00000055398|Vega:OTTDARG00000016918	20	-	forkhead box C1b	protein-coding	foxc1b	forkhead box C1b	O	forkhead box C1-B	20180627	-	1	2296	FOXC1	0			1	2296	FOXC1	1	2296	FOXC1	1
7955	79376	gfra1a	-	gfralpha1a|zgc:110129	ZFIN:ZDB-GENE-010226-2|Ensembl:ENSDARG00000099732	13	-	gdnf family receptor alpha 1a	protein-coding	gfra1a	gdnf family receptor alpha 1a	O	gdnf family receptor alpha 1a	20180627	-	1	2674	GFRA1	1	2674	GFRA1	0			1	2674	GFRA1	1
7955	79377	gfra1b	-	gfralpha1b	ZFIN:ZDB-GENE-010226-3|Ensembl:ENSDARG00000102564|Vega:OTTDARG00000036564	12	-	gdnf family receptor alpha 1b	protein-coding	gfra1b	gdnf family receptor alpha 1b	O	GDNF family receptor alpha-1	20180627	-	1	2674	GFRA1	1	2674	GFRA1	1	2674	GFRA1	1	2674	GFRA1	1
7955	79378	agxtb	-	agxt|wu:fb57d01|zgc:65930	ZFIN:ZDB-GENE-010302-3|Ensembl:ENSDARG00000018478|Vega:OTTDARG00000019646	2	-	alanine--glyoxylate and serine--pyruvate aminotransferase b	protein-coding	agxtb	alanine--glyoxylate and serine--pyruvate aminotransferase b	O	alanine--glyoxylate and serine--pyruvate aminotransferase b|alanine-glyoxylate aminotransferase b	20180627	-	1	189	AGXT	1	189	AGXT	0			1	189	AGXT	1
7955	79379	gdnfa	-	gdnf	ZFIN:ZDB-GENE-010226-1|Ensembl:ENSDARG00000039959|Vega:OTTDARG00000035477	10	-	glial cell derived neurotrophic factor a	protein-coding	gdnfa	glial cell derived neurotrophic factor a	O	glial cell line-derived neurotrophic factor	20180627	-	1	2668	GDNF	1	2668	GDNF	1	2668	GDNF	1	2668	GDNF	1
7955	79380	eif4ea	-	eif4e|eif4e-1|eif4e1a|zgc:86680	ZFIN:ZDB-GENE-040413-1|Ensembl:ENSDARG00000077012|Vega:OTTDARG00000043283	14	-	eukaryotic translation initiation factor 4ea	protein-coding	eif4ea	eukaryotic translation initiation factor 4ea	O	eukaryotic translation initiation factor 4E-1A|eIF4E-1A|eukaryotic translation initiation factor 4e 1a|eukaryotic translation initiation factor eIF4E-1|mRNA cap-binding protein	20180703	-	1	1977	EIF4E	1	1977	EIF4E	0			1	1977	EIF4E	1
7955	79381	gstp1	-	cb356|fa02f07|wu:fa02f07|wu:fj23a02|zgc:103706	ZFIN:ZDB-GENE-020806-4|Ensembl:ENSDARG00000104068|Vega:OTTDARG00000042063	14	-	glutathione S-transferase pi 1	protein-coding	gstp1	glutathione S-transferase pi 1	O	glutathione S-transferase pi	20180627	-	1	2950	GSTP1	1	2950	GSTP1	1	2950	GSTP1	1	2950	GSTP1	1
7955	80353	slit2	-	-	ZFIN:ZDB-GENE-010306-3|Ensembl:ENSDARG00000004246|Vega:OTTDARG00000030254	1	-	slit homolog 2 (Drosophila)	protein-coding	slit2	slit homolog 2 (Drosophila)	O	slit homolog 2 protein	20180627	-	1	9353	SLIT2	1	9353	SLIT2	1	9353	SLIT2	1	9353	SLIT2	1
7955	80354	slit3	-	zgc:111911	ZFIN:ZDB-GENE-010306-4|Ensembl:ENSDARG00000034268|Vega:OTTDARG00000020959	14	-	slit homolog 3 (Drosophila)	protein-coding	slit3	slit homolog 3 (Drosophila)	O	slit homolog 3 protein	20180627	-	1	6586	SLIT3	1	6586	SLIT3	0			1	6586	SLIT3	1
7955	80357	or102-2	-	olfr5.3|or5.3	ZFIN:ZDB-GENE-010308-4|Ensembl:ENSDARG00000004598|Vega:OTTDARG00000028029	15	-	odorant receptor, family C, subfamily 102, member 2	protein-coding	or102-2	odorant receptor, family C, subfamily 102, member 2	O	odorant receptor, family C, subfamily 102, member 2|Dr3OR15.49|odorant receptor, family 5, member 3|olfactory receptor protein 5.3	20180603	-	0			0			1	341152	OR2AT4	1	341152	OR2AT4	1
7955	80358	or102-1	-	dror5a|olfr5.1|or5|or5.1|zor5	ZFIN:ZDB-GENE-010308-5|Ensembl:ENSDARG00000041005|Vega:OTTDARG00000020785	15	-	odorant receptor, family C, subfamily 102, member 1	protein-coding	or102-1	odorant receptor, family C, subfamily 102, member 1	O	odorant receptor, family C, subfamily 102, member 1|Dr3OR15.48|fZOR5|odorant receptor 5|odorant receptor 5a|odorant receptor, family 5, member 1|olfactory receptor protein 5.1	20180627	-	0			0			1	341152	OR2AT4	1	341152	OR2AT4	1
7955	80359	or115-14	-	or9.1	ZFIN:ZDB-GENE-010309-1|Ensembl:ENSDARG00000094235|Vega:OTTDARG00000028328	21	-	odorant receptor, family F, subfamily115, member 14	protein-coding	or115-14	odorant receptor, family F, subfamily115, member 14	O	odorant receptor, family F, subfamily115, member 14|odorant receptor, family 9, member 1	20180603	-	0			1	219865	OR8G5	0			1	219865	OR8G5	1
7955	80360	or115-1	-	OR115-2|or9.4	ZFIN:ZDB-GENE-010309-2|Ensembl:ENSDARG00000018521|Vega:OTTDARG00000028329	21	-	odorant receptor, family F, subfamily 115, member 1	protein-coding	or115-1	odorant receptor, family F, subfamily 115, member 1	O	odorant receptor, family F, subfamily 115, member 1|Dr3OR5.1|odorant receptor, family 9, member 4	20180603	-	0			1	219865	OR8G5	0			1	219865	OR8G5	1
7955	80361	or115-10	-	or9.3|zgc:123156	ZFIN:ZDB-GENE-010309-3|Ensembl:ENSDARG00000035048|Vega:OTTDARG00000028327	21	-	odorant receptor, family F, subfamily 115, member 10	protein-coding	or115-10	odorant receptor, family F, subfamily 115, member 10	O	odorant receptor, family F, subfamily 115, member 10|odorant receptor, family 9, member 3|receptor 10	20180703	-	0			1	219865	OR8G5	0			1	219865	OR8G5	1
7955	80362	or111-11	-	olfr2.8|or2.8	ZFIN:ZDB-GENE-010308-10|Ensembl:ENSDARG00000041019|Vega:OTTDARG00000020784	15	-	odorant receptor, family D, subfamily 111, member 11	protein-coding	or111-11	odorant receptor, family D, subfamily 111, member 11	O	odorant receptor, family D, subfamily 111, member 11|Dr3OR15.42|odorant receptor, family 2, member 8|olfactory receptor protein 2.8	20180703	-	0			0			0			0			1
7955	80363	or111-9	-	ZF2A|olfr2.9|or2.9	ZFIN:ZDB-GENE-010308-11|Ensembl:ENSDARG00000092238|Vega:OTTDARG00000028025	15	-	odorant receptor, family D, subfamily 111, member 9	protein-coding	or111-9	odorant receptor, family D, subfamily 111, member 9	O	odorant receptor, family D, subfamily 111, member 9|Dr3OR15.40|odorant receptor, family 2, member 9|olfactory receptor protein 2.9	20180603	-	0			0			0			0			1
7955	80364	or111-6	-	olfr2.5|or2.5|zgc:195352|zgc:195353	ZFIN:ZDB-GENE-010308-14|Ensembl:ENSDARG00000041024|Vega:OTTDARG00000028037	15	-	odorant receptor, family D, subfamily 111, member 6	protein-coding	or111-6	odorant receptor, family D, subfamily 111, member 6	O	odorant receptor, family D, subfamily 111, member 6|Dr3OR15.37|OR 2.5|fZOR7|odorant receptor, family 2, member 5|olfactory receptor protein 2.5	20180603	-	0			0			0			0			1
7955	80365	or111-4	-	olfr2.7|or2.7|zgc:195193|zgc:195199	ZFIN:ZDB-GENE-010308-16|Ensembl:ENSDARG00000088846|Vega:OTTDARG00000028026	15	-	odorant receptor, family D, subfamily 111, member 4	protein-coding	or111-4	odorant receptor, family D, subfamily 111, member 4	O	odorant receptor, family D, subfamily 111, member 4|DrOR15.35|OR 2.7|odorant receptor, family 2, member 7|olfactory receptor protein 2.7	20180603	-	0			0			0			0			1
7955	80366	or111-3	-	olfr2.3|or2.3|zgc:123157	ZFIN:ZDB-GENE-010308-17|Ensembl:ENSDARG00000086633|Vega:OTTDARG00000020782	15	-	odorant receptor, family D, subfamily 111, member 3	protein-coding	or111-3	odorant receptor, family D, subfamily 111, member 3	O	odorant receptor, family D, subfamily 111, member 3|Dr3OR15.34|OR 2.3|odorant receptor, family 2, member 3|olfactory receptor protein 2.3	20180703	-	0			0			0			0			1
7955	80368	or107-1	-	ZF1A|olfr7.1|or7.1|or9|or9a|orzf1a|zor9	ZFIN:ZDB-GENE-010308-21|Ensembl:ENSDARG00000041032|Vega:OTTDARG00000020777	15	-	odorant receptor, family D, subfamily 107, member 1	protein-coding	or107-1	odorant receptor, family D, subfamily 107, member 1	O	odorant receptor, family D, subfamily 107, member 1|Dr3OR15.30|fZOR9|odor receptor 1A|odorant receptor 9|odorant receptor 9a|odorant receptor, family 7, member 1|olfactory receptor protein 7.1	20180627	-	0			0			0			0			1
7955	80371	or103-5	-	olfr13.3|or13.3|or8c	ZFIN:ZDB-GENE-070806-52|Ensembl:ENSDARG00000075128|Vega:OTTDARG00000020788	15	-	odorant receptor, family C, subfamily 103, member 5	protein-coding	or103-5	odorant receptor, family C, subfamily 103, member 5	O	odorant receptor, family C, subfamily 103, member 5|Dr3OR15.44|odorant receptor 8c|odorant receptor, family 13, member 3|olfactory receptor protein 13.3	20180703	-	0			0			1	341152	OR2AT4	1	341152	OR2AT4	1
7955	80372	or111-8	-	ZF2B|olfr2.10|or2.10	ZFIN:ZDB-GENE-010308-12|Ensembl:ENSDARG00000086383|Vega:OTTDARG00000028030	15	-	odorant receptor, family D, subfamily 111, member 8	protein-coding	or111-8	odorant receptor, family D, subfamily 111, member 8	O	odorant receptor, family D, subfamily 111, member 8|Dr3OR15.39|odorant receptor, family 2, member 10|olfactory receptor protein 2.10	20180603	-	0			0			0			0			1
7955	80374	cyp11a1	-	P450scc|cb957|wu:fj97d10	ZFIN:ZDB-GENE-010306-1|Ensembl:ENSDARG00000002347|Vega:OTTDARG00000039421	25	-	cytochrome P450, family 11, subfamily A, polypeptide 1	protein-coding	cyp11a1	cytochrome P450, family 11, subfamily A, polypeptide 1	O	cytochrome P450, family 11, subfamily A, polypeptide 1|cytochrome P450, subfamily XIA, polypeptide 1|scc|side-chain cleavage enzyme	20180708	-	1	1583	CYP11A1	1	1583	CYP11A1	1	1583	CYP11A1	1	1583	CYP11A1	1
7955	80787	slc6a3	-	dat	ZFIN:ZDB-GENE-010316-1|Ensembl:ENSDARG00000004219	16	-	solute carrier family 6 (neurotransmitter transporter), member 3	protein-coding	slc6a3	solute carrier family 6 (neurotransmitter transporter), member 3	O	sodium-dependent dopamine transporter|dopamine transporter|solute carrier family 6 (neurotransmitter transporter, dopamine), member 3	20180627	-	1	6531	SLC6A3	1	6531	SLC6A3	1	6531	SLC6A3	1	6531	SLC6A3	1
7955	80872	sms	-	zgc:86583	ZFIN:ZDB-GENE-040625-150|Ensembl:ENSDARG00000008155|Vega:OTTDARG00000021025	21	-	spermine synthase	protein-coding	sms	spermine synthase	O	spermine synthase	20180603	-	1	6611	SMS	1	6611	SMS	0			1	6611	SMS	1
7955	80917	nacc1a	-	id:ibd2897	ZFIN:ZDB-GENE-010319-3	3	-	nucleus accumbens associated 1, BEN and BTB (POZ) domain containing a	protein-coding	nacc1a	nucleus accumbens associated 1, BEN and BTB (POZ) domain containing a	O	uncharacterized protein LOC80917	20180703	-	1	112939	NACC1	0			1	112939	NACC1	1	112939	NACC1	1
7955	80939	papss2b	-	Papss1|id:ibd2761|papss2|sb:cb868|wu:fb12e05|zgc:55851|zgc:85655	ZFIN:ZDB-GENE-010323-5|Ensembl:ENSDARG00000056600|Vega:OTTDARG00000020544	12	-	3'-phosphoadenosine 5'-phosphosulfate synthase 2b	protein-coding	papss2b	3'-phosphoadenosine 5'-phosphosulfate synthase 2b	O	bifunctional 3'-phosphoadenosine 5'-phosphosulfate synthase 2|3'-phosphoadenosine 5'-phosphosulfate synthase 2	20180630	-	1	9060	PAPSS2	1	9060	PAPSS2	0			1	9060	PAPSS2	1
7955	80955	siah1	-	Siah1a|id:ibd2635|zgc:56026	ZFIN:ZDB-GENE-010319-31|Ensembl:ENSDARG00000030871|Vega:OTTDARG00000042901	18	-	siah E3 ubiquitin protein ligase 1	protein-coding	siah1	siah E3 ubiquitin protein ligase 1	O	E3 ubiquitin-protein ligase Siah1|RING-type E3 ubiquitin transferase SIAH1|seven in absentia 1A|seven in absentia homolog 1|siah-1	20180627	-	1	6477	SIAH1	1	6477	SIAH1	1	6477	SIAH1	1	6477	SIAH1	1
7955	80959	pard6gb	-	PARD6G|cb182|id:ibd2873|sb:cb182|wu:fc33c12	ZFIN:ZDB-GENE-010319-35|Ensembl:ENSDARG00000036090|Vega:OTTDARG00000014750	19	-	par-6 family cell polarity regulator gamma b	protein-coding	pard6gb	par-6 family cell polarity regulator gamma b	O	partitioning defective 6 homolog gamma|par-6 partitioning defective 6 homolog gamma B|par-6 partitioning defective 6-like protein gamma	20180627	-	1	84552	PARD6G	1	84552	PARD6G	0			1	84552	PARD6G	1
7955	80963	rnd3a	-	arhe|fc39h07|id:ibd2712|id:ibd2919|rho8|rnd3|wu:fc39h07|zgc:73080	ZFIN:ZDB-GENE-010319-40|Ensembl:ENSDARG00000076799|Vega:OTTDARG00000026626	22	-	Rho family GTPase 3a	protein-coding	rnd3a	Rho family GTPase 3a	O	rho-related GTP-binding protein RhoE|ras homolog gene family, member E	20180627	-	0			1	390	RND3	1	390	RND3	1	390	RND3	1
7955	80965	hdgfl2	-	hdgfrp2|id:ibd2069|wu:fa12c06|wu:fi26d12|zgc:66215	ZFIN:ZDB-GENE-040426-2104|Ensembl:ENSDARG00000019530	22	-	HDGF like 2	protein-coding	hdgfl2	HDGF like 2	O	hepatoma-derived growth factor-related protein 2|HRP-2|HRP2	20180627	-	1	84717	HDGFL2	0			1	84717	HDGFL2	1	84717	HDGFL2	1
7955	80972	dvl3a	-	dvl3|wu:fb75f04|wu:fi22h02|wu:fp61b09	ZFIN:ZDB-GENE-010319-1|Ensembl:ENSDARG00000015707|Vega:OTTDARG00000029004	2	-	dishevelled segment polarity protein 3a	protein-coding	dvl3a	dishevelled segment polarity protein 3a	O	dishevelled segment polarity protein 3a|dishevelled 3|dishevelled, dsh homolog 3|dishevelled, dsh homolog 3a	20180708	-	1	1857	DVL3	0			0			1	1857	DVL3	1
7955	80973	cdk1	-	cdc2|wu:fc30e01|zgc:92032	ZFIN:ZDB-GENE-010320-1|Ensembl:ENSDARG00000087554|Vega:OTTDARG00000038653	17	-	cyclin-dependent kinase 1	protein-coding	cdk1	cyclin-dependent kinase 1	O	cyclin-dependent kinase 1|cell division cycle 2	20180630	-	1	983	CDK1	1	983	CDK1	1	983	CDK1	1	983	CDK1	1
7955	81534	stom	-	band7.2|band72|epb72|zgc:110814	ZFIN:ZDB-GENE-980526-486|Ensembl:ENSDARG00000003835|Vega:OTTDARG00000020989	21	-	stomatin	protein-coding	stom	stomatin	O	erythrocyte band 7 integral membrane protein|erythrocyte protein band 7.2	20180409	-	1	2040	STOM	1	2040	STOM	0			1	2040	STOM	1
7955	81538	hbbe1.1	-	SI:dZ118J2.7|SI:dZ118J2.9|bE1|hbbe1|si:busm1-118j2.5|si:by119c3.2	ZFIN:ZDB-GENE-030616-7	3	-	hemoglobin beta embryonic-1.1	protein-coding	hbbe1.1	hemoglobin beta embryonic-1.1	O	hemoglobin beta embryonic-1.1|betae1globin|embryonic 1 beta-globin E1|hemoglobin beta embryonic-1|hemoglobin beta embryonic-like	20180630	-	0			1	3046	HBE1	3	3048;3047;3046	HBG2;HBG1;HBE1	3	3046;3048;3047	HBE1;HBG2;HBG1	1
7955	81540	tyms	-	zgc:56465|zgc:77659	ZFIN:ZDB-GENE-040426-59|Ensembl:ENSDARG00000042894|Vega:OTTDARG00000035397	7	-	thymidylate synthetase	protein-coding	tyms	thymidylate synthetase	O	thymidylate synthase	20180627	-	1	7298	TYMS	1	7298	TYMS	1	7298	TYMS	1	7298	TYMS	1
7955	81541	atp5mc3b	-	atp5g|atp5g3b|atpp3|cb327	ZFIN:ZDB-GENE-020814-1|Ensembl:ENSDARG00000009447|Vega:OTTDARG00000027209	6	-	ATP synthase membrane subunit c locus 3b	protein-coding	atp5mc3b	ATP synthase membrane subunit c locus 3b	O	ATP synthase membrane subunit c locus 3b|ATP synthase, H+ transporting, mitochondrial F0 complex, subunit c3 (subunit 9) b|ATP synthase lipid binding protein p3|ATP synthase, H+ transporting, mitochondrial F0 complex, subunit c (subunit 9)|ATP synthase, H+ transporting, mitochondrial F0 complex, subunit c3 (subunit 9) genome duplicate b	20180703	-	1	518	ATP5MC3	1	517	ATP5MC2	0			2	518;517	ATP5MC3;ATP5MC2	1
7955	81580	cldna	-	fb99d09|wu:fb99d09	ZFIN:ZDB-GENE-010328-1|Ensembl:ENSDARG00000069888|Vega:OTTDARG00000020670	15	-	claudin a	protein-coding	cldna	claudin a	O	claudin a	20180708	-	0			1	1364	CLDN4	0			1	1364	CLDN4	1
7955	81581	cldnb	-	wu:fa66b05	ZFIN:ZDB-GENE-010328-2|Ensembl:ENSDARG00000009544|Vega:OTTDARG00000028215	21	-	claudin b	protein-coding	cldnb	claudin b	O	claudin b	20180627	-	0			1	1364	CLDN4	0			1	1364	CLDN4	1
7955	81582	cldnc	-	-	ZFIN:ZDB-GENE-010328-3|Ensembl:ENSDARG00000015955|Vega:OTTDARG00000028214	21	-	claudin c	protein-coding	cldnc	claudin c	O	claudin-9	20180627	-	0			1	9080	CLDN9	0			1	9080	CLDN9	1
7955	81583	cldnd	-	ns:zf-a310|zf-a310|zgc:101004	ZFIN:ZDB-GENE-010328-4|Ensembl:ENSDARG00000006580|Vega:OTTDARG00000028211	21	-	claudin d	protein-coding	cldnd	claudin d	O	claudin-like protein ZF-A89	20180627	-	0			1	9074	CLDN6	0			1	9074	CLDN6	1
7955	81584	cldne	-	cb84|fb16e12|wu:fb16e12	ZFIN:ZDB-GENE-010328-5|Ensembl:ENSDARG00000043128|Vega:OTTDARG00000020672	15	-	claudin e	protein-coding	cldne	claudin e	O	claudin-4	20180627	-	0			1	9074	CLDN6	0			1	9074	CLDN6	1
7955	81585	cldnf	-	sr:nyz177|wu:fb13d10|zgc:109866	ZFIN:ZDB-GENE-010328-6|Ensembl:ENSDARG00000043133|Vega:OTTDARG00000020671	15	-	claudin f	protein-coding	cldnf	claudin f	O	claudin f	20180627	-	0			0			0			0			1
7955	81586	cldng	-	cb214|zgc:136312|zgc:152655	ZFIN:ZDB-GENE-010328-7|Ensembl:ENSDARG00000003701|Vega:OTTDARG00000029855	1	-	claudin g	protein-coding	cldng	claudin g	O	claudin-like protein ZF-A9	20180630	-	0			0			0			0			1
7955	81587	cldnh	-	fc56d05|wu:fc56d05	ZFIN:ZDB-GENE-010328-8|Ensembl:ENSDARG00000069503|Vega:OTTDARG00000021022	21	-	claudin h	protein-coding	cldnh	claudin h	O	claudin-3	20180627	-	1	1365	CLDN3	1	1365	CLDN3	0			1	1365	CLDN3	1
7955	81589	cldnj	-	fc30g01|wu:fc30g01	ZFIN:ZDB-GENE-010328-10|Ensembl:ENSDARG00000058880|Vega:OTTDARG00000039730	15	-	claudin j	protein-coding	cldnj	claudin j	O	claudin j	20180627	-	0			0			1	1365	CLDN3	1	1365	CLDN3	1
7955	81590	cldn1	-	cldn19	ZFIN:ZDB-GENE-010328-11	2	-	claudin 1	protein-coding	cldn1	claudin 1	O	claudin-1|claudin 19	20180627	-	1	9076	CLDN1	1	9076	CLDN1	1	9076	CLDN1	1	9076	CLDN1	1
7955	81591	cldn15la	-	cldn10|cldn10l|cldn10l1a	ZFIN:ZDB-GENE-010328-12|Ensembl:ENSDARG00000016081|Vega:OTTDARG00000028985	2	-	claudin 15-like a	protein-coding	cldn15la	claudin 15-like a	O	claudin 15-like a|claudin 10 like|claudin 10-like 1a	20180627	-	0			0			0			0			1
7955	81592	cldn11b	-	cldn11|fb97c11|wu:fb97c11	ZFIN:ZDB-GENE-010328-13|Ensembl:ENSDARG00000030723|Vega:OTTDARG00000021378	24	-	claudin 11b	protein-coding	cldn11b	claudin 11b	O	claudin-11|claudin 11	20180627	-	1	5010	CLDN11	0			1	5010	CLDN11	1	5010	CLDN11	1
7955	81593	cldn12	-	wu:fc27c11|wu:fc37h01|zgc:86588	ZFIN:ZDB-GENE-010328-14|Ensembl:ENSDARG00000003927|Vega:OTTDARG00000027748	16	-	claudin 12	protein-coding	cldn12	claudin 12	O	claudin-12	20180627	-	1	9069	CLDN12	1	9069	CLDN12	1	9069	CLDN12	1	9069	CLDN12	1
7955	81595	bcl7bb	-	bcl7b|zgc:103501	ZFIN:ZDB-GENE-010328-17|Ensembl:ENSDARG00000040396|Vega:OTTDARG00000013486	18	-	BCL tumor suppressor 7Bb	protein-coding	bcl7bb	BCL tumor suppressor 7Bb	O	B-cell CLL/lymphoma 7 protein family member B-B|B-cell CLL/lymphoma 7B, b	20180703	-	1	9275	BCL7B	1	9275	BCL7B	1	9275	BCL7B	1	9275	BCL7B	1
7955	81597	gtf2ird1	-	si:dkey-32e10.2|si:dkey-32e10.4-001	ZFIN:ZDB-GENE-010328-18|Ensembl:ENSDARG00000022203|Vega:OTTDARG00000035256	5	-	GTF2I repeat domain containing 1	protein-coding	gtf2ird1	GTF2I repeat domain containing 1	O	general transcription factor II-I repeat domain-containing protein 1	20180603	-	1	9569	GTF2IRD1	1	9569	GTF2IRD1	2	9569;2969	GTF2IRD1;GTF2I	2	9569;2969	GTF2IRD1;GTF2I	1
7955	81880	anxa13	-	anx13|wu:fb40a08	ZFIN:ZDB-GENE-010406-1|Ensembl:ENSDARG00000013976|Vega:OTTDARG00000021345	24	-	annexin A13	protein-coding	anxa13	annexin A13	O	annexin A13|ANX XIII|annexin 13	20180627	-	1	312	ANXA13	1	312	ANXA13	0			1	312	ANXA13	1
7955	81881	crx	-	-	ZFIN:ZDB-GENE-010403-1|Ensembl:ENSDARG00000011989|Vega:OTTDARG00000035239	5	-	cone-rod homeobox	protein-coding	crx	cone-rod homeobox	O	cone-rod homeobox protein	20180627	-	1	1406	CRX	0			0			1	1406	CRX	1
7955	81882	dhfr	-	cb595|zgc:86637	ZFIN:ZDB-GENE-010406-5|Ensembl:ENSDARG00000004251|Vega:OTTDARG00000017839	5	-	dihydrofolate reductase	protein-coding	dhfr	dihydrofolate reductase	O	dihydrofolate reductase	20180627	-	1	1719	DHFR	1	1719	DHFR	2	200895;1719	DHFR2;DHFR	2	1719;200895	DHFR;DHFR2	1
7955	81883	nkx2.1	-	nk2.1b|nkx2.1b|nkx2.4b|titf1b|wu:fc31g10	ZFIN:ZDB-GENE-010404-1|Ensembl:ENSDARG00000019835|Vega:OTTDARG00000028829	17	-	NK2 homeobox 1	protein-coding	nkx2.1	NK2 homeobox 1	O	homeobox protein Nkx-2.1|NK2 homeobox 1b|thyroid transcription factor 1b	20180627	-	1	7080	NKX2-1	1	7080	NKX2-1	1	7080	NKX2-1	1	7080	NKX2-1	1
7955	81884	ncoa2	-	tif2|wu:fc41a10|wu:fe26a11	ZFIN:ZDB-GENE-010406-3|Ensembl:ENSDARG00000017929|Vega:OTTDARG00000021373	24	-	nuclear receptor coactivator 2	protein-coding	ncoa2	nuclear receptor coactivator 2	O	nuclear receptor coactivator 2|NCoA2|grip1|src2	20180627	-	1	10499	NCOA2	1	10499	NCOA2	1	10499	NCOA2	1	10499	NCOA2	1
7955	81885	meis3	-	NH10|fc22g05|id:ibd3530|meis3.1|wu:fc22g05	ZFIN:ZDB-GENE-010406-2|Ensembl:ENSDARG00000002795|Vega:OTTDARG00000039765	15	-	myeloid ecotropic viral integration site 3	protein-coding	meis3	myeloid ecotropic viral integration site 3	O	homeobox protein Meis3	20180627	-	0			0			0			0			1
7955	81886	vipr2	-	pacap|vpac2|vpac2-R	ZFIN:ZDB-GENE-010406-4|Ensembl:ENSDARG00000012353|Vega:OTTDARG00000021369	24	-	vasoactive intestinal peptide receptor 2	protein-coding	vipr2	vasoactive intestinal peptide receptor 2	O	vasoactive intestinal polypeptide receptor 2|PHI-R|PHIR|VPAC2R|histidine-isoleucine receptor|pituitary adenylate cyclase-activating peptide|vasoactive intestingal polypeptide receptor type 2	20180627	-	1	7434	VIPR2	1	7434	VIPR2	0			1	7434	VIPR2	1
7955	83412	glrba	-	[b]Z|fj42f03|glrb|glrb1|wu:fj42f03	ZFIN:ZDB-GENE-010410-2|Ensembl:ENSDARG00000052782|Vega:OTTDARG00000021711	1	-	glycine receptor, beta a	protein-coding	glrba	glycine receptor, beta a	O	gylcine receptor, beta a|GlyR [b]Z|etID17582.1|glyR beta	20180627	-	1	2743	GLRB	1	2743	GLRB	1	2743	GLRB	1	2743	GLRB	1
7955	83413	glra4a	-	[a]Z2|glra2|zgc:113093	ZFIN:ZDB-GENE-010410-3|Ensembl:ENSDARG00000006865|Vega:OTTDARG00000021261	14	-	glycine receptor, alpha 4a	protein-coding	glra4a	glycine receptor, alpha 4a	O	glycine receptor subunit alpha-4|GlyR [a]Z2|glyR alpha|glycine receptor, alpha 2	20180627	-	1	441509	GLRA4	1	441509	GLRA4	0			1	441509	GLRA4	1
7955	83414	ssr2	-	TRAP[b]|TRAPb|wu:fb75b04|zgc:92180	ZFIN:ZDB-GENE-010413-1|Ensembl:ENSDARG00000005230|Vega:OTTDARG00000034700	19	-	signal sequence receptor, beta	protein-coding	ssr2	signal sequence receptor, beta	O	translocon-associated protein subunit beta|translocon-associated protein beta	20180627	-	1	6746	SSR2	1	6746	SSR2	0			1	6746	SSR2	1
7955	83415	six2a	-	six2.1|wu:fj04e08|zgc:91945	ZFIN:ZDB-GENE-010412-1|Ensembl:ENSDARG00000058004|Vega:OTTDARG00000020675	13	-	SIX homeobox 2a	protein-coding	six2a	SIX homeobox 2a	O	homeobox protein SIX2|sine oculis homeobox homolog 2.1|sine oculis-related homeobox 2a	20180627	-	1	10736	SIX2	1	10736	SIX2	1	10736	SIX2	1	10736	SIX2	1
7955	83496	bambia	-	Zfnma|bambi|cb998|fc44c12|id:ibd5020|nma|wu:fc44c12|wu:fe01e03	ZFIN:ZDB-GENE-010416-1|Ensembl:ENSDARG00000055381|Vega:OTTDARG00000035675	12	-	BMP and activin membrane-bound inhibitor (Xenopus laevis) homolog a	protein-coding	bambia	BMP and activin membrane-bound inhibitor (Xenopus laevis) homolog a	O	BMP and activin membrane-bound inhibitor homolog|etID64300.12	20180627	-	1	25805	BAMBI	1	25805	BAMBI	1	25805	BAMBI	1	25805	BAMBI	1
7955	83773	dmd	-	Dp71|cb664|im:6911785|zfDYS|zgc:110165	ZFIN:ZDB-GENE-010426-1|Ensembl:ENSDARG00000008487|Vega:OTTDARG00000031909	1	-	dystrophin	protein-coding	dmd	dystrophin	O	dystrophin|Duchenne muscular dystrophy|dystrophin isoform Dp116|sap|sapje|sapje-like	20180627	-	1	1756	DMD	0			0			1	1756	DMD	1
7955	83774	cry2	-	cry3|fe16d07|wu:fe16d07|zcry3	ZFIN:ZDB-GENE-010426-6|Ensembl:ENSDARG00000102403|Vega:OTTDARG00000019998	25	-	cryptochrome circadian clock 2	protein-coding	cry2	cryptochrome circadian clock 2	O	cryptochrome-2|cryptochrome 3	20180627	-	1	1408	CRY2	1	1408	CRY2	1	1408	CRY2	1	1408	CRY2	1
7955	83775	cry4	-	fi23e01|wu:fi23e01|zcry4	ZFIN:ZDB-GENE-010426-7|Ensembl:ENSDARG00000011890|Vega:OTTDARG00000032681	22	-	cryptochrome circadian clock 4	protein-coding	cry4	cryptochrome circadian clock 4	O	cryptochrome circadian clock 4|cry3|cryptochrome 4	20180627	-	0			0			0			0			1
7955	83776	cry5	-	z6-4phr|z64phr	ZFIN:ZDB-GENE-010426-8|Ensembl:ENSDARG00000019498|Vega:OTTDARG00000030833	10	-	cryptochrome circadian clock 5	protein-coding	cry5	cryptochrome circadian clock 5	O	cryptochrome circadian clock 5|6-4 photolyase|cry5/6-4phr|cryptochrome 5	20180627	-	0			0			0			0			1
7955	83780	cry1bb	-	cry2b|zcry2b	ZFIN:ZDB-GENE-010426-5|Ensembl:ENSDARG00000091131|Vega:OTTDARG00000032676	22	-	cryptochrome circadian clock 1bb	protein-coding	cry1bb	cryptochrome circadian clock 1bb	O	cryptochrome 2b|cry3b	20180627	-	1	1407	CRY1	0			0			1	1407	CRY1	1
7955	83908	ucp1	-	UCP3|UCPx|fb62c08|ucp4|wu:fb62c08|zgc:55824|zgc:77603	ZFIN:ZDB-GENE-010503-1|Ensembl:ENSDARG00000023151|Vega:OTTDARG00000019418	1	-	uncoupling protein 1	protein-coding	ucp1	uncoupling protein 1	O	mitochondrial brown fat uncoupling protein 1|uncoupling protein 4	20180627	-	1	7350	UCP1	1	7352	UCP3	1	7350	UCP1	2	7350;7352	UCP1;UCP3	1
7955	83910	bag6	-	bat3|wu:fi30e10	ZFIN:ZDB-GENE-010501-5|Ensembl:ENSDARG00000075892	15	-	BCL2 associated athanogene 6	protein-coding	bag6	BCL2 associated athanogene 6	O	large proline-rich protein BAG6|HLA-B-associated transcript 3|etID62210.15	20180703	-	1	7917	BAG6	1	7917	BAG6	0			1	7917	BAG6	1
7955	83915	nfya	-	fb16e03|ik:tdsubc_2b6|tdsubc_2b6|wu:fb16e03|xx:tdsubc_2b6	ZFIN:ZDB-GENE-010501-1|Ensembl:ENSDARG00000042004|Vega:OTTDARG00000020447	11	-	nuclear transcription factor Y, alpha	protein-coding	nfya	nuclear transcription factor Y, alpha	O	nuclear transcription factor Y subunit alpha	20180703	-	0			1	4800	NFYA	0			1	4800	NFYA	1
7955	83916	nr5a1a	-	SF1-A|ff1b|nr5a4	ZFIN:ZDB-GENE-010504-1|Ensembl:ENSDARG00000103176|Vega:OTTDARG00000020542	8	-	nuclear receptor subfamily 5, group A, member 1a	protein-coding	nr5a1a	nuclear receptor subfamily 5, group A, member 1a	O	nuclear receptor subfamily 5, group A, member 1a|nuclear receptor subfamily 5, group A, member 4	20180627	-	1	2516	NR5A1	0			1	2516	NR5A1	1	2516	NR5A1	1
7955	83917	psma6l	-	psma6b|zgc:91778	ZFIN:ZDB-GENE-010502-2|Ensembl:ENSDARG00000043899|Vega:OTTDARG00000040386	15	-	proteasome subunit alpha 6, like	protein-coding	psma6l	proteasome subunit alpha 6, like	O	proteasome subunit alpha type-6-like|proteasome (prosome, macropain) subunit, alpha type, 6, like|proteasome (prosome, macropain) subunit, alpha type, 6b	20180703	-	0			0			0			0			1
7955	84037	twsg1a	-	fi23f01|tsg|tsga|twsg1|wu:fi23f01	ZFIN:ZDB-GENE-010509-2|Ensembl:ENSDARG00000104244	2	-	twisted gastrulation BMP signaling modulator 1a	protein-coding	twsg1a	twisted gastrulation BMP signaling modulator 1a	O	twisted gastrulation protein homolog 1-A|twisted gastrulation 1|twisted gastrulation a|twisted gastrulation homolog 1a	20180627	-	1	57045	TWSG1	1	57045	TWSG1	1	57045	TWSG1	1	57045	TWSG1	1
7955	84039	bco1	-	b-diox|bcdo|bcdo1|bcmo1|bcmo1a|bcox	ZFIN:ZDB-GENE-010508-1|Ensembl:ENSDARG00000104256|Vega:OTTDARG00000042985	7	-	beta-carotene oxygenase 1	protein-coding	bco1	beta-carotene oxygenase 1	O	beta-carotene oxygenase 1|beta-carotene 15, 15'-dioxygenase|beta-carotene 15,15'-monooxygenase 1a	20180627	-	1	53630	BCO1	0			0			1	53630	BCO1	1
7955	84040	clic3	-	clica|zgc:77835	ZFIN:ZDB-GENE-010507-2|Ensembl:ENSDARG00000044776|Ensembl:ENSDARG00000062986|Vega:OTTDARG00000032098	21	-	chloride intracellular channel 3	protein-coding	clic3	chloride intracellular channel 3	O	chloride intracellular channel protein 3|chloride intracellular channel a	20180627	-	1	9022	CLIC3	1	9022	CLIC3	0			1	9022	CLIC3	1
7955	84041	bco2l	-	b-diox-II|bcdo2|bcdo2l|fk59e08|wu:fk59e08	ZFIN:ZDB-GENE-010509-1|Ensembl:ENSDARG00000027620|Vega:OTTDARG00000017820	5	-	beta-carotene 15, 15-dioxygenase 2, like	protein-coding	bco2l	beta-carotene 15, 15-dioxygenase 2, like	O	beta-carotene 15, 15-dioxygenase 2|etID19516.5	20180627	-	0			1	83875	BCO2	0			1	83875	BCO2	1
7955	84702	cp	-	wu:fi23f10	ZFIN:ZDB-GENE-010522-1|Ensembl:ENSDARG00000010312|Vega:OTTDARG00000011492	22	-	ceruloplasmin	protein-coding	cp	ceruloplasmin	O	ceruloplasmin|cer	20180708	-	1	1356	CP	1	1356	CP	0			1	1356	CP	1
7955	84703	slc4a1a	-	ae1|band3|si:dz180g5.1|slc4a1|zgc:111889|zgc:152771	ZFIN:ZDB-GENE-010525-1|Ensembl:ENSDARG00000012881|Vega:OTTDARG00000019718	3	-	solute carrier family 4 (anion exchanger), member 1a (Diego blood group)	protein-coding	slc4a1a	solute carrier family 4 (anion exchanger), member 1a (Diego blood group)	O	band 3 anion transport protein|AE1/band 3|erythroid anion exchanger 1|ret|retsina|solute carrier family 4, anion exchanger, member 1|solute carrier family 4, anion exchanger, member 1a|zAE1a	20180627	-	1	6521	SLC4A1	0			0			1	6521	SLC4A1	1
7955	114367	nots	-	LAP|ctsel|zgc:103608	ZFIN:ZDB-GENE-010620-1|Ensembl:ENSDARG00000099824	4	-	nothepsin	protein-coding	nots	nothepsin	O	nothepsin|aspartic proteinase	20180627	-	0			0			1	643834	PGA3	1	643834	PGA3	1
7955	114377	efnb1	-	-	ZFIN:ZDB-GENE-010618-2|Ensembl:ENSDARG00000007723|Vega:OTTDARG00000018466	5	-	ephrin-B1	protein-coding	efnb1	ephrin-B1	O	ephrin-B1	20180627	-	1	1947	EFNB1	1	1947	EFNB1	0			1	1947	EFNB1	1
7955	114378	efnb3b	-	efnb3|id:ibd5049|zgc:111938	ZFIN:ZDB-GENE-010618-3|Ensembl:ENSDARG00000042277|Vega:OTTDARG00000033671	7	-	ephrin-B3b	protein-coding	efnb3b	ephrin-B3b	O	ephrin-B3|ephrin B3	20180627	-	1	1949	EFNB3	1	1949	EFNB3	1	1949	EFNB3	1	1949	EFNB3	1
7955	114401	bcl2l1	-	bcl2l|blp1|cb1021|zfBLP1	ZFIN:ZDB-GENE-010730-1|Ensembl:ENSDARG00000008434|Vega:OTTDARG00000028128	23	-	bcl2-like 1	protein-coding	bcl2l1	bcl2-like 1	O	bcl-2-like protein 1|Bcl-xL-like protein 1|bcl-XL	20180627	-	1	598	BCL2L1	1	598	BCL2L1	1	598	BCL2L1	1	598	BCL2L1	1
7955	114402	efnb2b	-	fc10d03|hm:zeh0344|wu:fc10d03|zeh0344	ZFIN:ZDB-GENE-010618-1|Ensembl:ENSDARG00000074050|Vega:OTTDARG00000029929	1	-	ephrin-B2b	protein-coding	efnb2b	ephrin-B2b	O	ephrin-B2b	20180627	-	1	1948	EFNB2	1	1948	EFNB2	0			1	1948	EFNB2	1
7955	114403	gja8b	-	cx44.1|zfCx44.1|zgc:110520	ZFIN:ZDB-GENE-010607-3|Ensembl:ENSDARG00000015076|Vega:OTTDARG00000035150	1	-	gap junction protein alpha 8 paralog b	protein-coding	gja8b	gap junction protein alpha 8 paralog b	O	gap junction alpha-8 protein|connexin 44.1	20180627	-	1	2703	GJA8	1	2703	GJA8	1	2703	GJA8	1	2703	GJA8	1
7955	114404	cx44.2	-	etID18867.6|fk18g12|wu:fk18g12	ZFIN:ZDB-GENE-010619-1|Ensembl:ENSDARG00000034207|Vega:OTTDARG00000038112	6	-	connexin 44.2	protein-coding	cx44.2	connexin 44.2	O	connexin 44.2	20180627	-	0			0			0			0			1
7955	114405	cx27.5	-	zfCx27.5	ZFIN:ZDB-GENE-010619-2|Ensembl:ENSDARG00000035553|Vega:OTTDARG00000016257	5	-	connexin 27.5	protein-coding	cx27.5	connexin 27.5	O	gap junction beta-1 protein|connexin 29	20180627	-	1	2705	GJB1	0			1	2705	GJB1	1	2705	GJB1	1
7955	114407	angpt1	-	ang1|wu:fc76g06	ZFIN:ZDB-GENE-010817-1|Ensembl:ENSDARG00000030364|Vega:OTTDARG00000015655	19	-	angiopoietin 1	protein-coding	angpt1	angiopoietin 1	O	angiopoietin-1	20180627	-	1	284	ANGPT1	1	284	ANGPT1	1	284	ANGPT1	1	284	ANGPT1	1
7955	114408	angpt2b	-	ang2|angpt2	ZFIN:ZDB-GENE-010817-2|Ensembl:ENSDARG00000053906|Vega:OTTDARG00000015716	19	-	angiopoietin 2b	protein-coding	angpt2b	angiopoietin 2b	O	angiopoietin-2|angiopoietin 2	20180627	-	1	285	ANGPT2	0			0			1	285	ANGPT2	1
7955	114410	casq2	-	wu:fa02h03|zgc:86817	ZFIN:ZDB-GENE-010724-12|Ensembl:ENSDARG00000008982|Vega:OTTDARG00000020832	9	-	calsequestrin 2	protein-coding	casq2	calsequestrin 2	O	calsequestrin-2	20180627	-	1	845	CASQ2	1	845	CASQ2	1	845	CASQ2	1	845	CASQ2	1
7955	114411	neurog3	-	atoh4|ngn2|ngn3|ngn3a	ZFIN:ZDB-GENE-010608-4|Ensembl:ENSDARG00000016951|Vega:OTTDARG00000020743	13	-	neurogenin 3	protein-coding	neurog3	neurogenin 3	O	neurogenin 3|Zath4b|atonal homolog 4	20180627	-	1	50674	NEUROG3	0			0			1	50674	NEUROG3	1
7955	114412	lmo4a	-	NH13|id:ibd2576|id:ibd5151|lmo4	ZFIN:ZDB-GENE-010702-1|Ensembl:ENSDARG00000013853|Vega:OTTDARG00000018966	5	-	LIM domain only 4a	protein-coding	lmo4a	LIM domain only 4a	O	LIM domain only 4a|LIM domain only 4	20180627	-	1	8543	LMO4	0			0			1	8543	LMO4	1
7955	114414	neurod6a	-	Zath2a|atoh2a|ndr1a|neuroD6-A	ZFIN:ZDB-GENE-010608-1|Ensembl:ENSDARG00000040008|Vega:OTTDARG00000028663	24	-	neuronal differentiation 6a	protein-coding	neurod6a	neuronal differentiation 6a	O	neurogenic differentiation factor 6-A|atonal homolog 2a|neurogenic differentiation 6a|protein atonal homolog 2-A	20180627	-	1	63974	NEUROD6	1	63974	NEUROD6	0			1	63974	NEUROD6	1
7955	114415	neurod6b	-	Zath2b|atoh2b|ndr1b|zNdr1b|zgc:92543	ZFIN:ZDB-GENE-010608-2|Ensembl:ENSDARG00000020794	2	-	neuronal differentiation 6b	protein-coding	neurod6b	neuronal differentiation 6b	O	neurogenic differentiation factor 6-B|atonal homolog 2b|neuroD6-B|neurogenic differentiation 6b|protein atonal homolog 2-B	20180627	-	1	63974	NEUROD6	0			0			1	63974	NEUROD6	1
7955	114417	mpz	-	p0|sc:d0186|wu:fc04b11|wu:fi30g06|zgc:103775	ZFIN:ZDB-GENE-010724-4|Ensembl:ENSDARG00000038609|Vega:OTTDARG00000020038	2	-	myelin protein zero	protein-coding	mpz	myelin protein zero	O	myelin protein P0	20180627	-	1	4359	MPZ	1	4359	MPZ	0			1	4359	MPZ	1
7955	114418	crybb1	-	zgc:92706	ZFIN:ZDB-GENE-010813-1|Ensembl:ENSDARG00000068507|Vega:OTTDARG00000019221	10	-	crystallin, beta B1	protein-coding	crybb1	crystallin, beta B1	O	beta-crystallin B1|crystallin B1	20180627	-	1	1414	CRYBB1	1	1414	CRYBB1	0			1	1414	CRYBB1	1
7955	114420	rps9	-	hm:zeh0819|zgc:73129|zgc:77664	ZFIN:ZDB-GENE-010724-15|Ensembl:ENSDARG00000011405	16	-	ribosomal protein S9	protein-coding	rps9	ribosomal protein S9	O	40S ribosomal protein S9	20180703	-	1	6203	RPS9	1	6203	RPS9	1	6203	RPS9	1	6203	RPS9	1
7955	114421	angptl3	-	fb60e11|fb66h02|wu:fb60e11|wu:fb66h02|zgc:111943	ZFIN:ZDB-GENE-010817-3|Ensembl:ENSDARG00000044365|Vega:OTTDARG00000019790	6	-	angiopoietin-like 3	protein-coding	angptl3	angiopoietin-like 3	O	angiopoietin-related protein 3	20180627	-	1	27329	ANGPTL3	1	27329	ANGPTL3	1	27329	ANGPTL3	1	27329	ANGPTL3	1
7955	114423	f7	-	wu:fb59f04|zgc:109870	ZFIN:ZDB-GENE-010814-1|Ensembl:ENSDARG00000034862|Vega:OTTDARG00000033584	1	-	coagulation factor VII	protein-coding	f7	coagulation factor VII	O	coagulation factor VII|clotting factor	20180627	-	1	2155	F7	0			1	2155	F7	1	2155	F7	1
7955	114424	cdh1	-	E-cadherin	ZFIN:ZDB-GENE-010606-1|Ensembl:ENSDARG00000102750|Vega:OTTDARG00000020300	7	-	cadherin 1, type 1, E-cadherin (epithelial)	protein-coding	cdh1	cadherin 1, type 1, E-cadherin (epithelial)	O	cadherin 1, type 1, E-cadherin (epithelial)|cadherin 1, epithelial|hab|half baked	20180627	-	1	999	CDH1	1	999	CDH1	0			1	999	CDH1	1
7955	114425	zeb1b	-	ZFH/[d]EF1|kheper|zeb1|zfhx1	ZFIN:ZDB-GENE-010621-1|Ensembl:ENSDARG00000013207|Vega:OTTDARG00000020593	12	-	zinc finger E-box binding homeobox 1b	protein-coding	zeb1b	zinc finger E-box binding homeobox 1b	O	zinc finger E-box-binding homeobox 1|tcf8|zfhx1a|zinc finger E-box binding homeobox 1|zinc finger homeobox 1	20180627	-	1	6935	ZEB1	1	6935	ZEB1	1	6935	ZEB1	1	6935	ZEB1	1
7955	114426	odc1	-	CHUNP6922|fc54f04|fi06d08|odc|wu:fc54f04|wu:fi06d08	ZFIN:ZDB-GENE-010816-1|Ensembl:ENSDARG00000007377|Vega:OTTDARG00000034974	17	-	ornithine decarboxylase 1	protein-coding	odc1	ornithine decarboxylase 1	O	ornithine decarboxylase	20180627	-	1	4953	ODC1	1	4953	ODC1	1	4953	ODC1	1	4953	ODC1	1
7955	114427	vars	-	CHUNP6879|im:7137378|vars1|vars2|wu:fb07a11|wu:fb07d10	ZFIN:ZDB-GENE-010601-1|Ensembl:ENSDARG00000044575|Vega:OTTDARG00000043312	16	-	valyl-tRNA synthetase	protein-coding	vars	valyl-tRNA synthetase	O	valine--tRNA ligase|valyl-tRNA synthetase 1|valyl-tRNA synthetase 2	20180703	-	1	7407	VARS	1	7407	VARS	0			1	7407	VARS	1
7955	114428	arf1	-	wu:fb33e02|wu:fb78h01	ZFIN:ZDB-GENE-010724-5|Ensembl:ENSDARG00000009484	2	-	ADP-ribosylation factor 1	protein-coding	arf1	ADP-ribosylation factor 1	O	ADP-ribosylation factor 1	20180627	-	1	375	ARF1	1	375	ARF1	0			1	375	ARF1	1
7955	114429	znf703	-	NH11|cb514|fc45d06|fk28e09|nlz|nlz1|noz1|wu:fc45d06|wu:fk28e09|zgc:111927	ZFIN:ZDB-GENE-010717-1|Ensembl:ENSDARG00000035563|Vega:OTTDARG00000016835	5	-	zinc finger protein 703	protein-coding	znf703	zinc finger protein 703	O	zinc finger protein 703|nocA related zinc finger 1|nocA-like zinc finger protein 1|nocA-related zinc finger protein 1	20180627	-	1	80139	ZNF703	1	80139	ZNF703	1	80139	ZNF703	1	80139	ZNF703	1
7955	114430	irx1b	-	iro1|ziro1	ZFIN:ZDB-GENE-010716-1|Ensembl:ENSDARG00000056594|Vega:OTTDARG00000014940	19	-	iroquois homeobox 1b	protein-coding	irx1b	iroquois homeobox 1b	O	iroquois-class homeodomain protein IRX-1|iroquois homeobox protein 1, b	20180627	-	1	79192	IRX1	0			0			1	79192	IRX1	1
7955	114432	btg1	-	btg-a|sb:cb1010|wu:fb14h05|wu:fb40c11|wu:fk92d10|zgc:65815	ZFIN:ZDB-GENE-010726-1|Ensembl:ENSDARG00000027249|Vega:OTTDARG00000008110	4	-	B-cell translocation gene 1, anti-proliferative	protein-coding	btg1	B-cell translocation gene 1, anti-proliferative	O	protein BTG1	20180627	-	1	694	BTG1	1	694	BTG1	1	694	BTG1	1	694	BTG1	1
7955	114433	igf1	-	IGF-1|IGF-1L|IGF-1a|IGF-I	ZFIN:ZDB-GENE-010607-2|Ensembl:ENSDARG00000094132|Vega:OTTDARG00000008005	4	-	insulin-like growth factor 1	protein-coding	igf1	insulin-like growth factor 1	O	insulin-like growth factor I|igf1a	20180627	-	1	3479	IGF1	1	3479	IGF1	1	3479	IGF1	1	3479	IGF1	1
7955	114435	neurod2	-	fj49a11|ndr2|wu:fj49a11|zNdr2	ZFIN:ZDB-GENE-010608-3|Ensembl:ENSDARG00000016854|Vega:OTTDARG00000027343	12	-	neurogenic differentiation 2	protein-coding	neurod2	neurogenic differentiation 2	O	neurogenic differentiation factor 2|NDF2	20180627	-	0			1	4761	NEUROD2	1	4761	NEUROD2	1	4761	NEUROD2	1
7955	114436	dusp5	-	wu:fc03b11|wu:fc86e02	ZFIN:ZDB-GENE-010625-1|Ensembl:ENSDARG00000019307|Vega:OTTDARG00000010873	22	-	dual specificity phosphatase 5	protein-coding	dusp5	dual specificity phosphatase 5	O	dual specificity protein phosphatase 5	20180627	-	1	1847	DUSP5	1	1847	DUSP5	1	1847	DUSP5	1	1847	DUSP5	1
7955	114437	spry4	-	cb511|sprouty4|wu:fb92b06|zSpry4	ZFIN:ZDB-GENE-010803-2|Ensembl:ENSDARG00000068732	21	-	sprouty homolog 4 (Drosophila)	protein-coding	spry4	sprouty homolog 4 (Drosophila)	O	protein sprouty homolog 4	20180627	-	1	81848	SPRY4	1	81848	SPRY4	1	81848	SPRY4	1	81848	SPRY4	1
7955	114438	zp2.2	-	zp2|zp2a	ZFIN:ZDB-GENE-010622-1|Ensembl:ENSDARG00000105346|Vega:OTTDARG00000037135	20	-	zona pellucida glycoprotein 2, tandem duplicate 2	protein-coding	zp2.2	zona pellucida glycoprotein 2, tandem duplicate 2	O	zona pellucida glycoprotein 2, tandem duplicate 2|zona pellucida glycoprotein 2.2	20180630	-	0			0			1	57829	ZP4	1	57829	ZP4	1
7955	114439	zp2.3	-	zp2|zp2b	ZFIN:ZDB-GENE-010622-2|Ensembl:ENSDARG00000090237|Vega:OTTDARG00000037134	20	-	zona pellucida glycoprotein 2, tandem duplicate 3	protein-coding	zp2.3	zona pellucida glycoprotein 2, tandem duplicate 3	O	zona pellucida glycoprotein 2, tandem duplicate 3|zona pellucida glycoprotein 2.3	20180630	-	0			0			1	57829	ZP4	1	57829	ZP4	1
7955	114440	zp2.6	-	fc33d01|zgc:111913|zgc:111918|zp2|zp2.4|zp2c	ZFIN:ZDB-GENE-090306-2|Ensembl:ENSDARG00000091409|Vega:OTTDARG00000037144	20	-	zona pellucida glycoprotein 2, tandem duplicate 6	protein-coding	zp2.6	zona pellucida glycoprotein 2, tandem duplicate 6	O	zona pellucida glycoprotein 2, tandem duplicate 6|zona pellucida glycoprotein 2, tandem duplicate 4|zona pellucida glycoprotein 2.4|zona pellucida glycoprotein 2.6	20180630	-	0			0			0			0			1
7955	114441	ncam2	-	sb:eu836|zOCAM	ZFIN:ZDB-GENE-010822-1|Ensembl:ENSDARG00000017466|Vega:OTTDARG00000025773	9	-	neural cell adhesion molecule 2	protein-coding	ncam2	neural cell adhesion molecule 2	O	neural cell adhesion molecule 2	20180627	-	1	4685	NCAM2	1	4685	NCAM2	1	4685	NCAM2	1	4685	NCAM2	1
7955	114442	ncam1b	-	ncam3|zPCAM	ZFIN:ZDB-GENE-010822-2|Ensembl:ENSDARG00000007220|Vega:OTTDARG00000020706	15	-	neural cell adhesion molecule 1b	protein-coding	ncam1b	neural cell adhesion molecule 1b	O	neural cell adhesion molecule 1b|neural cell adhesion molecule 3	20180627	-	1	4684	NCAM1	0			0			1	4684	NCAM1	1
7955	114445	ube2ia	-	Ubc9-2|ube2i2|ube2ib	ZFIN:ZDB-GENE-010607-1|Ensembl:ENSDARG00000052649|Vega:OTTDARG00000035047	3	-	ubiquitin-conjugating enzyme E2Ia	protein-coding	ube2ia	ubiquitin-conjugating enzyme E2Ia	O	SUMO-conjugating enzyme UBC9-B|RING-type E3 SUMO transferase UBC9-B|SUMO-protein ligase B|ubiquitin carrier protein 9-B|ubiquitin carrier protein I-B|ubiquitin-conjugating enzyme E2 I-B|ubiquitin-conjugating enzyme E2I2|ubiquitin-protein ligase I-B	20180627	-	1	7329	UBE2I	1	7329	UBE2I	1	7329	UBE2I	1	7329	UBE2I	1
7955	114446	dlg1	-	Dlgh1|SAP-97A|wu:fc34d02|zgc:55810	ZFIN:ZDB-GENE-010724-8|Ensembl:ENSDARG00000009677|Vega:OTTDARG00000019773	6	-	discs, large homolog 1 (Drosophila)	protein-coding	dlg1	discs, large homolog 1 (Drosophila)	O	disks large homolog 1|SAP97A|synapse-associated protein 97A	20180627	-	1	1739	DLG1	1	1739	DLG1	0			1	1739	DLG1	1
7955	114447	cxcr4b	-	CXCR4|cb403|zgc:109863	ZFIN:ZDB-GENE-010614-1|Ensembl:ENSDARG00000041959|Vega:OTTDARG00000029013	9	-	chemokine (C-X-C motif), receptor 4b	protein-coding	cxcr4b	chemokine (C-X-C motif), receptor 4b	O	C-X-C chemokine receptor type 4|drCXCR4b1|ody|odysseus	20180708	-	1	7852	CXCR4	1	7852	CXCR4	1	7852	CXCR4	1	7852	CXCR4	1
7955	114452	blzf1	-	Golgin45|fe06a04|wu:fe06a04|zgc:66280|zgc:85871	ZFIN:ZDB-GENE-010724-1|Ensembl:ENSDARG00000011299|Vega:OTTDARG00000029776	1	-	basic leucine zipper nuclear factor 1	protein-coding	blzf1	basic leucine zipper nuclear factor 1	O	golgin-45	20180703	-	1	8548	BLZF1	1	8548	BLZF1	1	8548	BLZF1	1	8548	BLZF1	1
7955	114453	cebp1	-	c/ebp1|cb1070|unp1282	ZFIN:ZDB-GENE-010611-1|Ensembl:ENSDARG00000101096|Vega:OTTDARG00000043766	24	-	CCAAT/enhancer binding protein (C/EBP) 1	protein-coding	cebp1	CCAAT/enhancer binding protein (C/EBP) 1	O	CCAAT/enhancer binding protein (C/EBP) 1	20180627	-	0			0			0			0			1
7955	114454	copb2	-	sb:cb121|wu:fb30f06	ZFIN:ZDB-GENE-010724-7|Ensembl:ENSDARG00000038743|Vega:OTTDARG00000019929	2	-	coatomer protein complex, subunit beta 2	protein-coding	copb2	coatomer protein complex, subunit beta 2	O	coatomer subunit beta'|dop|dopey	20180627	-	1	9276	COPB2	1	9276	COPB2	1	9276	COPB2	1	9276	COPB2	1
7955	114456	arpc4	-	fa07b12|wu:fa07b12|zgc:77932	ZFIN:ZDB-GENE-010724-9|Ensembl:ENSDARG00000054063|Vega:OTTDARG00000019895	6	-	actin related protein 2/3 complex, subunit 4	protein-coding	arpc4	actin related protein 2/3 complex, subunit 4	O	actin related protein 2/3 complex subunit 4	20180703	-	1	10093	ARPC4	1	10093	ARPC4	0			1	10093	ARPC4	1
7955	114457	atp1b2b	-	cb712	ZFIN:ZDB-GENE-010718-1|Ensembl:ENSDARG00000034424|Vega:OTTDARG00000018476	5	-	ATPase Na+/K+ transporting subunit beta 2b	protein-coding	atp1b2b	ATPase Na+/K+ transporting subunit beta 2b	O	ATPase Na+/K+ transporting subunit beta 2b|ATPase, Na+/K+ transporting, beta 2b polypeptide	20180627	-	1	482	ATP1B2	1	482	ATP1B2	0			1	482	ATP1B2	1
7955	114461	tnfrsfa	-	OTR|tnf|wu:fc27c09	ZFIN:ZDB-GENE-010802-1|Ensembl:ENSDARG00000004451|Vega:OTTDARG00000031477	21	-	tumor necrosis factor receptor superfamily, member a	protein-coding	tnfrsfa	tumor necrosis factor receptor superfamily, member a	O	tumor necrosis factor receptor superfamily, member a	20180627	-	0			0			0			0			1
7955	114462	gng3	-	[g]3|wu:fj56b02|zgc:92852	ZFIN:ZDB-GENE-010705-1|Ensembl:ENSDARG00000009553|Vega:OTTDARG00000034749	21	-	guanine nucleotide binding protein (G protein), gamma 3	protein-coding	gng3	guanine nucleotide binding protein (G protein), gamma 3	O	guanine nucleotide-binding protein G(I)/G(S)/G(O) subunit gamma-3	20180627	-	1	2785	GNG3	1	2785	GNG3	1	2785	GNG3	1	2785	GNG3	1
7955	114463	mafbb	-	SMaf2|krml2|krml2.2	ZFIN:ZDB-GENE-010605-4|Ensembl:ENSDARG00000070542|Vega:OTTDARG00000027655	11	-	v-maf avian musculoaponeurotic fibrosarcoma oncogene homolog Bb	protein-coding	mafbb	v-maf avian musculoaponeurotic fibrosarcoma oncogene homolog Bb	O	transcription factor MafB|Kreisler maf-related leucine zipper homolog 2.2|v-maf musculoaponeurotic fibrosarcoma oncogene family, protein B, duplicate b	20180627	-	1	9935	MAFB	0			0			1	9935	MAFB	1
7955	114464	sec22ba	-	sec22l1|sec22l1a|wu:fb53h12|wu:fc15g01|zgc:56278	ZFIN:ZDB-GENE-010724-3|Ensembl:ENSDARG00000030108|Vega:OTTDARG00000019597	2	-	SEC22 homolog B, vesicle trafficking protein a	protein-coding	sec22ba	SEC22 homolog B, vesicle trafficking protein a	O	vesicle-trafficking protein SEC22b-A|SEC22 vesicle trafficking protein homolog B, a|SEC22 vesicle-trafficking protein homolog B-A|SEC22, vesicle trafficking protein-like 1A	20180703	-	1	9554	SEC22B	0			0			1	9554	SEC22B	1
7955	114465	ceacam1	-	hm:zeh0068|zeh0068	ZFIN:ZDB-GENE-010724-14|Ensembl:ENSDARG00000041119|Vega:OTTDARG00000024022	16	-	carcinoembryonic antigen-related cell adhesion molecule 1	protein-coding	ceacam1	carcinoembryonic antigen-related cell adhesion molecule 1	O	carcinoembryonic antigen-related cell adhesion molecule 5	20180627	-	1	634	CEACAM1	1	1048	CEACAM5	0			2	634;1048	CEACAM1;CEACAM5	1
7955	114466	tnfsf10l	-	dl1a|wu:fc12f06	ZFIN:ZDB-GENE-010801-1|Ensembl:ENSDARG00000004196|Vega:OTTDARG00000020117	7	-	TNF superfamily member 10, like	protein-coding	tnfsf10l	TNF superfamily member 10, like	O	TNF superfamily member 10, like|TNFSF10-2|TRAIL-like|death ligand 1a|tumor necrosis factor (ligand) superfamily, member 10 like	20180627	-	1	8743	TNFSF10	0			0			1	8743	TNFSF10	1
7955	114467	mafa	-	Z-cmaf|c-Maf|fl13d12|maf|wu:fl13d12	ZFIN:ZDB-GENE-010605-2|Ensembl:ENSDARG00000015890|Vega:OTTDARG00000023427	18	-	v-maf avian musculoaponeurotic fibrosarcoma oncogene homolog a (paralog a)	protein-coding	mafa	v-maf avian musculoaponeurotic fibrosarcoma oncogene homolog a (paralog a)	O	transcription factor Maf|proto-oncogene c-maf|v-maf musculoaponeurotic fibrosarcoma oncogene homolog	20180708	-	1	4094	MAF	0			1	4094	MAF	1	4094	MAF	1
7955	114549	ache	-	zgc:92550	ZFIN:ZDB-GENE-010906-1|Ensembl:ENSDARG00000031796|Vega:OTTDARG00000020126	7	-	acetylcholinesterase	protein-coding	ache	acetylcholinesterase	O	acetylcholinesterase|ziehharmonika|zim	20180627	-	1	43	ACHE	1	43	ACHE	1	43	ACHE	1	43	ACHE	1
7955	114550	ednraa	-	Ednra2|ednr-a|ednra|wu:fb75g12	ZFIN:ZDB-GENE-010906-2|Ensembl:ENSDARG00000011876|Vega:OTTDARG00000027076	1	-	endothelin receptor type Aa	protein-coding	ednraa	endothelin receptor type Aa	O	endothelin-1 receptor|endothelin receptor A|endothelin receptor type A|endothelin type-A receptor 2|etID40953.1	20180627	-	1	1909	EDNRA	1	1909	EDNRA	1	1909	EDNRA	1	1909	EDNRA	1
7955	114551	pklr	-	wu:fd15e01|wu:fi37e08	ZFIN:ZDB-GENE-010907-1|Ensembl:ENSDARG00000042010	16	-	pyruvate kinase L/R	protein-coding	pklr	pyruvate kinase L/R	O	pyruvate kinase PKLR|pyruvate kinase, liver and RBC	20180627	-	1	5313	PKLR	1	5313	PKLR	0			1	5313	PKLR	1
7955	114833	mitfb	-	-	ZFIN:ZDB-GENE-010919-1|Ensembl:ENSDARG00000037833	23	-	microphthalmia-associated transcription factor b	protein-coding	mitfb	microphthalmia-associated transcription factor b	O	microphthalmia-associated transcription factor|Mitf1	20180627	-	1	4286	MITF	1	4286	MITF	1	4286	MITF	1	4286	MITF	1
7955	114834	tfe3a	-	cb873|zgc:109815	ZFIN:ZDB-GENE-010919-2|Ensembl:ENSDARG00000098903|Vega:OTTDARG00000026276	8	-	transcription factor binding to IGHM enhancer 3a	protein-coding	tfe3a	transcription factor binding to IGHM enhancer 3a	O	transcription factor E3	20180627	-	1	7030	TFE3	1	7030	TFE3	0			1	7030	TFE3	1
7955	116517	adh5	-	ADH3|fb60b11|wu:fb60b11	ZFIN:ZDB-GENE-011003-1|Ensembl:ENSDARG00000080010|Vega:OTTDARG00000034950	14	-	alcohol dehydrogenase 5	protein-coding	adh5	alcohol dehydrogenase 5	O	alcohol dehydrogenase class-3|gsnor	20180627	-	1	128	ADH5	1	128	ADH5	0			1	128	ADH5	1
7955	116713	aldh1a2	-	fb50h01|raldh2	ZFIN:ZDB-GENE-011010-3|Ensembl:ENSDARG00000053493|Vega:OTTDARG00000020177	7	-	aldehyde dehydrogenase 1 family, member A2	protein-coding	aldh1a2	aldehyde dehydrogenase 1 family, member A2	O	retinal dehydrogenase 2|neckless|nls|no-fin|nof|retinaldehyde dehydrogenase 2	20180627	-	1	8854	ALDH1A2	1	8854	ALDH1A2	1	8854	ALDH1A2	1	8854	ALDH1A2	1
7955	116990	sox32	-	10J3|226D7|CG569|cas|cb527	ZFIN:ZDB-GENE-011026-1|Ensembl:ENSDARG00000100591	7	-	SRY (sex determining region Y)-box 32	protein-coding	sox32	SRY (sex determining region Y)-box 32	O	SRY (sex determining region Y)-box 32|SRY-box containing gene 32|casanova	20180627	-	0			0			0			0			1
7955	116991	ugdh	-	ik:tdsubc_2a8|sb:eu659|tdsubc_2a8|xx:tdsubc_2a8	ZFIN:ZDB-GENE-011022-1|Ensembl:ENSDARG00000019838|Vega:OTTDARG00000021686	1	-	UDP-glucose 6-dehydrogenase	protein-coding	ugdh	UDP-glucose 6-dehydrogenase	O	UDP-glucose 6-dehydrogenase|UDP-glucose dehydrogenase|jek|jekyll	20180627	-	1	7358	UGDH	1	7358	UGDH	1	7358	UGDH	1	7358	UGDH	1
7955	116992	smad6a	-	madh6|smad6|wu:fb22g05	ZFIN:ZDB-GENE-011015-1|Ensembl:ENSDARG00000053209|Vega:OTTDARG00000043864	7	-	SMAD family member 6a	protein-coding	smad6a	SMAD family member 6a	O	SMAD family member 6a|MAD homolog 6	20180627	-	1	4091	SMAD6	0			1	4091	SMAD6	1	4091	SMAD6	1
7955	116993	vcana	-	br146|cspg2|cspg2a|sb:cb63|versican	ZFIN:ZDB-GENE-011023-1|Ensembl:ENSDARG00000103515	5	-	versican a	protein-coding	vcana	versican a	O	chondroitin sulfate proteoglycan 2|chondroitin sulfate proteoglycan 2a	20180627	-	1	1462	VCAN	0			0			1	1462	VCAN	1
7955	116994	cct6a	-	fa95c01|wu:fa95c01	ZFIN:ZDB-GENE-011018-2|Ensembl:ENSDARG00000021252|Vega:OTTDARG00000031682	21	-	chaperonin containing TCP1, subunit 6A (zeta 1)	protein-coding	cct6a	chaperonin containing TCP1, subunit 6A (zeta 1)	O	T-complex protein 1 subunit zeta	20180703	-	1	908	CCT6A	1	908	CCT6A	2	10693;908	CCT6B;CCT6A	2	908;10693	CCT6A;CCT6B	1
7955	117234	mab21l2	-	id:ibd3414	ZFIN:ZDB-GENE-011101-3|Ensembl:ENSDARG00000015266|Vega:OTTDARG00000019469	1	-	mab-21-like 2	protein-coding	mab21l2	mab-21-like 2	O	protein mab-21-like 2|unm_au10	20180627	-	1	10586	MAB21L2	1	10586	MAB21L2	1	10586	MAB21L2	1	10586	MAB21L2	1
7955	117506	efna3b	-	D160|efna3|ephrin-A3|zgc:100772	ZFIN:ZDB-GENE-011108-1|Ensembl:ENSDARG00000098295|Vega:OTTDARG00000036469	16	-	ephrin-A3b	protein-coding	efna3b	ephrin-A3b	O	ephrin-A3|ephrin A3	20180627	-	1	1944	EFNA3	0			1	1944	EFNA3	1	1944	EFNA3	1
7955	117507	prkci	-	aPKC[l]|hal|has	ZFIN:ZDB-GENE-011105-1|Ensembl:ENSDARG00000021225|Vega:OTTDARG00000019947	2	-	protein kinase C, iota	protein-coding	prkci	protein kinase C, iota	O	protein kinase C iota type|aPKC-lambda/iota|atypical protein kinase C-lambda/iota|heart and soul protein|nPKC-iota	20180627	-	1	5584	PRKCI	1	5584	PRKCI	1	5584	PRKCI	1	5584	PRKCI	1
7955	117508	klf2a	-	etID35223.22|fb08e06|wu:fb08e06	ZFIN:ZDB-GENE-011109-1|Ensembl:ENSDARG00000042667|Vega:OTTDARG00000012022	22	-	Kruppel-like factor 2a	protein-coding	klf2a	Kruppel-like factor 2a	O	Krueppel-like factor 2	20180627	-	1	10365	KLF2	0			1	10365	KLF2	1	10365	KLF2	1
7955	117509	klf2b	-	cb125|sb:cb125|zgc:91780	ZFIN:ZDB-GENE-011109-2|Ensembl:ENSDARG00000040432|Vega:OTTDARG00000035295	2	-	Kruppel-like factor 2b	protein-coding	klf2b	Kruppel-like factor 2b	O	Kruppel-like factor 2b	20180627	-	1	10365	KLF2	0			1	10365	KLF2	1	10365	KLF2	1
7955	117510	sfrp5	-	D144|frp1|zgc:101849	ZFIN:ZDB-GENE-011108-2|Ensembl:ENSDARG00000039041|Vega:OTTDARG00000035464	13	-	secreted frizzled-related protein 5	protein-coding	sfrp5	secreted frizzled-related protein 5	O	secreted frizzled-related protein 5|sfrp1	20180708	-	1	6425	SFRP5	1	6425	SFRP5	0			1	6425	SFRP5	1
7955	117603	klf3	-	klf12	ZFIN:ZDB-GENE-011116-1|Ensembl:ENSDARG00000015495|Vega:OTTDARG00000019398	1	-	Kruppel-like factor 3 (basic)	protein-coding	klf3	Kruppel-like factor 3 (basic)	O	Krueppel-like factor 3|Kruppel-like factor 12	20180603	-	1	51274	KLF3	0			1	51274	KLF3	1	51274	KLF3	1
7955	117604	ywhag1	-	cb47|fd20c02|wu:fd20c02|wu:fj53d01|ywhag|zgc:73131	ZFIN:ZDB-GENE-011115-1|Ensembl:ENSDARG00000067626|Vega:OTTDARG00000035302	5	-	3-monooxygenase/tryptophan 5-monooxygenase activation protein, gamma polypeptide 1	protein-coding	ywhag1	3-monooxygenase/tryptophan 5-monooxygenase activation protein, gamma polypeptide 1	O	14-3-3 protein gamma-1	20180627	-	1	7532	YWHAG	0			1	7532	YWHAG	1	7532	YWHAG	1
7955	118437	gpc4	-	chunp6920|fc47a08|fe05f10|gpc4,|gpc4/6|gpc6|kny|knypek|wu:fc47a08|wu:fe05f10|zgc:194854	ZFIN:ZDB-GENE-011119-1|Ensembl:ENSDARG00000015472|Vega:OTTDARG00000027978	14	-	glypican 4	protein-coding	gpc4	glypican 4	O	glypican-4	20180708	-	1	2239	GPC4	1	2239	GPC4	1	2239	GPC4	1	2239	GPC4	1
7955	140421	jag1a	-	cb243|jag1|sb:cb243|serrateC	ZFIN:ZDB-GENE-011128-2|Ensembl:ENSDARG00000030289|Vega:OTTDARG00000027091	1	-	jagged 1a	protein-coding	jag1a	jagged 1a	O	protein jagged-1a|jagged1	20180627	-	1	182	JAG1	0			0			1	182	JAG1	1
7955	140422	jag2b	-	jag2|serB|zgc:152855	ZFIN:ZDB-GENE-011128-3|Ensembl:ENSDARG00000021389|Vega:OTTDARG00000005397	20	-	jagged 2b	protein-coding	jag2b	jagged 2b	O	protein jagged-2|jagged 2|serrateB|unp1068	20180627	-	1	3714	JAG2	1	3714	JAG2	1	3714	JAG2	1	3714	JAG2	1
7955	140423	jag1b	-	jag3|kmi|puc|unp1069	ZFIN:ZDB-GENE-011128-4|Ensembl:ENSDARG00000013168|Vega:OTTDARG00000027795	13	-	jagged 1b	protein-coding	jag1b	jagged 1b	O	protein jagged-1b|jagged3	20180627	-	1	182	JAG1	1	182	JAG1	1	182	JAG1	1	182	JAG1	1
7955	140424	gucy2f	-	RETGC-1|gc1	ZFIN:ZDB-GENE-011128-7|Ensembl:ENSDARG00000025504|Vega:OTTDARG00000020803	15	-	guanylate cyclase 2F, retinal	protein-coding	gucy2f	guanylate cyclase 2F, retinal	O	olfactory guanylyl cyclase GC-D|guanylyl cyclase 1	20180627	-	1	3000	GUCY2D	0			0			1	3000	GUCY2D	1
7955	140425	gc2	-	RETGC-2	ZFIN:ZDB-GENE-011128-8|Ensembl:ENSDARG00000018329|Vega:OTTDARG00000020290	7	-	guanylyl cyclase 2	protein-coding	gc2	guanylyl cyclase 2	O	retinal guanylyl cyclase 2|Gucy2f	20180703	-	0			1	2986	GUCY2F	1	2986	GUCY2F	1	2986	GUCY2F	1
7955	140426	gucy2d	-	GUCY2d1|RETGC-3|gc3	ZFIN:ZDB-GENE-011128-9|Ensembl:ENSDARG00000026820|Vega:OTTDARG00000019027	5	-	guanylate cyclase 2D, retinal	protein-coding	gucy2d	guanylate cyclase 2D, retinal	O	guanylyl cyclase 3|zat|zatoichi	20180627	-	1	3000	GUCY2D	1	3000	GUCY2D	0			1	3000	GUCY2D	1
7955	140427	hsf2	-	zfHSF2	ZFIN:ZDB-GENE-011128-1|Ensembl:ENSDARG00000053097|Vega:OTTDARG00000002262	20	-	heat shock transcription factor 2	protein-coding	hsf2	heat shock transcription factor 2	O	heat shock factor protein 2|heat shock factor 2|zK150H13.1.1 (heat shock factor 2)	20180627	-	1	3298	HSF2	1	3298	HSF2	1	3298	HSF2	1	3298	HSF2	1
7955	140428	gnat1	-	fk56e06|wu:fk56e06	ZFIN:ZDB-GENE-011128-11|Ensembl:ENSDARG00000044199|Vega:OTTDARG00000019911	6	-	guanine nucleotide binding protein (G protein), alpha transducing activity polypeptide 1	protein-coding	gnat1	guanine nucleotide binding protein (G protein), alpha transducing activity polypeptide 1	O	guanine nucleotide-binding protein G(t) subunit alpha-1|Galpha t1|rod transducin alpha subunit|transducin alpha (rod)	20180627	-	1	2779	GNAT1	1	2779	GNAT1	1	2779	GNAT1	1	2779	GNAT1	1
7955	140429	gnat2	-	-	ZFIN:ZDB-GENE-011128-10|Ensembl:ENSDARG00000042529|Vega:OTTDARG00000028798	8	-	guanine nucleotide binding protein (G protein), alpha transducing activity polypeptide 2	protein-coding	gnat2	guanine nucleotide binding protein (G protein), alpha transducing activity polypeptide 2	O	guanine nucleotide-binding protein G(t) subunit alpha-2|GNAT3|Galpha t2|T alpha C|Tc alpha|cone transducin alpha subunit|no optokinetic response f|nof|transducin alpha (cone)	20180627	-	1	2780	GNAT2	1	2780	GNAT2	1	2780	GNAT2	1	2780	GNAT2	1
7955	140430	guca1a	-	gcap1	ZFIN:ZDB-GENE-011128-5|Ensembl:ENSDARG00000010454|Vega:OTTDARG00000008249	4	-	guanylate cyclase activator 1A	protein-coding	guca1a	guanylate cyclase activator 1A	O	guanylyl cyclase-activating protein 1	20180627	-	1	2978	GUCA1A	0			0			1	2978	GUCA1A	1
7955	140431	guca1b	-	gcap2	ZFIN:ZDB-GENE-011128-6|Ensembl:ENSDARG00000013393|Vega:OTTDARG00000028129	23	-	guanylate cyclase activator 1B	protein-coding	guca1b	guanylate cyclase activator 1B	O	guanylyl cyclase-activating protein 2	20180627	-	1	2979	GUCA1B	1	2979	GUCA1B	1	2979	GUCA1B	1	2979	GUCA1B	1
7955	140512	CYTB	-	mtcyb	ZFIN:ZDB-GENE-011205-17	MT	-	cytochrome b	protein-coding	mt-cyb	cytochrome b, mitochondrial	O	-	20180205	-	0			1	4519	CYTB	0			1	4519	CYTB	1
7955	140519	ATP6	-	mtatp6	ZFIN:ZDB-GENE-011205-18	MT	-	ATP synthase 6	protein-coding	mt-atp6	ATP synthase 6, mitochondrial	O	ATP synthase 6|ATP synthase F0 subunit 6	20180603	-	0			1	4508	ATP6	0			1	4508	ATP6	1
7955	140520	ATP8	-	mtatp8	ZFIN:ZDB-GENE-011205-19	MT	-	ATP synthase 8	protein-coding	mt-atp8	ATP synthase 8, mitochondrial	O	ATP synthase 8|ATP synthase F0 subunit 8	20180603	-	0			0			0			0			1
7955	140531	ND1	-	mtnd1	ZFIN:ZDB-GENE-011205-7	MT	-	NADH dehydrogenase subunit 1	protein-coding	mt-nd1	NADH dehydrogenase 1, mitochondrial	O	-	20180603	-	0			1	4535	ND1	0			1	4535	ND1	1
7955	140532	ND2	-	mtnd2	ZFIN:ZDB-GENE-011205-8	MT	-	NADH dehydrogenase subunit 2	protein-coding	mt-nd2	NADH dehydrogenase 2, mitochondrial	O	-	20180205	-	0			1	4536	ND2	0			1	4536	ND2	1
7955	140533	ND3	-	mtnd3	ZFIN:ZDB-GENE-011205-9	MT	-	NADH dehydrogenase subunit 3	protein-coding	mt-nd3	NADH dehydrogenase 3, mitochondrial	O	-	20180603	-	0			1	4537	ND3	0			1	4537	ND3	1
7955	140534	ND4	-	mtnd4	ZFIN:ZDB-GENE-011205-10	MT	-	NADH dehydrogenase subunit 4	protein-coding	mt-nd4	NADH dehydrogenase 4, mitochondrial	O	-	20180603	-	0			1	4538	ND4	0			1	4538	ND4	1
7955	140535	ND5	-	mtnd5	ZFIN:ZDB-GENE-011205-12	MT	-	NADH dehydrogenase subunit 5	protein-coding	mt-nd5	NADH dehydrogenase 5, mitochondrial	O	-	20180205	-	0			1	4540	ND5	0			1	4540	ND5	1
7955	140536	ND6	-	mtnd6	ZFIN:ZDB-GENE-011205-13	MT	-	NADH dehydrogenase subunit 6	protein-coding	mt-nd6	NADH dehydrogenase 6, mitochondrial	O	-	20180603	-	0			0			0			0			1
7955	140538	ND4L	-	mtnd4l	ZFIN:ZDB-GENE-011205-11	MT	-	NADH dehydrogenase subunit 4L	protein-coding	mt-nd4l	NADH dehydrogenase 4L, mitochondrial	O	-	20180603	-	0			0			0			0			1
7955	140539	COX1	-	mtco1	ZFIN:ZDB-GENE-011205-14	MT	-	cytochrome c oxidase subunit I	protein-coding	mt-co1	cytochrome c oxidase I, mitochondrial	O	-	20180603	-	0			1	4512	COX1	0			1	4512	COX1	1
7955	140540	COX2	-	mtco2	ZFIN:ZDB-GENE-011205-15	MT	-	cytochrome c oxidase subunit II	protein-coding	mt-co2	cytochrome c oxidase II, mitochondrial	O	-	20180603	-	0			1	4513	COX2	0			1	4513	COX2	1
7955	140541	COX3	-	mtco3	ZFIN:ZDB-GENE-011205-16	MT	-	cytochrome c oxidase subunit III	protein-coding	mt-co3	cytochrome c oxidase III, mitochondrial	O	-	20180603	-	0			1	4514	COX3	0			1	4514	COX3	1
7955	140599	vim	-	cb28	ZFIN:ZDB-GENE-011212-3|Ensembl:ENSDARG00000010008|Vega:OTTDARG00000032046	24	-	vimentin	protein-coding	vim	vimentin	O	vimentin	20180627	-	1	7431	VIM	1	7431	VIM	1	7431	VIM	1	7431	VIM	1
7955	140613	her9	-	wu:fc30a03|zgc:100766	ZFIN:ZDB-GENE-011213-1|Ensembl:ENSDARG00000056438|Vega:OTTDARG00000021294	23	-	hairy-related 9	protein-coding	her9	hairy-related 9	O	transcription factor HES-4|Hes1a	20180627	-	1	57801	HES4	0			1	57801	HES4	1	57801	HES4	1
7955	140614	xbp1	-	cb918|id:ibd1195|treb5|trebf|wu:fb02h05|wu:fb63f10|xbp1a|xbp1b	ZFIN:ZDB-GENE-011210-2|Ensembl:ENSDARG00000035622|Vega:OTTDARG00000017383	5	-	X-box binding protein 1	protein-coding	xbp1	X-box binding protein 1	O	X-box-binding protein 1|X-box binding protein 1B	20180627	-	1	7494	XBP1	0			1	7494	XBP1	1	7494	XBP1	1
7955	140615	fads2	-	DRD5/D6|Fadsd6|wu:fb64c04|wu:fb69e08|zgc:112502	ZFIN:ZDB-GENE-011212-1|Ensembl:ENSDARG00000019532|Vega:OTTDARG00000035680	25	-	fatty acid desaturase 2	protein-coding	fads2	fatty acid desaturase 2	O	fatty acid desaturase 2|D5D/D6D fatty acid desaturase|acyl-CoA 6-desaturase|delta(5)/Delta(6) fatty acid desaturase|delta-6 fatty acyl desaturase	20180627	-	1	9415	FADS2	1	9415	FADS2	2	9415;3995	FADS2;FADS3	2	9415;3995	FADS2;FADS3	1
7955	140616	sox10	-	cls/sox10|zgc:100757	ZFIN:ZDB-GENE-011207-1|Ensembl:ENSDARG00000077467|Vega:OTTDARG00000034423	3	-	SRY (sex determining region Y)-box 10	protein-coding	sox10	SRY (sex determining region Y)-box 10	O	transcription factor SOX-10|SRY-box containing gene 10|cls|colorless|colourless|colourless/sox10|golas|gos|sox10b	20180708	-	1	6663	SOX10	1	6663	SOX10	1	6663	SOX10	1	6663	SOX10	1
7955	140617	rab2a	-	cb75|fb57e06|rab2|wu:fb57e06	ZFIN:ZDB-GENE-011212-2|Ensembl:ENSDARG00000020261|Vega:OTTDARG00000019621	2	-	RAB2A, member RAS oncogene family	protein-coding	rab2a	RAB2A, member RAS oncogene family	O	ras-related protein Rab-2A|RAB2, member RAS oncogene family	20180703	-	1	5862	RAB2A	1	5862	RAB2A	1	5862	RAB2A	1	5862	RAB2A	1
7955	140618	tfap2a	-	ap2|ap2a|cb93|fb83f04|fc31a07|wu:fb83f04|wu:fc31a07	ZFIN:ZDB-GENE-011212-6|Ensembl:ENSDARG00000059279	24	-	transcription factor AP-2 alpha	protein-coding	tfap2a	transcription factor AP-2 alpha	O	transcription factor AP-2-alpha|lockjaw|low|mob|mont blanc	20180708	-	1	7020	TFAP2A	1	7020	TFAP2A	1	7020	TFAP2A	1	7020	TFAP2A	1
7955	140619	admp	-	fe05b04|wu:fe05b04	ZFIN:ZDB-GENE-011214-1|Ensembl:ENSDARG00000025372	2	-	anti-dorsalizing morphogenic protein	protein-coding	admp	anti-dorsalizing morphogenic protein	O	anti-dorsalizing morphogenic protein	20180627	-	0			0			0			0			1
7955	140620	prps1a	-	cb96|prps1|wu:fa18f03|wu:fb33h12|wu:fd26g08|zgc:55299|zgc:76932	ZFIN:ZDB-GENE-011212-5|Ensembl:ENSDARG00000015524|Vega:OTTDARG00000018997	5	-	phosphoribosyl pyrophosphate synthetase 1A	protein-coding	prps1a	phosphoribosyl pyrophosphate synthetase 1A	O	ribose-phosphate pyrophosphokinase 1	20180707	-	1	5631	PRPS1	0			0			1	5631	PRPS1	1
7955	140621	casp3a	-	casp3|zgc:100890	ZFIN:ZDB-GENE-011210-1|Ensembl:ENSDARG00000017905|Vega:OTTDARG00000019444	1	-	caspase 3, apoptosis-related cysteine peptidase a	protein-coding	casp3a	caspase 3, apoptosis-related cysteine peptidase a	O	caspase 3, apoptosis-related cysteine peptidase a|caspase 3, apoptosis-related cysteine protease a|caspase 3a	20180627	-	1	836	CASP3	0			0			1	836	CASP3	1
7955	140622	atic	-	cb72|id:ibd1333|wu:fb50b10|wu:fb58a11|wu:fi76g09|wu:fy77g01	ZFIN:ZDB-GENE-011212-4|Ensembl:ENSDARG00000016706|Vega:OTTDARG00000019498	1	-	5-aminoimidazole-4-carboxamide ribonucleotide formyltransferase/IMP cyclohydrolase	protein-coding	atic	5-aminoimidazole-4-carboxamide ribonucleotide formyltransferase/IMP cyclohydrolase	O	bifunctional purine biosynthesis protein PURH	20180630	-	1	471	ATIC	1	471	ATIC	1	471	ATIC	1	471	ATIC	1
7955	140631	nanos3	-	cb725|nanos|nanos1|nos1	ZFIN:ZDB-GENE-011221-1|Ensembl:ENSDARG00000068255|Vega:OTTDARG00000019934	1	-	nanos homolog 3	protein-coding	nanos3	nanos homolog 3	O	nanos homolog 3	20180627	-	1	342977	NANOS3	1	342977	NANOS3	1	342977	NANOS3	1	342977	NANOS3	1
7955	140633	per2	-	fj43b09|wu:fj43b09	ZFIN:ZDB-GENE-011220-2|Ensembl:ENSDARG00000034503|Vega:OTTDARG00000024595	2	-	period circadian clock 2	protein-coding	per2	period circadian clock 2	O	period circadian protein homolog 2|per2a|zper2	20180627	-	1	8864	PER2	1	8864	PER2	0			1	8864	PER2	1
7955	140634	cyp1a	-	cyp1a1|wu:fb63b04|zfCYP1A|zgc:109747	ZFIN:ZDB-GENE-011219-1|Ensembl:ENSDARG00000098315|Vega:OTTDARG00000032407	18	-	cytochrome P450, family 1, subfamily A	protein-coding	cyp1a	cytochrome P450, family 1, subfamily A	O	cytochrome P450 1A1|cytochrome P450, subfamily I, polypeptide 1	20180627	-	1	1543	CYP1A1	1	1543	CYP1A1	2	1544;1543	CYP1A2;CYP1A1	2	1543;1544	CYP1A1;CYP1A2	1
7955	140744	ckbb	-	bck|cb594|ckb|wu:fj36f10|wu:fj37d11	ZFIN:ZDB-GENE-020103-2|Ensembl:ENSDARG00000043257|Vega:OTTDARG00000004927	20	-	creatine kinase, brain b	protein-coding	ckbb	creatine kinase, brain b	O	brain creatine kinase b	20180708	-	1	1152	CKB	1	1152	CKB	1	1152	CKB	1	1152	CKB	1
7955	140746	irx7	-	cb263|iro7|zgc:109841|ziro7	ZFIN:ZDB-GENE-020103-1|Ensembl:ENSDARG00000002601|Vega:OTTDARG00000028238	23	-	iroquois homeobox 7	protein-coding	irx7	iroquois homeobox 7	O	iroquois homeobox 7|iroquois homeobox protein 7	20180627	-	0			0			0			0			1
7955	140747	cxcr4a	-	cb824	ZFIN:ZDB-GENE-020102-1|Ensembl:ENSDARG00000057633|Vega:OTTDARG00000034570	6	-	chemokine (C-X-C motif) receptor 4a	protein-coding	cxcr4a	chemokine (C-X-C motif) receptor 4a	O	chemokine (C-X-C motif) receptor 4a	20180627	-	1	7852	CXCR4	1	7852	CXCR4	1	7852	CXCR4	1	7852	CXCR4	1
7955	140811	psap	-	cb759|wu:fa14a06|wu:fb36e02|wu:fb58g07	ZFIN:ZDB-GENE-020108-1|Ensembl:ENSDARG00000013968|Vega:OTTDARG00000020655	13	-	prosaposin	protein-coding	psap	prosaposin	O	prosaposin	20180627	-	1	5660	PSAP	1	5660	PSAP	0			1	5660	PSAP	1
7955	140814	cebpb	-	c/ebpb|cb380|fe11e05|wu:fe11e05	ZFIN:ZDB-GENE-020111-3|Ensembl:ENSDARG00000042725	8	-	CCAAT enhancer binding protein beta	protein-coding	cebpb	CCAAT enhancer binding protein beta	O	CCAAT/enhancer-binding protein beta|CCAAT/enhancer binding protein (C/EBP), beta	20180627	-	1	1051	CEBPB	0			1	1051	CEBPB	1	1051	CEBPB	1
7955	140815	cebpa	-	c/ebpa|cb1062|fj20f03|unm_sm1120|wu:fj20f03	ZFIN:ZDB-GENE-020111-2|Ensembl:ENSDARG00000036074|Vega:OTTDARG00000020229	7	-	CCAAT enhancer binding protein alpha	protein-coding	cebpa	CCAAT enhancer binding protein alpha	O	CCAAT/enhancer-binding protein alpha|CCAAT/enhancer binding protein (C/EBP), alpha|chunp6777	20180627	-	1	1050	CEBPA	1	1050	CEBPA	1	1050	CEBPA	1	1050	CEBPA	1
7955	140816	cebpg	-	c/ebpg|fc79a10|fi57b02|wu:fc79a10|wu:fi57b02	ZFIN:ZDB-GENE-020111-5|Ensembl:ENSDARG00000036073|Vega:OTTDARG00000020230	7	-	CCAAT enhancer binding protein gamma	protein-coding	cebpg	CCAAT enhancer binding protein gamma	O	CCAAT/enhancer-binding protein gamma|CCAAT/enhancer binding protein (C/EBP), gamma	20180627	-	1	1054	CEBPG	1	1054	CEBPG	1	1054	CEBPG	1	1054	CEBPG	1
7955	140817	cebpd	-	c/ebpd|wu:fa99c04|wu:fb61h03	ZFIN:ZDB-GENE-020111-4|Ensembl:ENSDARG00000087303	24	-	CCAAT enhancer binding protein delta	protein-coding	cebpd	CCAAT enhancer binding protein delta	O	CCAAT/enhancer-binding protein delta|CCAAT/enhancer binding protein (C/EBP), delta	20180627	-	1	1052	CEBPD	1	1052	CEBPD	1	1052	CEBPD	1	1052	CEBPD	1
7955	140818	ptpra	-	RPTP[a]	ZFIN:ZDB-GENE-020107-1|Ensembl:ENSDARG00000001769|Vega:OTTDARG00000034741	21	-	protein tyrosine phosphatase, receptor type, A	protein-coding	ptpra	protein tyrosine phosphatase, receptor type, A	O	receptor-type tyrosine-protein phosphatase alpha|protein-tyrosine phosphatase alpha	20180627	-	1	5786	PTPRA	1	5786	PTPRA	1	5786	PTPRA	1	5786	PTPRA	1
7955	140819	ptprfa	-	LAR|ptprf	ZFIN:ZDB-GENE-020107-2|Ensembl:ENSDARG00000103479	6	-	protein tyrosine phosphatase, receptor type, f, a	protein-coding	ptprfa	protein tyrosine phosphatase, receptor type, f, a	O	receptor-type tyrosine-protein phosphatase F|zf-LAR	20180627	-	1	5792	PTPRF	1	5792	PTPRF	1	5792	PTPRF	1	5792	PTPRF	1
7955	140820	ptprsa	-	RPTP[s]|RPTPsigma|ptprs|zf-RPTP[s]	ZFIN:ZDB-GENE-020107-3|Ensembl:ENSDARG00000059738|Vega:OTTDARG00000029056	22	-	protein tyrosine phosphatase, receptor type, s, a	protein-coding	ptprsa	protein tyrosine phosphatase, receptor type, s, a	O	receptor-type tyrosine-protein phosphatase S|receptor-type tyrosine-protein phosphatase sigma a	20180627	-	0			1	5802	PTPRS	0			1	5802	PTPRS	1
7955	142985	gbx1	-	cb619|fj77a06|wu:fj77a06	ZFIN:ZDB-GENE-020117-2|Ensembl:ENSDARG00000071418|Vega:OTTDARG00000028677	24	-	gastrulation brain homeobox 1	protein-coding	gbx1	gastrulation brain homeobox 1	O	homeobox protein GBX-1	20180627	-	1	2636	GBX1	1	2636	GBX1	1	2636	GBX1	1	2636	GBX1	1
7955	142986	ptk2ab	-	fak|fak1a|ptk2|ptk2.1|ptk2a|wu:fa18c04|zgc:66114	ZFIN:ZDB-GENE-020114-1|Ensembl:ENSDARG00000004672|Vega:OTTDARG00000021096	16	-	protein tyrosine kinase 2ab	protein-coding	ptk2ab	protein tyrosine kinase 2ab	O	focal adhesion kinase 1|faka|focal adhesion kinase|protein tyrosine kinase 2.1|protein tyrosine kinase 2a	20180627	-	1	5747	PTK2	1	5747	PTK2	1	5747	PTK2	1	5747	PTK2	1
7955	142987	dmbx1a	-	dmbx1|etID309750.1|mbx|otx3|pox1|zMbx1	ZFIN:ZDB-GENE-020117-1|Ensembl:ENSDARG00000009922|Vega:OTTDARG00000025835	2	-	diencephalon/mesencephalon homeobox 1a	protein-coding	dmbx1a	diencephalon/mesencephalon homeobox 1a	O	diencephalon/mesencephalon homeobox protein 1-A|diencephalon/mesencephalon-expressed brain homeobox gene 1|homeoprotein Mbx|orthodenticle homolog 3|paired homeobox protein 1	20180627	-	1	127343	DMBX1	0			1	127343	DMBX1	1	127343	DMBX1	1
7955	170445	pknox1.2	-	knotted|pbx|prep1.2	ZFIN:ZDB-GENE-020123-1|Ensembl:ENSDARG00000036542|Vega:OTTDARG00000019438	1	-	pbx/knotted 1 homeobox 1.2	protein-coding	pknox1.2	pbx/knotted 1 homeobox 1.2	O	homeobox protein PKNOX1|pbx/knotted 1 homeobox 1.2	20180627	-	1	5316	PKNOX1	1	5316	PKNOX1	0			1	5316	PKNOX1	1
7955	170446	meis1b	-	cb224|id:ibd5078|meis1|meis1.1|wu:fb38b03|wu:fc02e11|wu:fd12a02	ZFIN:ZDB-GENE-020122-1|Ensembl:ENSDARG00000012078|Vega:OTTDARG00000020656	13	-	Meis homeobox 1 b	protein-coding	meis1b	Meis homeobox 1 b	O	homeobox protein Meis1|etID37540.13|myeloid ecotropic viral integration 1	20180627	-	1	4211	MEIS1	0			0			1	4211	MEIS1	1
7955	170450	gria2a	-	glur2a|gria2.1|zfGRIA2[a]	ZFIN:ZDB-GENE-020125-3|Ensembl:ENSDARG00000070173|Vega:OTTDARG00000033294	1	-	glutamate receptor, ionotropic, AMPA 2a	protein-coding	gria2a	glutamate receptor, ionotropic, AMPA 2a	O	glutamate receptor, ionotropic, AMPA 2a|glutamate receptor, ionotropic, AMPA 2.1	20180627	-	1	2891	GRIA2	0			1	2891	GRIA2	1	2891	GRIA2	1
7955	170451	gria2b	-	glur2b|gria2.2|zfGRIA2[b]	ZFIN:ZDB-GENE-020125-4|Ensembl:ENSDARG00000052765|Vega:OTTDARG00000021247	14	-	glutamate receptor, ionotropic, AMPA 2b	protein-coding	gria2b	glutamate receptor, ionotropic, AMPA 2b	O	glutamate receptor 2|glutamate receptor, ionotropic, AMPA 2.2	20180627	-	1	2891	GRIA2	0			1	2891	GRIA2	1	2891	GRIA2	1
7955	170452	gria3a	-	gria3.1|zfGRIA3[a]	ZFIN:ZDB-GENE-020125-5|Ensembl:ENSDARG00000032737|Vega:OTTDARG00000019131	5	-	glutamate receptor, ionotropic, AMPA 3a	protein-coding	gria3a	glutamate receptor, ionotropic, AMPA 3a	O	glutamate receptor, ionotropic, AMPA 3a|glur3a|glutamate receptor, ionotropic, AMPA 3.1	20180627	-	1	2892	GRIA3	1	2892	GRIA3	0			1	2892	GRIA3	1
7955	170454	meis2a	-	fa26d08|meis2.2|wu:fa26d08	ZFIN:ZDB-GENE-020122-2|Ensembl:ENSDARG00000098240	17	-	Meis homeobox 2a	protein-coding	meis2a	Meis homeobox 2a	O	homeobox protein Meis2|myeloid ecotropic viral integration site 2.2|myeloid ecotropic viral integration site 2a	20180627	-	1	4212	MEIS2	1	4212	MEIS2	1	4212	MEIS2	1	4212	MEIS2	1
7955	170455	meis1a	-	meis4.1a|meis4.1b	ZFIN:ZDB-GENE-020122-3|Ensembl:ENSDARG00000002937|Vega:OTTDARG00000019480	1	-	Meis homeobox 1 a	protein-coding	meis1a	Meis homeobox 1 a	O	homeobox protein Meis1|myeloid ecotropic viral integration site 4.1a|myeloid ecotropic viral integration site 4.1b	20180703	-	1	4211	MEIS1	0			0			1	4211	MEIS1	1
7955	170457	s1pr2	-	edg5|mil|s1p2	ZFIN:ZDB-GENE-020123-2|Ensembl:ENSDARG00000036548	3	-	sphingosine-1-phosphate receptor 2	protein-coding	s1pr2	sphingosine-1-phosphate receptor 2	O	sphingosine 1-phosphate receptor 2|S1P receptor 2|S1P receptor Edg-5|endothelial differentiation, sphingolipid G-protein-coupled receptor, 5|miles apart|sphingosine 1-phosphate receptor Edg-5	20180627	-	1	9294	S1PR2	1	9294	S1PR2	1	9294	S1PR2	1	9294	S1PR2	1
7955	170581	cacna1c	-	C-LTCC|isl	ZFIN:ZDB-GENE-020129-1|Ensembl:ENSDARG00000008398|Vega:OTTDARG00000008481	4	-	calcium channel, voltage-dependent, L type, alpha 1C subunit	protein-coding	cacna1c	calcium channel, voltage-dependent, L type, alpha 1C subunit	O	voltage-dependent L-type calcium channel subunit alpha-1C|ZfCav1.2|island beat	20180627	-	1	775	CACNA1C	1	775	CACNA1C	1	775	CACNA1C	1	775	CACNA1C	1
7955	170781	tlx2	-	Tlx-3a|hox11l|tlx3a|tlxA	ZFIN:ZDB-GENE-020208-1|Ensembl:ENSDARG00000011273|Vega:OTTDARG00000027854	14	-	T cell leukemia homeobox 2	protein-coding	tlx2	T cell leukemia homeobox 2	O	T-cell leukemia homeobox protein 2|T-cell leukemia, homeobox 3a	20180627	-	2	3196;30012	TLX2;TLX3	0			0			2	3196;30012	TLX2;TLX3	1
7955	170782	mkrn1	-	fl25h08|wu:fl25h08|zgc:110403	ZFIN:ZDB-GENE-020213-1|Ensembl:ENSDARG00000041665|Vega:OTTDARG00000014557	4	-	makorin, ring finger protein, 1	protein-coding	mkrn1	makorin, ring finger protein, 1	O	probable E3 ubiquitin-protein ligase makorin-1|RING-type E3 ubiquitin transferase makorin-1	20180627	-	1	23608	MKRN1	1	23608	MKRN1	1	7681	MKRN3	2	23608;7681	MKRN1;MKRN3	1
7955	170783	mkrn2	-	hspc070|wu:fb99a04	ZFIN:ZDB-GENE-020213-2|Ensembl:ENSDARG00000007630|Vega:OTTDARG00000043195	11	-	makorin, ring finger protein, 2	protein-coding	mkrn2	makorin, ring finger protein, 2	O	probable E3 ubiquitin-protein ligase makorin-2|RING-type E3 ubiquitin transferase makorin-2	20180627	-	1	23609	MKRN2	1	23609	MKRN2	1	23609	MKRN2	1	23609	MKRN2	1
7955	170784	ube4b	-	UFD2|zgc:109766	ZFIN:ZDB-GENE-020205-1|Ensembl:ENSDARG00000037017|Vega:OTTDARG00000021338	23	-	ubiquitination factor E4B, UFD2 homolog (S. cerevisiae)	protein-coding	ube4b	ubiquitination factor E4B, UFD2 homolog (S. cerevisiae)	O	ubiquitin conjugation factor E4 B|UBE4B-II splice|UBE4B-III splice isoform III	20180703	-	1	10277	UBE4B	1	10277	UBE4B	1	10277	UBE4B	1	10277	UBE4B	1
7955	170846	appb	-	wu:fc43a03|zgc:92771	ZFIN:ZDB-GENE-020220-1|Ensembl:ENSDARG00000055543|Vega:OTTDARG00000025772	9	-	amyloid beta (A4) precursor protein b	protein-coding	appb	amyloid beta (A4) precursor protein b	O	amyloid beta A4 protein|amyloid beta precursor protein b	20180627	-	1	351	APP	1	351	APP	0			1	351	APP	1
7955	170968	nitr1o	-	nitr1|nitr1.10|nitr1.43|nitr1.54|nitr1.55|nitr1.6|nitr1o_4|si:busm1-219h16.12|si:busm1-263j20.6|si:dz219h16.12|si:dz263j20.6	ZFIN:ZDB-GENE-020225-2	7	-	novel immune-type receptor 1o	protein-coding	nitr1o	novel immune-type receptor 1o	O	immune-type receptor 1o|immune-type receptor 1.10|immune-type receptor 1.6|novel immune-type receptor 1	20170408	-	0			0			0			0			1
7955	170970	nitr1n	-	l04c06|nitr1|nitr1.23|nitr1.44|nitr1.8|nitr1o_3|si:busm1-263j20.7|si:dz105l16.8|si:dz263j20.7|wu:fl04c06|zgc:123076	ZFIN:ZDB-GENE-020225-4|Ensembl:ENSDARG00000069773	7	-	novel immune-type receptor 1n	protein-coding	nitr1n	novel immune-type receptor 1n	O	novel immune-type receptor 1n|immune-type receptor|novel immune-type receptor 1|novel immune-type receptor 1.23	20180428	-	0			0			0			0			1
7955	170971	nitr1m	-	nitr1|nitr1.24|nitr1.42|nitr1.45|nitr1.53|nitr1.9|nitr1m_2|nitr1m_5|si:busm1-219h16.10|si:busm1-263j20.8|si:dz219h16.10|si:dz263j20.8	ZFIN:ZDB-GENE-020225-5|Ensembl:ENSDARG00000087631	7	-	novel immune-type receptor 1m	protein-coding	nitr1m	novel immune-type receptor 1m	O	novel immune-type receptor 1m|immune-type receptor|novel immune-type receptor 1|novel immune-type receptor 1.24|novel immune-type receptor 1.9|novel immune-type receptor 1m allele 5	20180409	-	0			0			0			0			1
7955	170984	nitr6a	-	nitr6.1|nitr6.12|nitr6.3|nitr6.4|nitr6.8|nitr6b_3|si:dz150l22.5|si:dz219h16.15|si:dz263j20.3|zgc:123065	ZFIN:ZDB-GENE-020225-42|Ensembl:ENSDARG00000076846|Vega:OTTDARG00000043598	7	-	novel immune-type receptor 6a	protein-coding	nitr6a	novel immune-type receptor 6a	O	novel immune-type receptor 6a|novel immune-type receptor 6.1	20180703	-	0			0			0			0			1
7955	170986	nitr1l	-	nitr|nitr1.11|nitr1.25|nitr1.41|nitr1.46|nitr1.52|nitr1l_2|nitr1l_5|si:busm1-219h16.9|si:busm1-263j20.9|si:dz219h16.9|si:dz263j20.9	ZFIN:ZDB-GENE-020225-7|Ensembl:ENSDARG00000117125	7	-	novel immune-type receptor 1l	protein-coding	nitr1l	novel immune-type receptor 1l	O	novel immune-type receptor 1l|immune-type receptor|novel immune-type receptor 1.11|novel immune-type receptor 1.25|novel immune-type receptor 1l, allele 5	20180409	-	0			0			0			0			1
7955	170990	nitr1d	-	nitr1|nitr1.15|nitr1.22|nitr1.32|nitr1.4|nitr1.47|nitr1.62|nitr1d_3|si:busm1-219h16.1|si:dz219h16.1	ZFIN:ZDB-GENE-020225-11|Ensembl:ENSDARG00000112065	7	-	novel immune-type receptor 1d	protein-coding	nitr1d	novel immune-type receptor 1d	O	novel immune-type receptor 1d|immune-type receptor|novel immune-type receptor 1|novel immune-type receptor 1.15|novel immune-type receptor 1.22	20180409	-	0			0			0			0			1
7955	170994	nitr1a	-	SI:dZ169I8.3|nitr1|nitr1.18|nitr1.19|nitr1.30|nitr1.60|nitr1.64|nitr1a_1|nitr1a_2|si:dz186f8.4	ZFIN:ZDB-GENE-020225-15|Ensembl:ENSDARG00000069848	7	-	novel immune-type receptor 1a	protein-coding	nitr1a	novel immune-type receptor 1a	O	novel immune-type receptor 1a|immune-type receptor|novel immune-type receptor 1|novel immune-type receptor 1.18|novel immune-type receptor 1.19	20180409	-	0			0			0			0			1
7955	170995	nitr1b	-	dZ169I8.4|nitr1.17|nitr1.20|nitr1.30|nitr1.31|nitr1.58|nitr1.65|nitr1b_1|nitr1b_1-2|nitr1b_2|si:dz186f8.5	ZFIN:ZDB-GENE-020225-16|Ensembl:ENSDARG00000115144	7	-	novel immune-type receptor 1b	protein-coding	nitr1b	novel immune-type receptor 1b	O	novel immune-type receptor 1b|dZ169I8.4 (novel protein similar to zebrafish novel immune-type receptors 1)|immune-type receptor|novel immune-type receptor 1|novel immune-type receptor 1.17|novel immune-type receptor 1.20|novel immune-type receptor 1b, allele 1|novel immune-ype receptor 1b, allele 2	20180409	-	0			0			0			0			1
7955	171006	nitr3d	-	SI:dZ169I8.6|nitr3|nitr3r.10|nitr3r.11|nitr3r.2|nitr3r.4|nitr3r.5|nitr3r.6|nitr3r.7|nitr3r.8|si:dz186f8.1	ZFIN:ZDB-GENE-020225-34	7	-	novel immune-type receptor 3d	protein-coding	nitr3d	novel immune-type receptor 3d	O	novel immune-type receptor 3d|immune-type receptor|novel immune-type receptor 3, related 2|novel immune-type receptor 3, related 4	20180127	-	0			0			0			0			1
7955	171094	nek8	-	-	ZFIN:ZDB-GENE-020509-1|Ensembl:ENSDARG00000045626|Vega:OTTDARG00000027921	15	-	NIMA-related kinase 8	protein-coding	nek8	NIMA-related kinase 8	O	serine/threonine-protein kinase Nek8|NIMA (never in mitosis gene a)-related kinase 8|never in mitosis A-related kinase 8|nimA-related protein kinase 8	20180703	-	1	284086	NEK8	1	284086	NEK8	1	284086	NEK8	1	284086	NEK8	1
7955	171465	phc2a	-	cb218|edr2|ph2|ph2[a]|ph2[b]|ph2alpha|ph2beta|phc2	ZFIN:ZDB-GENE-020312-1|Ensembl:ENSDARG00000056695|Vega:OTTDARG00000021293	23	-	polyhomeotic homolog 2a (Drosophila)	protein-coding	phc2a	polyhomeotic homolog 2a (Drosophila)	O	polyhomeotic-like protein 2|early development regulator 2 (homolog of polyhomeotic 2)	20180708	-	1	1912	PHC2	1	1912	PHC2	0			1	1912	PHC2	1
7955	171473	ccng1	-	cb138|fd08g04|sb:cb138|wu:fb07e04|wu:fd08g04|zgc:56595	ZFIN:ZDB-GENE-020322-1|Ensembl:ENSDARG00000076667|Vega:OTTDARG00000027958	14	-	cyclin G1	protein-coding	ccng1	cyclin G1	O	cyclin-G1	20180627	-	1	900	CCNG1	1	900	CCNG1	1	900	CCNG1	1	900	CCNG1	1
7955	171474	il17rd	-	cb208|id:ibd2875|id:ibd5059|sef|zgc:136328	ZFIN:ZDB-GENE-020320-5|Ensembl:ENSDARG00000098359|Vega:OTTDARG00000036376	11	-	interleukin 17 receptor D	protein-coding	il17rd	interleukin 17 receptor D	O	interleukin-17 receptor D|IL-17 receptor D|IL-17RD|similar expression to FGF genes protein	20180627	-	1	54756	IL17RD	1	54756	IL17RD	1	54756	IL17RD	1	54756	IL17RD	1
7955	171477	rbp5	-	cb465|rbp1|rbp1a|wu:fb75e07|zgc:73335	ZFIN:ZDB-GENE-020320-1|Ensembl:ENSDARG00000101481	16	-	retinol binding protein 1a, cellular	protein-coding	rbp5	retinol binding protein 1a, cellular	O	retinol binding protein 1a, cellular|retinol binding protein 1, cellular|retinol binding protein 5, cellular	20180627	-	1	83758	RBP5	0			0			1	83758	RBP5	1
7955	171478	fabp3	-	H-FABP|O-FABP|cb889|fabp11	ZFIN:ZDB-GENE-020318-2|Ensembl:ENSDARG00000023290|Vega:OTTDARG00000026695	19	-	fatty acid binding protein 3, muscle and heart	protein-coding	fabp3	fatty acid binding protein 3, muscle and heart	O	fatty acid-binding protein, heart|fatty acid binding protein 11, oocyte	20180627	-	1	2170	FABP3	1	2170	FABP3	1	2170	FABP3	1	2170	FABP3	1
7955	171479	crabp1a	-	crabp1|zgc:110497	ZFIN:ZDB-GENE-020320-3|Ensembl:ENSDARG00000045926|Vega:OTTDARG00000021151	25	-	cellular retinoic acid binding protein 1a	protein-coding	crabp1a	cellular retinoic acid binding protein 1a	O	cellular retinoic acid-binding protein 1	20180627	-	1	1381	CRABP1	1	1381	CRABP1	0			1	1381	CRABP1	1
7955	171480	crabp2a	-	cb432|cb434|crabp2|sb:cb434|wu:fc51a11|zgc:110496	ZFIN:ZDB-GENE-020320-4|Ensembl:ENSDARG00000073978|Vega:OTTDARG00000042856	16	-	cellular retinoic acid binding protein 2, a	protein-coding	crabp2a	cellular retinoic acid binding protein 2, a	O	cellular retinoic acid binding protein 2, a|etID50793.16	20180627	-	1	1382	CRABP2	1	1382	CRABP2	1	1382	CRABP2	1	1382	CRABP2	1
7955	171481	fabp10a	-	L-FABP|Lb-FABP|Lfabp|Zf-FABP10|fabp10|z-L-BABP|zgc:103719|zgc:92741	ZFIN:ZDB-GENE-020318-1|Ensembl:ENSDARG00000038439|Vega:OTTDARG00000021139	16	-	fatty acid binding protein 10a, liver basic	protein-coding	fabp10a	fatty acid binding protein 10a, liver basic	O	fatty acid-binding protein 10-A, liver basic|L-BABP|fatty acid binding protein 10, liver basic|fatty acid-binding protein 10|fatty acid-binding protein, liver|liver bile acid-binding protein|liver-type FABP|liver-type fatty acid binding protein|small cytosolic protein involved in lipid transport and metabolism|zf-Lb-FABP	20180627	-	0			0			0			0			1
7955	171585	psma6a	-	-	ZFIN:ZDB-GENE-020326-1|Ensembl:ENSDARG00000019398|Vega:OTTDARG00000020185	17	-	proteasome subunit alpha 6a	protein-coding	psma6a	proteasome subunit alpha 6a	O	proteasome subunit alpha type-6|proteasome (prosome, macropain) subunit, alpha type, 6a	20180703	-	1	5687	PSMA6	0			1	5687	PSMA6	1	5687	PSMA6	1
7955	192121	dacha	-	cb907	ZFIN:ZDB-GENE-020402-3|Ensembl:ENSDARG00000010132|Vega:OTTDARG00000019666	21	-	dachshund a	protein-coding	dacha	dachshund a	O	dachshund homolog 2	20180627	-	0			1	117154	DACH2	1	117154	DACH2	1	117154	DACH2	1
7955	192122	dachb	-	zgc:136530	ZFIN:ZDB-GENE-020402-4|Ensembl:ENSDARG00000034785|Vega:OTTDARG00000021510	1	-	dachshund b	protein-coding	dachb	dachshund b	O	dachshund b	20180627	-	0			0			0			0			1
7955	192124	glra3	-	glyRalpha3	ZFIN:ZDB-GENE-020402-1|Ensembl:ENSDARG00000011066	1	-	glycine receptor, alpha 3	protein-coding	glra3	glycine receptor, alpha 3	O	glycine receptor subunit alpha-3	20180603	-	1	8001	GLRA3	1	8001	GLRA3	0			1	8001	GLRA3	1
7955	192125	glra4b	-	glyRalpha4	ZFIN:ZDB-GENE-020402-2|Ensembl:ENSDARG00000058103|Vega:OTTDARG00000015950	5	-	glycine receptor, alpha 4b	protein-coding	glra4b	glycine receptor, alpha 4b	O	glycine receptor, alpha 4b	20180627	-	1	441509	GLRA4	0			0			1	441509	GLRA4	1
7955	192294	tbx6	-	ZF-TBX24|id:ibd5070|tbx24|tbx6r|z.TBX24	ZFIN:ZDB-GENE-020416-5|Ensembl:ENSDARG00000011785|Vega:OTTDARG00000020485	12	-	T-box 6	protein-coding	tbx6	T-box 6	O	T-box transcription factor TBX6|T-box 24|T-box protein 24|T-box protein 6|T-box transcription factor TBX24|fss|fused somites	20180627	-	1	6911	TBX6	0			0			1	6911	TBX6	1
7955	192295	ccna2	-	CycA2|cb671|chunp6924|wu:fi36f03	ZFIN:ZDB-GENE-020418-1|Ensembl:ENSDARG00000011094	14	-	cyclin A2	protein-coding	ccna2	cyclin A2	O	cyclin-A2	20180627	-	1	890	CCNA2	1	890	CCNA2	0			1	890	CCNA2	1
7955	192297	rps5	-	chunp6933|fc74e05|fj57h03|wu:fc74e05|wu:fj57h03	ZFIN:ZDB-GENE-020419-12|Ensembl:ENSDARG00000043453|Vega:OTTDARG00000020734	15	-	ribosomal protein S5	protein-coding	rps5	ribosomal protein S5	O	40S ribosomal protein S5	20180703	-	1	6193	RPS5	1	6193	RPS5	1	6193	RPS5	1	6193	RPS5	1
7955	192298	sec61a1	-	chunp6898|fb62c11|sec61a|sec61al1|wu:fb62c11	ZFIN:ZDB-GENE-020418-2|Ensembl:ENSDARG00000021669|Vega:OTTDARG00000038474	6	-	Sec61 translocon alpha 1 subunit	protein-coding	sec61a1	Sec61 translocon alpha 1 subunit	O	protein transport protein Sec61 subunit alpha-like 1|SEC61, alpha subunit|Sec61 alpha 1 subunit|Sec61 alpha like 1	20180627	-	1	29927	SEC61A1	1	29927	SEC61A1	0			1	29927	SEC61A1	1
7955	192299	rpl35	-	CHUNP6863	ZFIN:ZDB-GENE-020419-2|Ensembl:ENSDARG00000018334	21	-	ribosomal protein L35	protein-coding	rpl35	ribosomal protein L35	O	60S ribosomal protein L35	20180707	-	1	11224	RPL35	1	11224	RPL35	0			1	11224	RPL35	1
7955	192300	rps18	-	chunp6895|ke3	ZFIN:ZDB-GENE-020419-20|Ensembl:ENSDARG00000100392|Vega:OTTDARG00000032874	19	-	ribosomal protein S18	protein-coding	rps18	ribosomal protein S18	O	40S ribosomal protein S18	20180627	-	1	6222	RPS18	1	6222	RPS18	1	6222	RPS18	1	6222	RPS18	1
7955	192301	rpl24	-	chunp6908|wu:fa93e03	ZFIN:ZDB-GENE-020419-25|Ensembl:ENSDARG00000099104|Vega:OTTDARG00000032462	1	-	ribosomal protein L24	protein-coding	rpl24	ribosomal protein L24	O	60S ribosomal protein L24	20180627	-	1	6152	RPL24	1	6152	RPL24	1	6152	RPL24	1	6152	RPL24	1
7955	192302	hdac1	-	chunp6919|hdac-1|mp:zf637-2-001987|wu:fb19h11|wu:fi06f03|zgc:101582|zgc:65818	ZFIN:ZDB-GENE-020419-32|Ensembl:ENSDARG00000015427|Vega:OTTDARG00000034709	19	-	histone deacetylase 1	protein-coding	hdac1	histone deacetylase 1	O	histone deacetylase 1|col|colgate	20180708	-	1	3065	HDAC1	1	3066	HDAC2	1	3065	HDAC1	2	3065;3066	HDAC1;HDAC2	1
7955	192303	dcun1d2a	-	cb191|rp42-pen|zgc:77887	ZFIN:ZDB-GENE-020416-2|Ensembl:ENSDARG00000040838|Vega:OTTDARG00000025887	9	-	DCN1, defective in cullin neddylation 1, domain containing 2a	protein-coding	dcun1d2a	DCN1, defective in cullin neddylation 1, domain containing 2a	O	DCN1-like protein 2|rp42 homolog	20180703	-	1	55208	DCUN1D2	1	55208	DCUN1D2	0			1	55208	DCUN1D2	1
7955	192305	adssl	-	adss|adss2|chunp6912|zgc:66318	ZFIN:ZDB-GENE-020419-28|Ensembl:ENSDARG00000012399|Vega:OTTDARG00000021112	21	-	adenylosuccinate synthase, like	protein-coding	adssl	adenylosuccinate synthase, like	O	adenylosuccinate synthase, like	20180630	-	1	159	ADSS	0			0			1	159	ADSS	1
7955	192307	csnk1a1	-	CHUNP6894|ck1alpha|sb:eu866|wu:fb65a02|wu:fi30h04|wu:fj19c11|zgc:92158	ZFIN:ZDB-GENE-020419-19|Ensembl:ENSDARG00000052674|Vega:OTTDARG00000043319	14	-	casein kinase 1, alpha 1	protein-coding	csnk1a1	casein kinase 1, alpha 1	O	casein kinase I	20180627	-	1	1452	CSNK1A1	1	122011	CSNK1A1L	2	122011;1452	CSNK1A1L;CSNK1A1	2	1452;122011	CSNK1A1;CSNK1A1L	1
7955	192309	tpi1a	-	DrTPI-A	ZFIN:ZDB-GENE-020416-3|Ensembl:ENSDARG00000025012|Vega:OTTDARG00000014121	19	-	triosephosphate isomerase 1a	protein-coding	tpi1a	triosephosphate isomerase 1a	O	triosephosphate isomerase A|TIM-A|triose-phosphate isomerase A	20180627	-	1	7167	TPI1	1	7167	TPI1	0			1	7167	TPI1	1
7955	192311	srrt	-	CHUNP6881|ars2|zgc:92060	ZFIN:ZDB-GENE-020419-13|Ensembl:ENSDARG00000017762|Vega:OTTDARG00000015756	5	-	serrate RNA effector molecule homolog (Arabidopsis)	protein-coding	srrt	serrate RNA effector molecule homolog (Arabidopsis)	O	serrate RNA effector molecule homolog|arsenate resistance protein 2|arsenite-resistance protein 2	20180703	-	1	51593	SRRT	0			1	51593	SRRT	1	51593	SRRT	1
7955	192312	mak16	-	chunp6925|fb34e01|mak16l|wu:fb34e01	ZFIN:ZDB-GENE-020419-35|Ensembl:ENSDARG00000003527|Vega:OTTDARG00000034513	8	-	MAK16 homolog (S. cerevisiae)	protein-coding	mak16	MAK16 homolog (S. cerevisiae)	O	protein MAK16 homolog|MAK16-like protein|mak16-like homolog	20180703	-	1	84549	MAK16	1	84549	MAK16	1	84549	MAK16	1	84549	MAK16	1
7955	192313	actl6a	-	baf53a|chunp6900|fb52e06|fl26e12|wu:fb52e06|wu:fl26e12	ZFIN:ZDB-GENE-020419-36|Ensembl:ENSDARG00000070828|Vega:OTTDARG00000019797	6	-	actin-like 6A	protein-coding	actl6a	actin-like 6A	O	actin-like protein 6A|BRG1/brm-associated factor 53A|etID38198.6	20180627	-	1	86	ACTL6A	1	86	ACTL6A	1	86	ACTL6A	1	86	ACTL6A	1
7955	192314	dtl	-	cb151|chunp6871|wu:fb54b02	ZFIN:ZDB-GENE-020419-34|Ensembl:ENSDARG00000023002|Vega:OTTDARG00000004652	20	-	denticleless E3 ubiquitin protein ligase homolog (Drosophila)	protein-coding	dtl	denticleless E3 ubiquitin protein ligase homolog (Drosophila)	O	denticleless protein homolog|denticleless homolog	20180703	-	1	51514	DTL	1	51514	DTL	1	51514	DTL	1	51514	DTL	1
7955	192315	uxs1	-	CHUNP6891|fj36b08|wu:fj36b08|zgc:91980	ZFIN:ZDB-GENE-020419-37|Ensembl:ENSDARG00000056102|Vega:OTTDARG00000033910	9	-	UDP-glucuronate decarboxylase 1	protein-coding	uxs1	UDP-glucuronate decarboxylase 1	O	UDP-glucuronic acid decarboxylase 1|UXS-1	20180627	-	1	80146	UXS1	1	80146	UXS1	1	80146	UXS1	1	80146	UXS1	1
7955	192316	terfa	-	CHUNP6903|wu:fi15d05|wu:fi22b03|zgc:111909|zgc:114011	ZFIN:ZDB-GENE-020419-38|Ensembl:ENSDARG00000039302|Vega:OTTDARG00000035891	4	-	telomeric repeat binding factor a	protein-coding	terfa	telomeric repeat binding factor a	O	telomeric repeat-binding factor 2	20180627	-	0			1	7014	TERF2	0			1	7014	TERF2	1
7955	192317	stil	-	chunp6907|csp|nbb|sill|zgc:110502	ZFIN:ZDB-GENE-020419-39|Ensembl:ENSDARG00000024904|Vega:OTTDARG00000012036	22	-	scl/tal1 interrupting locus	protein-coding	stil	scl/tal1 interrupting locus	O	SCL-interrupting locus protein homolog|TAL1 (SCL) interrupting locus like|cassiopeia	20180627	-	1	6491	STIL	1	6491	STIL	0			1	6491	STIL	1
7955	192318	sf3b4	-	chunp6902|fb36a04|wu:fb36a04	ZFIN:ZDB-GENE-020419-22|Ensembl:ENSDARG00000018574|Vega:OTTDARG00000032571	19	-	splicing factor 3b, subunit 4	protein-coding	sf3b4	splicing factor 3b, subunit 4	O	splicing factor 3B subunit 4|splicing factor 3b, subunit 4, 49kD	20180703	-	1	10262	SF3B4	1	10262	SF3B4	0			1	10262	SF3B4	1
7955	192320	pole2	-	CHUNP6886|wu:fb49c03|wu:fc49h08	ZFIN:ZDB-GENE-020419-16	13	-	polymerase (DNA directed), epsilon 2	protein-coding	pole2	polymerase (DNA directed), epsilon 2	O	DNA polymerase epsilon subunit 2|epsilon 2	20180703	-	1	5427	POLE2	1	5427	POLE2	0			1	5427	POLE2	1
7955	192321	slc25a5	-	CHUNP6931|SI:bZ46J2.1|SI:bZ46J2.3|SI:bZ46J2.5|SI:bZ46J2.6|SI:bZ46J2.7|SI:bZ46J2.9|si:bz46j2.2|sr:nyz040|wu:fe06b05	ZFIN:ZDB-GENE-020419-9|Ensembl:ENSDARG00000092553|Vega:OTTDARG00000020697	14	-	solute carrier family 25 (mitochondrial carrier; adenine nucleotide translocator), member 5	protein-coding	slc25a5	solute carrier family 25 (mitochondrial carrier; adenine nucleotide translocator), member 5	O	ADP/ATP translocase 2|solute carrier family 25 alpha, member 5	20180627	-	1	292	SLC25A5	1	292	SLC25A5	0			1	292	SLC25A5	1
7955	192322	calm2b	-	calm2|cb169|zgc:64036	ZFIN:ZDB-GENE-020415-2|Ensembl:ENSDARG00000015050	12	-	calmodulin 2b, (phosphorylase kinase, delta)	protein-coding	calm2b	calmodulin 2b, (phosphorylase kinase, delta)	O	calmodulin-2|CALMx5|CaM alpha 2|calmodulin 2 (phosphorylase kinase, delta)|calmodulin 2, beta (phosphorylase kinase, delta)	20180703	-	1	805	CALM2	0			0			1	805	CALM2	1
7955	192323	mcm3	-	MCM3z|cb32|chunp6867|wu:fa26g03	ZFIN:ZDB-GENE-020419-4|Ensembl:ENSDARG00000024204|Vega:OTTDARG00000005852	20	-	minichromosome maintenance complex component 3	protein-coding	mcm3	minichromosome maintenance complex component 3	O	DNA replication licensing factor MCM3|MCM3 minichromosome maintenance deficient 3|zygotic Mcm3 protein	20180627	-	1	4172	MCM3	1	4172	MCM3	1	4172	MCM3	1	4172	MCM3	1
7955	192324	cct7	-	chunp6934|fb38h02|fc05g05|wu:fb38h02|wu:fc05g05	ZFIN:ZDB-GENE-020419-7|Ensembl:ENSDARG00000007385|Vega:OTTDARG00000027429	7	-	chaperonin containing TCP1, subunit 7 (eta)	protein-coding	cct7	chaperonin containing TCP1, subunit 7 (eta)	O	T-complex protein 1 subunit eta|etID46398.12|etID46398.7|subunit 7	20180703	-	1	10574	CCT7	1	10574	CCT7	0			1	10574	CCT7	1
7955	192325	ncbp2	-	CHUNP6917|zgc:92592	ZFIN:ZDB-GENE-020419-31|Ensembl:ENSDARG00000014898|Vega:OTTDARG00000011511	22	-	nuclear cap binding protein subunit 2	protein-coding	ncbp2	nuclear cap binding protein subunit 2	O	nuclear cap-binding protein subunit 2|20 kDa nuclear cap-binding protein|CBP20|NCBP 20 kDa subunit|nuclear cap binding protein subunit 2, 20kD	20180703	-	1	22916	NCBP2	1	22916	NCBP2	1	22916	NCBP2	1	22916	NCBP2	1
7955	192326	cct2	-	CHUNP6883|fa26a01|fc58a11|wu:fa26a01|wu:fc58a11	ZFIN:ZDB-GENE-020419-6|Ensembl:ENSDARG00000104674|Vega:OTTDARG00000044112	1|4	-	chaperonin containing TCP1, subunit 2 (beta)	protein-coding	cct2	chaperonin containing TCP1, subunit 2 (beta)	O	T-complex protein 1 subunit beta|subunit 2	20180703	-	1	10576	CCT2	1	10576	CCT2	1	10576	CCT2	1	10576	CCT2	1
7955	192327	cct3	-	chunp6930|wu:fb13f04|wu:fb52a02|wu:fj48b06	ZFIN:ZDB-GENE-020419-5|Ensembl:ENSDARG00000016173|Vega:OTTDARG00000021089	16	-	chaperonin containing TCP1, subunit 3 (gamma)	protein-coding	cct3	chaperonin containing TCP1, subunit 3 (gamma)	O	T-complex protein 1 subunit gamma|no tectal neuron|ntn|subunit 3	20180627	-	1	7203	CCT3	1	7203	CCT3	1	7203	CCT3	1	7203	CCT3	1
7955	192328	u2af1	-	CHUNP6860|zgc:111896	ZFIN:ZDB-GENE-020419-1|Ensembl:ENSDARG00000015325|Vega:OTTDARG00000011659	9	-	U2 small nuclear RNA auxiliary factor 1	protein-coding	u2af1	U2 small nuclear RNA auxiliary factor 1	O	splicing factor U2AF 35 kDa subunit|U2(RNU2) small nuclear RNA auxiliary factor 1|U2(RNU2) small nuclear RNA auxillary factor 1	20180703	-	1	7307	U2AF1	2	7307;102724594	U2AF1;U2AF1L5	2	102724594;7307	U2AF1L5;U2AF1	2	7307;102724594	U2AF1;U2AF1L5	1
7955	192329	ppp1r10	-	CHUNP6885|fe15d12|fk54b08|ppp1r10l|wu:fe15d12|wu:fk54b08	ZFIN:ZDB-GENE-020419-15|Ensembl:ENSDARG00000032651|Vega:OTTDARG00000015303	19	-	protein phosphatase 1, regulatory subunit 10	protein-coding	ppp1r10	protein phosphatase 1, regulatory subunit 10	O	serine/threonine-protein phosphatase 1 regulatory subunit 10	20180703	-	1	5514	PPP1R10	1	5514	PPP1R10	1	5514	PPP1R10	1	5514	PPP1R10	1
7955	192330	snrpc	-	U1-C|U1C|chunp6909|zgc:109792	ZFIN:ZDB-GENE-020419-26|Ensembl:ENSDARG00000009871|Vega:OTTDARG00000027229	6	-	small nuclear ribonucleoprotein polypeptide C	protein-coding	snrpc	small nuclear ribonucleoprotein polypeptide C	O	U1 small nuclear ribonucleoprotein C	20180627	-	1	6631	SNRPC	0			0			1	6631	SNRPC	1
7955	192331	snrpd1	-	CHUNP6882|fk26a01|snprd1|snrnpd1|wu:fk26a01|zgc:86929	ZFIN:ZDB-GENE-020419-14|Ensembl:ENSDARG00000011648|Vega:OTTDARG00000029303	19	-	small nuclear ribonucleoprotein D1 polypeptide	protein-coding	snrpd1	small nuclear ribonucleoprotein D1 polypeptide	O	small nuclear ribonucleoprotein Sm D1	20180627	-	1	6632	SNRPD1	1	6632	SNRPD1	1	6632	SNRPD1	1	6632	SNRPD1	1
7955	192332	smc4	-	cb788|chunp6901|fb99b10|smc4l1|wu:fb99b10	ZFIN:ZDB-GENE-020419-21|Ensembl:ENSDARG00000038882|Vega:OTTDARG00000020669	15	-	structural maintenance of chromosomes 4	protein-coding	smc4	structural maintenance of chromosomes 4	O	structural maintenance of chromosomes protein 4|MC4 structural maintenance of chromosomes 4-like 1	20180627	-	1	10051	SMC4	1	10051	SMC4	1	10051	SMC4	1	10051	SMC4	1
7955	192333	mcm7	-	chunp6911|nyz175|sr:nyz175	ZFIN:ZDB-GENE-020419-27	14	-	minichromosome maintenance complex component 7	protein-coding	mcm7	minichromosome maintenance complex component 7	O	DNA replication licensing factor MCM7|MCM7 minichromosome maintenance deficient 7	20180627	-	1	4176	MCM7	1	4176	MCM7	0			1	4176	MCM7	1
7955	192334	b3gat3	-	CHUNP6865|fe01c06|wu:fe01c06|zgc:112070	ZFIN:ZDB-GENE-020419-3|Ensembl:ENSDARG00000001939|Vega:OTTDARG00000035315	7	-	beta-1,3-glucuronyltransferase 3 (glucuronosyltransferase I)	protein-coding	b3gat3	beta-1,3-glucuronyltransferase 3 (glucuronosyltransferase I)	O	galactosylgalactosylxylosylprotein 3-beta-glucuronosyltransferase 3|3-glucuronyltransferase 3|beta3-glucuronyltransferase	20180627	-	1	26229	B3GAT3	1	26229	B3GAT3	1	26229	B3GAT3	1	26229	B3GAT3	1
7955	192335	atp6v1e1b	-	atp6e|atp6v1e1|chunp6932|fj35f08|wu:fj35f08	ZFIN:ZDB-GENE-020419-11|Ensembl:ENSDARG00000030694|Vega:OTTDARG00000007591	4	-	ATPase H+ transporting V1 subunit E1b	protein-coding	atp6v1e1b	ATPase H+ transporting V1 subunit E1b	O	V-type proton ATPase subunit E 1|ATPase, H+ transporting, lysosomal (vacuolar proton pump) 31kD|ATPase, H+ transporting, lysosomal 31kDa, V1 subunit E|ATPase, H+ transporting, lysosomal, V1 subunit E|ATPase, H+ transporting, lysosomal, V1 subunit E1b|etID60363.4	20180627	-	1	529	ATP6V1E1	1	529	ATP6V1E1	0			1	529	ATP6V1E1	1
7955	192336	atp6v0ca	-	CHUNP6904|atp6l|atp6v0c|cb993|fb57d09|wu:fb57d09	ZFIN:ZDB-GENE-020419-23|Ensembl:ENSDARG00000057853|Vega:OTTDARG00000027140	3	-	ATPase H+ transporting V0 subunit ca	protein-coding	atp6v0ca	ATPase H+ transporting V0 subunit ca	O	ATPase, H+ transporting, lysosomal, V0 subunit c, a|ATPase, H+ transporting, lysosomal (vacuolar proton pump) 16kD|ATPase, H+ transporting, lysosomal 16kDa, V0 subunit c|ATPase, H+ transporting, lysosomal, V0 subunit ca	20180627	-	1	527	ATP6V0C	1	527	ATP6V0C	0			1	527	ATP6V0C	1
7955	192338	mcm2	-	cb737|chunp6905	ZFIN:ZDB-GENE-020419-24|Ensembl:ENSDARG00000102798	22	-	minichromosome maintenance complex component 2	protein-coding	mcm2	minichromosome maintenance complex component 2	O	DNA replication licensing factor MCM2|MCM2 minichromosome maintenance deficient 2, mitotin	20180627	-	1	4171	MCM2	1	4171	MCM2	0			1	4171	MCM2	1
7955	192339	ddx19	-	chunp6915|fi21a04|wu:fb24g07|wu:fc59e08|wu:fd14f03|wu:fi21a04	ZFIN:ZDB-GENE-020419-30|Ensembl:ENSDARG00000005699|Vega:OTTDARG00000020314	11	-	DEAD/H (Asp-Glu-Ala-Asp/His) box polypeptide 19 (DBP5 homolog, yeast)	protein-coding	ddx19	DEAD/H (Asp-Glu-Ala-Asp/His) box polypeptide 19 (DBP5 homolog, yeast)	O	ATP-dependent RNA helicase DDX19B|DEAD/H box polypeptide 19	20180703	-	0			1	11269	DDX19B	2	11269;55308	DDX19B;DDX19A	2	11269;55308	DDX19B;DDX19A	1
7955	192340	scarb2a	-	cd36l2|chunp6914|fi13c07|scarb2|wu:fi13c07	ZFIN:ZDB-GENE-020419-29|Ensembl:ENSDARG00000098312	5	-	scavenger receptor class B, member 2a	protein-coding	scarb2a	scavenger receptor class B, member 2a	O	lysosome membrane protein 2|CD36 antigen (collagen type I receptor, thrombospondin receptor)-like 2|CD36 antigen-like 2|scavenger receptor class B, member 2	20180627	-	1	950	SCARB2	1	950	SCARB2	0			1	950	SCARB2	1
7955	192341	elob	-	cb162|tceb2|wu:fb47e08	ZFIN:ZDB-GENE-020415-1|Ensembl:ENSDARG00000037980|Vega:OTTDARG00000041041	3	-	elongin B	protein-coding	elob	elongin B	O	elongin-B|transcription elongation factor B (SIII), polypeptide 2 (18kD, elongin B)	20180703	-	1	6923	ELOB	0			1	6923	ELOB	1	6923	ELOB	1
7955	195815	lmna	-	cb948|wu:fk66d12	ZFIN:ZDB-GENE-020424-3|Ensembl:ENSDARG00000013415|Vega:OTTDARG00000021090	16	-	lamin A	protein-coding	lmna	lamin A	O	lamin	20180627	-	1	4000	LMNA	1	4000	LMNA	1	4000	LMNA	1	4000	LMNA	1
7955	195816	lmnb1	-	fc06g01|wu:fc06g01	ZFIN:ZDB-GENE-020424-2|Ensembl:ENSDARG00000044299|Vega:OTTDARG00000019644	10	-	lamin B1	protein-coding	lmnb1	lamin B1	O	lamin-B1	20180703	-	1	4001	LMNB1	1	4001	LMNB1	1	4001	LMNB1	1	4001	LMNB1	1
7955	195817	lmnl3	-	LIIIa|LIIIb|fi05a02|wu:fi05a02	ZFIN:ZDB-GENE-020424-4|Ensembl:ENSDARG00000007751|Vega:OTTDARG00000034369	23	-	lamin L3	protein-coding	lmnl3	lamin L3	O	lamin L3|lamin LIII	20180703	-	0			0			0			0			1
7955	195818	kif11	-	cb1|chunp6874|fa09c03|fb23c07|knsl1|sb:cb1|wu:fa09c03|wu:fb23c07	ZFIN:ZDB-GENE-020426-1|Ensembl:ENSDARG00000010948|Vega:OTTDARG00000034982	17	-	kinesin family member 11	protein-coding	kif11	kinesin family member 11	O	kinesin-like protein KIF11|kinesin-like protein 1	20180627	-	1	3832	KIF11	1	3832	KIF11	1	3832	KIF11	1	3832	KIF11	1
7955	195819	rpl36a	-	bbr|rl44	ZFIN:ZDB-GENE-020423-1|Ensembl:ENSDARG00000058105|Vega:OTTDARG00000015952	5	-	ribosomal protein L36A	protein-coding	rpl36a	ribosomal protein L36A	O	60S ribosomal protein L36a|60S ribosomal protein L44|bubble brain	20180703	-	1	6173	RPL36A	1	6173	RPL36A	3	100529097;6166;6173	RPL36A-HNRNPH2;RPL36AL;RPL36A	3	6173;100529097;6166	RPL36A;RPL36A-HNRNPH2;RPL36AL	1
7955	195820	fshr	-	GTHR-I|zfGTHR-I	ZFIN:ZDB-GENE-020423-5|Ensembl:ENSDARG00000071494|Vega:OTTDARG00000027379	12	-	follicle stimulating hormone receptor	protein-coding	fshr	follicle stimulating hormone receptor	O	follicle-stimulating hormone receptor|gonadotropic hormone I	20180708	-	1	2492	FSHR	1	2492	FSHR	1	2492	FSHR	1	2492	FSHR	1
7955	195821	mtf1	-	MTF-1	ZFIN:ZDB-GENE-020424-1|Ensembl:ENSDARG00000102898	16	-	metal-regulatory transcription factor 1	protein-coding	mtf1	metal-regulatory transcription factor 1	O	metal regulatory transcription factor 1	20180627	-	1	4520	MTF1	1	4520	MTF1	1	4520	MTF1	1	4520	MTF1	1
7955	195822	eef1g	-	db03h10|fk76a09|mg:db03h10|wu:fk76a09	ZFIN:ZDB-GENE-020423-3|Ensembl:ENSDARG00000056119|Vega:OTTDARG00000020940	14	-	eukaryotic translation elongation factor 1 gamma	protein-coding	eef1g	eukaryotic translation elongation factor 1 gamma	O	elongation factor 1-gamma|EF-1-gamma|eEF-1B gamma|nan|nearly normal	20180703	-	1	1937	EEF1G	1	1937	EEF1G	1	1937	EEF1G	1	1937	EEF1G	1
7955	195823	naca	-	ik:tdsubc_2b5|nkn|tdsubc_2b5|unm_t30953|xx:tdsubc_2b5	ZFIN:ZDB-GENE-020423-4|Ensembl:ENSDARG00000005513|Vega:OTTDARG00000028121	23	-	nascent polypeptide associated complex subunit alpha	protein-coding	naca	nascent polypeptide associated complex subunit alpha	O	nascent polypeptide-associated complex subunit alpha|NAC-alpha|alpha-NAC|nascent polypeptide-associated complex alpha polypeptide|nascent polypeptide-associated complex alpha subunit|no knack|sknac|unm t30953	20180708	-	1	4666	NACA	0			1	342538	NACA2	2	4666;342538	NACA;NACA2	1
7955	195824	atp6ap1b	-	atp6ap1|atp6s1|bbl|etID36826.23|fb33b05|wu:fb33b05|zgc:103523	ZFIN:ZDB-GENE-020423-2|Ensembl:ENSDARG00000037153|Vega:OTTDARG00000010583	23	-	ATPase H+ transporting accessory protein 1b	protein-coding	atp6ap1b	ATPase H+ transporting accessory protein 1b	O	ATPase, H+ transporting, lysosomal accessory protein 1b|ATPase, H+ transporting, lysosomal (vacuolar proton pump), subunit 1|ATPase, H+ transporting, lysosomal accessory protein 1|bleached blond	20180627	-	1	537	ATP6AP1	1	537	ATP6AP1	0			1	537	ATP6AP1	1
7955	245697	flot1b	-	cb2|cb227|reggie-2b|sb:cb2|sb:cb227|wu:fb53d05	ZFIN:ZDB-GENE-020430-2|Ensembl:ENSDARG00000037998|Vega:OTTDARG00000035791	16	-	flotillin 1b	protein-coding	flot1b	flotillin 1b	O	flotillin-1	20180627	-	1	10211	FLOT1	1	10211	FLOT1	0			1	10211	FLOT1	1
7955	245698	flot2a	-	fb48a04|im:7143869|wu:fb48a04|zgc:55821	ZFIN:ZDB-GENE-020430-3|Ensembl:ENSDARG00000004830|Vega:OTTDARG00000035146	5	-	flotillin 2a	protein-coding	flot2a	flotillin 2a	O	flotillin-2a|REG-1|reggie-1a	20180627	-	1	2319	FLOT2	1	2319	FLOT2	1	2319	FLOT2	1	2319	FLOT2	1
7955	245699	insra	-	IRa	ZFIN:ZDB-GENE-020503-3|Ensembl:ENSDARG00000011948|Vega:OTTDARG00000019936	2	-	insulin receptor a	protein-coding	insra	insulin receptor a	O	insulin receptor a	20180708	-	1	3643	INSR	1	3643	INSR	0			1	3643	INSR	1
7955	245700	insrb	-	IRb|sb:eu666|si:dkey-6n3.1	ZFIN:ZDB-GENE-020503-4|Ensembl:ENSDARG00000071524|Vega:OTTDARG00000009492	22	-	insulin receptor b	protein-coding	insrb	insulin receptor b	O	insulin receptor b	20180627	-	1	3643	INSR	1	3643	INSR	0			1	3643	INSR	1
7955	245701	igf1ra	-	IGF-IRa|sb:eu1090|wu:fi20b10	ZFIN:ZDB-GENE-020503-1|Ensembl:ENSDARG00000027423|Vega:OTTDARG00000013775	18	-	insulin-like growth factor 1a receptor	protein-coding	igf1ra	insulin-like growth factor 1a receptor	O	insulin-like growth factor 1 receptor	20180627	-	1	3480	IGF1R	1	3480	IGF1R	1	3480	IGF1R	1	3480	IGF1R	1
7955	245702	igf1rb	-	IGF-IR|IGF-IRb|wu:fb03h06	ZFIN:ZDB-GENE-020503-2|Ensembl:ENSDARG00000034434|Vega:OTTDARG00000020063	7	-	insulin-like growth factor 1b receptor	protein-coding	igf1rb	insulin-like growth factor 1b receptor	O	insulin-like growth factor 1b receptor	20180627	-	1	3480	IGF1R	1	3480	IGF1R	0			1	3480	IGF1R	1
7955	245703	atp1a1a.5	-	cb709	ZFIN:ZDB-GENE-020501-1|Ensembl:ENSDARG00000040252|Vega:OTTDARG00000029789	1	-	ATPase Na+/K+ transporting subunit alpha 1a, tandem duplicate 5	protein-coding	atp1a1a.5	ATPase Na+/K+ transporting subunit alpha 1a, tandem duplicate 5	O	ATPase Na+/K+ transporting subunit alpha 1a, tandem duplicate 5|ATPase, Na+/K+ transporting, alpha 1a polypeptide, tandem duplicate 5|ATPase, Na+/K+ transporting, alpha 1a.5 polypeptide	20180627	-	1	476	ATP1A1	0			1	476	ATP1A1	1	476	ATP1A1	1
7955	245946	invs	-	wu:fe47e11	ZFIN:ZDB-GENE-020507-2|Ensembl:ENSDARG00000002213|Vega:OTTDARG00000020912	16	-	inversin	protein-coding	invs	inversin	O	inversin	20180703	-	1	27130	INVS	1	27130	INVS	1	27130	INVS	1	27130	INVS	1
7955	245948	gbx2	-	fd07f12|gbx-2|wu:fd07f12	ZFIN:ZDB-GENE-020509-2|Ensembl:ENSDARG00000002933|Vega:OTTDARG00000034418	6	-	gastrulation brain homeobox 2	protein-coding	gbx2	gastrulation brain homeobox 2	O	homeobox protein GBX-2|gastrulation brain homeo box 2	20180627	-	1	2637	GBX2	1	2637	GBX2	1	2637	GBX2	1	2637	GBX2	1
7955	245949	vangl2	-	stbm|tri|vang	ZFIN:ZDB-GENE-020507-3|Ensembl:ENSDARG00000027397|Vega:OTTDARG00000043429	7	-	VANGL planar cell polarity protein 2	protein-coding	vangl2	VANGL planar cell polarity protein 2	O	vang-like protein 2|protein strabismus|protein trilobite|strabismus|trilobite|van Gogh-like protein 2|vang-like 2 (van gogh, Drosophila)	20180708	-	1	57216	VANGL2	1	57216	VANGL2	1	57216	VANGL2	1	57216	VANGL2	1
7955	245950	ptk2bb	-	im:6900512|ptk2b|ptk2bl	ZFIN:ZDB-GENE-020507-1|Ensembl:ENSDARG00000039577|Vega:OTTDARG00000004807	20	-	protein tyrosine kinase 2 beta, b	protein-coding	ptk2bb	protein tyrosine kinase 2 beta, b	O	protein-tyrosine kinase 2-beta	20180703	-	1	2185	PTK2B	0			0			1	2185	PTK2B	1
7955	245951	ros1	-	c-ros	ZFIN:ZDB-GENE-020506-1|Ensembl:ENSDARG00000087197|Vega:OTTDARG00000028787	17	-	c-ros oncogene 1 , receptor tyrosine kinase	protein-coding	ros1	c-ros oncogene 1 , receptor tyrosine kinase	O	proto-oncogene tyrosine-protein kinase ROS|v-ros UR2 sarcoma virus oncogene homolog 1	20180703	-	1	6098	ROS1	1	6098	ROS1	0			1	6098	ROS1	1
7955	246090	cygb1	-	cygb|wu:fb77d07|wu:fb93a03|zgc:109806	ZFIN:ZDB-GENE-020513-1|Ensembl:ENSDARG00000099371|Vega:OTTDARG00000037079	3	-	cytoglobin 1	protein-coding	cygb1	cytoglobin 1	O	cytoglobin-1|cyt	20180627	-	1	114757	CYGB	0			0			1	114757	CYGB	1
7955	246091	mab21l1	-	-	ZFIN:ZDB-GENE-020516-1|Ensembl:ENSDARG00000102047|Vega:OTTDARG00000020766	15	-	mab-21-like 1	protein-coding	mab21l1	mab-21-like 1	O	putative nucleotidyltransferase MAB21L1|protein mab-21-like 1	20180627	-	1	4081	MAB21L1	1	4081	MAB21L1	1	4081	MAB21L1	1	4081	MAB21L1	1
7955	246092	cpa5	-	cb1060|cpa|wu:fb68f03	ZFIN:ZDB-GENE-020514-1|Ensembl:ENSDARG00000021339|Vega:OTTDARG00000028416	25	-	carboxypeptidase A5	protein-coding	cpa5	carboxypeptidase A5	O	carboxypeptidase A|carbA	20180627	-	1	93979	CPA5	1	1357	CPA1	1	1357	CPA1	2	93979;1357	CPA5;CPA1	1
7955	246093	id3	-	fa56g03|ik:tdsubc_2g3|tdsubc_2g3|wu:fa56g03|xx:tdsubc_2g3	ZFIN:ZDB-GENE-020515-1|Ensembl:ENSDARG00000054823|Vega:OTTDARG00000020388	17	-	inhibitor of DNA binding 3	protein-coding	id3	inhibitor of DNA binding 3	O	DNA-binding protein inhibitor ID-3|Id2d|etID138038.17	20180627	-	1	3399	ID3	1	3399	ID3	1	3399	ID3	1	3399	ID3	1
7955	246094	gpia	-	PGI|gpi|pgi-1|wu:fc02c05|zgc:86919	ZFIN:ZDB-GENE-020513-2|Ensembl:ENSDARG00000012987|Vega:OTTDARG00000028434	25	-	glucose-6-phosphate isomerase a	protein-coding	gpia	glucose-6-phosphate isomerase a	O	glucose-6-phosphate isomerase a|glucose phosphate isomerase a|pgi1	20180627	-	1	2821	GPI	1	2821	GPI	1	2821	GPI	1	2821	GPI	1
7955	246095	gpib	-	PGI|gpi|pgi-2	ZFIN:ZDB-GENE-020513-3|Ensembl:ENSDARG00000103826|Vega:OTTDARG00000013800	18	-	glucose-6-phosphate isomerase b	protein-coding	gpib	glucose-6-phosphate isomerase b	O	glucose-6-phosphate isomerase|glucose phosphate isomerase b	20180627	-	1	2821	GPI	1	2821	GPI	1	2821	GPI	1	2821	GPI	1
7955	246222	tbx15	-	zgc:158205|zgc:63576	ZFIN:ZDB-GENE-020529-1|Ensembl:ENSDARG00000002582|Vega:OTTDARG00000020433	9	-	T-box 15	protein-coding	tbx15	T-box 15	O	T-box transcription factor TBX15	20180627	-	1	6913	TBX15	1	6913	TBX15	1	6913	TBX15	1	6913	TBX15	1
7955	246224	ahr1a	-	AHR2|ahr1|ahra|zfAHR1	ZFIN:ZDB-GENE-020531-2|Ensembl:ENSDARG00000020046|Vega:OTTDARG00000020905	16	-	aryl hydrocarbon receptor 1a	protein-coding	ahr1a	aryl hydrocarbon receptor 1a	O	aryl hydrocarbon receptor|aryl hydrocarbon receptor a	20180627	-	1	196	AHR	0			0			1	196	AHR	1
7955	246225	onecutl	-	id:ibd5005|onecut|onecut1	ZFIN:ZDB-GENE-020531-1|Ensembl:ENSDARG00000040253|Vega:OTTDARG00000018950	16	-	one cut domain, family member, like	protein-coding	onecutl	one cut domain, family member, like	O	one cut domain, family member, like|one cut domain, family member 1|onecut I|onecut l	20180627	-	1	3175	ONECUT1	0			0			1	3175	ONECUT1	1
7955	246226	ptgs1	-	cox1|zCOX-1	ZFIN:ZDB-GENE-020530-1|Ensembl:ENSDARG00000052148|Vega:OTTDARG00000018819	5	-	prostaglandin-endoperoxide synthase 1	protein-coding	ptgs1	prostaglandin-endoperoxide synthase 1	O	prostaglandin G/H synthase 1|Cox-1|Cox-1b	20180627	-	1	5742	PTGS1	1	5742	PTGS1	0			1	5742	PTGS1	1
7955	246227	ptgs2a	-	fj02a10|ptgs2|unp1239|wu:fj02a10|zCOX-2	ZFIN:ZDB-GENE-020530-2|Ensembl:ENSDARG00000004539|Vega:OTTDARG00000034690	2	-	prostaglandin-endoperoxide synthase 2a	protein-coding	ptgs2a	prostaglandin-endoperoxide synthase 2a	O	prostaglandin-endoperoxide synthase 2|Cox-2a|cox2	20180627	-	1	5743	PTGS2	0			1	5743	PTGS2	1	5743	PTGS2	1
7955	246275	myhz2	-	sb:cb38	ZFIN:ZDB-GENE-020604-1|Ensembl:ENSDARG00000012944|Vega:OTTDARG00000018380	5	-	myosin, heavy polypeptide 2, fast muscle specific	protein-coding	myhz2	myosin, heavy polypeptide 2, fast muscle specific	O	myosin, heavy polypeptide 2, fast muscle specific|fmyhc2.1|myo2hc2	20180627	-	1	4622	MYH4	1	4622	MYH4	0			1	4622	MYH4	1
7955	246712	sid1	-	fe25h07|wu:fe25h07	ZFIN:ZDB-GENE-020620-1|Ensembl:ENSDARG00000095540|Vega:OTTDARG00000020470	11	-	secreted immunoglobulin domain 1	protein-coding	sid1	secreted immunoglobulin domain 1	O	secreted immunoglobulin domain 1	20180627	-	0			0			0			0			1
7955	246726	birc5b	-	bir5b	ZFIN:ZDB-GENE-030826-2|Ensembl:ENSDARG00000055655|Vega:OTTDARG00000028140	23	-	baculoviral IAP repeat containing 5b	protein-coding	birc5b	baculoviral IAP repeat containing 5b	O	baculoviral IAP repeat containing 5b|baculoviral IAP repeat-containing 5B|survivin 2	20180627	-	1	332	BIRC5	0			0			1	332	BIRC5	1
7955	252845	mpp5a	-	mpp5|nok	ZFIN:ZDB-GENE-020712-1|Ensembl:ENSDARG00000006272|Vega:OTTDARG00000016721	17	-	membrane protein, palmitoylated 5a (MAGUK p55 subfamily member 5)	protein-coding	mpp5a	membrane protein, palmitoylated 5a (MAGUK p55 subfamily member 5)	O	MAGUK p55 subfamily member 5-A|MAGUK family factor|membrane protein, palmitoylated 5 (MAGUK p55 subfamily member 5)|membrane protein, palmitoylated 5a (MAGUK p55 subfamily member 5a)|nagie oko protein	20180627	-	1	64398	MPP5	1	64398	MPP5	1	64398	MPP5	1	64398	MPP5	1
7955	252846	myo7aa	-	myo7a	ZFIN:ZDB-GENE-020709-1|Ensembl:ENSDARG00000099871|Vega:OTTDARG00000032417	18	-	myosin VIIAa	protein-coding	myo7aa	myosin VIIAa	O	unconventional myosin-VIIa|mar|mariner|myosin VIIa|unconventional myosin	20180627	-	1	4647	MYO7A	1	4647	MYO7A	1	4647	MYO7A	1	4647	MYO7A	1
7955	252849	thbs3a	-	thbs3|tsp3|zgc:103461	ZFIN:ZDB-GENE-020708-3|Ensembl:ENSDARG00000077641|Vega:OTTDARG00000021106	16	-	thrombospondin 3a	protein-coding	thbs3a	thrombospondin 3a	O	thrombospondin-3a|Tsp-3a	20180627	-	1	7059	THBS3	1	7059	THBS3	0			1	7059	THBS3	1
7955	252850	thbs4b	-	thbs4|tsp4|zgc:111910	ZFIN:ZDB-GENE-020708-4|Ensembl:ENSDARG00000020072|Vega:OTTDARG00000020969	21	-	thrombospondin 4b	protein-coding	thbs4b	thrombospondin 4b	O	thrombospondin-4-B|Tsp-4a|thbs4-B|thrombospondin 4|tsp4b	20180703	-	1	7060	THBS4	1	7060	THBS4	1	7060	THBS4	1	7060	THBS4	1
7955	252851	mycn	-	N-myc|fb57a02|nmyc1|wu:fb57a02|zgc:85706	ZFIN:ZDB-GENE-020711-1	20	-	MYCN proto-oncogene, bHLH transcription factor	protein-coding	mycn	MYCN proto-oncogene, bHLH transcription factor	O	N-myc protein|N-myc-like protein|v-myc avian myelocytomatosis viral oncogene neuroblastoma derived homolog|v-myc myelocytomatosis viral related oncogene, neuroblastoma derived	20180627	-	1	4613	MYCN	1	4613	MYCN	1	4613	MYCN	1	4613	MYCN	1
7955	252913	h2afva	-	H2A.F/Z|h2afv|h2afz	ZFIN:ZDB-GENE-020717-1|Ensembl:ENSDARG00000068820|Vega:OTTDARG00000015854	5	-	H2A histone family, member Va	protein-coding	h2afva	H2A histone family, member Va	O	histone H2A.V|H2A histone family, member V|H2A histone family, member Z	20180627	-	1	94239	H2AFV	1	94239	H2AFV	1	94239	H2AFV	1	94239	H2AFV	1
7955	259183	tagln2	-	cb223|fa92e03|fb11g09|fi27b02|sm22[a]|tagln3|wu:fa92e03|wu:fb11g09|wu:fi27b02	ZFIN:ZDB-GENE-020802-2|Ensembl:ENSDARG00000033466|Vega:OTTDARG00000018398	5	-	transgelin 2	protein-coding	tagln2	transgelin 2	O	transgelin 2|transgelin 3	20180627	-	0			1	6876	TAGLN	0			1	6876	TAGLN	1
7955	259186	pcdh10a	-	ZPCR1|fc56b06|pcdh10|pcr1|wu:fc56b06|wu:fq40g12	ZFIN:ZDB-GENE-020731-1|Ensembl:ENSDARG00000099729	1	-	protocadherin 10a	protein-coding	pcdh10a	protocadherin 10a	O	protocadherin-10	20180627	-	1	57575	PCDH10	1	57575	PCDH10	1	57575	PCDH10	1	57575	PCDH10	1
7955	259187	bbs2	-	fb80a05|wu:fb80a05	ZFIN:ZDB-GENE-020801-1|Ensembl:ENSDARG00000041621|Vega:OTTDARG00000013018	18	-	Bardet-Biedl syndrome 2	protein-coding	bbs2	Bardet-Biedl syndrome 2	O	Bardet-Biedl syndrome 2 protein homolog	20180627	-	1	583	BBS2	1	583	BBS2	1	583	BBS2	1	583	BBS2	1
7955	259189	hgd	-	hgo	ZFIN:ZDB-GENE-020802-5|Ensembl:ENSDARG00000058005|Vega:OTTDARG00000021348	24	-	homogentisate 1,2-dioxygenase	protein-coding	hgd	homogentisate 1,2-dioxygenase	O	homogentisate 1,2-dioxygenase	20180703	-	1	3081	HGD	1	3081	HGD	0			1	3081	HGD	1
7955	259190	hm13	-	H13|SPP|cb228|wu:fc11a06|zgc:56660|zgc:86862	ZFIN:ZDB-GENE-020802-3|Ensembl:ENSDARG00000037846|Vega:OTTDARG00000021067	23	-	histocompatibility (minor) 13	protein-coding	hm13	histocompatibility (minor) 13	O	minor histocompatibility antigen H13|histocompatibility 13|intramembrane aspartyl protease|signal peptide peptidase	20180627	-	0			1	81502	HM13	0			1	81502	HM13	1
7955	259191	fmr1	-	zFMR1	ZFIN:ZDB-GENE-020731-6|Ensembl:ENSDARG00000037433|Vega:OTTDARG00000020929	14	-	fragile X mental retardation 1	protein-coding	fmr1	fragile X mental retardation 1	O	synaptic functional regulator FMR1	20180627	-	1	2332	FMR1	1	2332	FMR1	1	2332	FMR1	1	2332	FMR1	1
7955	259192	oaz1a	-	AZS|oaz1	ZFIN:ZDB-GENE-020731-4|Ensembl:ENSDARG00000071403|Vega:OTTDARG00000010279	22	-	ornithine decarboxylase antizyme 1a	protein-coding	oaz1a	ornithine decarboxylase antizyme 1a	O	ornithine decarboxylase antizyme 1a|ODC antizyme|ODC-Az-S|ornithine decarboxylase antizyme 1	20180703	-	1	4946	OAZ1	1	4946	OAZ1	1	4946	OAZ1	1	4946	OAZ1	1
7955	259193	oaz1b	-	AZL|wu:fa14f04|zgc:63816	ZFIN:ZDB-GENE-020731-5|Ensembl:ENSDARG00000104782|Vega:OTTDARG00000034761	21	-	ornithine decarboxylase antizyme 1b	protein-coding	oaz1b	ornithine decarboxylase antizyme 1b	O	ornithine decarboxylase antizyme 1b|ODC antizyme, long form|ODC-Az-L	20180703	-	1	4946	OAZ1	0			0			1	4946	OAZ1	1
7955	259194	prc1a	-	cb212|prc1|prc1l|zgc:55982|zgc:86918	ZFIN:ZDB-GENE-020801-3|Ensembl:ENSDARG00000100918	25	-	protein regulator of cytokinesis 1a	protein-coding	prc1a	protein regulator of cytokinesis 1a	O	protein regulator of cytokinesis 1a|protein regulator of cytokinesis 1	20180627	-	1	9055	PRC1	0			0			1	9055	PRC1	1
7955	259195	caska	-	cask|wu:fb70g06	ZFIN:ZDB-GENE-020802-4|Ensembl:ENSDARG00000059809|Vega:OTTDARG00000020949	9	-	calcium/calmodulin-dependent serine protein kinase a	protein-coding	caska	calcium/calmodulin-dependent serine protein kinase a	O	peripheral plasma membrane protein CASK	20180703	-	1	8573	CASK	1	8573	CASK	1	8573	CASK	1	8573	CASK	1
7955	259196	malt2	-	malt1|malt1a|pcasp2	ZFIN:ZDB-GENE-020801-2|Ensembl:ENSDARG00000006052|Vega:OTTDARG00000012021	22	-	MALT paracaspase 2	protein-coding	malt2	MALT paracaspase 2	O	MALT paracaspase 2|MALT1 paracaspase a|mucosa associated lymphoid tissue lymphoma translocation gene 1|mucosa associated lymphoid tissue lymphoma translocation gene 1a|paracaspace|paracaspase-2|pcasp1a	20180409	-	0			0			0			0			1
7955	259250	cers4a	-	trh1	ZFIN:ZDB-GENE-020808-1|Ensembl:ENSDARG00000031387|Vega:OTTDARG00000017264	22	-	ceramide synthase 4a	protein-coding	cers4a	ceramide synthase 4a	O	ceramide synthase 4	20180627	-	1	79603	CERS4	1	79603	CERS4	0			1	79603	CERS4	1
7955	259251	cers2a	-	fi37a01|lass2|trh3|wu:fi37a01	ZFIN:ZDB-GENE-020808-2|Ensembl:ENSDARG00000013704|Vega:OTTDARG00000014387	19	-	ceramide synthase 2a	protein-coding	cers2a	ceramide synthase 2a	O	ceramide synthase 2a|LAG1 homolog, ceramide synthase 2|etID65043.19	20180627	-	1	29956	CERS2	1	29956	CERS2	0			1	29956	CERS2	1
7955	259252	esr1	-	ER[a]|ESR|NR3A1|eralpha|zfER[a]	ZFIN:ZDB-GENE-020806-5|Ensembl:ENSDARG00000004111|Vega:OTTDARG00000023543	20	-	estrogen receptor 1	protein-coding	esr1	estrogen receptor 1	O	estrogen receptor|ER|ER-alpha|estradiol receptor|estrogen receptor alpha|nuclear receptor subfamily 3 group A member 1	20180708	-	1	2099	ESR1	1	2099	ESR1	1	2099	ESR1	1	2099	ESR1	1
7955	259255	plagl2	-	-	ZFIN:ZDB-GENE-020806-1|Ensembl:ENSDARG00000076657|Vega:OTTDARG00000032928	23	-	pleiomorphic adenoma gene-like 2	protein-coding	plagl2	pleiomorphic adenoma gene-like 2	O	zinc finger protein PLAGL2|pleiomorphic adenoma protein-like 2	20180627	-	1	5326	PLAGL2	1	5326	PLAGL2	1	5326	PLAGL2	1	5326	PLAGL2	1
7955	259256	rfc3	-	cb275	ZFIN:ZDB-GENE-020809-3|Ensembl:ENSDARG00000055969|Vega:OTTDARG00000019699	10	-	replication factor C (activator 1) 3	protein-coding	rfc3	replication factor C (activator 1) 3	O	replication factor C subunit 3	20180703	-	1	5983	RFC3	1	5983	RFC3	1	5983	RFC3	1	5983	RFC3	1
7955	259257	adcyap1a	-	GRF-PACAP|PACAP1|adcyap1|ghrh-pacap1|xx:af217251|zgc:103760	ZFIN:ZDB-GENE-020809-4|Ensembl:ENSDARG00000004015|Vega:OTTDARG00000035330	7	-	adenylate cyclase activating polypeptide 1a	protein-coding	adcyap1a	adenylate cyclase activating polypeptide 1a	O	adenylate cyclase activating polypeptide 1a|growth hormone-releasing hormone	20180627	-	1	116	ADCYAP1	0			1	116	ADCYAP1	1	116	ADCYAP1	1
7955	259258	p2rx4a	-	p2rx4|p2x4|wu:fi03f02	ZFIN:ZDB-GENE-020806-2|Ensembl:ENSDARG00000044752|Vega:OTTDARG00000034863	21	-	purinergic receptor P2X, ligand-gated ion channel, 4a	protein-coding	p2rx4a	purinergic receptor P2X, ligand-gated ion channel, 4a	O	P2X purinoceptor 4|etID14865.21|zP2X4.1	20180627	-	1	5025	P2RX4	1	5025	P2RX4	0			1	5025	P2RX4	1
7955	259260	mst1	-	cb981|hgfl1	ZFIN:ZDB-GENE-020806-3|Ensembl:ENSDARG00000103308|Vega:OTTDARG00000038328	6	-	macrophage stimulating 1	protein-coding	mst1	macrophage stimulating 1	O	hepatocyte growth factor-like protein|macrophage stimulating 1 (hepatocyte growth factor-like)|macrophage-stimulating protein|msp	20180627	-	1	4485	MST1	1	4485	MST1	0			1	4485	MST1	1
7955	259303	caspb	-	caspy2|si:ch211-233g6.8|zgc:109807	ZFIN:ZDB-GENE-020812-1|Ensembl:ENSDARG00000052039|Vega:OTTDARG00000019406	1	-	caspase b	protein-coding	caspb	caspase b	O	caspase b|caspase 19a	20180627	-	0			0			1	837	CASP4	1	837	CASP4	1
7955	259306	cyp2ad2	-	cyp2j28|cyp2ja|fb62g08|wu:fb62g08	ZFIN:ZDB-GENE-020812-2|Ensembl:ENSDARG00000021172|Vega:OTTDARG00000005530	20	-	cytochrome P450, family 2, subfamily AD, polypeptide 2	protein-coding	cyp2ad2	cytochrome P450, family 2, subfamily AD, polypeptide 2	O	cytochrome P450, family 2, subfamily AD, polypeptide 2|ccytochrome P450, family 2, subfamily J, polypeptide 28|cytochrome P450, family 2, subfamily J, polypeptide 28|cytochrome P450, subfamily IIJ (arachidonic acid epoxygenase) polypeptide a	20180627	-	0			1	1573	CYP2J2	1	1573	CYP2J2	1	1573	CYP2J2	1
7955	260350	has2	-	DG42	ZFIN:ZDB-GENE-020828-1|Ensembl:ENSDARG00000036987|Vega:OTTDARG00000025913	16	-	hyaluronan synthase 2	protein-coding	has2	hyaluronan synthase 2	O	hyaluronan synthase 2	20180627	-	1	3037	HAS2	1	3037	HAS2	1	3037	HAS2	1	3037	HAS2	1
7955	260351	sim1a	-	sim1	ZFIN:ZDB-GENE-020829-1|Ensembl:ENSDARG00000023316|Vega:OTTDARG00000021142	16	-	SIM bHLH transcription factor 1a	protein-coding	sim1a	SIM bHLH transcription factor 1a	O	single-minded homolog 1-A|single-minded family bHLH transcription factor 1a	20180627	-	1	6492	SIM1	1	6492	SIM1	1	6492	SIM1	1	6492	SIM1	1
7955	260407	tp63	-	DNp63|fc89f04|id:ibd3516|p63|tp73l|wu:fc89f04|wu:fk85h07|wu:fk88b02	ZFIN:ZDB-GENE-030819-1|Ensembl:ENSDARG00000044356|Vega:OTTDARG00000019803	6	-	tumor protein p63	protein-coding	tp63	tumor protein p63	O	tumor protein 63|TP63 TA|delta-Np63|truncated P63 TA	20180708	-	1	8626	TP63	1	8626	TP63	1	8626	TP63	1	8626	TP63	1
7955	260437	msh6	-	cb326|wu:fb36c12	ZFIN:ZDB-GENE-020905-3|Ensembl:ENSDARG00000104541|Vega:OTTDARG00000029436	13	-	mutS homolog 6 (E. coli)	protein-coding	msh6	mutS homolog 6 (E. coli)	O	DNA mismatch repair protein Msh6	20180627	-	1	2956	MSH6	1	2956	MSH6	1	2956	MSH6	1	2956	MSH6	1
7955	260439	copa	-	cb281|fb13c12|wu:fb13c12	ZFIN:ZDB-GENE-020905-2|Ensembl:ENSDARG00000004173|Vega:OTTDARG00000019960	2	-	coatomer protein complex, subunit alpha	protein-coding	copa	coatomer protein complex, subunit alpha	O	coatomer subunit alpha|sneezy	20180627	-	1	1314	COPA	1	1314	COPA	1	1314	COPA	1	1314	COPA	1
7955	260440	atp2a1	-	cb279|serca|serca1|wu:cegs655|wu:fb17h11|wu:fb19b10|zgc:92110	ZFIN:ZDB-GENE-020905-1|Ensembl:ENSDARG00000020574|Vega:OTTDARG00000032779	3	-	ATPase sarcoplasmic/endoplasmic reticulum Ca2+ transporting 1	protein-coding	atp2a1	ATPase sarcoplasmic/endoplasmic reticulum Ca2+ transporting 1	O	sarcoplasmic/endoplasmic reticulum calcium ATPase 1|ATPase, Ca++ transporting, cardiac muscle, fast twitch 1|acc|accordion|sarcoendoplasmic reticulum calcium ATPase	20180627	-	1	487	ATP2A1	1	487	ATP2A1	1	487	ATP2A1	1	487	ATP2A1	1
7955	260441	mthfd1b	-	cb325|fc29f07|mthfd1|wu:fc29f07|zgc:55597	ZFIN:ZDB-GENE-020905-4|Ensembl:ENSDARG00000040492|Vega:OTTDARG00000035028	17	-	methylenetetrahydrofolate dehydrogenase (NADP+ dependent) 1b	protein-coding	mthfd1b	methylenetetrahydrofolate dehydrogenase (NADP+ dependent) 1b	O	C-1-tetrahydrofolate synthase, cytoplasmic|methylenetetrahydrofolate dehydrogenase (NADP+ dependent), methenyltetrahydrofolate cyclohydrolase, formyltetrahydrofolate synthetase	20180630	-	1	4522	MTHFD1	1	4522	MTHFD1	0			1	4522	MTHFD1	1
7955	266599	id2a	-	cb321|id2|wu:fa04e03	ZFIN:ZDB-GENE-020910-1|Ensembl:ENSDARG00000055283|Vega:OTTDARG00000028615	17	-	inhibitor of DNA binding 2a	protein-coding	id2a	inhibitor of DNA binding 2a	O	DNA-binding protein inhibitor ID-2|inhibitor of DNA binding 2, dominant negative helix-loop-helix protein, a	20180627	-	1	3398	ID2	1	3398	ID2	1	3398	ID2	1	3398	ID2	1
7955	266637	apmap	-	bscv|cb351|wu:fb50a03|zgc:55833|zgc:85628	ZFIN:ZDB-GENE-020919-1|Ensembl:ENSDARG00000017422|Vega:OTTDARG00000042001	13	-	adipocyte plasma membrane associated protein	protein-coding	apmap	adipocyte plasma membrane associated protein	O	adipocyte plasma membrane-associated protein|bscv (C20orf3) homolog	20180703	-	1	57136	APMAP	1	57136	APMAP	0			1	57136	APMAP	1
7955	266638	sec31a	-	cb354|sec31p|zgc:63547	ZFIN:ZDB-GENE-020919-2|Ensembl:ENSDARG00000021082|Vega:OTTDARG00000019628	10	-	SEC31 homolog A, COPII coat complex component	protein-coding	sec31a	SEC31 homolog A, COPII coat complex component	O	protein transport protein Sec31A|SEC31-like protein 1|SEC31-related protein A|sec31p homolog	20180627	-	1	22872	SEC31A	1	22872	SEC31A	1	22872	SEC31A	1	22872	SEC31A	1
7955	266640	unc45b	-	Unc-45B|cb393|fb37f02|unc45r|wu:fa05a03|wu:fa10f03|wu:fb37f02|wu:fb96f06|wu:fc10f04	ZFIN:ZDB-GENE-020919-3|Ensembl:ENSDARG00000008433|Vega:OTTDARG00000020099	8	-	unc-45 myosin chaperone B	protein-coding	unc45b	unc-45 myosin chaperone B	O	protein unc-45 homolog B|unc-45 homolog B|unc-45B	20180703	-	1	146862	UNC45B	1	146862	UNC45B	0			1	146862	UNC45B	1
7955	266676	dnah9	-	Lrdr|dnahc11|lrdr1|zgc:63607	ZFIN:ZDB-GENE-020925-1|Ensembl:ENSDARG00000103383|Vega:OTTDARG00000039855	12	-	dynein, axonemal, heavy chain 9	protein-coding	dnah9	dynein, axonemal, heavy chain 9	O	dynein, axonemal, heavy chain 9|dynein, axonemal, heavy chain 11|dynein, axonemal, heavy polypeptide 9	20180630	-	1	1770	DNAH9	0			0			1	1770	DNAH9	1
7955	266721	trh	-	Pro-TRH|zgc:110168	ZFIN:ZDB-GENE-020930-1|Ensembl:ENSDARG00000006868	8	-	thyrotropin-releasing hormone	protein-coding	trh	thyrotropin-releasing hormone	O	pro-thyrotropin-releasing hormone|prepro-thyrotropin-releasing hormone|prothyroliberin	20180627	-	1	7200	TRH	0			1	7200	TRH	1	7200	TRH	1
7955	266748	foxn1	-	nude|whnb	ZFIN:ZDB-GENE-021008-1|Ensembl:ENSDARG00000011879|Vega:OTTDARG00000020765	15	-	forkhead box N1	protein-coding	foxn1	forkhead box N1	O	forkhead box protein N1	20180627	-	1	8456	FOXN1	1	8456	FOXN1	0			1	8456	FOXN1	1
7955	266749	pak2a	-	cb422|kinase|pak2|si:dz198m22.1|wu:fb71h01|zgc:91798	ZFIN:ZDB-GENE-021011-2|Ensembl:ENSDARG00000068177|Vega:OTTDARG00000017540	2	-	p21 protein (Cdc42/Rac)-activated kinase 2a	protein-coding	pak2a	p21 protein (Cdc42/Rac)-activated kinase 2a	O	serine/threonine-protein kinase PAK 2|p21 (CDKN1A)-activated kinase 2|p21 (CDKN1A)-activated kinase 2a|p21-activated kinase 2|redhead|rhd	20180627	-	1	5062	PAK2	1	5062	PAK2	1	5062	PAK2	1	5062	PAK2	1
7955	266750	adra2a	-	-	ZFIN:ZDB-GENE-021010-1|Ensembl:ENSDARG00000040841|Vega:OTTDARG00000012401	22	-	adrenoceptor alpha 2A	protein-coding	adra2a	adrenoceptor alpha 2A	O	alpha-2A adrenergic receptor|adrenergic, alpha-2A-, receptor|alpha(2A)AR|alpha-2A adrenoceptor|alpha-2A adrenoreceptor|alpha-2AAR|alpha2A-adrenergic receptor	20180627	-	1	150	ADRA2A	1	150	ADRA2A	1	150	ADRA2A	1	150	ADRA2A	1
7955	266751	adra2b	-	fb43d01|wu:fb43d01|zgc:194747	ZFIN:ZDB-GENE-021010-2|Ensembl:ENSDARG00000102096	8	-	adrenoceptor alpha 2B	protein-coding	adra2b	adrenoceptor alpha 2B	O	alpha-2B adrenergic receptor|adrenergic, alpha-2B-, receptor|alpha(2B)AR|alpha-2B adrenoceptor|alpha-2B adrenoreceptor|alpha-2BAR	20180627	-	1	151	ADRA2B	1	151	ADRA2B	1	151	ADRA2B	1	151	ADRA2B	1
7955	266752	adra2c	-	zgc:194523|zgc:194541	ZFIN:ZDB-GENE-021010-3|Ensembl:ENSDARG00000069669|Vega:OTTDARG00000027078	1	-	adrenoceptor alpha 2C	protein-coding	adra2c	adrenoceptor alpha 2C	O	alpha-2C adrenergic receptor|adrenergic, alpha-2C-, receptor|alpha(2C)AR|alpha-2C adrenoceptor|alpha-2C adrenoreceptor|alpha-2CAR	20180627	-	1	152	ADRA2C	1	152	ADRA2C	1	152	ADRA2C	1	152	ADRA2C	1
7955	266753	acvrl1	-	alk1|hm:zehn1109|vgb|zehn1109	ZFIN:ZDB-GENE-021003-1|Ensembl:ENSDARG00000018179|Vega:OTTDARG00000028142	23	-	activin A receptor like type 1	protein-coding	acvrl1	activin A receptor like type 1	O	serine/threonine-protein kinase receptor R3|activin A receptor type II-like 1|activin receptor-like kinase 1|vbg|violet beauregarde	20180627	-	1	94	ACVRL1	1	94	ACVRL1	1	94	ACVRL1	1	94	ACVRL1	1
7955	266754	adra2da	-	-	ZFIN:ZDB-GENE-021010-4|Ensembl:ENSDARG00000091277|Vega:OTTDARG00000041819	14	-	adrenergic, alpha-2D-, receptor a	protein-coding	adra2da	adrenergic, alpha-2D-, receptor a	O	alpha-2Da adrenergic receptor|alpha(2Da)AR|alpha-2Da adrenoceptor|alpha-2Da adrenoreceptor	20180627	-	0			0			0			0			1
7955	266755	adra2db	-	zgc:194662	ZFIN:ZDB-GENE-021010-5|Ensembl:ENSDARG00000054667|Vega:OTTDARG00000028296	21	-	adrenergic, alpha-2D-, receptor b	protein-coding	adra2db	adrenergic, alpha-2D-, receptor b	O	alpha-2Db adrenergic receptor|alpha(2Db)AR|alpha-2Db adrenoceptor|alpha-2Db adrenoreceptor	20180627	-	0			0			0			0			1
7955	266756	mapk14b	-	MAPK14|p38b|zp38b	ZFIN:ZDB-GENE-021007-1|Ensembl:ENSDARG00000028721|Vega:OTTDARG00000027628	11	-	mitogen-activated protein kinase 14b	protein-coding	mapk14b	mitogen-activated protein kinase 14b	O	mitogen-activated protein kinase 14B|MAP kinase 14B|MAP kinase p38b|MAPK 14B|mitogen-activated protein kinase p38b	20180627	-	1	1432	MAPK14	0			0			1	1432	MAPK14	1
7955	266757	tram1	-	cb289|tcamp|tram|wu:fb67f10|wu:fc67b03|wu:fi09h09	ZFIN:ZDB-GENE-021011-1|Ensembl:ENSDARG00000019137|Vega:OTTDARG00000021375	24	-	translocation associated membrane protein 1	protein-coding	tram1	translocation associated membrane protein 1	O	translocating chain-associated membrane protein 1|etID7103.20|etID7103.24|translocating chain-associating membrane protein 1	20180627	-	1	23471	TRAM1	1	23471	TRAM1	1	23471	TRAM1	1	23471	TRAM1	1
7955	266794	ccng2	-	cb438|wu:fa08f07|wu:fk28c06|wu:fk91a03|zgc:77125	ZFIN:ZDB-GENE-021016-1|Ensembl:ENSDARG00000017602|Vega:OTTDARG00000037604	21	-	cyclin G2	protein-coding	ccng2	cyclin G2	O	cyclin-G2	20180627	-	1	901	CCNG2	1	901	CCNG2	1	901	CCNG2	1	901	CCNG2	1
7955	266796	sec61a1l	-	cb413|sec61al2|sec61b|wu:fb36f05|wu:fb36f12|wu:fb37d04|wu:fi26f11	ZFIN:ZDB-GENE-021016-2|Ensembl:ENSDARG00000005675|Vega:OTTDARG00000019906	6	-	Sec61 translocon alpha 1 subunit, like	protein-coding	sec61a1l	Sec61 translocon alpha 1 subunit, like	O	protein transport protein Sec61 subunit alpha-like 2|SEC61, beta subunit|Sec61 alpha like 2|transport protein Sec61 subunit alpha like 2	20180627	-	1	29927	SEC61A1	1	29927	SEC61A1	0			1	29927	SEC61A1	1
7955	266797	stt3a	-	cb437|itm1|wu:fb38c11	ZFIN:ZDB-GENE-021015-3|Ensembl:ENSDARG00000104953|Vega:OTTDARG00000032911	10	-	STT3A, subunit of the oligosaccharyltransferase complex (catalytic)	protein-coding	stt3a	STT3A, subunit of the oligosaccharyltransferase complex (catalytic)	O	dolichyl-diphosphooligosaccharide--protein glycosyltransferase subunit STT3A|integral membrane protein 1	20180627	-	1	3703	STT3A	1	3703	STT3A	1	3703	STT3A	1	3703	STT3A	1
7955	266798	ap3m1	-	cb430	ZFIN:ZDB-GENE-021015-2|Ensembl:ENSDARG00000029928|Vega:OTTDARG00000023545	13	-	adaptor related protein complex 3 subunit mu 1	protein-coding	ap3m1	adaptor related protein complex 3 subunit mu 1	O	AP-3 complex subunit mu-1|adaptor-related protein complex 3, mu 1 subunit	20180627	-	1	26985	AP3M1	1	26985	AP3M1	1	26985	AP3M1	1	26985	AP3M1	1
7955	266799	gatm	-	cb409|wu:fa08a06|zgc:65855	ZFIN:ZDB-GENE-021015-1|Ensembl:ENSDARG00000036239|Vega:OTTDARG00000034673	18	-	glycine amidinotransferase (L-arginine:glycine amidinotransferase)	protein-coding	gatm	glycine amidinotransferase (L-arginine:glycine amidinotransferase)	O	glycine amidinotransferase, mitochondrial|agat	20180627	-	1	2628	GATM	1	2628	GATM	0			1	2628	GATM	1
7955	266958	neurod4	-	ath3|zath3	ZFIN:ZDB-GENE-030730-1|Ensembl:ENSDARG00000003469|Vega:OTTDARG00000028139	23	-	neuronal differentiation 4	protein-coding	neurod4	neuronal differentiation 4	O	neurogenic differentiation factor 4|atonal-like 3|neurogenic differentiation 4	20180627	-	1	58158	NEUROD4	1	58158	NEUROD4	1	58158	NEUROD4	1	58158	NEUROD4	1
7955	266961	hnf1a	-	hnf1-a|tcf1|xx:af244934-22s	ZFIN:ZDB-GENE-021206-12|Ensembl:ENSDARG00000009470|Vega:OTTDARG00000034517	8	-	HNF1 homeobox a	protein-coding	hnf1a	HNF1 homeobox a	O	hepatocyte nuclear factor 1-alpha|af244934-22s|hepatocyte nuclear factor 1 alpha|transcription factor 1	20180627	-	1	6927	HNF1A	1	6927	HNF1A	0			1	6927	HNF1A	1
7955	266962	jmjd6	-	psr|ptdsr|zfpsr|zgc:66264	ZFIN:ZDB-GENE-040426-17|Ensembl:ENSDARG00000102896|Vega:OTTDARG00000035195	3	-	jumonji domain containing 6	protein-coding	jmjd6	jumonji domain containing 6	O	bifunctional arginine demethylase and lysyl-hydroxylase JMJD6|histone arginine demethylase JMJD6|jmjC domain-containing protein 6|jumonji domain-containing protein 6|lysyl-hydroxylase JMJD6|peptide-lysine 5-dioxygenase JMJD6|phosphatidylserine receptor	20180627	-	1	23210	JMJD6	1	23210	JMJD6	1	23210	JMJD6	1	23210	JMJD6	1
7955	266964	tlx1	-	SI:dZ46P4.1|Tlx-1|hox11|ztlx-1	ZFIN:ZDB-GENE-021021-2|Ensembl:ENSDARG00000003965|Vega:OTTDARG00000020080	13	-	T cell leukemia homeobox 1	protein-coding	tlx1	T cell leukemia homeobox 1	O	T-cell leukemia homeobox protein 1	20180627	-	1	3195	TLX1	1	3195	TLX1	1	3195	TLX1	1	3195	TLX1	1
7955	266965	tlx3b	-	Tlx-3b|ztlx-3b	ZFIN:ZDB-GENE-021021-1|Ensembl:ENSDARG00000017615|Vega:OTTDARG00000019530	10	-	T cell leukemia homeobox 3b	protein-coding	tlx3b	T cell leukemia homeobox 3b	O	T-cell leukemia homeobox protein 3|tlx3	20180627	-	1	30012	TLX3	1	30012	TLX3	1	30012	TLX3	1	30012	TLX3	1
7955	266966	kat6a	-	bmd|moz|myst3	ZFIN:ZDB-GENE-021022-3|Ensembl:ENSDARG00000018907|Vega:OTTDARG00000035248	5	-	K(lysine) acetyltransferase 6A	protein-coding	kat6a	K(lysine) acetyltransferase 6A	O	histone acetyltransferase KAT6A|MYST histone acetyltransferase (monocytic leukemia) 3|monocytic leukemia zinc finger protein	20180703	-	1	7994	KAT6A	0			1	7994	KAT6A	1	7994	KAT6A	1
7955	266981	ccnf	-	cb443|zgc:77240	ZFIN:ZDB-GENE-021030-2|Ensembl:ENSDARG00000105046	3	-	cyclin F	protein-coding	ccnf	cyclin F	O	cyclin-F	20180627	-	1	899	CCNF	1	899	CCNF	1	899	CCNF	1	899	CCNF	1
7955	266982	arcn1a	-	arcn1|cb334|id:ibd3027	ZFIN:ZDB-GENE-021031-2|Ensembl:ENSDARG00000002792|Vega:OTTDARG00000017893	5	-	archain 1a	protein-coding	arcn1a	archain 1a	O	coatomer subunit delta|archain 1	20180627	-	1	372	ARCN1	1	372	ARCN1	0			1	372	ARCN1	1
7955	266983	neo1a	-	cb333|neo1|zgc:109795|zneo1	ZFIN:ZDB-GENE-021031-1|Ensembl:ENSDARG00000102855	7	-	neogenin 1a	protein-coding	neo1a	neogenin 1a	O	neogenin|neogenin 1	20180627	-	1	4756	NEO1	1	4756	NEO1	1	4756	NEO1	1	4756	NEO1	1
7955	266985	npm1a	-	npm1|sb:cb487	ZFIN:ZDB-GENE-021028-1|Ensembl:ENSDARG00000014329|Vega:OTTDARG00000019529	10	-	nucleophosmin 1a	protein-coding	npm1a	nucleophosmin 1a	O	nucleophosmin|nucleophosmin 1|nucleophosmin 1a (nucleolar phosphoprotein B23, numatrin)	20180627	-	1	4869	NPM1	1	4869	NPM1	0			1	4869	NPM1	1
7955	266987	cbsb	-	cb442|cbs|wu:fb37g05|wu:fm61c07|wu:fq06c06|zgc:113704	ZFIN:ZDB-GENE-021030-3|Ensembl:ENSDARG00000010946|Vega:OTTDARG00000032777	9	-	cystathionine-beta-synthase b	protein-coding	cbsb	cystathionine-beta-synthase b	O	cystathionine-beta-synthase b	20180627	-	1	875	CBS	2	875;102724560	CBS;CBSL	1	102724560	CBSL	2	875;102724560	CBS;CBSL	1
7955	266988	smoc2	-	cb488|wu:fb75d10|zgc:112171	ZFIN:ZDB-GENE-021031-5	13	-	SPARC related modular calcium binding 2	protein-coding	smoc2	SPARC related modular calcium binding 2	O	SPARC-related modular calcium-binding protein 2|secreted modular calcium-binding protein 2	20180627	-	1	64094	SMOC2	0			1	64094	SMOC2	1	64094	SMOC2	1
7955	266989	etf1b	-	eRF1|etf1|hm:zeh0057|wu:fa19e07|wu:fi31f01|zeh0057	ZFIN:ZDB-GENE-021029-1|Ensembl:ENSDARG00000043976|Vega:OTTDARG00000019677	10	-	eukaryotic translation termination factor 1b	protein-coding	etf1b	eukaryotic translation termination factor 1b	O	eukaryotic peptide chain release factor subunit 1|etID39694.10|eukaryotic translation termination factor 1	20180627	-	1	2107	ETF1	1	2107	ETF1	1	2107	ETF1	1	2107	ETF1	1
7955	266990	pwp2h	-	cb471|zgc:56063	ZFIN:ZDB-GENE-021031-3|Ensembl:ENSDARG00000037109|Vega:OTTDARG00000030289	1	-	PWP2 periodic tryptophan protein homolog (yeast)	protein-coding	pwp2h	PWP2 periodic tryptophan protein homolog (yeast)	O	periodic tryptophan protein 2 homolog|titania|tti	20180627	-	1	5822	PWP2	0			2	102724159;5822	LOC102724159;PWP2	2	5822;102724159	PWP2;LOC102724159	1
7955	266992	cad	-	cb456|si:dkey-221h15.3|wu:fc30c12|wu:fc33d01|wu:fc67g02	ZFIN:ZDB-GENE-021030-4|Ensembl:ENSDARG00000041895|Vega:OTTDARG00000006087	20	-	carbamoyl-phosphate synthetase 2, aspartate transcarbamylase, and dihydroorotase	protein-coding	cad	carbamoyl-phosphate synthetase 2, aspartate transcarbamylase, and dihydroorotase	O	CAD protein	20180627	-	1	790	CAD	1	790	CAD	1	790	CAD	1	790	CAD	1
7955	280646	lmo1	-	cb524|etID41074.7|lmo1b|wu:fb76g02|zgc:109794	ZFIN:ZDB-GENE-021115-6|Ensembl:ENSDARG00000034504|Vega:OTTDARG00000004211	7	-	LIM domain only 1	protein-coding	lmo1	LIM domain only 1	O	rhombotin-1|LIM domain only protein 1	20180627	-	1	4004	LMO1	1	4004	LMO1	1	4004	LMO1	1	4004	LMO1	1
7955	280647	kars	-	cb530|wu:fa16h02|zgc:92483	ZFIN:ZDB-GENE-021115-8|Ensembl:ENSDARG00000103799|Vega:OTTDARG00000035398	7	-	lysyl-tRNA synthetase	protein-coding	kars	lysyl-tRNA synthetase	O	lysine--tRNA ligase	20180627	-	1	3735	KARS	1	3735	KARS	0			1	3735	KARS	1
7955	280648	rdh8a	-	cb501|rdh8|zf1.1|zfprRDH2|zgc:73081	ZFIN:ZDB-GENE-021115-3|Ensembl:ENSDARG00000028048|Vega:OTTDARG00000027116	3	-	retinol dehydrogenase 8a	protein-coding	rdh8a	retinol dehydrogenase 8a	O	retinol dehydrogenase 8|zf 1.1	20180627	-	1	50700	RDH8	0			1	50700	RDH8	1	50700	RDH8	1
7955	280649	plk1	-	cb525|cb636|ik:tdsubc_2d1|plk|wu:fb37g11|wu:fb76g03|xx:tdsubc_2d1	ZFIN:ZDB-GENE-021115-7|Ensembl:ENSDARG00000058471|Vega:OTTDARG00000019450	1	-	polo-like kinase 1 (Drosophila)	protein-coding	plk1	polo-like kinase 1 (Drosophila)	O	serine/threonine-protein kinase PLK1	20180627	-	1	5347	PLK1	1	5347	PLK1	1	5347	PLK1	1	5347	PLK1	1
7955	280650	klf6a	-	cb538|copeb|klf6|wu:fb76d04|wu:fb92h03|wu:fe26g06|wu:fk78f12	ZFIN:ZDB-GENE-021115-9|Ensembl:ENSDARG00000029072|Vega:OTTDARG00000031739	24	-	Kruppel-like factor 6a	protein-coding	klf6a	Kruppel-like factor 6a	O	Krueppel-like factor 6|core promoter element binding protein	20180627	-	1	1316	KLF6	1	1316	KLF6	1	1316	KLF6	1	1316	KLF6	1
7955	280651	ets1	-	cb516|ets1a|id:ibd1116|zgc:110573	ZFIN:ZDB-GENE-021115-5|Ensembl:ENSDARG00000024431	18	-	v-ets avian erythroblastosis virus E26 oncogene homolog 1	protein-coding	ets1	v-ets avian erythroblastosis virus E26 oncogene homolog 1	O	protein C-ets-1|v-ets erythroblastosis virus E26 oncogene homolog 1|v-ets erythroblastosis virus E26 oncogene homolog 1a|v-ets erythroblastosis virus E26 oncogene-like 1a	20180627	-	1	2113	ETS1	1	2113	ETS1	0			1	2113	ETS1	1
7955	280652	cdon	-	cb507|wu:fa10c03|wu:fb94b11|zgc:158240	ZFIN:ZDB-GENE-021115-4|Ensembl:ENSDARG00000061328|Vega:OTTDARG00000017815	18	-	cell adhesion associated, oncogene regulated	protein-coding	cdon	cell adhesion associated, oncogene regulated	O	cell adhesion molecule-related/down-regulated by oncogenes	20180627	-	1	50937	CDON	0			1	50937	CDON	1	50937	CDON	1
7955	280653	trpm7	-	cb495|tct	ZFIN:ZDB-GENE-021115-2|Ensembl:ENSDARG00000036232	18	-	transient receptor potential cation channel, subfamily M, member 7	protein-coding	trpm7	transient receptor potential cation channel, subfamily M, member 7	O	transient receptor potential cation channel subfamily M member 7|nutria|touchtone|transient receptor potential melastatin 7	20180627	-	1	54822	TRPM7	1	54822	TRPM7	1	54822	TRPM7	1	54822	TRPM7	1
7955	282554	drd3	-	-	ZFIN:ZDB-GENE-021119-1|Ensembl:ENSDARG00000032131|Vega:OTTDARG00000028609	24	-	dopamine receptor D3	protein-coding	drd3	dopamine receptor D3	O	D(3) dopamine receptor	20180708	-	1	1814	DRD3	1	1814	DRD3	1	1814	DRD3	1	1814	DRD3	1
7955	282555	has3	-	af190743gs2|dg42III|xx:af190743gs1|xx:af190743gs2	ZFIN:ZDB-GENE-021118-1|Ensembl:ENSDARG00000057210|Vega:OTTDARG00000012817	18	-	hyaluronan synthase 3	protein-coding	has3	hyaluronan synthase 3	O	hyaluronan synthase 3	20180627	-	1	3038	HAS3	1	3038	HAS3	1	3038	HAS3	1	3038	HAS3	1
7955	282557	drd2a	-	-	ZFIN:ZDB-GENE-021119-2|Ensembl:ENSDARG00000056926|Vega:OTTDARG00000035839	15	-	dopamine receptor D2a	protein-coding	drd2a	dopamine receptor D2a	O	D(2) dopamine receptor	20180708	-	1	1813	DRD2	1	1813	DRD2	1	1813	DRD2	1	1813	DRD2	1
7955	282559	aldh3b1	-	aldh3d1|cb508|fb17d04|wu:fb17d04	ZFIN:ZDB-GENE-021120-3|Ensembl:ENSDARG00000013839|Vega:OTTDARG00000004591	3	-	aldehyde dehydrogenase 3 family, member B1	protein-coding	aldh3b1	aldehyde dehydrogenase 3 family, member B1	O	aldehyde dehydrogenase family 3 member B1|aldehyde dehydrogenase 3 family, member D1|etID35986.3	20180627	-	1	221	ALDH3B1	1	221	ALDH3B1	0			1	221	ALDH3B1	1
7955	282615	smarca5	-	chunp6878|fb26d12|fb49g04|im:7146484|wu:fb26d12|wu:fb49g04|zgc:158434	ZFIN:ZDB-GENE-021125-1|Ensembl:ENSDARG00000052348|Vega:OTTDARG00000027087	1	-	SWI/SNF related, matrix associated, actin dependent regulator of chromatin, subfamily a, member 5	protein-coding	smarca5	SWI/SNF related, matrix associated, actin dependent regulator of chromatin, subfamily a, member 5	O	SWI/SNF-related matrix-associated actin-dependent regulator of chromatin subfamily A member 5|actin dependent regulator of chromatin A5|matrix associated	20180627	-	1	8467	SMARCA5	1	8467	SMARCA5	1	8467	SMARCA5	1	8467	SMARCA5	1
7955	282666	sebox	-	og9x	ZFIN:ZDB-GENE-021206-4|Ensembl:ENSDARG00000042526|Vega:OTTDARG00000018860	5	-	SEBOX homeobox	protein-coding	sebox	SEBOX homeobox	O	homeobox protein SEBOX|OG9 homeobox|homeobox OG-9|homeobox transcription factor mezzo|mezzo|skin-, embryo-, brain- and oocyte-specific homeobox	20180627	-	1	645832	SEBOX	0			0			1	645832	SEBOX	1
7955	282667	sdc2	-	cb440|zgc:103676	ZFIN:ZDB-GENE-021206-3|Ensembl:ENSDARG00000002731|Vega:OTTDARG00000032494	19	-	syndecan 2	protein-coding	sdc2	syndecan 2	O	syndecan-2	20180627	-	1	6383	SDC2	1	6383	SDC2	0			1	6383	SDC2	1
7955	282670	f10	-	fi12c10|wu:fi12c10	ZFIN:ZDB-GENE-021206-9|Ensembl:ENSDARG00000088581|Vega:OTTDARG00000040893	1	-	coagulation factor X	protein-coding	f10	coagulation factor X	O	coagulation factor X|coagulation factor 10	20180703	-	1	2159	F10	1	2159	F10	1	2159	F10	1	2159	F10	1
7955	282671	f7i	-	fb61d02|wu:fb61d02	ZFIN:ZDB-GENE-021206-10|Ensembl:ENSDARG00000075827|Vega:OTTDARG00000040894	1	-	coagulation factor VIIi	protein-coding	f7i	coagulation factor VIIi	O	coagulation factor VIIi	20180627	-	0			0			1	2155	F7	1	2155	F7	1
7955	282672	fbp1b	-	cb598|fb17g10|fb57b01|fbp1|id:ibd1091|wu:fb17g10|wu:fb57b01|zgc:64127	ZFIN:ZDB-GENE-021206-11|Ensembl:ENSDARG00000020364|Vega:OTTDARG00000017976	5	-	fructose-1,6-bisphosphatase 1b	protein-coding	fbp1b	fructose-1,6-bisphosphatase 1b	O	fructose-1,6-bisphosphatase 1b|fructose-1,6-bisphosphatase 1	20180627	-	1	2203	FBP1	1	2203	FBP1	1	2203	FBP1	1	2203	FBP1	1
7955	282673	npc2	-	cb292|sb:cb292	ZFIN:ZDB-GENE-021206-13|Ensembl:ENSDARG00000090912|Vega:OTTDARG00000020528	17	-	Niemann-Pick disease, type C2	protein-coding	npc2	Niemann-Pick disease, type C2	O	NPC intracellular cholesterol transporter 2|epididymal secretory protein E1|16.5 kDa secretory protein|niemann Pick type C2 protein homolog	20180703	-	1	10577	NPC2	1	10577	NPC2	1	10577	NPC2	1	10577	NPC2	1
7955	282676	hspd1	-	cb863|cpn60|fa04a05|fb22d10|fi27b05|id:ibd2197|sb:cb144|wu:fa04a05|wu:fb22d10|wu:fi04a12|wu:fi27b05	ZFIN:ZDB-GENE-021206-1|Ensembl:ENSDARG00000056160|Vega:OTTDARG00000020808	9	-	heat shock 60 protein 1	protein-coding	hspd1	heat shock 60 protein 1	O	60 kDa heat shock protein, mitochondrial|heat shock 60kD protein 1 (chaperonin)|hsp60|nbl|no blastema	20180708	-	1	3329	HSPD1	1	3329	HSPD1	1	3329	HSPD1	1	3329	HSPD1	1
7955	282677	bckdk	-	cb233|wu:fa04g07|wu:fb80b08|zgc:55984	ZFIN:ZDB-GENE-021204-1|Ensembl:ENSDARG00000016904|Vega:OTTDARG00000018722	5	-	branched chain ketoacid dehydrogenase kinase	protein-coding	bckdk	branched chain ketoacid dehydrogenase kinase	O	3-methyl-2-oxobutanoate dehydrogenase [lipoamide] kinase, mitochondrial|branched chain alpha-ketoacid dehydrogenase kinase	20180627	-	1	10295	BCKDK	1	10295	BCKDK	1	10295	BCKDK	1	10295	BCKDK	1
7955	282678	timm9	-	-	ZFIN:ZDB-GENE-021206-14|Ensembl:ENSDARG00000043865|Vega:OTTDARG00000035056	17	-	translocase of inner mitochondrial membrane 9 homolog	protein-coding	timm9	translocase of inner mitochondrial membrane 9 homolog	O	mitochondrial import inner membrane translocase subunit Tim9	20180603	-	1	26520	TIMM9	1	26520	TIMM9	1	26520	TIMM9	1	26520	TIMM9	1
7955	286739	msna	-	cb567|rdx|wu:fb14b03|zgc:85640	ZFIN:ZDB-GENE-021211-2|Ensembl:ENSDARG00000058128|Vega:OTTDARG00000017416	5	-	moesin a	protein-coding	msna	moesin a	O	moesin|moesin1|msn1|radixin	20180627	-	1	4478	MSN	1	5962	RDX	1	4478	MSN	2	4478;5962	MSN;RDX	1
7955	286740	mtx1b	-	mtx1|zgc:101675	ZFIN:ZDB-GENE-021210-1|Ensembl:ENSDARG00000036109|Vega:OTTDARG00000014652	19	-	metaxin 1b	protein-coding	mtx1b	metaxin 1b	O	metaxin 1	20180703	-	1	4580	MTX1	1	4580	MTX1	1	4580	MTX1	1	4580	MTX1	1
[truncated: 22,459 more rows]

## Sheet: Homo_sapiens_with_zfish_ortholo
X.tax_id	GeneID	Symbol	LocusTag	Synonyms	dbXrefs	chromosome	map_location	description	type_of_gene	Symbol_from_nomenclature_authority	Full_name_from_nomenclature_authority	Nomenclature_status	Other_designations	Modification_date	Feature_type	ZFIN_Zebrafish_Ortholog_Count	ZFIN_Zebrafish_Ortholog_Entrez_ID	ZFIN_Zebrafish_Ortholog_Symbol	Homologene_Zebrafish_Ortholog_Count	Homologene_Zebrafish_Ortholog_Entrez_ID	Homologene_Zebrafish_Ortholog_Symbol	Ensembl_Zebrafish_Ortholog_Count	Ensembl_Zebrafish_Ortholog_Entrez_ID	Ensembl_Zebrafish_Ortholog_Symbol	Combined_Zebrafish_Ortholog_Count	Combined_Zebrafish_Ortholog_Entrez_ID	Combined_Zebrafish_Ortholog_Symbol
[truncated: 60,710 more rows]
