# Supplementary material for: Development of a Zebrafish S1500+ Sentinel Gene Set for High-Throughput Transcriptomics
Source: Zebrafish. 2019 Aug 1;16(4):331–47. doi: 10.1089/zeb.2018.1720 (PMC6685209; doi:10.1089/zeb.2018.1720)
Supplement: Supplemental data [file Supp_Data2.xlsx]

## Sheet: Expert nominated genes (Gf)
Zebrafish_Ensembl.Gene.ID	Zebrafish_Gene	Category
ENSDARG00000013500	abca2	Blood Brain Barrier
ENSDARG00000079361	abcg2b	Blood Brain Barrier
ENSDARG00000058574	abcg2c	Blood Brain Barrier
ENSDARG00000076994	adgra2	Blood Brain Barrier
ENSDARG00000030364	angpt1	Blood Brain Barrier
ENSDARG00000010565	aqp4	Blood Brain Barrier
ENSDARG00000074662	cntf	Blood Brain Barrier
ENSDARG00000074488	ifngr1	Blood Brain Barrier
ENSDARG00000100143	lrp6	Blood Brain Barrier
ENSDARG00000035435	m17	Blood Brain Barrier
ENSDARG00000055026	ptch2	Blood Brain Barrier
ENSDARG00000016963	slc16a1a	Blood Brain Barrier
ENSDARG00000068572	slc16a1b	Blood Brain Barrier
ENSDARG00000020212	slc1a1	Blood Brain Barrier
ENSDARG00000017047	slc27a4	Blood Brain Barrier
ENSDARG00000101289	slc29a1a	Blood Brain Barrier
ENSDARG00000054447	slc29a1b	Blood Brain Barrier
ENSDARG00000001767	slc29a2	Blood Brain Barrier
ENSDARG00000076899	slc2a13b	Blood Brain Barrier
ENSDARG00000045886	slc38a2	Blood Brain Barrier
ENSDARG00000027065	slc38a3a	Blood Brain Barrier
ENSDARG00000091061	slc38a3b	Blood Brain Barrier
ENSDARG00000009901	slc38a5a	Blood Brain Barrier
ENSDARG00000014587	slc38a5b	Blood Brain Barrier
ENSDARG00000010376	slc5a3a	Blood Brain Barrier
ENSDARG00000077812	slc5a3b	Blood Brain Barrier
ENSDARG00000012534	slc6a6a	Blood Brain Barrier
ENSDARG00000098438	slc6a6b	Blood Brain Barrier
ENSDARG00000018534	slc6a9	Blood Brain Barrier
ENSDARG00000016439	slc7a1	Blood Brain Barrier
ENSDARG00000020645	slc7a3a	Blood Brain Barrier
ENSDARG00000061566	slc7a3b	Blood Brain Barrier
ENSDARG00000028663	tek	Blood Brain Barrier
ENSDARG00000092480	vegfbb	Blood Brain Barrier
ENSDARG00000069640	vegfc	Blood Brain Barrier
ENSDARG00000006921	lrp5	Blood Brain Barrier
ENSDARG00000013871	slc5a1;sglt-1	Blood Brain Barrier
ENSDARG00000100897	pdgfrb	Blood Brain Barrier
ENSDARG00000098694	slc16a2;mct8	Blood Brain Barrier; Thyroid
ENSDARG00000054423	slc7a6	Blood Brain Barrier; Thyroid
ENSDARG00000101702	chrna7	Brain development
ENSDARG00000052764	chrnb3a	Brain development
ENSDARG00000033594	ido1	Brain development
ENSDARG00000074661	gper	Cardiovascular function
ENSDARG00000008788	camk1gb	Circadian rhythm
ENSDARG00000010519	per3	Circadian rhythm
ENSDARG00000023537	ahr1b	Dioxin response pathway
ENSDARG00000021833	ahr2	Dioxin response pathway
ENSDARG00000052618	ahrrb	Dioxin response pathway
ENSDARG00000104437	aip	Dioxin response pathway
ENSDARG00000017748	arhgap29b	DNT
ENSDARG00000089042	foxb1a	DNT
ENSDARG00000025301	gfap	DNT
ENSDARG00000056438?	her9	DNT
ENSDARG00000004023	isl1	DNT
ENSDARG00000053499	isl2b	DNT
ENSDARG00000088805	nestin	DNT
ENSDARG00000075964	plekhg4	DNT
ENSDARG00000053835	plekhh1	DNT
ENSDARG00000090062	rac3a	DNT
ENSDARG00000020795	rac3b	DNT
ENSDARG00000033614	rasgef1ba	DNT
ENSDARG00000055373	sema3fb	DNT
ENSDARG00000013607	sema3gb	DNT
ENSDARG00000074156	sgca	DNT
ENSDARG00000043923	sox9b	DNT
ENSDARG00000055554	wnt1	DNT
ENSDARG00000008986	e2f7	DNT
ENSDARG00000006514	her6;hes1	DNT
ENSDARG00000008186	syk	DNT
ENSDARG00000010936	abcb4	DNT
ENSDARG00000014031	abcc2	DNT
ENSDARG00000053625	anxa2b	DNT
ENSDARG00000037640	aurkb	DNT
ENSDARG00000018817	bdnf	DNT
ENSDARG00000019995	bmp4	DNT
ENSDARG00000078606	c20h1orf131	DNT
ENSDARG00000053617	camk2a	DNT
ENSDARG00000013649	casr	DNT
ENSDARG00000011094	ccna2	DNT
ENSDARG00000051923	ccnb1	DNT
ENSDARG00000009942	cdc6	DNT
ENSDARG00000070228	cdk6	DNT
ENSDARG00000051854	cdt1	DNT
ENSDARG00000087303	cebpd	DNT
ENSDARG00000104177	cpne3	DNT
ENSDARG00000053586	creb1a	DNT
ENSDARG00000093420	creb1b	DNT
ENSDARG00000053624	csf1rb	DNT
ENSDARG00000042707	cx30.3	DNT
ENSDARG00000068934	cyp1b1	DNT
ENSDARG00000101423	cyp2y3	DNT
ENSDARG00000017982	cyp39a1	DNT
ENSDARG00000074796	dbf4	DNT
ENSDARG00000036990	dctd	DNT
ENSDARG00000078523	ddr1	DNT
ENSDARG00000037421	egr1	DNT
ENSDARG00000026294	erbb2	DNT
ENSDARG00000101631	etfa	DNT
ENSDARG00000010571	ezh2	DNT
ENSDARG00000077883	fam83d	DNT
ENSDARG00000039020	fbxo5	DNT
ENSDARG00000020242	fermt2	DNT
ENSDARG00000104348	fgf2	DNT
ENSDARG00000040695	fkbp14	DNT
ENSDARG00000074201	flna	DNT
ENSDARG00000016357	fmo5	DNT
ENSDARG00000055792	foxo4	DNT
ENSDARG00000027589	fzd7b	DNT
ENSDARG00000090714	gaa	DNT
ENSDARG00000099744	gap43	DNT
ENSDARG00000017294	gnai2b	DNT
ENSDARG00000068280	grb14	DNT
ENSDARG00000042533	gstm	DNT
ENSDARG00000053685	gtf2a2	DNT
ENSDARG00000063126	gusb	DNT
ENSDARG00000060397	hhip	DNT
ENSDARG00000042045	hmg20b	DNT
ENSDARG00000040764	id1	DNT
ENSDARG00000054823	id3	DNT
ENSDARG00000053702	il2rgb	DNT
ENSDARG00000099252	ipcef1	DNT
ENSDARG00000017321	kdr	DNT
ENSDARG00000054451	loxl1	DNT
ENSDARG00000045815	mcm10	DNT
ENSDARG00000101180	mcm7	DNT
ENSDARG00000030759	melk	DNT
ENSDARG00000070903	met	DNT
ENSDARG00000053666	myb	DNT
ENSDARG00000071694	ndc80	DNT
ENSDARG00000058212	ndnl2	DNT
ENSDARG00000105261	nfkb1	DNT
ENSDARG00000038687	nfkb2	DNT
ENSDARG00000017180	npc1	DNT
ENSDARG00000012871	npepl1	DNT
ENSDARG00000010250	nqo1	DNT
ENSDARG00000059646	nt5dc2	DNT
ENSDARG00000018110	pak4	DNT
ENSDARG00000103379	pax6a	DNT
ENSDARG00000015879	pax8	DNT
ENSDARG00000054155	pcna	DNT
ENSDARG00000039272	pls1	DNT
ENSDARG00000100028	pole2	DNT
ENSDARG00000068261	pros1	DNT
ENSDARG00000045853	rad51ap1	DNT
ENSDARG00000071652	rrp8	DNT
ENSDARG00000068493	si:zfos-411a11.2	DNT
ENSDARG00000039354	ska1	DNT
ENSDARG00000104431	slc1a3a	DNT
ENSDARG00000070913	sox2	DNT
ENSDARG00000010318	srpx	DNT
ENSDARG00000019392	stat5a	DNT
ENSDARG00000033466	tagln2	DNT
ENSDARG00000041502	tgfb1a	DNT
ENSDARG00000016200	trib3	DNT
ENSDARG00000041361	ttk	DNT
ENSDARG00000104801	tubb6	DNT
ENSDARG00000010008	vim	DNT
ENSDARG00000059760	wdtc1	DNT
ENSDARG00000039832	zgc:173961;Gsta3;gsta.2	DNT
ENSDARG00000002634	b4galt1	DNT
ENSDARG00000003869	decr1	DNT
ENSDARG00000004111	esr1	DNT
ENSDARG00000003421	igf2bp2a	DNT
ENSDARG00000002403	nusap1	DNT
ENSDARG00000005754	ptprfb	DNT
ENSDARG00000009194	col16a1	DNT
ENSDARG00000045411	Acad11	DNT
ENSDARG00000042510	Acot1;Cte1	DNT
ENSDARG00000061201	Acsf2	DNT
ENSDARG00000089213	Adam15	DNT
ENSDARG00000100307	Adamts5	DNT
ENSDARG00000040712	Adprh	DNT
ENSDARG00000102096	Adra2b	DNT
ENSDARG00000006038	Aebp2	DNT
ENSDARG00000074806	Afap1l2	DNT
ENSDARG00000016412	Agt	DNT
ENSDARG00000077082	Agtrap	DNT
ZFIN:ZDB-GENE-051018-1	ahrra	DNT
ENSDARG00000077549	Aifm2	DNT
ENSDARG00000005926	Ak2	DNT
ENSDARG00000069037	Akip1	DNT
ENSDARG00000063003	Alkbh5	DNT
ENSDARG00000035859	Angptl4	DNT
ENSDARG00000003132	Apip	DNT
ENSTGUG00000012727	Arc	DNT
ENSDARG00000078853	Arhgef19	DNT
ENSDARG00000052690	Arrdc3	DNT
ENSDARG00000077590	Arsj	DNT
ENSDARG00000109384	Atg16l2	DNT
ENSDARG00000112045	Axl	DNT
ENSDARG00000104042	B4galt4	DNT
ENSDARG00000011727	B9d1	DNT
ENSDARG00000076733	Bard1	DNT
ENSDARG00000090625	Bcl2l12	DNT
ENSDARG00000070864	Bcl6	DNT
ENSDARG00000052696	Bdh2	DNT
ENSDARG00000096829	Blvrb	DNT
ENSDARG00000060526	Bmp3	DNT
ENSDARG00000018260	Bmp7	DNT
ENSDARG00000077029	Bub1	DNT
ENSDARG00000075883	Bub3	DNT
ENSDARG00000062278	C1galt1	DNT
ENSDARG00000039240	Cacng5	DNT
ENSDARG00000053617	Camk2a	DNT
ENSDARG00000005372	Camk4	DNT
ENSDARG00000039098	Car8;Ca8	DNT
ENSDARG00000093405	Casp6	DNT
ENSDARG00000062307	Ccdc61	DNT
ENSDARG00000077116	Ccnjl	DNT
ENSDARG00000113438	Cd38	DNT
ENSDARG00000016691	Cd9	DNT
ENSDARG00000115248	Cdk2ap1	DNT
ENSDARG00000010878	Cdkn1c	DNT
ENSDARG00000078310	Cecr2	DNT
ENSDARG00000105077	Cecr5;Hdhd5	DNT
ENSDARG00000052565	Cenpi	DNT
ENSDARG00000100304	Chdh	DNT
ENSDARG00000076339	Cln5	DNT
404209	cnr1	DNT
795246	cnr2	DNT
ENSDARG00000012422	Col11a2	DNT
ENSDARG00000022509	Cox4i2	DNT
ENSDARG00000010312	Cp	DNT
ENSDARG00000007753	Cpne2	DNT
ENSDARG00000038618	Cpt2	DNT
ENSDARG00000070536	Creb5	DNT
ENSDARG00000040674	Ctdsp1	DNT
ENSDARG00000102441	Ctnna1	DNT
ENSDARG00000009170	Ctr9	DNT
ENSDARG00000101334	Ctsc	DNT
ENSDARG00000039365	Cuedc2	DNT
ENSDARG00000051925	Cyb5r2	DNT
ENSDARG00000099371	Cygb	DNT
ENSDARG00000101195	cyp1c1	DNT
ENSDARG00000101789	cyp1c2	DNT
ENSDARG00000035569	cyp1d1	DNT
ENSDARG00000099003	cyp2aa1	DNT
ENSDARG00000102805	cyp2aa11	DNT
ENSDARG00000103456	cyp2aa11	DNT
ENSDARG00000104811	cyp2aa2	DNT
ENSDARG00000098803	cyp2aa4	DNT
ENSDARG00000103766	cyp2aa7	DNT
ENSDARG00000104540	cyp2aa8	DNT
ENSDARG00000098890	cyp2aa9	DNT
ENSDARG00000103295	cyp3a65	DNT
ENSDARG00000053530	Cyp4f3	DNT
ENSDARG00000031761	Dab2	DNT
58039	dazl	DNT
ENSDARG00000103830	Ddr2	DNT
30263	ddx4	DNT
ENSDARG00000051785	Dhx33	DNT
ENSDARG00000076796	Dlg3	DNT
ENSDARG00000095809	Dlg4b	DNT
ENSDARG00000060849	Dlgap4	DNT
ENSDARG00000012030	Dnaaf1	DNT
ENSDARG00000052402	dnmt3ba	DNT
ENSDARG00000036791	dnmt3bb1	DNT
ENSDARG00000057830	dnmt3bb2	DNT
ENSDARG00000057863	dnmt3bb3	DNT
ENSDARG00000075818	Dok2	DNT
ENSDARG00000002587	Dpysl3	DNT
ENSDARG00000055759	Efhd2	DNT
ENSDARG00000070029	Ehhadh	DNT
ENSDARG00000011257	Enpp2	DNT
ENSDARG00000045066	Entpd1	DNT
ENSDARG00000008697	epas1a	DNT
ENSDARG00000057671	epas1b	DNT
ENSDARG00000045420	Epdr1	DNT
ENSDARG00000076757	Ephb1	DNT
ENSDARG00000076414	Espn	DNT
ENSDARG00000070675	Fam3a	DNT
ENSDARG00000032653	Fam60a;Sinhcaf	DNT
ENSDARG00000076510	Fgf22	DNT
ENSDARG00000034643	Fhl3	DNT
ENSDARG00000016427	Fignl1	DNT
394198	fosab	DNT
ENSDARG00000042249	Frmd4a	DNT
ENSDARG00000100322	fut10	DNT
ENSDARG00000054438	Fzd2	DNT
ENSDARG00000025420	Fzd5	DNT
ENSDARG00000113737	Gabra2	DNT
ENSDARG00000059763	Gabrd	DNT
ENSDARG00000079712	Gal3st4	DNT
ENSDARG00000057630	Galm	DNT
ENSDARG00000003829	Galnt2	DNT
ENSDARG00000107096	Gatsl3	DNT
ENSDARG00000075017	Gcom1;Myzap	DNT
ENSDARG00000029112	Gem	DNT
ENSDARG00000098983	Ghitm	DNT
ENSDARG00000034941	Glb1l2	DNT
ENSDARG00000062030	Gpr17	DNT
ENSDARG00000079479	Gpr4	DNT
ENSDARG00000075141	Gprc5ba	DNT
ENSDARG00000021352	gria1a	DNT
ENSDARG00000032714	gria1b	DNT
ENSDARG00000070173	gria2a	DNT
ENSDARG00000052765	gria2b	DNT
ENSDARG00000032737	gria3a	DNT
ENSDARG00000037498	gria3b	DNT
ENSDARG00000037496	gria4a	DNT
ENSDARG00000059368	gria4b	DNT
ENSDARG00000067979	Gtf3c5	DNT
ENSDARG00000037432	Haus7	DNT
ENSDARG00000018871	henmt1	DNT
ENSDARG00000100826	hif1al	DNT
ENSDARG00000114695	hmox2a	DNT
ENSDARG00000078452	hmox2b	DNT
ENSDARG00000018944	Hoga1	DNT
ENSDARG00000089368	Hopx	DNT
ENSDARG00000036966	Hsd3b7	DNT
ENSDARG00000058365	Hspb8	DNT
ENSDARG00000095312	Icam1	DNT
ENSDARG00000075643	Ifi35	DNT
ENSDARG00000018553	Ifih1	DNT
ENSDARG00000105153	Ifitm3;ifitm5	DNT
ENSDARG00000069111	Ikzf2	DNT
ENSDARG00000099902	Il17rc	DNT
ENSDARG00000098359	Il17rd	DNT
ENSDARG00000006353	Itga5	DNT
ENSDARG00000071863	Itgb1	DNT
ENSDARG00000028222	Itgb8	DNT
ENSDARG00000055036	Itih3a	DNT
ENSDARG00000039650	Itm2c	DNT
ENSDARG00000061794	Jam3;Jam3b	DNT
ENSDARG00000018393	Kank2	DNT
ENSDARG00000040110	Kif20b	DNT
ENSDARG00000001558	Kifc1	DNT
ENSDARG00000068194	Klf9	DNT
ENSDARG00000062579	Kremen1	DNT
ENSDARG00000002084	Lamb2	DNT
ENSDARG00000035870	Laptm4b	DNT
ENSDARG00000076153	Lca5	DNT
ENSDARG00000031044	Lipg	DNT
ENSDARG00000103483	Litaf	DNT
ENSDARG00000099840	Lpar1	DNT
ENSDARG00000053010	Lpcat2	DNT
557734	lrp8	DNT
ENSDARG00000105018	Lrrc20	DNT
ENSDARG00000063509	Lrrc58;lrrc58b	DNT
ENSDARG00000030094	Mal	DNT
ENSDARG00000008238	Manba	DNT
ENSDARG00000005416	Map3k5	DNT
ENSDARG00000091777	Mapkap1	DNT
ENSDARG00000015947	Matn4	DNT
ENSDARG00000089413	Mbp;mbpb	DNT
ENSDARG00000020708	Mdk	DNT
ENSDARG00000074588	Mettl18	DNT
ENSDARG00000056726	Mettl7a	DNT
ENSDARG00000059367	Mfap2	DNT
ENSDARG00000043275	Mgmt	DNT
ENSDARG00000022165	Mgst1	DNT
ENSDARG00000018145	Mid1ip1	DNT
ENSDARG00000013072	Mmp15	DNT
ENSDARG00000091557	Mmp19	DNT
ENSDARG00000074691	Mms22l	DNT
ENSDARG00000038814	Mobp;myrip	DNT
ENSDARG00000102470	Mpp7a	DNT
ENSDARG00000056367	Mpv17l2	DNT
ENSDARG00000007130	Mrto4	DNT
ENSDARG00000104487	Mthfs	DNT
ENSDARG00000037560	Mtm1	DNT
ENSDARG00000032039	Mxd1	DNT
ENSDARG00000075433	Myom2	DNT
ENSDARG00000020377	Nat1	DNT
ENSDARG00000103902	Nde1	DNT
ENSDARG00000041776	Ndst3	DNT
ENSDARG00000057568	nefla	DNT
ENSDARG00000012426	neflb	DNT
ENSDARG00000021351	nefma	DNT
ENSDARG00000043697	nefmb	DNT
ENSDARG00000057677	Neu4	DNT
ENSDARG00000056130	neurog1	DNT
ENSDARG00000020606	nfe2	DNT
ENSDARG00000030616	nfe2l1a	DNT
ENSDARG00000076533	nfe2l1b	DNT
ENSDARG00000089697	nfe2l2b	DNT
ENSDARG00000019810	nfe2l3	DNT
ENSDARG00000020053	Nkd1	DNT
ENSDARG00000062376	Nlgn3;Nlgn3b	DNT
ENSDARG00000088390	Nme4	DNT
ENSDARG00000016138	Nme6	DNT
30718	Notch1a	DNT
794892	Notch1b	DNT
58065	Notch2	DNT
58066	Notch3	DNT
ENSDARG00000055752	npas4a	DNT
ZFIN:ZDB-GENE-091117-33	npas4b	DNT
ENSDARG00000116511	npas4l	DNT
ENSDARG00000017107	Nr2e1	DNT
ENSDARG00000017007	Nr4A2;Nurr1	DNT
ENSDARG00000097691	Ns5atp9;Pclaf	DNT
ENSDARG00000098511	Ntrk2b	DNT
ENSDARG00000063661	Nuak2	DNT
ENSDARG00000005648	Olfml2a	DNT
ENSDARG00000044862	opn1lw1	DNT
ENSDARG00000044861	opn1lw2	DNT
ENSDARG00000097008	opn1mw1	DNT
ENSDARG00000044280	opn1mw2	DNT
ENSDARG00000044279	opn1mw3	DNT
ENSDARG00000000638	opn1mw4	DNT
ENSDARG00000045677	opn1sw1	DNT
ENSDARG00000017274	opn1sw2	DNT
ENSDARG00000100738	Osmr	DNT
ENSDARG00000091555	Ostf1	DNT
ENSDARG00000068460	Otog	DNT
ENSDARG00000099679	Papd4	DNT
ENSDARG00000019117	Parvb	DNT
ENSDARG00000098963	Pcdhgb8	DNT
ENSDARG00000100397	pde6c	DNT
ENSDARG00000102558	pde6ha	DNT
ENSDARG00000077588	Pdgfc	DNT
ENSDARG00000002971	Phc1	DNT
ENSDARG00000013224	Phc2;Phc2b	DNT
ENSDARG00000109502	Phf21b	DNT
ENSDARG00000078694	Phlpp1	DNT
ENSDARG00000076870	Piezo1	DNT
ENSDARG00000099803	Pik3c2g	DNT
ENSDARG00000003584	Pla2g7	DNT
ENSDARG00000087921	Plce1	DNT
ENSDARG00000062756	Pllp	DNT
ENSDARG00000059746	Plod1	DNT
ENSDARG00000059982	Poc5	DNT
ENSDARG00000070231	Polh	DNT
ENSDARG00000044622	Polq	DNT
ENSDARG00000077469	Polr1b	DNT
ENSDARG00000101602	Preb	DNT
ENSDARG00000028163	Prg4	DNT
ENSDARG00000043332	Prkcz	DNT
ENSDARG00000079967	Prkd3	DNT
ENSDARG00000043283	Prrg1	DNT
ENSDARG00000033971	Prrx1	DNT
ENSDARG00000017246	Prx	DNT
ENSDARG00000075421	Pttg1	DNT
ENSDARG00000063195	Pxk	DNT
ENSDARG00000098687	Pygo1	DNT
ENSDARG00000014101	Pyroxd2	DNT
ENSDARG00000034771	Rab13	DNT
ENSDARG00000063371	Rasa3	DNT
ENSDARG00000044179	Rbms2	DNT
ENSDARG00000074148	Rbpjl	DNT
ENSDARG00000008931	Renbp	DNT
ENSDARG00000018600	Retsat	DNT
ENSDARG00000013575	Rfx2	DNT
ENSDARG00000027461	RGD1307155;Mettl26	DNT
ENSDARG00000074894	RGD1309821;Myorg	DNT
ENSDARG00000090818	RGD1311501;Cacfd1	DNT
ENSDARG00000020250	Rhoj	DNT
ENSDARG00000014577	Rhpn2	DNT
ENSDARG00000068973	Ril;Pdlim4	DNT
ENSDARG00000043211	Ripk4	DNT
ENSDARG00000045808	Rlbp1	DNT
ENSDARG00000012453	Rnls	DNT
ENSDARG00000026784	Robo1	DNT
ENSDARG00000076227	Ror2	DNT
ENSDARG00000091124	Rps19bp1	DNT
ENSDARG00000089033	Rrnad1	DNT
ENSDARG00000033987	Rsrc1	DNT
ENSDARG00000035127	Rxra	DNT
ENSDARG00000071331	Ryr3	DNT
ENSDARG00000015543	S100a1	DNT
ENSDARG00000075116	Sall2	DNT
ENSDARG00000077852	Samd11	DNT
ENSDARG00000058102	Sardh	DNT
ENSDARG00000061885	Satb2	DNT
ENSDARG00000098801	Sbno2	DNT
ENSDARG00000090724	scn12aa	DNT
ENSDARG00000060222	scn1ba	DNT
393101	scn1laa	DNT
ENSDARG00000101713	scn2b	DNT
ENSDARG00000062359	scn3b	DNT
ENSDARG00000098738	scn4aa	DNT
ENSDARG00000034588	scn4ab	DNT
ENSDARG00000099031	scn4ba	DNT
ENSDARG00000060319	scn4bb	DNT
ENSDARG00000005775	scn8aa	DNT
ENSDARG00000018032	scn8ab	DNT
ENSDARG00000003027	Scnm1	DNT
ENSDARG00000101077	Sctr	DNT
ENSDARG00000100562	Sdc3;CABZ01080702.1	DNT
ENSDARG00000070682	Sdf4	DNT
ENSDARG00000074698	Sdsl	DNT
ENSDARG00000024717	Selenbp1	DNT
ENSDARG00000078707	Sema7a	DNT
ENSDARG00000069048	Serpinf1	DNT
ENSDARG00000043986	Setd6	DNT
ENSDARG00000103595	Sfxn5	DNT
ENSDARG00000063332	Shank3a	DNT
ENSDARG00000063054	Shank3b	DNT
ENSDARG00000040527	Siae	DNT
ENSDARG00000011488	Sirt2	DNT
ENSDARG00000104508	Slc10a7	DNT
ENSDARG00000041150	slc17a6b	DNT
ENSDARG00000000241	Slc40a1	DNT
ENSDARG00000000068	Slc9a3r1	DNT
ENSDARG00000076754	Slc9a7	DNT
ENSDARG00000004246	Slit2	DNT
ENSDARG00000088255	Smoc1	DNT
ENSDARG00000053119	Smpdl3a	DNT
ENSDARG00000099888	Snn	DNT
ENSDARG00000053204	Snx22	DNT
ENSDARG00000053527	Snx24	DNT
ENSDARG00000030297	Sox13	DNT
ENSDARG00000021115	Spata6	DNT
ENSDARG00000105234	Spats1	DNT
ENSDARG00000068782	Spg20;Spart	DNT
ENSDARG00000041449	Spred1	DNT
ENSDARG00000088985	Spsb2	DNT
ENSDARG00000043307	Srd5a3	DNT
ENSDARG00000041747	Sspn	DNT
ENSDARG00000041006	St3gal4	DNT
ENSDARG00000005318	Stam2	DNT
ENSDARG00000098408	Stbd1	DNT
ENSDARG00000013838	Sulf2	DNT
568166	Syde1	DNT
ENSDARG00000104470	Syngr2	DNT
ENSDARG00000062790	Tacc2;CU639469.1	DNT
ENSDARG00000058351	Tapbpl	DNT
ENSDARG00000102365	Tceb3;Eloa	DNT
ENSDARG00000036481	Tcn2	DNT
ENSDARG00000059558	Tecta	DNT
ENSDARG00000062646	tet3	DNT
ENSDARG00000111805	Timp4	DNT
ENSDARG00000063309	Tjp2	DNT
ENSDARG00000058323	Tmbim1	DNT
ENSDARG00000075346	Tmem129	DNT
ENSDARG00000031956	Tmem63a	DNT
ENSDARG00000059743	Tmem98	DNT
ENSDARG00000034518	trdmt1	DNT
ENSDARG00000104396	Trim25	DNT
ENSDARG00000056678	Trim47	DNT
ENSDARG00000012368	Ttc21b	DNT
ENSDARG00000042188	Ttc38	DNT
ENSDARG00000104105	Ttf2	DNT
ENSDARG00000069114	Unc93b1	DNT
ENSDARG00000031283	Vamp1	DNT
ENSDARG00000031095	Veph1	DNT
ENSDARG00000110997	Vmac	DNT
ENSDARG00000058605	Vsig10	DNT
ENSDARG00000060312	Wdr62	DNT
ENSDARG00000102464	Wnt5b	DNT
ENSDARG00000007916	Xpnpep3	DNT
ENSDARG00000028086	Zbtb2;zbtb2b	DNT
ENSDARG00000078026	Zcchc24	DNT
ENSDARG00000034982	Zcchc8	DNT
ENSDARG00000052833	Zfand3	DNT
ENSDARG00000012887	Zfp143;znf143a	DNT
ENSDARG00000088123	Zfp217	DNT
ENSDARG00000096005	Zfp3	DNT
ENSDARG00000091025	Zfp629;znf985	DNT
ENSDARG00000035563	Zfp703;znf703	DNT
ENSDARG00000004714	tcf12	DNT
ENSDARG00000004415	tcf7l2	DNT
ENSDARG00000004363	lhfp	DNT
ENSDARG00000070239	casc5	DNT
ENSDARG00000010437	fam46c	DNT
ENSDARG00000100020	pim1	DNT
ENSDARG00000075230	tet1	DNT
ENSDARG00000076928	tet2	DNT
ENSDARG00000010794	tfeb	DNT
ENSDARG00000018569	tnfrsf1a	DNT
ENSDARG00000010169	myd88	DNT
ENSDARG00000011809	mical1	DNT
ENSDARG00000091618	cabz01080009.1	DNT
ENSDARG00000098350	mxd3	DNT
ENSDARG00000103347	cyp2aa3	DNT
ENSDARG00000075802	grin3a	DNT
ENSDARG00000030630	mfsd2aa	DNT
ENSDARG00000059043	ntf3	DNT
ENSDARG00000077004	aldh1l1	DNT
ENSDARG00000098663	fgf19	DNT
ENSDARG00000017740	sec63	DNT
ENSDARG00000070155	tuba8l3	DNT
ENSDARG00000054137	adgrg6	DNT
ENSDARG00000014717	dync1h1	DNT
ENSDARG00000026762	fam126a	DNT
ENSDARG00000020493	lgi1a	DNT
ENSDARG00000008153	serinc5	DNT
ENSDARG00000010583	pard3	DNT
ENSDARG00000079964	mo2-dlx2a	DNT
ENSDARG00000076472	ovol1	DNT
ENSDARG00000002445	prdm1a	DNT
ENSDARG00000011188	acvr2aa	DNT
ENSDARG00000103108	acvr2b	DNT
ENSDARG00000041609	adarb1a	DNT
ENSDARG00000062824	alx1	DNT
ENSDARG00000054578	arl6ip1	DNT
ENSDARG00000020847	atp6v0a1a	DNT
ENSDARG00000045601	cax1	DNT
ENSDARG00000007277	myf5	DNT
ENSDARG00000052893	rx3	DNT
ENSDARG00000031891	tbx1	DNT
ENSDARG00000015554	zic2a	DNT
ENSDARG00000103953	med12	DNT
ENSDARG00000099186	slc1a5	DNT; Blood Brain Barrier
ENSDARG00000038386	ascl1a	DNT; Gut development
ENSDARG00000036308	nod1	DNT; Gut development
ENSDARG00000010791	dla	DNT; Gut development
ENSDARG00000021032	foxd3	DNT; Lateral line
ENSDARG00000045139	ca7	DNT; Thyroid
ENSDARG00000045167	dlgap5	DNT; Thyroid
ENSDARG00000062632	duox1	DNT; Thyroid
ENSDARG00000042826	krox-20/egr2b	DNT; Thyroid
ENSDARG00000104023	mag	DNT; Thyroid
ENSDARG00000036186	mbpa	DNT; Thyroid
ENSDARG00000038609	mpz	DNT; Thyroid
ENSDARG00000040948	olig1	DNT; Thyroid
ENSDARG00000044167	padi2	DNT; Thyroid
ENSDARG00000103732	plp1a	DNT; Thyroid
ENSDARG00000018726	slco3a1	DNT; Thyroid
ENSDARG00000077467	sox10	DNT; Thyroid
ENSDARG00000045408	tagln	DNT; Thyroid
ENSDARG00000098360	cyp19a1b	Estrogen signaling
ENSDARG00000092233	vtg1	Estrogen signaling
ENSDARG00000055809	vtg2	Estrogen signaling
ENSDARG00000016448	vtg3	Estrogen signaling
ENSDARG00000078429	vtg4	Estrogen signaling
ENSDARG00000092126	vtg5	Estrogen signaling
ENSDARG00000016825	vtg6	Estrogen signaling
ENSDARG00000092419	vtg7	Estrogen signaling
ENSDARG00000071494	fshr	Gonad development
ENSDARG00000046074	stk11	Gut development
ENSDARG00000053493	aldh1a2	Gut development
ENSDARG00000101628	ascl1b	Gut development
ENSDARG00000007407	barx1	Gut development
ENSDARG00000041098	barx2	Gut development
ENSDARG00000058999	cdx1b	Gut development
ENSDARG00000003145	clmpa	Gut development
ENSDARG00000017696	diexf	Gut development
ENSDARG00000004232	dlb	Gut development
ENSDARG00000002336	dlc	Gut development
ENSDARG00000020219	dld	Gut development
ENSDARG00000099365	evx1	Gut development
ENSDARG00000100475	fgf10b	Gut development
ENSDARG00000098952	gata4	Gut development
ENSDARG00000006615	hnf1ba	Gut development
ENSDARG00000058733	ihha	Gut development
ENSDARG00000002795	meis3	Gut development
ENSDARG00000083100	mir145	Gut development
ENSDARG00000000103	myh10	Gut development
ENSDARG00000010756	nod2	Gut development
ENSDARG00000043729	plac8.1	Gut development
ENSDARG00000094438	plac8.2	Gut development
ENSDARG00000011239	ppp1r14aa	Gut development
ENSDARG00000042590	rbm19	Gut development
ENSDARG00000002020	rictorb	Gut development
ENSDARG00000035521	sfrp1a	Gut development
ENSDARG00000057678	sfrp1b	Gut development
ENSDARG00000038867	shhb	Gut development
ENSDARG00000059442	smtnb	Gut development
ENSDARG00000057239	tph2	Gut development
ENSDARG00000041117	wnt2	Gut development
ENSDARG00000032234	wnt2bb	Gut development
ENSDARG00000002912	adipor1a	Gut development
ENSDARG00000042717	adipor1b	Gut development
ENSDARG00000101849	adipor2;adipor2	Gut development
ENSDARG00000079296	gcga;gcg	Gut development
ENSDARG00000053196	mtor	Gut development
ENSDARG00000030932	fgf10a	Gut development; Lateral line
ENSDARG00000068567	shha	Gut development; Lateral line
ENSDARG00000058868	apc	Gut development; Lateral line
ENSDARG00000061585	cyp4v7	HV-brain
ENSDARG00000029524	impdh1b	HV-brain
ENSDARG00000042010	pklr	HV-brain
ENSDARG00000077045	scg5	HV-brain
ENSDARG00000090072	tcap	HV-brain
ENSDARG00000035129	zgc:101858	HV-brain
ENSDARG00000100792	zgc:154142	HV-brain
BC129324	zgc:158614	HV-brain
BC139692	zgc:163022	HV-brain
BC097023	zgc:77778	HV-brain
ENSDARG00000079620	amigo1	HV-brain
ENSDARG00000058567	avp	HV-brain
ENSDARG00000077083	avpr1aa	HV-brain
ENSDARG00000045788	avpr1ab	HV-brain
ENSDARG00000029219	avpr2ab	HV-brain
ENSDARG00000076690	avpr2l	HV-brain
ENSDARG00000093401	crha	HV-brain
ENSDARG00000027657	crhb	HV-brain
ENSDARG00000045219	dkk1b	HV-brain
ENSDARG00000071640	drd1a	HV-brain
ENSDARG00000038918	drd1b	HV-brain
ENSDARG00000040765	drd6b	HV-brain
ENSDARG00000098502	egr2a	HV-brain
ENSDARG00000005364	grin3ba	HV-brain
ENSDARG00000098667	grin3bb	HV-brain
ENSDARG00000101317	grinaa	HV-brain
ENSDARG00000052746	grinab	HV-brain
ENSDARG00000099175	hmgb1a	HV-brain
ENSDARG00000030479	hmgb1b	HV-brain
ENSDARG00000035899	lingo1b	HV-brain
ENSDARG00000035909	mfsd2ab	HV-brain
ENSDARG00000042940	nab1a	HV-brain
ENSDARG00000040700	nab1b	HV-brain
ENSDARG00000078076	nab2	HV-brain
ENSDARG00000058961	ngfa	HV-brain
ENSDARG00000014050	ngfb	HV-brain
ENSDARG00000095967	nsfa	HV-brain
ENSDARG00000060025	nsmfa	HV-brain
ENSDARG00000101234	nsmfb	HV-brain
ENSDARG00000005108	oclna	HV-brain
ENSDARG00000003091	oclnb	HV-brain
ENSDARG00000033956	oxtr	HV-brain
ENSDARG00000044175	oxtrl	HV-brain
ENSDARG00000001437	slc2a1a	HV-brain
ENSDARG00000007412	slc2a1b	HV-brain
ENSDARG00000061165	slc6a4a	HV-brain
ENSDARG00000057017	slc6a4b	HV-brain
ENSDARG00000041869	tnfrsf19	HV-brain
ENSDARG00000029432	tph1a	HV-brain
ENSDARG00000036082	tph1b	HV-brain
ENSDARG00000079348	grin2b	HV-brain
ENSDARG00000009823	oct-6/pou3f1	HV-brain; Thyroid
ENSDARG00000079802	aanat2	HV-circadian
ENSDARG00000006791	arnt1a	HV-circadian
ENSDARG00000035732	arntl1b	HV-circadian
ENSDARG00000041381	arntl2	HV-circadian
ENSDARG00000011703	clocka	HV-circadian
ENSDARG00000008370	csnk1da	HV-circadian
ENSDARG00000006125	csnk1db	HV-circadian
ENSDARG00000023722	hcrtr2	HV-circadian
ENSDARG00000006900	impdh2	HV-circadian
ENSDARG00000062565	kcnh4a	HV-circadian
ENSDARG00000058421	lgi1b	HV-circadian
ENSDARG00000043299	nmu	HV-circadian
ENSDARG00000060884	nmur1a	HV-circadian
ENSDARG00000003944	nmur1b	HV-circadian
ENSDARG00000056885	per1a	HV-circadian
ENSDARG00000012499	per1b	HV-circadian
ENSDARG00000034503	per2	HV-circadian
ENSDARG00000102082	mr	Kidney development
ENSDARG00000002952	smo	Lateral line
ENSDARG00000101279	ndr2	Lateral line
ENSDARG00000101980	bmper	Lateral line
ENSDARG00000006110	chd	Lateral line
ENSDARG00000014626	dlx3b	Lateral line
ENSDARG00000071560	dlx4b	Lateral line
ENSDARG00000037238	smad5	Lateral line
ENSDARG00000052910	wnt8a	Lateral line
ENSDARG00000010192	pax3a	Lateral line; DNT
ENSDARG00000040606	tfap2c	Lateral line; DNT
ENSDARG00000101540	fgf3	Lateral line; Myelination
ENSDARG00000040799	sst1.1	Pancreas development
ENSDARG00000014190	sst2	Pancreas development
ENSDARG00000071429	tdo2a	Serotonin biosynthesis
ENSDARG00000023176	tdo2b	Serotonin biosynthesis
ENSDARG00000042112	dio1	Thyroid
ENSDARG00000094857	dio2	Thyroid
ENSDARG00000095767	dio3	Thyroid
ENSDARG00000003732	mitfa	Thyroid
ENSDARG00000053298	nkx2.2a	Thyroid
ENSDARG00000020984	slc16a10	Thyroid
ENSDARG00000016749	slco1c1	Thyroid
ENSDARG00000003293	sox9a	Thyroid
ENSDARG00000000151	thraa	Thyroid
ENSDARG00000052654	thrab	Thyroid
ENSDARG00000033280	tpo	Thyroid
ENSDARG00000037195	tshr	Thyroid
ENSDARG00000078962	duox2	Thyroid
ENSDARG00000021787	mdr1;abcb5	Thyroid
ENSDARG00000036427	slc3a2a	Thyroid
ENSDARG00000037012	slc3a2b	Thyroid
ENSDARG00000041540	sult1st2	Thyroid
ENSDARG00000018361	sult1st3	Thyroid
ENSDARG00000003475	sult1st5	Thyroid
ENSDARG00000020084	tg	Thyroid
ENSDARG00000099265	lat1;slc7a5	Thyroid, Blood Brain Barrier
ENSDARG00000028148	pax2a	Thyroid; Lateral line
ENSDARG00000054343	lat2;slc7a8

## Sheet: Manually curated genes (Gm)
Zebrafish_Ensembl.Gene.ID	Zebrafish_Gene	Category
ENSDARG00000099265	lat1;slc7a5	s1500-homolog; Thyroid; Blood Brain Barrier
ENSDARG00000008986	e2f7	s1500-homolog; DNT
ENSDARG00000006514	her6;hes1	s1500-homolog; DNT
ENSDARG00000008186	syk	s1500-homolog; DNT
ENSDARG00000010936	abcb4	s1500-homolog; DNT
ENSDARG00000014031	abcc2	s1500-homolog; DNT
ENSDARG00000053625	anxa2b	s1500-homolog; DNT
ENSDARG00000037640	aurkb	s1500-homolog; DNT
ENSDARG00000018817	bdnf	s1500-homolog; DNT
ENSDARG00000019995	bmp4	s1500-homolog; DNT
ENSDARG00000078606	c20h1orf131	s1500-homolog; DNT
ENSDARG00000053617	camk2a	s1500-homolog; DNT
ENSDARG00000013649	casr	s1500-homolog; DNT
ENSDARG00000011094	ccna2	s1500-homolog; DNT
ENSDARG00000051923	ccnb1	s1500-homolog; DNT
ENSDARG00000009942	cdc6	s1500-homolog; DNT
ENSDARG00000070228	cdk6	s1500-homolog; DNT
ENSDARG00000051854	cdt1	s1500-homolog; DNT
ENSDARG00000087303	cebpd	s1500-homolog; DNT
ENSDARG00000104177	cpne3	s1500-homolog; DNT
ENSDARG00000053586	creb1a	s1500-homolog; DNT
ENSDARG00000093420	creb1b	s1500-homolog; DNT
ENSDARG00000053624	csf1rb	s1500-homolog; DNT
ENSDARG00000042707	cx30.3	s1500-homolog; DNT
ENSDARG00000068934	cyp1b1	s1500-homolog; DNT
ENSDARG00000101423	cyp2y3	s1500-homolog; DNT
ENSDARG00000017982	cyp39a1	s1500-homolog; DNT
ENSDARG00000074796	dbf4	s1500-homolog; DNT
ENSDARG00000036990	dctd	s1500-homolog; DNT
ENSDARG00000078523	ddr1	s1500-homolog; DNT
ENSDARG00000037421	egr1	s1500-homolog; DNT
ENSDARG00000026294	erbb2	s1500-homolog; DNT
ENSDARG00000101631	etfa	s1500-homolog; DNT
ENSDARG00000010571	ezh2	s1500-homolog; DNT
ENSDARG00000077883	fam83d	s1500-homolog; DNT
ENSDARG00000039020	fbxo5	s1500-homolog; DNT
ENSDARG00000020242	fermt2	s1500-homolog; DNT
ENSDARG00000104348	fgf2	s1500-homolog; DNT
ENSDARG00000040695	fkbp14	s1500-homolog; DNT
ENSDARG00000074201	flna	s1500-homolog; DNT
ENSDARG00000016357	fmo5	s1500-homolog; DNT
ENSDARG00000055792	foxo4	s1500-homolog; DNT
ENSDARG00000027589	fzd7b	s1500-homolog; DNT
ENSDARG00000090714	gaa	s1500-homolog; DNT
ENSDARG00000099744	gap43	s1500-homolog; DNT
ENSDARG00000017294	gnai2b	s1500-homolog; DNT
ENSDARG00000068280	grb14	s1500-homolog; DNT
ENSDARG00000042533	gstm	s1500-homolog; DNT
ENSDARG00000053685	gtf2a2	s1500-homolog; DNT
ENSDARG00000063126	gusb	s1500-homolog; DNT
ENSDARG00000060397	hhip	s1500-homolog; DNT
ENSDARG00000042045	hmg20b	s1500-homolog; DNT
ENSDARG00000040764	id1	s1500-homolog; DNT
ENSDARG00000054823	id3	s1500-homolog; DNT
ENSDARG00000053702	il2rgb	s1500-homolog; DNT
ENSDARG00000099252	ipcef1	s1500-homolog; DNT
ENSDARG00000017321	kdr	s1500-homolog; DNT
ENSDARG00000054451	loxl1	s1500-homolog; DNT
ENSDARG00000045815	mcm10	s1500-homolog; DNT
ENSDARG00000101180	mcm7	s1500-homolog; DNT
ENSDARG00000030759	melk	s1500-homolog; DNT
ENSDARG00000070903	met	s1500-homolog; DNT
ENSDARG00000053666	myb	s1500-homolog; DNT
ENSDARG00000071694	ndc80	s1500-homolog; DNT
ENSDARG00000058212	ndnl2	s1500-homolog; DNT
ENSDARG00000105261	nfkb1	s1500-homolog; DNT
ENSDARG00000038687	nfkb2	s1500-homolog; DNT
ENSDARG00000017180	npc1	s1500-homolog; DNT
ENSDARG00000012871	npepl1	s1500-homolog; DNT
ENSDARG00000010250	nqo1	s1500-homolog; DNT
ENSDARG00000059646	nt5dc2	s1500-homolog; DNT
ENSDARG00000018110	pak4	s1500-homolog; DNT
ENSDARG00000103379	pax6a	s1500-homolog; DNT
ENSDARG00000015879	pax8	s1500-homolog; DNT
ENSDARG00000054155	pcna	s1500-homolog; DNT
ENSDARG00000039272	pls1	s1500-homolog; DNT
ENSDARG00000100028	pole2	s1500-homolog; DNT
ENSDARG00000068261	pros1	s1500-homolog; DNT
ENSDARG00000045853	rad51ap1	s1500-homolog; DNT
ENSDARG00000071652	rrp8	s1500-homolog; DNT
ENSDARG00000068493	si:zfos-411a11.2	s1500-homolog; DNT
ENSDARG00000039354	ska1	s1500-homolog; DNT
ENSDARG00000104431	slc1a3a	s1500-homolog; DNT
ENSDARG00000070913	sox2	s1500-homolog; DNT
ENSDARG00000010318	srpx	s1500-homolog; DNT
ENSDARG00000019392	stat5a	s1500-homolog; DNT
ENSDARG00000033466	tagln2	s1500-homolog; DNT
ENSDARG00000041502	tgfb1a	s1500-homolog; DNT
ENSDARG00000016200	trib3	s1500-homolog; DNT
ENSDARG00000041361	ttk	s1500-homolog; DNT
ENSDARG00000104801	tubb6	s1500-homolog; DNT
ENSDARG00000010008	vim	s1500-homolog; DNT
ENSDARG00000059760	wdtc1	s1500-homolog; DNT
ENSDARG00000039832	zgc:173961;Gsta3;gsta.2	s1500-homolog; DNT
ENSDARG00000002634	b4galt1	s1500-homolog; DNT
ENSDARG00000003869	decr1	s1500-homolog; DNT
ENSDARG00000004111	esr1	s1500-homolog; DNT
ENSDARG00000003421	igf2bp2a	s1500-homolog; DNT
ENSDARG00000002403	nusap1	s1500-homolog; DNT
ENSDARG00000005754	ptprfb	s1500-homolog; DNT
ENSDARG00000009194	col16a1	s1500-homolog; DNT
ENSDARG00000099236	sept10	s1500-homolog
ENSDARG00000074764	a2ml1	s1500-homolog
ENSDARG00000069142	aars	s1500-homolog
ENSDARG00000037501	aasdhppt	s1500-homolog
ENSDARG00000025467	aatf	s1500-homolog
ENSDARG00000061591	abcb10	s1500-homolog
ENSDARG00000070078	abcb11b	s1500-homolog
ENSDARG00000063297	abcb6a	s1500-homolog
ENSDARG00000074254	abcb6b	s1500-homolog
ENSDARG00000104719	abcc1	s1500-homolog
ENSDARG00000096662	abcc3	s1500-homolog
ENSDARG00000058953	abcc4	s1500-homolog
ENSDARG00000061233	abcc5	s1500-homolog
ENSDARG00000031795	abcf1	s1500-homolog
ENSDARG00000089705	abcf3	s1500-homolog
ENSDARG00000063475	abcg1	s1500-homolog
ENSDARG00000100075	abcg2a	s1500-homolog
ENSDARG00000016818	abcg2d	s1500-homolog
ENSDARG00000102887	abhd4	s1500-homolog
ENSDARG00000060756	abhd6a	s1500-homolog
ENSDARG00000070894	abhd6b	s1500-homolog
ENSDARG00000035187	abl1	s1500-homolog
ENSDARG00000004687	acaa1	s1500-homolog
ENSDARG00000088357	acadl	s1500-homolog
ENSDARG00000038900	acadm	s1500-homolog
ENSDARG00000016687	acadvl	s1500-homolog
ENSDARG00000045888	acat1	s1500-homolog
ENSDARG00000007127	acat2	s1500-homolog
ENSDARG00000042623	acbd3	s1500-homolog
ENSDARG00000079166	ace	s1500-homolog
ENSDARG00000016918	ace2	s1500-homolog
ENSDARG00000099079	aclya	s1500-homolog
ENSDARG00000055652	aclyb	s1500-homolog
ENSDARG00000062549	acmsd	s1500-homolog
ENSDARG00000058352	acot9.1	s1500-homolog
ENSDARG00000058390	acot9.2	s1500-homolog
ENSDARG00000014727	acox1	s1500-homolog
ENSDARG00000076486	acp1	s1500-homolog
ENSDARG00000030514	acsl1a	s1500-homolog
ENSDARG00000003854	acsl1b	s1500-homolog
ENSDARG00000075931	acsl5	s1500-homolog
ENSDARG00000079111	acta2	s1500-homolog
ENSDARG00000070828	actl6a	s1500-homolog
ENSDARG00000071090	actn2b	s1500-homolog
ENSDARG00000053468	adam10a	s1500-homolog
ENSDARG00000015502	adam10b	s1500-homolog
ENSDARG00000001452	adam8a	s1500-homolog
ENSDARG00000057644	adam8b	s1500-homolog
ENSDARG00000061348	adat1	s1500-homolog
ENSDARG00000020123	adck3	s1500-homolog
ENSDARG00000069026	adcy1a	s1500-homolog
ENSDARG00000088634	adcy1b	s1500-homolog
ENSDARG00000080010	adh5	s1500-homolog
ENSDARG00000091211	adh8a	s1500-homolog
ENSDARG00000024278	adh8b	s1500-homolog
ENSDARG00000020448	adi1	s1500-homolog
ENSDARG00000062228	adipoqa	s1500-homolog
ENSDARG00000100086	adipoqb	s1500-homolog
ENSDARG00000015263	adma	s1500-homolog
ENSDARG00000042827	adoa	s1500-homolog
ENSDARG00000053571	adob	s1500-homolog
ENSDARG00000033706	adora2aa	s1500-homolog
ENSDARG00000058488	adora2ab	s1500-homolog
ENSDARG00000088124	adrb2a	s1500-homolog
ENSDARG00000054510	adrb2b	s1500-homolog
ENSDARG00000017049	adsl	s1500-homolog
ENSDARG00000103811	agla	s1500-homolog
ENSDARG00000100352	aglb	s1500-homolog
ENSDARG00000100709	agxt2	s1500-homolog
ENSDARG00000005191	ahcy	s1500-homolog
ENSDARG00000020046	ahr1a	s1500-homolog
ENSDARG00000028664	ahsa1a	s1500-homolog
ENSDARG00000100317	ahsa1b	s1500-homolog
ENSDARG00000058088	aifm1	s1500-homolog
ENSDARG00000058226	ak3	s1500-homolog
ENSDARG00000099635	akap8l	s1500-homolog
ENSDARG00000006215	akr1b1	s1500-homolog
ENSDARG00000016649	akr7a3	s1500-homolog
ENSDARG00000099657	akt1	s1500-homolog
ENSDARG00000021059	alas1	s1500-homolog
ENSDARG00000038643	alas2	s1500-homolog
ENSDARG00000089924	aldh2.1	s1500-homolog
ENSDARG00000028087	aldh2.2	s1500-homolog
ENSDARG00000074791	aldh3a1	s1500-homolog
ENSDARG00000028259	aldh3a2a	s1500-homolog
ENSDARG00000029381	aldh3a2b	s1500-homolog
ENSDARG00000018426	aldh7a1	s1500-homolog
ENSDARG00000069100	aldh9a1a.1	s1500-homolog
ENSDARG00000055331	aldh9a1a.2	s1500-homolog
ENSDARG00000037061	aldh9a1b	s1500-homolog
ENSDARG00000011665	aldoaa	s1500-homolog
ENSDARG00000034470	aldoab	s1500-homolog
ENSDARG00000057661	aldoca	s1500-homolog
ENSDARG00000044627	alg8	s1500-homolog
ENSDARG00000053774	alpi.2	s1500-homolog
ENSDARG00000057435	amacr	s1500-homolog
ENSDARG00000100376	amdhd2	s1500-homolog
ENSDARG00000079624	amer1	s1500-homolog
ENSDARG00000014357	amh	s1500-homolog
ENSDARG00000013856	amy2a	s1500-homolog
ENSDARG00000089248	amz2	s1500-homolog
ENSDARG00000098596	angptl2	s1500-homolog
ENSDARG00000024030	angptl2a	s1500-homolog
ENSDARG00000068369	angptl2b	s1500-homolog
ENSDARG00000059093	ank1	s1500-homolog
ENSDARG00000074777	ank1b	s1500-homolog
ENSDARG00000037100	ankrd10a	s1500-homolog
ENSDARG00000004771	ankrd10b	s1500-homolog
ENSDARG00000099768	ankrd7	s1500-homolog
ENSDARG00000060917	anln	s1500-homolog
ENSDARG00000057736	ano10a	s1500-homolog
ENSDARG00000054804	anp32e	s1500-homolog
ENSDARG00000003216	anxa2a	s1500-homolog
ENSDARG00000026406	anxa5a	s1500-homolog
ENSDARG00000016470	anxa5b	s1500-homolog
ENSDARG00000096454	ap1m2	s1500-homolog
ENSDARG00000035152	ap2b1	s1500-homolog
ENSDARG00000002790	ap2m1a	s1500-homolog
ENSDARG00000033899	ap2m1b	s1500-homolog
ENSDARG00000029928	ap3m1	s1500-homolog
ENSDARG00000099995	apbb2b	s1500-homolog
ENSDARG00000045843	apex1	s1500-homolog
ENSDARG00000012076	apoa1a	s1500-homolog
ENSDARG00000101324	apoa1b	s1500-homolog
ENSDARG00000102004	apoea	s1500-homolog
ENSDARG00000040295	apoeb	s1500-homolog
ENSDARG00000104279	appa	s1500-homolog
ENSDARG00000055543	appb	s1500-homolog
ENSDARG00000007566	appbp2	s1500-homolog
ENSDARG00000027143	aptx	s1500-homolog
ENSDARG00000023713	aqp1a.1	s1500-homolog
ENSDARG00000091027	aqp1a.2	s1500-homolog
ENSDARG00000003808	aqp3a	s1500-homolog
ENSDARG00000069518	aqp3b	s1500-homolog
ENSDARG00000053480	aqp9b	s1500-homolog
ENSDARG00000067976	ar	s1500-homolog
ENSDARG00000076853	areg	s1500-homolog
ENSDARG00000045989	arf4a	s1500-homolog
ENSDARG00000059244	arfip2a	s1500-homolog
ENSDARG00000056664	arfip2b	s1500-homolog
ENSDARG00000024324	arhgap1	s1500-homolog
ENSDARG00000062349	arhgap15	s1500-homolog
ENSDARG00000030532	arhgef12	s1500-homolog
ENSDARG00000100913	arhgef12b	s1500-homolog
ENSDARG00000040380	arhgef1a	s1500-homolog
ENSDARG00000075819	arhgef2	s1500-homolog
ENSDARG00000061746	arhgef9a	s1500-homolog
ENSDARG00000078624	arhgef9b	s1500-homolog
ENSDARG00000090656	arid4b	s1500-homolog
ENSDARG00000037196	arid5b	s1500-homolog
ENSDARG00000101680	arl1	s1500-homolog
ENSDARG00000057606	arl4ca	s1500-homolog
ENSDARG00000032708	arl4cb	s1500-homolog
ENSDARG00000021855	arnt	s1500-homolog
ENSDARG00000103697	arnt2	s1500-homolog
ENSDARG00000057882	arpc3	s1500-homolog
ENSDARG00000032532	arpp19a	s1500-homolog
ENSDARG00000039880	arpp19b	s1500-homolog
ENSDARG00000056511	arr3a	s1500-homolog
ENSDARG00000098475	arr3b	s1500-homolog
ENSDARG00000101715	arsg	s1500-homolog
ENSDARG00000002299	arsh	s1500-homolog
ENSDARG00000037091	asah1a	s1500-homolog
ENSDARG00000034817	asah1b	s1500-homolog
ENSDARG00000005246	asb3	s1500-homolog
ENSDARG00000097938	asb5	s1500-homolog
ENSDARG00000053222	asb5b	s1500-homolog
ENSDARG00000086678	ascc3	s1500-homolog
ENSDARG00000101037	asf1ba	s1500-homolog
ENSDARG00000043713	asf1bb	s1500-homolog
ENSDARG00000103754	aspm	s1500-homolog
ENSDARG00000002192	aspn	s1500-homolog
ENSDARG00000103044	ass1	s1500-homolog
ENSDARG00000076590	atad2	s1500-homolog
ENSDARG00000070568	atad5a	s1500-homolog
ENSDARG00000101126	atad5b	s1500-homolog
ENSDARG00000044301	atf1	s1500-homolog
ENSDARG00000007823	atf3	s1500-homolog
ENSDARG00000039515	atf4a	s1500-homolog
ENSDARG00000038141	atf4b	s1500-homolog
ENSDARG00000068096	atf5a	s1500-homolog
ENSDARG00000077785	atf5b	s1500-homolog
ENSDARG00000012656	atf6	s1500-homolog
ENSDARG00000101369	atf6b	s1500-homolog
ENSDARG00000069545	atg12	s1500-homolog
ENSDARG00000009350	atg3	s1500-homolog
ENSDARG00000044373	atg4c	s1500-homolog
ENSDARG00000016706	atic	s1500-homolog
ENSDARG00000068601	atmin	s1500-homolog
ENSDARG00000101094	atp11b	s1500-homolog
ENSDARG00000036442	atp11c	s1500-homolog
ENSDARG00000002791	atp1a1a.1	s1500-homolog
ENSDARG00000007739	atp1a1a.2	s1500-homolog
ENSDARG00000039131	atp1a1a.3	s1500-homolog
ENSDARG00000001870	atp1a1a.4	s1500-homolog
ENSDARG00000040252	atp1a1a.5	s1500-homolog
ENSDARG00000019856	atp1a1b	s1500-homolog
ENSDARG00000010472	atp1a2a	s1500-homolog
ENSDARG00000013144	atp1b1a	s1500-homolog
ENSDARG00000076833	atp1b1b	s1500-homolog
ENSDARG00000060197	atp2c1	s1500-homolog
ENSDARG00000070083	atp5b	s1500-homolog
ENSDARG00000045514	atp5c1	s1500-homolog
ENSDARG00000014313	atp5j	s1500-homolog
ENSDARG00000012072	atp5s	s1500-homolog
ENSDARG00000041417	atp6ap1a	s1500-homolog
ENSDARG00000037153	atp6ap1b	s1500-homolog
ENSDARG00000031681	atp6v0b	s1500-homolog
ENSDARG00000101794	atp6v0e1	s1500-homolog
ENSDARG00000043465	atp6v1b2	s1500-homolog
ENSDARG00000011175	atp6v1d	s1500-homolog
ENSDARG00000045543	atp6v1f	s1500-homolog
ENSDARG00000043388	atraid	s1500-homolog
ENSDARG00000102964	axin1	s1500-homolog
ENSDARG00000053136	b2m	s1500-homolog
ENSDARG00000015887	b2ml	s1500-homolog
ENSDARG00000038414	b3galt6	s1500-homolog
ENSDARG00000052376	b3gnt2a	s1500-homolog
ENSDARG00000091902	b3gnt2b	s1500-homolog
ENSDARG00000104404	b4galt1l	s1500-homolog
ENSDARG00000077994	b4galt2	s1500-homolog
ENSDARG00000089087	ba1	s1500-homolog
ENSDARG00000097238	ba1l	s1500-homolog
ENSDARG00000044781	bace2	s1500-homolog
ENSDARG00000087993	bada	s1500-homolog
ENSDARG00000054937	badb	s1500-homolog
ENSDARG00000039486	bag3	s1500-homolog
ENSDARG00000055381	bambia	s1500-homolog
ENSDARG00000099677	bambib	s1500-homolog
ENSDARG00000037009	banf1	s1500-homolog
ENSDARG00000089129	baxa	s1500-homolog
ENSDARG00000069515	bbs10	s1500-homolog
ENSDARG00000043631	bcas2	s1500-homolog
ENSDARG00000045568	bcat1	s1500-homolog
ENSDARG00000054849	bcat2	s1500-homolog
ENSDARG00000094704	bcl2a	s1500-homolog
ENSDARG00000089109	bcl2b	s1500-homolog
ENSDARG00000008434	bcl2l1	s1500-homolog
ENSDARG00000062370	bcl2l13	s1500-homolog
ENSDARG00000100611	bcl7ba	s1500-homolog
ENSDARG00000040396	bcl7bb	s1500-homolog
ENSDARG00000059388	bdh1	s1500-homolog
ENSDARG00000079128	becn1	s1500-homolog
ENSDARG00000004060	bhlhe40	s1500-homolog
ENSDARG00000003219	bin2a	s1500-homolog
ENSDARG00000010255	bin2b	s1500-homolog
ENSDARG00000044619	birc2	s1500-homolog
ENSDARG00000075621	birc5a	s1500-homolog
ENSDARG00000074166	birc6	s1500-homolog
ENSDARG00000052073	blcap	s1500-homolog
ENSDARG00000025977	blmh	s1500-homolog
ENSDARG00000046081	bloc1s2	s1500-homolog
ENSDARG00000059857	blvra	s1500-homolog
ENSDARG00000015686	bmp6	s1500-homolog
ENSDARG00000069989	bnc2	s1500-homolog
ENSDARG00000099961	bnip3	s1500-homolog
ENSDARG00000025468	bnip3la	s1500-homolog
ENSDARG00000028067	bnip3lb	s1500-homolog
ENSDARG00000022832	bnip4	s1500-homolog
ENSDARG00000103922	bod1	s1500-homolog
ENSDARG00000102877	bphl	s1500-homolog
ENSDARG00000074410	brip1	s1500-homolog
ENSDARG00000006235	brms1la	s1500-homolog
ENSDARG00000018047	brms1lb	s1500-homolog
ENSDARG00000020298	btg2	s1500-homolog
ENSDARG00000004433	btk	s1500-homolog
ENSDARG00000051965	btr01	s1500-homolog
ENSDARG00000052215	btr02	s1500-homolog
ENSDARG00000060962	btr04	s1500-homolog
ENSDARG00000074813	btr05	s1500-homolog
ENSDARG00000054184	btr06	s1500-homolog
ENSDARG00000054805	btr09	s1500-homolog
ENSDARG00000051809	btr12	s1500-homolog
ENSDARG00000028850	btr16	s1500-homolog
ENSDARG00000103618	btr18	s1500-homolog
ENSDARG00000105283	btr19	s1500-homolog
ENSDARG00000102992	btr20	s1500-homolog
ENSDARG00000100450	btr21	s1500-homolog
ENSDARG00000100539	btr22	s1500-homolog
ENSDARG00000099509	btr23	s1500-homolog
ENSDARG00000102143	btr24	s1500-homolog
ENSDARG00000102018	btr25	s1500-homolog
ENSDARG00000105241	btr26	s1500-homolog
ENSDARG00000099138	btr29	s1500-homolog
ENSDARG00000102591	btr30	s1500-homolog
ENSDARG00000096304	btr31	s1500-homolog
ENSDARG00000053940	btr32	s1500-homolog
ENSDARG00000074927	bub1bb	s1500-homolog
ENSDARG00000102658	bx005085.4	s1500-homolog
ENSDARG00000103450	bx005085.6	s1500-homolog
ENSDARG00000103796	bx088712.2	s1500-homolog
ENSDARG00000101248	bx321870.1	s1500-homolog
ENSDARG00000086839	bx324216.1	s1500-homolog
ENSDARG00000098426	bx470149.1	s1500-homolog
ENSDARG00000098062	bx511215.1	s1500-homolog
ENSDARG00000051804	bx664721.1	s1500-homolog
ENSDARG00000090371	bx664721.4	s1500-homolog
ENSDARG00000101193	bx855614.2	s1500-homolog
ENSDARG00000102154	bx855614.3	s1500-homolog
ENSDARG00000104690	bx927193.2	s1500-homolog
ENSDARG00000010940	bx957278.1	s1500-homolog
ENSDARG00000089562	bx957322.1	s1500-homolog
ENSDARG00000010481	bzw1a	s1500-homolog
ENSDARG00000099148	bzw1b	s1500-homolog
ENSDARG00000035918	bzw2	s1500-homolog
ENSDARG00000093406	c19h6orf62	s1500-homolog
ENSDARG00000021112	c1d	s1500-homolog
ENSDARG00000104071	c1h11orf73	s1500-homolog
ENSDARG00000044613	c1qa	s1500-homolog
ENSDARG00000039887	c1qbp	s1500-homolog
ENSDARG00000095627	c1qc	s1500-homolog
ENSDARG00000100248	c1r	s1500-homolog
ENSDARG00000102094	c1s	s1500-homolog
ENSDARG00000042120	c20h1orf112	s1500-homolog
ENSDARG00000057556	c21h18orf32	s1500-homolog
ENSDARG00000062460	c24h8orf44	s1500-homolog
ENSDARG00000105000	c2cd2	s1500-homolog
ENSDARG00000061066	c2cd2l	s1500-homolog
ENSDARG00000094590	c2cd5	s1500-homolog
ENSDARG00000093198	c3	s1500-homolog
ENSDARG00000012694	c3a.1	s1500-homolog
ENSDARG00000087359	c3a.2	s1500-homolog
ENSDARG00000052207	c3a.3	s1500-homolog
ENSDARG00000053462	c3a.5	s1500-homolog
ENSDARG00000043719	c3a.6	s1500-homolog
ENSDARG00000031749	c3ar1	s1500-homolog
ENSDARG00000093068	c3b.1	s1500-homolog
ENSDARG00000001818	c3b.2	s1500-homolog
ENSDARG00000021004	c5	s1500-homolog
ENSDARG00000040319	c5ar1	s1500-homolog
ENSDARG00000067981	c5hxorf56	s1500-homolog
ENSDARG00000014488	ca2	s1500-homolog
ENSDARG00000102300	ca9	s1500-homolog
ENSDARG00000043451	cab39	s1500-homolog
ENSDARG00000099232	cabz01011447.1	s1500-homolog
ENSDARG00000098811	cabz01021450.1	s1500-homolog
ENSDARG00000099154	cabz01032488.1	s1500-homolog
ENSDARG00000101026	cabz01038709.1	s1500-homolog
ENSDARG00000103028	cabz01052487.1	s1500-homolog
ENSDARG00000027564	cabz01052588.1	s1500-homolog
ENSDARG00000090844	cabz01054965.1	s1500-homolog
ENSDARG00000100624	cabz01066312.1	s1500-homolog
ENSDARG00000099534	cabz01066926.1	s1500-homolog
ENSDARG00000034063	cabz01068208.1	s1500-homolog
ENSDARG00000005627	cabz01068209.1	s1500-homolog
ENSDARG00000090998	cabz01071911.1	s1500-homolog
ENSDARG00000038226	cabz01074994.1	s1500-homolog
ENSDARG00000104106	cabz01087953.1	s1500-homolog
ENSDARG00000099907	cabz01088982.1	s1500-homolog
ENSDARG00000074639	cabz01090749.1	s1500-homolog
ENSDARG00000099702	cabz01103755.1	s1500-homolog
ENSDARG00000103574	cabz01109058.1	s1500-homolog
ENSDARG00000011166	cahz	s1500-homolog
ENSDARG00000036695	calcoco1a	s1500-homolog
ENSDARG00000016391	calcoco1b	s1500-homolog
ENSDARG00000021811	calm1a	s1500-homolog
ENSDARG00000076290	calr	s1500-homolog
ENSDARG00000045676	calua	s1500-homolog
ENSDARG00000011065	camk2b1	s1500-homolog
ENSDARG00000100089	camk2b2	s1500-homolog
ENSDARG00000062173	camsap2a	s1500-homolog
ENSDARG00000059965	camsap2b	s1500-homolog
ENSDARG00000012192	cant1a	s1500-homolog
ENSDARG00000102977	cant1b	s1500-homolog
ENSDARG00000037488	canx	s1500-homolog
ENSDARG00000055338	capn1	s1500-homolog
ENSDARG00000029911	casc3	s1500-homolog
ENSDARG00000059809	caska	s1500-homolog
ENSDARG00000100119	caskb	s1500-homolog
ENSDARG00000062052	casp2	s1500-homolog
ENSDARG00000017905	casp3a	s1500-homolog
ENSDARG00000055045	casp3b	s1500-homolog
ENSDARG00000091836	casp7	s1500-homolog
ENSDARG00000058325	casp8	s1500-homolog
ENSDARG00000058341	casp8l1	s1500-homolog
ENSDARG00000004325	casp9	s1500-homolog
ENSDARG00000008165	caspa	s1500-homolog
ENSDARG00000052039	caspb	s1500-homolog
ENSDARG00000094433	caspbl	s1500-homolog
ENSDARG00000058693	cast	s1500-homolog
ENSDARG00000104702	cat	s1500-homolog
ENSDARG00000103747	cav1	s1500-homolog
ENSDARG00000052000	cav2	s1500-homolog
ENSDARG00000015199	cblb	s1500-homolog
ENSDARG00000036587	cbr1	s1500-homolog
ENSDARG00000004318	cbwd	s1500-homolog
ENSDARG00000102243	ccbl2	s1500-homolog
ENSDARG00000000002	ccdc80	s1500-homolog
ENSDARG00000030975	ccdc80l1	s1500-homolog
ENSDARG00000061543	ccdc85b	s1500-homolog
ENSDARG00000059908	ccdc86	s1500-homolog
ENSDARG00000041750	ccdc92	s1500-homolog
ENSDARG00000043236	ccna1	s1500-homolog
ENSDARG00000036180	ccnb2	s1500-homolog
ENSDARG00000009607	ccnc	s1500-homolog
ENSDARG00000101637	ccnd1	s1500-homolog
ENSDARG00000051748	ccnd2a	s1500-homolog
ENSDARG00000070408	ccnd2b	s1500-homolog
ENSDARG00000027391	ccnd3	s1500-homolog
ENSDARG00000098529	ccne2	s1500-homolog
ENSDARG00000105046	ccnf	s1500-homolog
ENSDARG00000076667	ccng1	s1500-homolog
ENSDARG00000007657	ccnh	s1500-homolog
ENSDARG00000101309	ccp110	s1500-homolog
ENSDARG00000044561	ccr7	s1500-homolog
ENSDARG00000045399	cct5	s1500-homolog
ENSDARG00000021252	cct6a	s1500-homolog
ENSDARG00000007385	cct7	s1500-homolog
ENSDARG00000032639	cd36	s1500-homolog
ENSDARG00000075515	cd37	s1500-homolog
ENSDARG00000054968	cd40	s1500-homolog
ENSDARG00000087863	cd44a	s1500-homolog
ENSDARG00000089892	cd44b	s1500-homolog
ENSDARG00000009087	cd74a	s1500-homolog
ENSDARG00000037473	cd79a	s1500-homolog
ENSDARG00000036426	cda	s1500-homolog
ENSDARG00000055470	cdc16	s1500-homolog
ENSDARG00000100741	cdc20	s1500-homolog
ENSDARG00000010792	cdc25b	s1500-homolog
ENSDARG00000077815	cdc26	s1500-homolog
ENSDARG00000044573	cdc42	s1500-homolog
ENSDARG00000043720	cdc45	s1500-homolog
ENSDARG00000023584	cdc7	s1500-homolog
ENSDARG00000042319	cdca4	s1500-homolog
ENSDARG00000077620	cdca7a	s1500-homolog
ENSDARG00000043137	cdca8	s1500-homolog
ENSDARG00000102750	cdh1	s1500-homolog
ENSDARG00000018693	cdh2	s1500-homolog
ENSDARG00000075549	cdh5	s1500-homolog
ENSDARG00000087554	cdk1	s1500-homolog
ENSDARG00000043858	cdk19	s1500-homolog
ENSDARG00000026577	cdk2	s1500-homolog
ENSDARG00000087937	cdk4	s1500-homolog
ENSDARG00000056683	cdk5	s1500-homolog
ENSDARG00000037916	cdk5r1a	s1500-homolog
ENSDARG00000045087	cdk5r1b	s1500-homolog
ENSDARG00000051916	cdk7	s1500-homolog
ENSDARG00000076554	cdkn1a	s1500-homolog
ENSDARG00000054271	cdkn1bb	s1500-homolog
ENSDARG00000039130	cdkn3	s1500-homolog
ENSDARG00000036074	cebpa	s1500-homolog
ENSDARG00000042725	cebpb	s1500-homolog
ENSDARG00000045857	cebpz	s1500-homolog
ENSDARG00000017490	cel.1	s1500-homolog
ENSDARG00000029822	cel.2	s1500-homolog
ENSDARG00000055133	cenpf	s1500-homolog
ENSDARG00000094892	cenph	s1500-homolog
ENSDARG00000039616	cenpk	s1500-homolog
ENSDARG00000102349	cep55l	s1500-homolog
ENSDARG00000067668	cep57	s1500-homolog
ENSDARG00000069169	cerk	s1500-homolog
ENSDARG00000041569	ces2	s1500-homolog
ENSDARG00000041595	ces3	s1500-homolog
ENSDARG00000011825	cetn3	s1500-homolog
ENSDARG00000102456	cfhl4	s1500-homolog
ENSDARG00000105052	cfhl5	s1500-homolog
ENSDARG00000014106	cfl2	s1500-homolog
ENSDARG00000055966	cflara	s1500-homolog
ENSDARG00000074802	cflarb	s1500-homolog
ENSDARG00000103345	cga	s1500-homolog
ENSDARG00000055607	cgna	s1500-homolog
ENSDARG00000058690	cgnb	s1500-homolog
ENSDARG00000037040	cgrrf1	s1500-homolog
ENSDARG00000070426	chac1	s1500-homolog
ENSDARG00000055078	chac2	s1500-homolog
ENSDARG00000015854	chata	s1500-homolog
ENSDARG00000104765	chek1	s1500-homolog
ENSDARG00000025820	chek2	s1500-homolog
ENSDARG00000021812	cherp	s1500-homolog
ENSDARG00000022690	chic2	s1500-homolog
ENSDARG00000068683	chmp2ba	s1500-homolog
ENSDARG00000002190	chmp2bb	s1500-homolog
ENSDARG00000007418	chmp4c	s1500-homolog
ENSDARG00000097451	chmp6a	s1500-homolog
ENSDARG00000102024	chmp6b	s1500-homolog
ENSDARG00000101735	chn1	s1500-homolog
ENSDARG00000052859	chp1	s1500-homolog
ENSDARG00000006602	chrna2a	s1500-homolog
ENSDARG00000057025	chrna2b	s1500-homolog
ENSDARG00000087071	chrna4a	s1500-homolog
ENSDARG00000070724	chrna4b	s1500-homolog
ENSDARG00000017790	chrnb2b	s1500-homolog
ENSDARG00000034375	chst11	s1500-homolog
ENSDARG00000004018	chst13	s1500-homolog
ENSDARG00000011662	chuk	s1500-homolog
ENSDARG00000045733	ciapin1	s1500-homolog
ENSDARG00000103118	cib1	s1500-homolog
ENSDARG00000059651	cidec	s1500-homolog
ENSDARG00000103672	cirbpa	s1500-homolog
ENSDARG00000013351	cirbpb	s1500-homolog
ENSDARG00000079516	cisd1	s1500-homolog
ENSDARG00000007971	cks1b	s1500-homolog
ENSDARG00000071410	cks2	s1500-homolog
ENSDARG00000043716	cldn5a	s1500-homolog
ENSDARG00000014059	cldn5b	s1500-homolog
ENSDARG00000036376	cldn7a	s1500-homolog
ENSDARG00000014047	cldn7b	s1500-homolog
ENSDARG00000058880	cldnj	s1500-homolog
ENSDARG00000022995	clic4	s1500-homolog
ENSDARG00000062954	clk2a	s1500-homolog
ENSDARG00000059870	clk2b	s1500-homolog
ENSDARG00000089372	clk4a	s1500-homolog
ENSDARG00000005908	clk4b	s1500-homolog
ENSDARG00000086455	clpx	s1500-homolog
ENSDARG00000029063	clpxa	s1500-homolog
ENSDARG00000067796	clpxb	s1500-homolog
ENSDARG00000031720	clstn1	s1500-homolog
ENSDARG00000052368	cltb	s1500-homolog
ENSDARG00000043493	cltca	s1500-homolog
ENSDARG00000090716	cltcb	s1500-homolog
ENSDARG00000010434	clu	s1500-homolog
ENSDARG00000032976	cmlc1	s1500-homolog
ENSDARG00000031359	cmpk2	s1500-homolog
ENSDARG00000004727	cmss1	s1500-homolog
ENSDARG00000003931	cndp2	s1500-homolog
ENSDARG00000105277	cnksr3	s1500-homolog
ENSDARG00000017193	cnn1a	s1500-homolog
ENSDARG00000102398	cnn1b	s1500-homolog
ENSDARG00000007045	cnot4a	s1500-homolog
ENSDARG00000007639	cnot4b	s1500-homolog
ENSDARG00000007207	cnpy2	s1500-homolog
ENSDARG00000092677	coa6	s1500-homolog
ENSDARG00000042747	coasy	s1500-homolog
ENSDARG00000004037	cog2	s1500-homolog
ENSDARG00000054264	cog4	s1500-homolog
ENSDARG00000061372	cog7	s1500-homolog
ENSDARG00000040070	coil	s1500-homolog
ENSDARG00000054753	col10a1a	s1500-homolog
ENSDARG00000101535	col10a1b	s1500-homolog
ENSDARG00000026165	col11a1a	s1500-homolog
ENSDARG00000009014	col11a1b	s1500-homolog
ENSDARG00000078322	col12a1a	s1500-homolog
ENSDARG00000019601	col12a1b	s1500-homolog
ENSDARG00000061848	col15a1b	s1500-homolog
ENSDARG00000012405	col1a1a	s1500-homolog
ENSDARG00000035809	col1a1b	s1500-homolog
ENSDARG00000020007	col1a2	s1500-homolog
ENSDARG00000055009	col4a1	s1500-homolog
ENSDARG00000104110	col4a2	s1500-homolog
ENSDARG00000024325	col4a3bpa	s1500-homolog
ENSDARG00000102372	col4a3bpb	s1500-homolog
ENSDARG00000012593	col5a1	s1500-homolog
ENSDARG00000031678	col5a2	s1500-homolog
ENSDARG00000024847	col5a2b	s1500-homolog
ENSDARG00000077139	col6a3	s1500-homolog
ENSDARG00000060893	col8a2	s1500-homolog
ENSDARG00000015337	comta	s1500-homolog
ENSDARG00000025679	comtb	s1500-homolog
ENSDARG00000004173	copa	s1500-homolog
ENSDARG00000038743	copb2	s1500-homolog
ENSDARG00000057624	cops5	s1500-homolog
ENSDARG00000022788	cops7a	s1500-homolog
ENSDARG00000017844	copz1	s1500-homolog
ENSDARG00000035618	coq5	s1500-homolog
ENSDARG00000054610	coro1a	s1500-homolog
ENSDARG00000045230	cox6b1	s1500-homolog
ENSDARG00000038577	cox6c	s1500-homolog
ENSDARG00000062025	cpox	s1500-homolog
ENSDARG00000020217	cpsf4	s1500-homolog
ENSDARG00000003153	cpsf5	s1500-homolog
ENSDARG00000027907	cr318603.2	s1500-homolog
ENSDARG00000007199	cr846090.1	s1500-homolog
ENSDARG00000101857	cr847893.2	s1500-homolog
ENSDARG00000104609	crebbpa	s1500-homolog
ENSDARG00000104148	crebbpb	s1500-homolog
ENSDARG00000105154	creg1	s1500-homolog
ENSDARG00000029071	creld2	s1500-homolog
ENSDARG00000029668	crim1	s1500-homolog
ENSDARG00000103034	crisp3	s1500-homolog
ENSDARG00000055635	crk	s1500-homolog
ENSDARG00000028699	crkl	s1500-homolog
ENSDARG00000045089	crp	s1500-homolog
ENSDARG00000089327	crtam	s1500-homolog
ENSDARG00000018010	crtap	s1500-homolog
ENSDARG00000045768	cry1a	s1500-homolog
ENSDARG00000011583	cry1b	s1500-homolog
ENSDARG00000042621	cryaba	s1500-homolog
ENSDARG00000101380	cryabb	s1500-homolog
ENSDARG00000016074	cryz	s1500-homolog
ENSDARG00000103364	cs	s1500-homolog
ENSDARG00000102986	csf1ra	s1500-homolog
ENSDARG00000076586	csf2rb	s1500-homolog
ENSDARG00000045959	csf3r	s1500-homolog
ENSDARG00000067996	csk	s1500-homolog
ENSDARG00000052674	csnk1a1	s1500-homolog
ENSDARG00000045150	csnk1e	s1500-homolog
ENSDARG00000012818	csnk2a2a	s1500-homolog
ENSDARG00000013582	csnk2a2b	s1500-homolog
ENSDARG00000031426	csrnp1a	s1500-homolog
ENSDARG00000038429	csrnp1b	s1500-homolog
ENSDARG00000006603	csrp1a	s1500-homolog
ENSDARG00000030980	csrp1b	s1500-homolog
ENSDARG00000007795	cst3	s1500-homolog
ENSDARG00000008164	ct573322.1	s1500-homolog
ENSDARG00000056621	ctcf	s1500-homolog
ENSDARG00000042934	ctgfa	s1500-homolog
ENSDARG00000018162	ctnnal1	s1500-homolog
ENSDARG00000014571	ctnnb1	s1500-homolog
ENSDARG00000078233	ctnnd1	s1500-homolog
ENSDARG00000030700	ctps1a	s1500-homolog
ENSDARG00000098386	ctps1b	s1500-homolog
ENSDARG00000057698	ctsd	s1500-homolog
ENSDARG00000074656	ctssb.1	s1500-homolog
ENSDARG00000013771	ctssb.2	s1500-homolog
ENSDARG00000011777	cttn	s1500-homolog
ENSDARG00000040991	cttnbp2	s1500-homolog
ENSDARG00000040599	cu570684.1	s1500-homolog
ENSDARG00000040601	cu570684.2	s1500-homolog
ENSDARG00000078774	cu570684.3	s1500-homolog
ENSDARG00000101956	cu571315.2	s1500-homolog
ENSDARG00000101990	cu571315.3	s1500-homolog
ENSDARG00000073763	cu896602.1	s1500-homolog
ENSDARG00000074999	cu896602.2	s1500-homolog
ENSDARG00000086294	cu914776.1	s1500-homolog
ENSDARG00000071192	cx40.8	s1500-homolog
ENSDARG00000041799	cx43	s1500-homolog
ENSDARG00000101138	cxcl11	s1500-homolog
ENSDARG00000100662	cxcl11.1	s1500-homolog
ENSDARG00000092423	cxcl11.5	s1500-homolog
ENSDARG00000094706	cxcl11.6	s1500-homolog
ENSDARG00000093779	cxcl11.7	s1500-homolog
ENSDARG00000095747	cxcl11.8	s1500-homolog
ENSDARG00000037116	cxcl12a	s1500-homolog
ENSDARG00000055100	cxcl12b	s1500-homolog
ENSDARG00000057633	cxcr4a	s1500-homolog
ENSDARG00000041959	cxcr4b	s1500-homolog
ENSDARG00000038176	cyb561	s1500-homolog
ENSDARG00000056615	cybb	s1500-homolog
ENSDARG00000038075	cyc1	s1500-homolog
ENSDARG00000095636	cycsa	s1500-homolog
ENSDARG00000002347	cyp11a1	s1500-homolog
ENSDARG00000092696	cyp11a2	s1500-homolog
ENSDARG00000042014	cyp11c1	s1500-homolog
ENSDARG00000033566	cyp17a1	s1500-homolog
ENSDARG00000041348	cyp19a1a	s1500-homolog
ENSDARG00000098315	cyp1a	s1500-homolog
ENSDARG00000103277	cyp24a1	s1500-homolog
ENSDARG00000077121	cyp26b1	s1500-homolog
ENSDARG00000102981	cyp2k16	s1500-homolog
ENSDARG00000104529	cyp2k17	s1500-homolog
ENSDARG00000104593	cyp2k18	s1500-homolog
ENSDARG00000101861	cyp2k19	s1500-homolog
ENSDARG00000101632	cyp2k20	s1500-homolog
ENSDARG00000105151	cyp2k21	s1500-homolog
ENSDARG00000040433	cyp2k22	s1500-homolog
ENSDARG00000009874	cyp2k31	s1500-homolog
ENSDARG00000098995	cyp2k6	s1500-homolog
ENSDARG00000101190	cyp2k8	s1500-homolog
ENSDARG00000015575	cyp3c1	s1500-homolog
ENSDARG00000037874	cyp3c2	s1500-homolog
ENSDARG00000037873	cyp3c3	s1500-homolog
ENSDARG00000070021	cyp3c4	s1500-homolog
ENSDARG00000004964	cyp4t8	s1500-homolog
ENSDARG00000042641	cyp51	s1500-homolog
ENSDARG00000069018	cyp7a1a	s1500-homolog
ENSDARG00000023062	cyr61	s1500-homolog
ENSDARG00000092947	cyt1	s1500-homolog
ENSDARG00000036832	cyt1l	s1500-homolog
ENSDARG00000076742	cyth1a	s1500-homolog
ENSDARG00000021488	cyth1b	s1500-homolog
ENSDARG00000061717	cytip	s1500-homolog
ENSDARG00000015059	daam1a	s1500-homolog
ENSDARG00000009689	daam1b	s1500-homolog
ENSDARG00000102105	dad1	s1500-homolog
ENSDARG00000016153	dag1	s1500-homolog
ENSDARG00000060093	dapk1	s1500-homolog
ENSDARG00000000729	daxx	s1500-homolog
ENSDARG00000069446	dbh	s1500-homolog
ENSDARG00000074904	dbndd2	s1500-homolog
ENSDARG00000044807	dck	s1500-homolog
ENSDARG00000012066	dcn	s1500-homolog
ENSDARG00000045484	dcp1b	s1500-homolog
ENSDARG00000092394	dcun1d4	s1500-homolog
ENSDARG00000041140	ddb2	s1500-homolog
ENSDARG00000016494	ddc	s1500-homolog
ENSDARG00000059836	ddit3	s1500-homolog
ENSDARG00000037618	ddit4	s1500-homolog
ENSDARG00000100693	ddr2a	s1500-homolog
ENSDARG00000061865	ddx10	s1500-homolog
ENSDARG00000017931	ddx26b	s1500-homolog
ENSDARG00000020573	ddx3	s1500-homolog
ENSDARG00000037928	ddx42	s1500-homolog
ENSDARG00000070108	dek	s1500-homolog
ENSDARG00000058666	dennd2da	s1500-homolog
ENSDARG00000030250	dennd2db	s1500-homolog
ENSDARG00000078797	dennd3a	s1500-homolog
ENSDARG00000013153	dennd3b	s1500-homolog
ENSDARG00000018165	depdc1a	s1500-homolog
ENSDARG00000099541	depdc1b	s1500-homolog
ENSDARG00000005897	dera	s1500-homolog
ENSDARG00000058656	desma	s1500-homolog
ENSDARG00000005221	desmb	s1500-homolog
ENSDARG00000055770	dffa	s1500-homolog
ENSDARG00000009748	dffb	s1500-homolog
ENSDARG00000103226	dhcr7	s1500-homolog
ENSDARG00000039851	dhdds	s1500-homolog
ENSDARG00000004251	dhfr	s1500-homolog
ENSDARG00000003444	dhrs7	s1500-homolog
ENSDARG00000015392	dhx15	s1500-homolog
ENSDARG00000040326	dhx29	s1500-homolog
ENSDARG00000015918	dlat	s1500-homolog
ENSDARG00000008785	dldh	s1500-homolog
ENSDARG00000070425	dll4	s1500-homolog
ENSDARG00000042296	dlx5a	s1500-homolog
ENSDARG00000025824	dmtf1	s1500-homolog
ENSDARG00000013110	dmtn	s1500-homolog
ENSDARG00000078759	dna2	s1500-homolog
ENSDARG00000058494	dnaja3a	s1500-homolog
ENSDARG00000102295	dnaja3b	s1500-homolog
ENSDARG00000069996	dnajb14	s1500-homolog
ENSDARG00000099383	dnajb1a	s1500-homolog
ENSDARG00000041394	dnajb1b	s1500-homolog
ENSDARG00000058644	dnajb2	s1500-homolog
ENSDARG00000004680	dnajb6a	s1500-homolog
ENSDARG00000020953	dnajb6b	s1500-homolog
ENSDARG00000052072	dnajb9a	s1500-homolog
ENSDARG00000016886	dnajb9b	s1500-homolog
ENSDARG00000038309	dnajc15	s1500-homolog
ENSDARG00000010042	dnm1a	s1500-homolog
ENSDARG00000009281	dnm1b	s1500-homolog
ENSDARG00000015006	dnm1l	s1500-homolog
ENSDARG00000030756	dnmt1	s1500-homolog
ENSDARG00000005394	dnmt3aa	s1500-homolog
ENSDARG00000015566	dnmt3ab	s1500-homolog
ENSDARG00000057648	dnttip2	s1500-homolog
ENSDARG00000078077	dph2	s1500-homolog
ENSDARG00000095623	dpm2	s1500-homolog
ENSDARG00000104767	dpp10	s1500-homolog
ENSDARG00000004427	dpy30	s1500-homolog
ENSDARG00000079543	dpys	s1500-homolog
ENSDARG00000041203	drap1	s1500-homolog
ENSDARG00000056926	drd2a	s1500-homolog
ENSDARG00000011091	drd2b	s1500-homolog
ENSDARG00000039677	dsc2l	s1500-homolog
ENSDARG00000076426	dsg2l	s1500-homolog
ENSDARG00000076673	dsp	s1500-homolog
ENSDARG00000022309	dspa	s1500-homolog
ENSDARG00000023002	dtl	s1500-homolog
ENSDARG00000104649	dtx3l	s1500-homolog
ENSDARG00000059774	dub	s1500-homolog
ENSDARG00000100515	dusp1	s1500-homolog
ENSDARG00000038156	dusp11	s1500-homolog
ENSDARG00000057625	dusp14	s1500-homolog
ENSDARG00000039850	dusp22b	s1500-homolog
ENSDARG00000061255	dusp3a	s1500-homolog
ENSDARG00000060130	dusp3b	s1500-homolog
ENSDARG00000044688	dusp4	s1500-homolog
ENSDARG00000070914	dusp6	s1500-homolog
ENSDARG00000058454	dynll1	s1500-homolog
ENSDARG00000046132	dynlt3	s1500-homolog
ENSDARG00000070600	dyrk3	s1500-homolog
ENSDARG00000103868	e2f1	s1500-homolog
ENSDARG00000079233	e2f2	s1500-homolog
ENSDARG00000057323	e2f8	s1500-homolog
ENSDARG00000017272	eapp	s1500-homolog
ENSDARG00000054980	ebna1bp2	s1500-homolog
ENSDARG00000022944	ecd	s1500-homolog
ENSDARG00000012915	ech1	s1500-homolog
ENSDARG00000018002	eci1	s1500-homolog
ENSDARG00000087457	ecscr	s1500-homolog
ENSDARG00000025094	edem1	s1500-homolog
ENSDARG00000036912	edn1	s1500-homolog
ENSDARG00000099640	eed	s1500-homolog
ENSDARG00000044521	eef1b2	s1500-homolog
ENSDARG00000056119	eef1g	s1500-homolog
ENSDARG00000035835	eef2k	s1500-homolog
ENSDARG00000035256	eef2l2	s1500-homolog
ENSDARG00000052739	egf	s1500-homolog
ENSDARG00000056909	egfr	s1500-homolog
ENSDARG00000013847	egfra	s1500-homolog
ENSDARG00000089156	egr3	s1500-homolog
ENSDARG00000053840	ei24	s1500-homolog
ENSDARG00000057912	eif1axb	s1500-homolog
ENSDARG00000091402	eif2b1	s1500-homolog
ENSDARG00000005827	eif2s1a	s1500-homolog
ENSDARG00000052178	eif2s1b	s1500-homolog
ENSDARG00000053047	eif2s2	s1500-homolog
ENSDARG00000016443	eif3c	s1500-homolog
ENSDARG00000021257	eif3d	s1500-homolog
ENSDARG00000090697	eif3ea	s1500-homolog
ENSDARG00000068289	eif3k	s1500-homolog
ENSDARG00000076815	eif3s10	s1500-homolog
ENSDARG00000017439	eif4ba	s1500-homolog
ENSDARG00000010194	eif4bb	s1500-homolog
ENSDARG00000043608	eif4ebp1	s1500-homolog
ENSDARG00000101256	eif4g1	s1500-homolog
ENSDARG00000006200	eif4g1a	s1500-homolog
ENSDARG00000003681	eif5	s1500-homolog
ENSDARG00000034060	elac2	s1500-homolog
ENSDARG00000038695	elavl1	s1500-homolog
ENSDARG00000045414	elovl2	s1500-homolog
ENSDARG00000004402	elovl6	s1500-homolog
ENSDARG00000056914	emg1	s1500-homolog
ENSDARG00000058038	eml3	s1500-homolog
ENSDARG00000069632	emp1	s1500-homolog
ENSDARG00000039701	emx2	s1500-homolog
ENSDARG00000058865	endog	s1500-homolog
ENSDARG00000014287	eno2	s1500-homolog
ENSDARG00000026198	enoph1	s1500-homolog
ENSDARG00000038359	enosf1	s1500-homolog
ENSDARG00000006640	eomesa	s1500-homolog
ENSDARG00000100666	ep300a	s1500-homolog
ENSDARG00000061108	ep300b	s1500-homolog
ENSDARG00000093374	epb41l2	s1500-homolog
ENSDARG00000039373	epha3	s1500-homolog
ENSDARG00000037373	ephb2a	s1500-homolog
ENSDARG00000021539	ephb2b	s1500-homolog
ENSDARG00000042854	ephx1	s1500-homolog
ENSDARG00000040255	ephx2	s1500-homolog
ENSDARG00000103298	ephx5	s1500-homolog
ENSDARG00000008377	epn2	s1500-homolog
ENSDARG00000078953	epn3a	s1500-homolog
ENSDARG00000004633	epn3b	s1500-homolog
ENSDARG00000060494	eprs	s1500-homolog
ENSDARG00000078216	eps15	s1500-homolog
ENSDARG00000005704	eps8l3	s1500-homolog
ENSDARG00000094578	epsti1	s1500-homolog
ENSDARG00000006202	erbb3a	s1500-homolog
ENSDARG00000036993	erbb3b	s1500-homolog
ENSDARG00000075354	espl1	s1500-homolog
ENSDARG00000016454	esr2a	s1500-homolog
ENSDARG00000034181	esr2b	s1500-homolog
ENSDARG00000011245	esrp1	s1500-homolog
ENSDARG00000018814	esrp2	s1500-homolog
ENSDARG00000043976	etf1b	s1500-homolog
ENSDARG00000009250	etfb	s1500-homolog
ENSDARG00000019420	etnk1	s1500-homolog
ENSDARG00000101959	etv1	s1500-homolog
ENSDARG00000035650	evla	s1500-homolog
ENSDARG00000099720	evlb	s1500-homolog
ENSDARG00000056832	exo1	s1500-homolog
ENSDARG00000103432	exosc4	s1500-homolog
ENSDARG00000040557	exosc5	s1500-homolog
ENSDARG00000068755	exosc8	s1500-homolog
ENSDARG00000101019	ext1	s1500-homolog
ENSDARG00000103155	ext1a	s1500-homolog
ENSDARG00000035649	ext1c	s1500-homolog
ENSDARG00000101951	extl1	s1500-homolog
ENSDARG00000094832	f13a1	s1500-homolog
ENSDARG00000045453	f13a1a.1	s1500-homolog
ENSDARG00000036893	f13a1b	s1500-homolog
ENSDARG00000101353	f13b	s1500-homolog
ENSDARG00000036041	f2	s1500-homolog
ENSDARG00000060012	f2r	s1500-homolog
ENSDARG00000099124	f3a	s1500-homolog
ENSDARG00000005673	f3b	s1500-homolog
ENSDARG00000055705	f5	s1500-homolog
ENSDARG00000017299	fabp11a	s1500-homolog
ENSDARG00000002311	fabp11b	s1500-homolog
ENSDARG00000019357	fabp1a	s1500-homolog
ENSDARG00000059227	fabp1b.1	s1500-homolog
ENSDARG00000103398	fabp1b.2	s1500-homolog
ENSDARG00000101762	fah	s1500-homolog
ENSDARG00000005828	faima	s1500-homolog
ENSDARG00000020814	faimb	s1500-homolog
ENSDARG00000008573	fam20b	s1500-homolog
ENSDARG00000098860	fam57a	s1500-homolog
ENSDARG00000004866	fam63a	s1500-homolog
ENSDARG00000062955	fam69aa	s1500-homolog
ENSDARG00000061362	fam69ab	s1500-homolog
ENSDARG00000070621	fam72b	s1500-homolog
ENSDARG00000104940	fam96a	s1500-homolog
ENSDARG00000052010	fam96b	s1500-homolog
ENSDARG00000026224	fanci	s1500-homolog
ENSDARG00000043586	fas	s1500-homolog
ENSDARG00000098913	faslg	s1500-homolog
ENSDARG00000087657	fasn	s1500-homolog
ENSDARG00000101846	fastkd5	s1500-homolog
ENSDARG00000019063	fat1	s1500-homolog
ENSDARG00000017591	fat1a	s1500-homolog
ENSDARG00000053912	fbl	s1500-homolog
ENSDARG00000061631	fbxo11a	s1500-homolog
ENSDARG00000076611	fbxo21	s1500-homolog
ENSDARG00000053505	fbxo22	s1500-homolog
ENSDARG00000099833	fbxo7	s1500-homolog
ENSDARG00000103276	fcer1g	s1500-homolog
ENSDARG00000104077	fcer1gl	s1500-homolog
ENSDARG00000015356	fcho1	s1500-homolog
ENSDARG00000101062	fdft1	s1500-homolog
ENSDARG00000011404	fen1	s1500-homolog
ENSDARG00000022260	fez2	s1500-homolog
ENSDARG00000008969	fgb	s1500-homolog
ENSDARG00000102778	fgf17	s1500-homolog
ENSDARG00000100846	fgf21	s1500-homolog
ENSDARG00000059387	fgf7	s1500-homolog
ENSDARG00000003399	fgf8a	s1500-homolog
ENSDARG00000058115	fgfr2	s1500-homolog
ENSDARG00000069105	fgfr4	s1500-homolog
ENSDARG00000037281	fgg	s1500-homolog
ENSDARG00000019861	fgl2	s1500-homolog
ENSDARG00000042018	fhl2a	s1500-homolog
ENSDARG00000003991	fhl2b	s1500-homolog
ENSDARG00000056624	figf	s1500-homolog
ENSDARG00000095579	fis1	s1500-homolog
ENSDARG00000008447	fkbp4	s1500-homolog
ENSDARG00000028396	fkbp5	s1500-homolog
ENSDARG00000070390	flad1	s1500-homolog
ENSDARG00000079355	flrt2	s1500-homolog
ENSDARG00000019815	fn1a	s1500-homolog
ENSDARG00000009949	fndc4	s1500-homolog
ENSDARG00000043396	fndc4a	s1500-homolog
ENSDARG00000039665	fo834840.1	s1500-homolog
ENSDARG00000031683	fosab	s1500-homolog
ENSDARG00000055751	fosb	s1500-homolog
ENSDARG00000015355	fosl1a	s1500-homolog
ENSDARG00000075774	foxj3	s1500-homolog
ENSDARG00000003200	foxm1	s1500-homolog
ENSDARG00000023058	foxo3a	s1500-homolog
ENSDARG00000042904	foxo3b	s1500-homolog
ENSDARG00000093043	fp236810.1	s1500-homolog
ENSDARG00000074012	fp325123.1	s1500-homolog
ENSDARG00000044809	fpgs	s1500-homolog
ENSDARG00000042139	fpgt	s1500-homolog
ENSDARG00000104339	fq377629.1	s1500-homolog
ENSDARG00000045873	frs2a	s1500-homolog
ENSDARG00000037353	frs2b	s1500-homolog
ENSDARG00000062017	fsd1	s1500-homolog
ENSDARG00000010841	fshb	s1500-homolog
ENSDARG00000052846	fsta	s1500-homolog
ENSDARG00000057992	fstb	s1500-homolog
ENSDARG00000015559	fstl1a	s1500-homolog
ENSDARG00000039576	fstl1b	s1500-homolog
ENSDARG00000062909	furina	s1500-homolog
ENSDARG00000070971	furinb	s1500-homolog
ENSDARG00000094764	fyb	s1500-homolog
ENSDARG00000011370	fyna	s1500-homolog
ENSDARG00000025319	fynb	s1500-homolog
ENSDARG00000068213	fzd10	s1500-homolog
ENSDARG00000060004	fzd7a	s1500-homolog
ENSDARG00000017741	g3bp1	s1500-homolog
ENSDARG00000014790	g3bp2	s1500-homolog
ENSDARG00000071065	g6pd	s1500-homolog
ENSDARG00000040971	gabarapl1	s1500-homolog
ENSDARG00000018967	gabbr1a	s1500-homolog
ENSDARG00000016667	gabbr1b	s1500-homolog
ENSDARG00000023659	gabpb1	s1500-homolog
ENSDARG00000091459	gabra2	s1500-homolog
ENSDARG00000023771	gabrb3	s1500-homolog
ENSDARG00000093411	gad1a	s1500-homolog
ENSDARG00000027419	gad1b	s1500-homolog
ENSDARG00000043581	gadd45aa	s1500-homolog
ENSDARG00000104571	gadd45ab	s1500-homolog
ENSDARG00000027744	gadd45ba	s1500-homolog
ENSDARG00000013576	gadd45bb	s1500-homolog
ENSDARG00000044676	gadd45g	s1500-homolog
ENSDARG00000019417	gadd45ga	s1500-homolog
ENSDARG00000016725	gadd45gb.1	s1500-homolog
ENSDARG00000002401	gale	s1500-homolog
ENSDARG00000043457	gapdh	s1500-homolog
ENSDARG00000059327	gata2a	s1500-homolog
ENSDARG00000009094	gata2b	s1500-homolog
ENSDARG00000016526	gata3	s1500-homolog
ENSDARG00000103589	gata6	s1500-homolog
ENSDARG00000027016	gbf1	s1500-homolog
ENSDARG00000038668	gbp1	s1500-homolog
ENSDARG00000038669	gbp2	s1500-homolog
ENSDARG00000003244	gbp3	s1500-homolog
ENSDARG00000068857	gbp4	s1500-homolog
ENSDARG00000013095	gclc	s1500-homolog
ENSDARG00000018953	gclm	s1500-homolog
ENSDARG00000060471	gcnt3	s1500-homolog
ENSDARG00000003229	gdf9	s1500-homolog
ENSDARG00000005451	gdi2	s1500-homolog
ENSDARG00000103764	gdnf	s1500-homolog
ENSDARG00000039959	gdnfa	s1500-homolog
ENSDARG00000074466	gdpd3a	s1500-homolog
ENSDARG00000006944	gdpd3b	s1500-homolog
ENSDARG00000077284	gdpd5a	s1500-homolog
ENSDARG00000076962	gdpd5b	s1500-homolog
ENSDARG00000079257	gemin5	s1500-homolog
ENSDARG00000012325	gen1	s1500-homolog
ENSDARG00000061363	gfod1	s1500-homolog
ENSDARG00000086866	gfpt1	s1500-homolog
ENSDARG00000067805	ggcx	s1500-homolog
ENSDARG00000037176	ggh	s1500-homolog
ENSDARG00000023526	ggt1a	s1500-homolog
ENSDARG00000018342	ggt1b	s1500-homolog
ENSDARG00000075055	ggt1l2.1	s1500-homolog
ENSDARG00000087054	ggt1l2.2	s1500-homolog
ENSDARG00000078258	ggt5	s1500-homolog
ENSDARG00000052045	ggt5a	s1500-homolog
ENSDARG00000054771	ghra	s1500-homolog
ENSDARG00000007671	ghrb	s1500-homolog
ENSDARG00000056204	gin1	s1500-homolog
ENSDARG00000007624	gins1	s1500-homolog
ENSDARG00000038847	gins3	s1500-homolog
ENSDARG00000045438	gjd4	s1500-homolog
ENSDARG00000036415	glb1	s1500-homolog
ENSDARG00000025641	gli2a	s1500-homolog
ENSDARG00000020884	gli2b	s1500-homolog
ENSDARG00000042509	glod4	s1500-homolog
ENSDARG00000028106	glrx	s1500-homolog
ENSDARG00000008816	glud1a	s1500-homolog
ENSDARG00000099776	glula	s1500-homolog
ENSDARG00000100003	glulb	s1500-homolog
ENSDARG00000035957	gmnn	s1500-homolog
ENSDARG00000061301	gmpr2	s1500-homolog
ENSDARG00000010002	gna11a	s1500-homolog
ENSDARG00000053326	gna11b	s1500-homolog
ENSDARG00000016364	gna15.1	s1500-homolog
ENSDARG00000056654	gna15.2	s1500-homolog
ENSDARG00000092948	gna15.3	s1500-homolog
ENSDARG00000018174	gnai2a	s1500-homolog
ENSDARG00000030644	gnai3	s1500-homolog
ENSDARG00000045415	gnal	s1500-homolog
ENSDARG00000011487	gnaq	s1500-homolog
ENSDARG00000043094	gnas	s1500-homolog
ENSDARG00000090454	gnb1a	s1500-homolog
ENSDARG00000004358	gnb3a	s1500-homolog
ENSDARG00000002696	gnb3b	s1500-homolog
ENSDARG00000099685	gnb5a	s1500-homolog
ENSDARG00000055377	gnb5b	s1500-homolog
ENSDARG00000035798	gngt1	s1500-homolog
ENSDARG00000006840	gnmt	s1500-homolog
ENSDARG00000037307	gnpda1	s1500-homolog
ENSDARG00000023766	gnsa	s1500-homolog
ENSDARG00000022795	golt1ba	s1500-homolog
ENSDARG00000059308	golt1bb	s1500-homolog
ENSDARG00000039093	got1	s1500-homolog
ENSDARG00000059768	gpatch8	s1500-homolog
ENSDARG00000019341	gpc1a	s1500-homolog
ENSDARG00000090585	gpc1b	s1500-homolog
ENSDARG00000012987	gpia	s1500-homolog
ENSDARG00000103826	gpib	s1500-homolog
ENSDARG00000105008	gpr171	s1500-homolog
ENSDARG00000062009	gpr18	s1500-homolog
ENSDARG00000010317	gpr183a	s1500-homolog
ENSDARG00000074302	gpr183b	s1500-homolog
ENSDARG00000045957	gpr65	s1500-homolog
ENSDARG00000077983	gpr89a	s1500-homolog
ENSDARG00000040650	gps1	s1500-homolog
ENSDARG00000018146	gpx1a	s1500-homolog
ENSDARG00000006207	gpx1b	s1500-homolog
ENSDARG00000068478	gpx4a	s1500-homolog
ENSDARG00000076836	gpx4b	s1500-homolog
ENSDARG00000002013	grb10a	s1500-homolog
ENSDARG00000035308	grb10b	s1500-homolog
ENSDARG00000042726	grb7	s1500-homolog
ENSDARG00000058342	grhl2a	s1500-homolog
ENSDARG00000061974	grhl2b	s1500-homolog
ENSDARG00000026753	grik4	s1500-homolog
ENSDARG00000027828	grin1a	s1500-homolog
ENSDARG00000025728	grin1b	s1500-homolog
ENSDARG00000034493	grin2aa	s1500-homolog
ENSDARG00000070543	grin2ab	s1500-homolog
ENSDARG00000030376	grin2bb	s1500-homolog
ENSDARG00000078149	grin2ca	s1500-homolog
ENSDARG00000077560	grin2cb	s1500-homolog
ENSDARG00000086207	grin2da	s1500-homolog
ENSDARG00000070620	grin2db	s1500-homolog
ENSDARG00000058803	grk1a	s1500-homolog
ENSDARG00000040156	grm4	s1500-homolog
ENSDARG00000025081	grnb	s1500-homolog
ENSDARG00000004806	grwd1	s1500-homolog
ENSDARG00000052468	gsk3b	s1500-homolog
ENSDARG00000019236	gsr	s1500-homolog
ENSDARG00000090228	gstal	s1500-homolog
ENSDARG00000088116	gstm3	s1500-homolog
ENSDARG00000104068	gstp1	s1500-homolog
ENSDARG00000103019	gstp2	s1500-homolog
ENSDARG00000027984	gstz1	s1500-homolog
ENSDARG00000012672	gtf2e2	s1500-homolog
ENSDARG00000016514	gtf2h2	s1500-homolog
ENSDARG00000075033	gtpbp8	s1500-homolog
ENSDARG00000013787	gucy1a3	s1500-homolog
ENSDARG00000086790	gucy1b3	s1500-homolog
ENSDARG00000076111	gxylt1	s1500-homolog
ENSDARG00000022550	gxylt1b	s1500-homolog
ENSDARG00000028780	gzma	s1500-homolog
ENSDARG00000090380	gzmk	s1500-homolog
ENSDARG00000038559	h1f0	s1500-homolog
ENSDARG00000068820	h2afva	s1500-homolog
ENSDARG00000099214	h2afvb	s1500-homolog
ENSDARG00000030765	hadh	s1500-homolog
ENSDARG00000057128	hadhaa	s1500-homolog
ENSDARG00000060594	hadhab	s1500-homolog
ENSDARG00000034916	hat1	s1500-homolog
ENSDARG00000058968	haus1	s1500-homolog
ENSDARG00000089963	hbbe1.1	s1500-homolog
ENSDARG00000090689	hbbe1.2	s1500-homolog
ENSDARG00000045143	hbbe2	s1500-homolog
ENSDARG00000038147	hbbe3	s1500-homolog
ENSDARG00000068221	hbl1	s1500-homolog
ENSDARG00000094681	hbl2	s1500-homolog
ENSDARG00000068220	hbl3	s1500-homolog
ENSDARG00000054202	hbl4	s1500-homolog
ENSDARG00000079958	hcar1-2	s1500-homolog
ENSDARG00000058647	hck	s1500-homolog
ENSDARG00000012729	hcls1	s1500-homolog
ENSDARG00000008384	hdac6	s1500-homolog
ENSDARG00000004392	hdr	s1500-homolog
ENSDARG00000099742	heatr1	s1500-homolog
ENSDARG00000061194	hectd2	s1500-homolog
ENSDARG00000057738	hells	s1500-homolog
ENSDARG00000024314	herpud1	s1500-homolog
ENSDARG00000052113	hexa	s1500-homolog
ENSDARG00000034368	hexb	s1500-homolog
ENSDARG00000045544	hgfa	s1500-homolog
ENSDARG00000079076	hgfb	s1500-homolog
ENSDARG00000006181	hif1aa	s1500-homolog
ENSDARG00000034293	hif1ab	s1500-homolog
ENSDARG00000100305	hist1h2bc	s1500-homolog
ENSDARG00000101720	hist2h3a	s1500-homolog
ENSDARG00000035519	histh1l	s1500-homolog
ENSDARG00000039452	hk1	s1500-homolog
ENSDARG00000069912	hmga2	s1500-homolog
ENSDARG00000052734	hmgcra	s1500-homolog
ENSDARG00000105206	hmgcrb	s1500-homolog
ENSDARG00000103025	hmgcs1	s1500-homolog
ENSDARG00000052496	hmha1	s1500-homolog
ENSDARG00000062049	hmha1b	s1500-homolog
ENSDARG00000021794	hmmr	s1500-homolog
ENSDARG00000027529	hmox1a	s1500-homolog
ENSDARG00000034427	hn1l	s1500-homolog
ENSDARG00000009470	hnf1a	s1500-homolog
ENSDARG00000021494	hnf4a	s1500-homolog
ENSDARG00000099235	hook2	s1500-homolog
ENSDARG00000031337	hoxa10b	s1500-homolog
ENSDARG00000102501	hoxa5a	s1500-homolog
ENSDARG00000105013	hoxa9a	s1500-homolog
ENSDARG00000056819	hoxa9b	s1500-homolog
ENSDARG00000056015	hoxb13a	s1500-homolog
ENSDARG00000057859	hoxd10a	s1500-homolog
ENSDARG00000059276	hoxd4a	s1500-homolog
ENSDARG00000051890	hp	s1500-homolog
ENSDARG00000027609	hpn	s1500-homolog
ENSDARG00000008884	hprt1	s1500-homolog
ENSDARG00000099478	hs2st1a	s1500-homolog
ENSDARG00000062008	hs2st1b	s1500-homolog
ENSDARG00000012025	hs6st2	s1500-homolog
ENSDARG00000012381	hsc70	s1500-homolog
ENSDARG00000001975	hsd11b2	s1500-homolog
ENSDARG00000017781	hsd17b10	s1500-homolog
ENSDARG00000001169	hsd17b8	s1500-homolog
ENSDARG00000069926	hsd3b1	s1500-homolog
ENSDARG00000019747	hsd3b2	s1500-homolog
ENSDARG00000021924	hsp70.3	s1500-homolog
ENSDARG00000055723	hsp70l	s1500-homolog
ENSDARG00000024746	hsp90aa1.2	s1500-homolog
ENSDARG00000029150	hsp90ab1	s1500-homolog
ENSDARG00000003570	hsp90b1	s1500-homolog
ENSDARG00000040984	hspa13	s1500-homolog
ENSDARG00000004754	hspa4a	s1500-homolog
ENSDARG00000018989	hspa4b	s1500-homolog
ENSDARG00000068992	hspa8	s1500-homolog
ENSDARG00000041065	hspb1	s1500-homolog
ENSDARG00000056160	hspd1	s1500-homolog
ENSDARG00000056167	hspe1	s1500-homolog
ENSDARG00000076564	hspg2	s1500-homolog
ENSDARG00000056649	htatsf1	s1500-homolog
ENSDARG00000053987	htr1b	s1500-homolog
ENSDARG00000038869	htr5a	s1500-homolog
ENSDARG00000068557	htr5al	s1500-homolog
ENSDARG00000016095	htr6	s1500-homolog
ENSDARG00000032831	htra1a	s1500-homolog
ENSDARG00000014907	htra1b	s1500-homolog
ENSDARG00000101744	hug	s1500-homolog
ENSDARG00000013670	hyou1	s1500-homolog
ENSDARG00000007955	iars	s1500-homolog
ENSDARG00000044134	iars2	s1500-homolog
ENSDARG00000020241	icmt	s1500-homolog
ENSDARG00000009978	icn	s1500-homolog
ENSDARG00000055514	icn2	s1500-homolog
ENSDARG00000078835	ict1	s1500-homolog
ENSDARG00000055283	id2a	s1500-homolog
ENSDARG00000075570	ide	s1500-homolog
ENSDARG00000030278	idh3a	s1500-homolog
ENSDARG00000019976	idi1	s1500-homolog
ENSDARG00000086881	ier2	s1500-homolog
ENSDARG00000075629	ifi30	s1500-homolog
ENSDARG00000008098	ifit9	s1500-homolog
ENSDARG00000036811	ifrd2	s1500-homolog
ENSDARG00000094132	igf1	s1500-homolog
ENSDARG00000027423	igf1ra	s1500-homolog
ENSDARG00000034434	igf1rb	s1500-homolog
ENSDARG00000099758	igf2bp2b	s1500-homolog
ENSDARG00000006094	igf2r	s1500-homolog
ENSDARG00000099351	igfbp1a	s1500-homolog
ENSDARG00000038666	igfbp1b	s1500-homolog
ENSDARG00000099144	igfbp3	s1500-homolog
ENSDARG00000070941	igfbp6a	s1500-homolog
ENSDARG00000090833	igfbp6b	s1500-homolog
ENSDARG00000104138	igfbp7	s1500-homolog
ENSDARG00000096248	ighd	s1500-homolog
ENSDARG00000069274	ighmbp2	s1500-homolog
ENSDARG00000096408	ighv11-2	s1500-homolog
ENSDARG00000096372	ighv13-2	s1500-homolog
ENSDARG00000096418	ighv14-1	s1500-homolog
ENSDARG00000096276	ighv6-1	s1500-homolog
ENSDARG00000096303	ighv6-2	s1500-homolog
ENSDARG00000093258	igl3v1	s1500-homolog
ENSDARG00000027161	igl3v2	s1500-homolog
ENSDARG00000078763	igl3v3	s1500-homolog
ENSDARG00000093981	igl3v4	s1500-homolog
ENSDARG00000051760	igl4v10	s1500-homolog
ENSDARG00000061083	igl4v8	s1500-homolog
ENSDARG00000019591	igl4v9	s1500-homolog
ENSDARG00000093689	igll1	s1500-homolog
ENSDARG00000093074	igsf6	s1500-homolog
ENSDARG00000078520	ikbip	s1500-homolog
ENSDARG00000094204	ikbkap	s1500-homolog
ENSDARG00000079123	ikbkb	s1500-homolog
ENSDARG00000070606	ikbke	s1500-homolog
ENSDARG00000017037	ikbkg	s1500-homolog
ENSDARG00000013539	ikzf1	s1500-homolog
ENSDARG00000078147	il10	s1500-homolog
ENSDARG00000078042	il10rb	s1500-homolog
ENSDARG00000090344	il19l	s1500-homolog
ENSDARG00000098700	il1b	s1500-homolog
ENSDARG00000075720	il2rb	s1500-homolog
ENSDARG00000068858	il2rga	s1500-homolog
ENSDARG00000078970	il7r	s1500-homolog
ENSDARG00000014591	ilf2	s1500-homolog
ENSDARG00000056964	ilk	s1500-homolog
ENSDARG00000052433	inha	s1500-homolog
ENSDARG00000012671	inhbaa	s1500-homolog
ENSDARG00000024759	inhbab	s1500-homolog
ENSDARG00000002897	inpp1	s1500-homolog
ENSDARG00000075201	inpp4b	s1500-homolog
ENSDARG00000035350	ins	s1500-homolog
ENSDARG00000034610	insb	s1500-homolog
ENSDARG00000010658	insig1	s1500-homolog
ENSDARG00000016811	ints3	s1500-homolog
ENSDARG00000060618	ipo13	s1500-homolog
ENSDARG00000078888	iqgap1	s1500-homolog
ENSDARG00000059163	irbp	s1500-homolog
ENSDARG00000096519	irbpl	s1500-homolog
ENSDARG00000045661	irf7	s1500-homolog
ENSDARG00000056407	irf8	s1500-homolog
ENSDARG00000054087	irs1	s1500-homolog
ENSDARG00000074070	irx5b	s1500-homolog
ENSDARG00000086374	isg15	s1500-homolog
ENSDARG00000079783	isg20	s1500-homolog
ENSDARG00000060069	isoc1	s1500-homolog
ENSDARG00000075584	itfg1	s1500-homolog
ENSDARG00000074316	itga1	s1500-homolog
ENSDARG00000098012	itgae.1	s1500-homolog
ENSDARG00000057787	itgae.2	s1500-homolog
ENSDARG00000098899	itgal	s1500-homolog
ENSDARG00000007169	itgb1bp1	s1500-homolog
ENSDARG00000016939	itgb2	s1500-homolog
ENSDARG00000012942	itgb5	s1500-homolog
ENSDARG00000017565	itk	s1500-homolog
ENSDARG00000002994	itpkca	s1500-homolog
ENSDARG00000067741	itpkcb	s1500-homolog
ENSDARG00000014655	itpr1a	s1500-homolog
ENSDARG00000074149	itpr1b	s1500-homolog
ENSDARG00000011909	itpr2	s1500-homolog
ENSDARG00000020625	jak1	s1500-homolog
ENSDARG00000104808	jak2a	s1500-homolog
ENSDARG00000018882	jak2b	s1500-homolog
ENSDARG00000028581	jkamp	s1500-homolog
ENSDARG00000102896	jmjd6	s1500-homolog
ENSDARG00000043531	jun	s1500-homolog
ENSDARG00000074378	junba	s1500-homolog
ENSDARG00000104773	junbb	s1500-homolog
ENSDARG00000103799	kars	s1500-homolog
ENSDARG00000062634	kat2b	s1500-homolog
ENSDARG00000018907	kat6a	s1500-homolog
ENSDARG00000055429	kat6b	s1500-homolog
ENSDARG00000027940	kcnf1a	s1500-homolog
ENSDARG00000027285	kcnf1b	s1500-homolog
ENSDARG00000099038	kcng1	s1500-homolog
ENSDARG00000104965	kcnj12	s1500-homolog
ENSDARG00000045067	kcnk1a	s1500-homolog
ENSDARG00000017254	kcnk1b	s1500-homolog
ENSDARG00000103286	kcnk4	s1500-homolog
ENSDARG00000104563	kcnk9	s1500-homolog
ENSDARG00000029916	kcnq2	s1500-homolog
ENSDARG00000075307	kcnq2a	s1500-homolog
ENSDARG00000091130	kcnq2b	s1500-homolog
ENSDARG00000060085	kcnq3	s1500-homolog
ENSDARG00000098817	kctd5	s1500-homolog
ENSDARG00000015722	kctd5a	s1500-homolog
ENSDARG00000021209	kctd9a	s1500-homolog
ENSDARG00000010603	kctd9b	s1500-homolog
ENSDARG00000005254	kdelr2a	s1500-homolog
ENSDARG00000037361	kdelr2b	s1500-homolog
ENSDARG00000104567	kdm5a	s1500-homolog
ENSDARG00000057093	kdm5ba	s1500-homolog
ENSDARG00000003098	kdm5bb	s1500-homolog
ENSDARG00000074634	keap1b	s1500-homolog
ENSDARG00000101020	khdrbs3	s1500-homolog
ENSDARG00000035023	kiaa0907	s1500-homolog
ENSDARG00000010948	kif11	s1500-homolog
ENSDARG00000069594	kif13a	s1500-homolog
ENSDARG00000062187	kif14	s1500-homolog
ENSDARG00000012073	kif15	s1500-homolog
ENSDARG00000008022	kif18a	s1500-homolog
ENSDARG00000044491	kif20a	s1500-homolog
ENSDARG00000014943	kif23	s1500-homolog
ENSDARG00000076228	kif2c	s1500-homolog
ENSDARG00000005462	kif4	s1500-homolog
ENSDARG00000076027	kif5c	s1500-homolog
ENSDARG00000043317	kita	s1500-homolog
ENSDARG00000056133	kitb	s1500-homolog
ENSDARG00000015506	klf5a	s1500-homolog
ENSDARG00000029072	klf6a	s1500-homolog
ENSDARG00000038561	klf6b	s1500-homolog
ENSDARG00000104864	klhdc2	s1500-homolog
ENSDARG00000103786	klhl13	s1500-homolog
ENSDARG00000039255	klhl21	s1500-homolog
ENSDARG00000021739	klhl24a	s1500-homolog
ENSDARG00000008275	klhl24b	s1500-homolog
ENSDARG00000040245	kpnb3	s1500-homolog
ENSDARG00000023082	krt1-19d	s1500-homolog
ENSDARG00000036840	krt15	s1500-homolog
ENSDARG00000094041	krt17	s1500-homolog
ENSDARG00000058358	krt8	s1500-homolog
ENSDARG00000036830	krt91	s1500-homolog
ENSDARG00000036834	krt92	s1500-homolog
ENSDARG00000044976	krt93	s1500-homolog
ENSDARG00000044975	krt94	s1500-homolog
ENSDARG00000014356	krt95	s1500-homolog
ENSDARG00000095147	krt96	s1500-homolog
ENSDARG00000000212	krt97	s1500-homolog
ENSDARG00000090268	krtt1c19e	s1500-homolog
ENSDARG00000032802	ktn1	s1500-homolog
ENSDARG00000099390	lama2	s1500-homolog
ENSDARG00000068288	lamc2	s1500-homolog
ENSDARG00000100181	lamp1	s1500-homolog
ENSDARG00000061981	lap3	s1500-homolog
ENSDARG00000101785	laptm5	s1500-homolog
ENSDARG00000014013	lbr	s1500-homolog
ENSDARG00000102525	lck	s1500-homolog
ENSDARG00000023188	lcp1	s1500-homolog
ENSDARG00000101251	ldha	s1500-homolog
ENSDARG00000029476	ldlra	s1500-homolog
ENSDARG00000026759	ldlrb	s1500-homolog
ENSDARG00000031894	lef1	s1500-homolog
ENSDARG00000104871	leprotl1	s1500-homolog
ENSDARG00000037613	lgals8	s1500-homolog
ENSDARG00000039150	lgmn	s1500-homolog
ENSDARG00000099363	lhb	s1500-homolog
ENSDARG00000026081	lhcgr	s1500-homolog
ENSDARG00000060041	lig1	s1500-homolog
ENSDARG00000026985	lims1	s1500-homolog
ENSDARG00000014976	lims2	s1500-homolog
ENSDARG00000018529	lipf	s1500-homolog
ENSDARG00000044299	lmnb1	s1500-homolog
ENSDARG00000056111	lmod1a	s1500-homolog
ENSDARG00000077261	lmod1b	s1500-homolog
ENSDARG00000042338	lpar2a	s1500-homolog
ENSDARG00000042561	lpar2b	s1500-homolog
ENSDARG00000013542	lpgat1	s1500-homolog
ENSDARG00000015563	lpin3	s1500-homolog
ENSDARG00000054539	lrp10	s1500-homolog
ENSDARG00000033604	lrpap1	s1500-homolog
ENSDARG00000103887	lrrc16a	s1500-homolog
ENSDARG00000096306	lrrc41	s1500-homolog
ENSDARG00000010400	lrrfip2	s1500-homolog
ENSDARG00000043177	lsm1	s1500-homolog
ENSDARG00000071573	lsm5	s1500-homolog
ENSDARG00000036995	lsm6	s1500-homolog
ENSDARG00000099291	lsr	s1500-homolog
ENSDARG00000061274	lss	s1500-homolog
ENSDARG00000045580	lum	s1500-homolog
ENSDARG00000098507	lyar	s1500-homolog
ENSDARG00000031715	lyn	s1500-homolog
ENSDARG00000104228	lypla1	s1500-homolog
ENSDARG00000026281	lyrm1	s1500-homolog
ENSDARG00000024693	lysmd3	s1500-homolog
ENSDARG00000057789	lyz	s1500-homolog
ENSDARG00000028533	macf1a	s1500-homolog
ENSDARG00000004713	mad2l1	s1500-homolog
ENSDARG00000028957	maff	s1500-homolog
ENSDARG00000070145	magi1a	s1500-homolog
ENSDARG00000003169	magi1b	s1500-homolog
ENSDARG00000077637	mal2	s1500-homolog
ENSDARG00000077768	malt1b	s1500-homolog
ENSDARG00000001897	man2b1	s1500-homolog
ENSDARG00000023712	mao	s1500-homolog
ENSDARG00000033609	map1lc3a	s1500-homolog
ENSDARG00000055052	map2	s1500-homolog
ENSDARG00000063583	map2k4a	s1500-homolog
ENSDARG00000077177	map2k4b	s1500-homolog
ENSDARG00000011851	map2k5	s1500-homolog
ENSDARG00000104835	map3k4	s1500-homolog
ENSDARG00000098670	map4k4	s1500-homolog
ENSDARG00000104435	map7	s1500-homolog
ENSDARG00000078241	map7a	s1500-homolog
ENSDARG00000027552	mapk1	s1500-homolog
ENSDARG00000042021	mapk12a	s1500-homolog
ENSDARG00000006409	mapk12b	s1500-homolog
ENSDARG00000058470	mapk13	s1500-homolog
ENSDARG00000000857	mapk14a	s1500-homolog
ENSDARG00000028721	mapk14b	s1500-homolog
ENSDARG00000070573	mapk3	s1500-homolog
ENSDARG00000077364	mapk9	s1500-homolog
ENSDARG00000002552	mapkapk2a	s1500-homolog
ENSDARG00000018530	mapkapk2b	s1500-homolog
ENSDARG00000089016	mapkapk3	s1500-homolog
ENSDARG00000028082	mapkapk5	s1500-homolog
ENSDARG00000089314	mapta	s1500-homolog
ENSDARG00000087616	maptb	s1500-homolog
ENSDARG00000004049	marcksa	s1500-homolog
ENSDARG00000008803	marcksb	s1500-homolog
ENSDARG00000007988	masp2	s1500-homolog
ENSDARG00000074311	mast2	s1500-homolog
ENSDARG00000040334	mat2aa	s1500-homolog
ENSDARG00000037121	mat2ab	s1500-homolog
ENSDARG00000098658	mate4	s1500-homolog
ENSDARG00000070813	mbl2	s1500-homolog
ENSDARG00000018460	mbnl2	s1500-homolog
ENSDARG00000033436	mboat7	s1500-homolog
ENSDARG00000014634	mbtps1	s1500-homolog
ENSDARG00000009779	mcl1a	s1500-homolog
ENSDARG00000008363	mcl1b	s1500-homolog
ENSDARG00000102798	mcm2	s1500-homolog
ENSDARG00000024204	mcm3	s1500-homolog
ENSDARG00000040041	mcm4	s1500-homolog
ENSDARG00000002285	mcoln1a	s1500-homolog
ENSDARG00000058848	mcoln1b	s1500-homolog
ENSDARG00000016964	mcur1	s1500-homolog
ENSDARG00000017772	mdh1aa	s1500-homolog
ENSDARG00000103849	mdh1ab	s1500-homolog
ENSDARG00000043371	mdh2	s1500-homolog
ENSDARG00000033443	mdm2	s1500-homolog
ENSDARG00000099419	me1	s1500-homolog
ENSDARG00000100718	me2	s1500-homolog
ENSDARG00000075340	med1	s1500-homolog
ENSDARG00000026839	med21	s1500-homolog
ENSDARG00000099431	med24	s1500-homolog
ENSDARG00000029764	mef2ca	s1500-homolog
ENSDARG00000009418	mef2cb	s1500-homolog
ENSDARG00000032319	mest	s1500-homolog
ENSDARG00000030367	metrn	s1500-homolog
ENSDARG00000008105	mettl2a	s1500-homolog
ENSDARG00000058369	mex3b	s1500-homolog
ENSDARG00000090560	mfap5	s1500-homolog
ENSDARG00000086786	mfsd10	s1500-homolog
ENSDARG00000079105	mhc2dab	s1500-homolog
ENSDARG00000056330	mhc2dbb	s1500-homolog
ENSDARG00000087016	micall1	s1500-homolog
ENSDARG00000079811	micall1a	s1500-homolog
ENSDARG00000040502	micall1b	s1500-homolog
ENSDARG00000071336	mif	s1500-homolog
ENSDARG00000091150	mki67	s1500-homolog
ENSDARG00000018411	mknk1	s1500-homolog
ENSDARG00000059630	mlec	s1500-homolog
ENSDARG00000089920	mlip	s1500-homolog
ENSDARG00000071026	mllt11	s1500-homolog
ENSDARG00000005870	mmadhc	s1500-homolog
ENSDARG00000017676	mmp2	s1500-homolog
ENSDARG00000042816	mmp9	s1500-homolog
ENSDARG00000002077	mnat1	s1500-homolog
ENSDARG00000074451	mnd1	s1500-homolog
ENSDARG00000102320	mob1a	s1500-homolog
ENSDARG00000056085	mob4	s1500-homolog
ENSDARG00000041155	morf4l1	s1500-homolog
ENSDARG00000024478	mpc2	s1500-homolog
ENSDARG00000055290	mpeg1.1	s1500-homolog
ENSDARG00000043093	mpeg1.2	s1500-homolog
ENSDARG00000078569	mpeg1.3	s1500-homolog
ENSDARG00000030786	mpi	s1500-homolog
ENSDARG00000093235	mpst	s1500-homolog
ENSDARG00000019521	mpx	s1500-homolog
ENSDARG00000059048	mpzl1l	s1500-homolog
ENSDARG00000105014	mre11a	s1500-homolog
ENSDARG00000038768	mrpl12	s1500-homolog
ENSDARG00000056903	mrpl13	s1500-homolog
ENSDARG00000068886	mrpl14	s1500-homolog
ENSDARG00000101306	mrpl15	s1500-homolog
ENSDARG00000011885	mrpl19	s1500-homolog
ENSDARG00000103318	mrpl3	s1500-homolog
ENSDARG00000070607	mrpl36	s1500-homolog
ENSDARG00000062916	mrpl37	s1500-homolog
ENSDARG00000043554	mrpl40	s1500-homolog
ENSDARG00000008920	mrpl53	s1500-homolog
ENSDARG00000098972	mrps16	s1500-homolog
ENSDARG00000054164	mrps17	s1500-homolog
ENSDARG00000103198	mrps2	s1500-homolog
ENSDARG00000033973	mrps23	s1500-homolog
ENSDARG00000039543	mrps6	s1500-homolog
ENSDARG00000074602	mrvi1	s1500-homolog
ENSDARG00000043798	ms4a17a.1	s1500-homolog
ENSDARG00000095695	ms4a17a.10	s1500-homolog
ENSDARG00000053561	ms4a17a.11	s1500-homolog
ENSDARG00000094809	ms4a17a.14	s1500-homolog
ENSDARG00000054898	ms4a17a.17	s1500-homolog
ENSDARG00000093546	ms4a17a.2	s1500-homolog
ENSDARG00000091970	ms4a17a.3	s1500-homolog
ENSDARG00000014024	ms4a17a.4	s1500-homolog
ENSDARG00000092204	ms4a17a.5	s1500-homolog
ENSDARG00000007018	ms4a17a.6	s1500-homolog
ENSDARG00000043796	ms4a17a.7	s1500-homolog
ENSDARG00000094854	ms4a17a.8	s1500-homolog
ENSDARG00000043802	ms4a17a.9	s1500-homolog
ENSDARG00000094643	ms4a17c.1	s1500-homolog
ENSDARG00000028659	ms4a17c.2	s1500-homolog
ENSDARG00000018022	msh2	s1500-homolog
ENSDARG00000104541	msh6	s1500-homolog
ENSDARG00000033901	msi2a	s1500-homolog
ENSDARG00000032614	msi2b	s1500-homolog
ENSDARG00000055876	msmo1	s1500-homolog
ENSDARG00000029587	msra	s1500-homolog
ENSDARG00000007198	mta1	s1500-homolog
ENSDARG00000005590	mtf2	s1500-homolog
ENSDARG00000045304	mtfr1	s1500-homolog
ENSDARG00000018266	mthfd1a	s1500-homolog
ENSDARG00000040492	mthfd1b	s1500-homolog
ENSDARG00000098646	mthfd2	s1500-homolog
ENSDARG00000004616	mtmr2	s1500-homolog
ENSDARG00000063922	mt-nd6	s1500-homolog
ENSDARG00000055852	mtnr1a	s1500-homolog
ENSDARG00000037545	mtnr1aa	s1500-homolog
ENSDARG00000053833	mtnr1ba	s1500-homolog
ENSDARG00000086493	mtnr1bb	s1500-homolog
ENSDARG00000104906	mtr	s1500-homolog
ENSDARG00000021242	mvp	s1500-homolog
ENSDARG00000024789	mxc	s1500-homolog
ENSDARG00000014427	mxe	s1500-homolog
ENSDARG00000074815	mxra5a	s1500-homolog
ENSDARG00000076309	mxra5b	s1500-homolog
ENSDARG00000030999	mybl1	s1500-homolog
ENSDARG00000032264	mybl2b	s1500-homolog
ENSDARG00000045695	myca	s1500-homolog
ENSDARG00000007241	mycb	s1500-homolog
ENSDARG00000091001	mycbp	s1500-homolog
ENSDARG00000001220	mycbp2	s1500-homolog
ENSDARG00000009782	myh11a	s1500-homolog
ENSDARG00000100972	myh11b	s1500-homolog
ENSDARG00000014196	myl1	s1500-homolog
ENSDARG00000099766	myl12.1	s1500-homolog
ENSDARG00000025326	myl12.2	s1500-homolog
ENSDARG00000011519	myl4	s1500-homolog
ENSDARG00000038123	myl9a	s1500-homolog
ENSDARG00000008030	myl9b	s1500-homolog
ENSDARG00000034801	mylka	s1500-homolog
ENSDARG00000004753	mylkb	s1500-homolog
ENSDARG00000017441	mylz3	s1500-homolog
ENSDARG00000017004	myo10	s1500-homolog
ENSDARG00000075752	myo18aa	s1500-homolog
ENSDARG00000061862	myo18ab	s1500-homolog
ENSDARG00000039493	naa20	s1500-homolog
ENSDARG00000027825	naa50	s1500-homolog
ENSDARG00000021383	naalad2	s1500-homolog
ENSDARG00000015025	nadl1.1	s1500-homolog
ENSDARG00000007149	nadl1.2	s1500-homolog
ENSDARG00000030598	nampta	s1500-homolog
ENSDARG00000027183	namptb	s1500-homolog
ENSDARG00000062216	narfl	s1500-homolog
ENSDARG00000005058	ncapd2	s1500-homolog
ENSDARG00000070109	ncapg	s1500-homolog
ENSDARG00000060023	ncapg2	s1500-homolog
ENSDARG00000061468	ncaph	s1500-homolog
ENSDARG00000014898	ncbp2	s1500-homolog
ENSDARG00000005821	ncf2	s1500-homolog
ENSDARG00000040812	ncf4	s1500-homolog
ENSDARG00000074262	nck1a	s1500-homolog
ENSDARG00000075369	nck1b	s1500-homolog
ENSDARG00000018206	nck2a	s1500-homolog
ENSDARG00000043361	nck2b	s1500-homolog
ENSDARG00000075748	nckap1l	s1500-homolog
ENSDARG00000077404	ncoa3	s1500-homolog
ENSDARG00000032849	ndrg1a	s1500-homolog
ENSDARG00000010420	ndrg1b	s1500-homolog
ENSDARG00000036329	ndufa1	s1500-homolog
ENSDARG00000098584	ndufa13	s1500-homolog
ENSDARG00000075709	ndufb3	s1500-homolog
ENSDARG00000013044	ndufv2	s1500-homolog
ENSDARG00000090389	ndufv3	s1500-homolog
ENSDARG00000020079	neil3	s1500-homolog
ENSDARG00000005619	nek2	s1500-homolog
ENSDARG00000040192	nenf	s1500-homolog
ENSDARG00000032765	net1	s1500-homolog
ENSDARG00000076297	nfatc3a	s1500-homolog
ENSDARG00000054162	nfatc4	s1500-homolog
ENSDARG00000042824	nfe2l2a	s1500-homolog
ENSDARG00000042977	nfil3	s1500-homolog
ENSDARG00000005481	nfkbiaa	s1500-homolog
ENSDARG00000007693	nfkbiab	s1500-homolog
ENSDARG00000030087	nfkbib	s1500-homolog
ENSDARG00000068367	nfkbie	s1500-homolog
ENSDARG00000102097	nfkbiz	s1500-homolog
ENSDARG00000039185	nfyba	s1500-homolog
ENSDARG00000045611	nfybb	s1500-homolog
ENSDARG00000053475	ngb	s1500-homolog
ENSDARG00000061314	ngrn	s1500-homolog
ENSDARG00000069422	nhp2	s1500-homolog
ENSDARG00000075707	nid2a	s1500-homolog
ENSDARG00000009471	nid2b	s1500-homolog
ENSDARG00000005320	nipsnap1	s1500-homolog
ENSDARG00000020387	nipsnap3a	s1500-homolog
ENSDARG00000043077	nisch	s1500-homolog
ENSDARG00000070116	nit1	s1500-homolog
ENSDARG00000024631	nlrc5	s1500-homolog
ENSDARG00000073724	nlrx1	s1500-homolog
ENSDARG00000043820	nme2a	s1500-homolog
ENSDARG00000103791	nme2b.1	s1500-homolog
ENSDARG00000099420	nme2b.2	s1500-homolog
ENSDARG00000052966	nmt1a	s1500-homolog
ENSDARG00000057206	nmt1b	s1500-homolog
ENSDARG00000086998	nnmt	s1500-homolog
ENSDARG00000023536	nnt	s1500-homolog
ENSDARG00000002487	noc3l	s1500-homolog
ENSDARG00000026767	nol11	s1500-homolog
ENSDARG00000024561	nolc1	s1500-homolog
ENSDARG00000012820	nop56	s1500-homolog
ENSDARG00000104353	nop58	s1500-homolog
ENSDARG00000068910	nos1	s1500-homolog
ENSDARG00000026925	nos2a	s1500-homolog
ENSDARG00000031976	nos2b	s1500-homolog
ENSDARG00000037958	nosip	s1500-homolog
ENSDARG00000103554	notch1a	s1500-homolog
ENSDARG00000052094	notch1b	s1500-homolog
ENSDARG00000043130	notch2	s1500-homolog
ENSDARG00000052139	notch3	s1500-homolog
ENSDARG00000074697	npdc1a	s1500-homolog
ENSDARG00000056156	npdc1b	s1500-homolog
ENSDARG00000059613	nprl2	s1500-homolog
ENSDARG00000056541	nr0b1	s1500-homolog
ENSDARG00000033160	nr1d1	s1500-homolog
ENSDARG00000098439	nr1h3	s1500-homolog
ENSDARG00000057741	nr1h4	s1500-homolog
ENSDARG00000029766	nr1i2	s1500-homolog
ENSDARG00000052695	nr2f1a	s1500-homolog
ENSDARG00000040926	nr2f2	s1500-homolog
ENSDARG00000003607	nr2f6a	s1500-homolog
ENSDARG00000003165	nr2f6b	s1500-homolog
ENSDARG00000104196	nr4a2a	s1500-homolog
ENSDARG00000055854	nr4a3	s1500-homolog
ENSDARG00000103176	nr5a1a	s1500-homolog
ENSDARG00000023362	nr5a1b	s1500-homolog
ENSDARG00000038225	nras	s1500-homolog
ENSDARG00000006396	nrcama	s1500-homolog
ENSDARG00000068965	nrip1a	s1500-homolog
ENSDARG00000068894	nrip1b	s1500-homolog
ENSDARG00000102153	nrp1a	s1500-homolog
ENSDARG00000027290	nrp1b	s1500-homolog
ENSDARG00000007708	nsa2	s1500-homolog
ENSDARG00000099315	nsdhl	s1500-homolog
ENSDARG00000071017	nt5e	s1500-homolog
ENSDARG00000004586	ntrk1	s1500-homolog
ENSDARG00000036299	nucb2a	s1500-homolog
ENSDARG00000036291	nucb2b	s1500-homolog
ENSDARG00000098361	nudcd3	s1500-homolog
ENSDARG00000078073	nudt5	s1500-homolog
ENSDARG00000087927	nudt9	s1500-homolog
ENSDARG00000034624	nuf2	s1500-homolog
ENSDARG00000016010	nup107	s1500-homolog
ENSDARG00000010078	nup133	s1500-homolog
ENSDARG00000094191	nup37	s1500-homolog
ENSDARG00000020527	nup62l	s1500-homolog
ENSDARG00000098679	nup85	s1500-homolog
ENSDARG00000003235	nup88	s1500-homolog
ENSDARG00000003487	nup93	s1500-homolog
ENSDARG00000027813	nus1	s1500-homolog
ENSDARG00000025605	nvl	s1500-homolog
ENSDARG00000019713	oatx	s1500-homolog
ENSDARG00000071403	oaz1a	s1500-homolog
ENSDARG00000093597	oip5	s1500-homolog
ENSDARG00000005716	olfml2ba	s1500-homolog
ENSDARG00000021480	olfml2bb	s1500-homolog
ENSDARG00000007982	onecut1	s1500-homolog
ENSDARG00000035420	ophn1	s1500-homolog
ENSDARG00000052775	opn3	s1500-homolog
ENSDARG00000039217	orc1	s1500-homolog
ENSDARG00000101161	orc4	s1500-homolog
ENSDARG00000075682	orc6	s1500-homolog
ENSDARG00000058022	ormdl2	s1500-homolog
ENSDARG00000025555	ormdl3	s1500-homolog
ENSDARG00000052279	osgn1	s1500-homolog
ENSDARG00000096118	ost4	s1500-homolog
ENSDARG00000104901	ostc	s1500-homolog
ENSDARG00000069313	oxa1l	s1500-homolog
ENSDARG00000013063	oxct1a	s1500-homolog
ENSDARG00000054319	oxct1b	s1500-homolog
ENSDARG00000034189	oxsr1a	s1500-homolog
ENSDARG00000027500	oxsr1b	s1500-homolog
ENSDARG00000042845	oxt	s1500-homolog
ENSDARG00000062811	p2ry10	s1500-homolog
ENSDARG00000069944	p2ry13	s1500-homolog
ENSDARG00000103305	p2ry14	s1500-homolog
ENSDARG00000010085	p4ha2	s1500-homolog
ENSDARG00000105116	p4hb	s1500-homolog
ENSDARG00000075209	p4htm	s1500-homolog
ENSDARG00000045373	pabpn1	s1500-homolog
ENSDARG00000099339	pacsin3	s1500-homolog
ENSDARG00000098432	paf1	s1500-homolog
ENSDARG00000032013	pafah1b1a	s1500-homolog
ENSDARG00000026595	pafah1b1b	s1500-homolog
ENSDARG00000058047	pafah1b3	s1500-homolog
ENSDARG00000033539	paics	s1500-homolog
ENSDARG00000042892	paip1	s1500-homolog
ENSDARG00000103959	pak1	s1500-homolog
ENSDARG00000052405	pak6b	s1500-homolog
ENSDARG00000062114	papd7	s1500-homolog
ENSDARG00000009585	papola	s1500-homolog
ENSDARG00000057099	papss1	s1500-homolog
ENSDARG00000034826	park7	s1500-homolog
ENSDARG00000019529	parp1	s1500-homolog
ENSDARG00000040445	parp14	s1500-homolog
ENSDARG00000079202	parp2	s1500-homolog
ENSDARG00000045936	pax6b	s1500-homolog
ENSDARG00000005606	paxip1	s1500-homolog
ENSDARG00000007221	pbk	s1500-homolog
ENSDARG00000031981	pcbd1	s1500-homolog
ENSDARG00000038910	pccb	s1500-homolog
ENSDARG00000103602	pcdh1a3	s1500-homolog
ENSDARG00000097170	pcdh1a4	s1500-homolog
ENSDARG00000089289	pcdh1a6	s1500-homolog
ENSDARG00000071904	pcdh2ab1	s1500-homolog
ENSDARG00000103906	pcdh2ab10	s1500-homolog
ENSDARG00000089593	pcdh2ab11	s1500-homolog
ENSDARG00000104080	pcdh2ab12	s1500-homolog
ENSDARG00000037691	pcdh2ab2	s1500-homolog
ENSDARG00000102719	pcdh2ab3	s1500-homolog
ENSDARG00000090348	pcdh2ab5	s1500-homolog
ENSDARG00000091043	pcdh2ab6	s1500-homolog
ENSDARG00000089874	pcdh2ab8	s1500-homolog
ENSDARG00000101318	pcdh2ab9	s1500-homolog
ENSDARG00000077023	pcdhb	s1500-homolog
ENSDARG00000062198	pcm1	s1500-homolog
ENSDARG00000015201	pcmt	s1500-homolog
ENSDARG00000056913	pcolcea	s1500-homolog
ENSDARG00000052057	pcolceb	s1500-homolog
ENSDARG00000025269	pdcd6ip	s1500-homolog
ENSDARG00000013221	pde4ca	s1500-homolog
ENSDARG00000002411	pde4cb	s1500-homolog
ENSDARG00000101984	pde6g	s1500-homolog
ENSDARG00000055505	pdgfaa	s1500-homolog
ENSDARG00000098578	pdgfab	s1500-homolog
ENSDARG00000086778	pdgfb	s1500-homolog
ENSDARG00000038139	pdgfbb	s1500-homolog
ENSDARG00000021346	pdhb	s1500-homolog
ENSDARG00000051756	pdhx	s1500-homolog
ENSDARG00000069242	pdia5	s1500-homolog
ENSDARG00000009001	pdia6	s1500-homolog
ENSDARG00000019845	pdlim1	s1500-homolog
ENSDARG00000055022	pds5a	s1500-homolog
ENSDARG00000038315	pdxp	s1500-homolog
ENSDARG00000042069	pebp1	s1500-homolog
ENSDARG00000060263	pecam1	s1500-homolog
ENSDARG00000055976	pecr	s1500-homolog
ENSDARG00000060707	pex11a	s1500-homolog
ENSDARG00000003750	pfas	s1500-homolog
ENSDARG00000060504	pfkla	s1500-homolog
ENSDARG00000099755	pfklb	s1500-homolog
ENSDARG00000028000	pfkpa	s1500-homolog
ENSDARG00000012801	pfkpb	s1500-homolog
ENSDARG00000005423	pgam1a	s1500-homolog
ENSDARG00000014068	pgam1b	s1500-homolog
ENSDARG00000054191	pgk1	s1500-homolog
ENSDARG00000068382	pglyrp5	s1500-homolog
ENSDARG00000024654	pgm3	s1500-homolog
ENSDARG00000035966	pgr	s1500-homolog
ENSDARG00000054172	pgrmc1	s1500-homolog
ENSDARG00000045155	phf5a	s1500-homolog
ENSDARG00000001873	phgdh	s1500-homolog
ENSDARG00000105159	phka1	s1500-homolog
ENSDARG00000078284	phkb	s1500-homolog
ENSDARG00000054208	phkg2	s1500-homolog
ENSDARG00000037804	phlda3	s1500-homolog
ENSDARG00000008403	phospho1	s1500-homolog
ENSDARG00000076724	pi4kaa	s1500-homolog
ENSDARG00000062823	pi4kab	s1500-homolog
ENSDARG00000105011	pigb	s1500-homolog
ENSDARG00000032780	pigf	s1500-homolog
ENSDARG00000038805	pigp	s1500-homolog
ENSDARG00000037955	pih1d1	s1500-homolog
ENSDARG00000078285	pik3ap1	s1500-homolog
ENSDARG00000060841	pik3c2a	s1500-homolog
ENSDARG00000086927	pik3c2b	s1500-homolog
ENSDARG00000054829	pik3c3	s1500-homolog
ENSDARG00000075456	pik3ca	s1500-homolog
ENSDARG00000038524	pik3r1	s1500-homolog
ENSDARG00000103038	pik3r3a	s1500-homolog
ENSDARG00000034409	pik3r3b	s1500-homolog
ENSDARG00000060469	pik3r4	s1500-homolog
ENSDARG00000101915	pin1	s1500-homolog
ENSDARG00000001929	pink1	s1500-homolog
ENSDARG00000039490	pitpnaa	s1500-homolog
ENSDARG00000044091	pitpnab	s1500-homolog
ENSDARG00000095152	pkib	s1500-homolog
ENSDARG00000086471	pkig	s1500-homolog
ENSDARG00000005774	pl10	s1500-homolog
ENSDARG00000103271	pla2g15	s1500-homolog
ENSDARG00000024546	pla2g4aa	s1500-homolog
ENSDARG00000017141	pla2g4ab	s1500-homolog
ENSDARG00000075265	plaua	s1500-homolog
ENSDARG00000039145	plaub	s1500-homolog
ENSDARG00000068246	plcb3	s1500-homolog
ENSDARG00000062220	plekha7b	s1500-homolog
ENSDARG00000025593	plekhj1	s1500-homolog
ENSDARG00000099954	plekhm1	s1500-homolog
ENSDARG00000054048	plin1	s1500-homolog
ENSDARG00000042332	plin2	s1500-homolog
ENSDARG00000058471	plk1	s1500-homolog
ENSDARG00000038754	plk3	s1500-homolog
ENSDARG00000076317	plod3	s1500-homolog
ENSDARG00000036630	plp2	s1500-homolog
ENSDARG00000037283	plrg1	s1500-homolog
ENSDARG00000093078	plscr3a	s1500-homolog
ENSDARG00000069432	plscr3b	s1500-homolog
ENSDARG00000059950	plxdc2	s1500-homolog
ENSDARG00000037654	pmm2	s1500-homolog
ENSDARG00000070798	pmvk	s1500-homolog
ENSDARG00000100455	pnkp	s1500-homolog
ENSDARG00000078619	pnp5a	s1500-homolog
ENSDARG00000099802	pnp5b	s1500-homolog
ENSDARG00000012745	poc1bl	s1500-homolog
ENSDARG00000031228	podxl	s1500-homolog
ENSDARG00000003749	polb	s1500-homolog
ENSDARG00000079632	pold4	s1500-homolog
ENSDARG00000008551	pole3	s1500-homolog
ENSDARG00000074933	polg2	s1500-homolog
ENSDARG00000039400	polr1c	s1500-homolog
ENSDARG00000074274	polr2e	s1500-homolog
ENSDARG00000026183	polr2eb	s1500-homolog
ENSDARG00000038505	polr2h	s1500-homolog
ENSDARG00000040443	polr2i	s1500-homolog
ENSDARG00000075616	polr2k	s1500-homolog
ENSDARG00000062915	polr3b	s1500-homolog
ENSDARG00000043135	pomca	s1500-homolog
ENSDARG00000069307	pomcb	s1500-homolog
ENSDARG00000101472	pop4	s1500-homolog
ENSDARG00000053452	pop5	s1500-homolog
ENSDARG00000055092	pora	s1500-homolog
ENSDARG00000059035	porb	s1500-homolog
ENSDARG00000044774	pou5f3	s1500-homolog
ENSDARG00000099933	ppa1a	s1500-homolog
ENSDARG00000030441	ppa1b	s1500-homolog
ENSDARG00000031777	pparaa	s1500-homolog
ENSDARG00000054323	pparab	s1500-homolog
ENSDARG00000044525	pparda	s1500-homolog
ENSDARG00000009473	ppardb	s1500-homolog
ENSDARG00000031848	pparg	s1500-homolog
ENSDARG00000067829	ppargc1a	s1500-homolog
ENSDARG00000061889	ppcs	s1500-homolog
ENSDARG00000104343	ppic	s1500-homolog
ENSDARG00000103234	ppie	s1500-homolog
ENSDARG00000015422	ppil1	s1500-homolog
ENSDARG00000001888	ppm1ba	s1500-homolog
ENSDARG00000011496	ppm1bb	s1500-homolog
ENSDARG00000009273	ppm1da	s1500-homolog
ENSDARG00000021380	ppm1db	s1500-homolog
ENSDARG00000102167	ppox	s1500-homolog
ENSDARG00000044153	ppp1cb	s1500-homolog
ENSDARG00000099226	ppp1cc	s1500-homolog
ENSDARG00000004377	ppp1r13ba	s1500-homolog
ENSDARG00000009142	ppp1r13bb	s1500-homolog
ENSDARG00000043972	ppp2r3c	s1500-homolog
ENSDARG00000027017	ppp2r5a	s1500-homolog
ENSDARG00000015474	ppp2r5ea	s1500-homolog
ENSDARG00000069118	ppp2r5eb	s1500-homolog
ENSDARG00000032535	praf2	s1500-homolog
ENSDARG00000088017	pram1	s1500-homolog
ENSDARG00000100918	prc1a	s1500-homolog
ENSDARG00000005993	prc1b	s1500-homolog
ENSDARG00000037883	prcp	s1500-homolog
ENSDARG00000058734	prdx1	s1500-homolog
ENSDARG00000032102	prdx3	s1500-homolog
ENSDARG00000060596	prkaa1	s1500-homolog
ENSDARG00000044183	prkab1a	s1500-homolog
ENSDARG00000046143	prkab1b	s1500-homolog
ENSDARG00000067817	prkab2	s1500-homolog
ENSDARG00000098844	prkacbb	s1500-homolog
ENSDARG00000003818	prkag1	s1500-homolog
ENSDARG00000012625	prkag2a	s1500-homolog
ENSDARG00000001933	prkag2b	s1500-homolog
ENSDARG00000076128	prkar1aa	s1500-homolog
ENSDARG00000099841	prkca	s1500-homolog
ENSDARG00000009208	prkcda	s1500-homolog
ENSDARG00000070651	prkcdb	s1500-homolog
ENSDARG00000018382	prkcha	s1500-homolog
ENSDARG00000043243	prkchb	s1500-homolog
ENSDARG00000034173	prkcq	s1500-homolog
ENSDARG00000075083	prkdc	s1500-homolog
ENSDARG00000020656	prkg1a	s1500-homolog
ENSDARG00000031702	prkg1b	s1500-homolog
ENSDARG00000060716	prkx	s1500-homolog
ENSDARG00000037946	prl	s1500-homolog
ENSDARG00000079605	prmt5	s1500-homolog
ENSDARG00000067639	prpf4	s1500-homolog
ENSDARG00000025615	prr15la	s1500-homolog
ENSDARG00000029308	prr15lb	s1500-homolog
ENSDARG00000089800	prr7	s1500-homolog
ENSDARG00000076246	prune	s1500-homolog
ENSDARG00000013968	psap	s1500-homolog
ENSDARG00000016733	psat1	s1500-homolog
ENSDARG00000004870	psen1	s1500-homolog
ENSDARG00000015540	psen2	s1500-homolog
ENSDARG00000068698	psenen	s1500-homolog
ENSDARG00000077405	psip1	s1500-homolog
ENSDARG00000101560	psma1	s1500-homolog
ENSDARG00000045928	psma4	s1500-homolog
ENSDARG00000043781	psmb10	s1500-homolog
ENSDARG00000013938	psmb3	s1500-homolog
ENSDARG00000002240	psmb6	s1500-homolog
ENSDARG00000001303	psmb8	s1500-homolog
ENSDARG00000000656	psmb9a	s1500-homolog
ENSDARG00000030537	psmc1a	s1500-homolog
ENSDARG00000043561	psmc1b	s1500-homolog
ENSDARG00000007141	psmc3	s1500-homolog
ENSDARG00000037038	psmc6	s1500-homolog
ENSDARG00000015628	psmd10	s1500-homolog
ENSDARG00000052377	psmd12	s1500-homolog
[truncated: 944 more rows]
