# Supplementary material for: Development of a Zebrafish S1500+ Sentinel Gene Set for High-Throughput Transcriptomics
Source: Zebrafish. 2019 Aug 1;16(4):331–47. doi: 10.1089/zeb.2018.1720 (PMC6685209; doi:10.1089/zeb.2018.1720)
Supplement: Supplemental data [file Supp_Data3.xlsx]

## Sheet: Manually Added
SUPPLEMENTARY FILE S3. PART 1. GENES MANUALLY ADDED IN STEP 7
Red indicates the chosen zebrafish gene for a given human gene.
Human_Entrez_ID	Symbol	type_of_gene	Nomenclature_status	Zebrafish_Ortholog_Entrez_ID	Zebrafish_Symbol	Databases	NCBI_link	Validation_confidence	Pubmed_Articles	Pathways	GO_Term_Evidence
808	CALM3	protein-coding	O	321808	calm3b	ZFIN	https://www.ncbi.nlm.nih.gov/gene/321808	PROVISIONAL	5	132	0
				327379	calm3a	ZFIN	https://www.ncbi.nlm.nih.gov/gene/327379	PROVISIONAL	7	132	2
978	CDA	protein-coding	O	402979	cdab	ZFIN;Homolgene;Ensembl	https://www.ncbi.nlm.nih.gov/gene/402979	PROVISIONAL	6	12	10
				559958	cdaa	ZFIN;Homolgene;Ensembl	https://www.ncbi.nlm.nih.gov/gene/559958	PROVISIONAL	1	5	6
1511;3002	CTSG;GZMB	protein-coding	O	100001210	gzm3.4	Ensembl	https://www.ncbi.nlm.nih.gov/gene/100001210	PREDICTED	1	11	2
				100001138	gzm3.3	Ensembl	https://www.ncbi.nlm.nih.gov/gene/100001138	PREDICTED	2	13	2
				100001065	gzm3.2	Ensembl	https://www.ncbi.nlm.nih.gov/gene/100001065	MODEL	1	11	2
2280	FKBP1A	protein-coding	O	335335	fkbp1aa	ZFIN;Homolgene	https://www.ncbi.nlm.nih.gov/gene/335335	VALIDATED	6	0	6
				449552	fkbp1ab	ZFIN;Homolgene	https://www.ncbi.nlm.nih.gov/gene/449552	PROVISIONAL	5	0	6
55303	GIMAP4	protein-coding	O	558785	si:dkey-73p2.1	Ensembl	https://www.ncbi.nlm.nih.gov/gene/558785	MODEL	2	0	2
				571124	LOC571124	Ensembl	https://www.ncbi.nlm.nih.gov/gene/571124	MODEL	0	0	0
				767632	zgc:152658	Ensembl	https://www.ncbi.nlm.nih.gov/gene/767632	PREDICTED	3	0	4
				100170776	zgc:194443	Ensembl	https://www.ncbi.nlm.nih.gov/gene/100170776	PREDICTED	3	0	4
				100307103	si:ch211-113e8.5	Ensembl	https://www.ncbi.nlm.nih.gov/gene/100307103	VALIDATED	0	0	1
				110437776	LOC110437776	Ensembl	https://www.ncbi.nlm.nih.gov/gene/110437776	MODEL	0	0	0
3049	HBQ1	protein-coding	O	561790	hbae5	Ensembl	https://www.ncbi.nlm.nih.gov/gene/561790	VALIDATED	10	7	18
				572729	hbae1.3	Ensembl	https://www.ncbi.nlm.nih.gov/gene/572729	VALIDATED	2	7	0
3105	HLA-A	protein-coding	O	556341	mhc1zca	Homologene	https://www.ncbi.nlm.nih.gov/gene/556341	PREDICTED	7	0	6
				563036	LOC563036	Homologene	https://www.ncbi.nlm.nih.gov/gene/563036	MODEL	1	0	0
				565708	mhc1zea	Homologene	https://www.ncbi.nlm.nih.gov/gene/565708	VALIDATED	12	0	6
				571647	mhc1zja	Homologene	https://www.ncbi.nlm.nih.gov/gene/571647	PREDICTED	4	0	6
				791453	mhc1zba	Homologene	https://www.ncbi.nlm.nih.gov/gene/791453	PROVISIONAL	11	0	2
				100536229	mhc1zka	Homologene	https://www.ncbi.nlm.nih.gov/gene/100536229	PREDICTED	7	0	6
3106	HLA-B	protein-coding	O	30757	mhc1uba	Homologene	https://www.ncbi.nlm.nih.gov/gene/30757	PROVISIONAL	20	0	6
				751750	mhc1uka	Homologene	https://www.ncbi.nlm.nih.gov/gene/751750	PREDICTED	8	0	6
				796419	mhc1ula	Homologene	https://www.ncbi.nlm.nih.gov/gene/796419	PROVISIONAL	5	0	0
				101883648	mhc1uma	Homologene	https://www.ncbi.nlm.nih.gov/gene/101883648	MODEL	5	0	2
3458	IFNG	protein-coding	O	405790	ifng1	ZFIN	https://www.ncbi.nlm.nih.gov/gene/405790	PROVISIONAL	106	10	10
				553965	ifng1r	ZFIN	https://www.ncbi.nlm.nih.gov/gene/553965	PROVISIONAL	46	0	4
4697	NDUFA4	protein-coding	O	406298	ndufa4	Homologene	https://www.ncbi.nlm.nih.gov/gene/406298	PROVISIONAL	7	7	9
				406726	ndufa4l	Homologene	https://www.ncbi.nlm.nih.gov/gene/406726	VALIDATED	4	5	4
5645	PRSS2	protein-coding	O	322453	prss59.1	Homologene	https://www.ncbi.nlm.nih.gov/gene/322453	VALIDATED	11	0	8
				100535672	prss59.2	Homologene	https://www.ncbi.nlm.nih.gov/gene/100535672	PREDICTED	3	0	8
1861	TOR1A	protein-coding	O	556854	tor1l2	Ensembl	https://www.ncbi.nlm.nih.gov/gene/556854	MODEL	1	4	15
				100170794	tor1l1	Ensembl	https://www.ncbi.nlm.nih.gov/gene/100170794	PREDICTED	3	4	17
7534	YWHAZ	protein-coding	O	321729	ywhabl	Homologene	https://www.ncbi.nlm.nih.gov/gene/321729	PROVISIONAL	8	4	4
				336610	ywhaz	ZFIN	https://www.ncbi.nlm.nih.gov/gene/336610	VALIDATED	8	4	5
3589	IL11	protein-coding	O	570404	il11a	ZFIN	https://www.ncbi.nlm.nih.gov/gene/570404	MODEL	17	2	5
				641287	il11b	ZFIN	https://www.ncbi.nlm.nih.gov/gene/641287	MODEL	10	0	5
3576	CXCL8	protein-coding	O	100002946	cxcl8a	ZFIN	https://www.ncbi.nlm.nih.gov/gene/100002946	MODEL	162	23	22
				100003859	cxcl8b.3	ZFIN	https://www.ncbi.nlm.nih.gov/gene/100003859	PREDICTED	10	12	14
				100536594	cxcl8b.1	ZFIN	https://www.ncbi.nlm.nih.gov/gene/100536594	VALIDATED	22	0	10
57103	TIGAR	protein-coding	O	393160	tigarb	ZFIN;Ensembl	https://www.ncbi.nlm.nih.gov/gene/393160	PROVISIONAL	6	6	16
				664696	tigara	ZFIN:Ensembl	https://www.ncbi.nlm.nih.gov/gene/664696	PROVISIONAL	5	6	15
976	ADGRE5	protein-coding	O	792970	adgre5b.3	ZFIN;Homologene	https://www.ncbi.nlm.nih.gov/gene/792970	MODEL	2	0	7
				101882660	adgre5b.2	ZFIN;Homologene	https://www.ncbi.nlm.nih.gov/gene/101882660	MODEL	2	7	9

## Sheet: No Orthologs
SUPPLEMENTARY FILE S3. PART 2. HUMAN S1500+ GENES WITH NO ZEBRAFISH ORTHOLOGS
Human_Entrez_ID	Human_Symbol
196883	ADCY4
64782	AEN
174	AFP
155465	AGR3
51327	AHSP
199	AIF1
10270	AKAP8
1646	AKR1C2
8644	AKR1C3
213	ALB
269	AMHR2
347902	AMIGO2
51321	AMZ2
440482	ANKRD20A5P
22852	ANKRD26
91074	ANKRD30A
57730	ANKRD36B
645784	ANKRD36BP2
303	ANXA2P1
310	ANXA7
653145	ANXA8
313	AOAH
60489	APOBEC3G
374	AREG
23779	ARHGAP8
64333	ARHGAP9
91947	ARRDC4
445	ASS1
1388	ATF6B
570	BAAT
578	BAK1
597	BCL2A1
599	BCL2L2
90427	BMF
672	BRCA1
100302650	BRE-AS1
11118	BTN3A2
128346	C1orf162
728	C5AR1
820	CAMP
114769	CARD16
22900	CARD8
79080	CCDC86
6356	CCL11
348249	CCL15-CCL14
6367	CCL22
6369	CCL24
6352	CCL5
6355	CCL8
9738	CCP110
1230	CCR1
929	CD14
9332	CD163
930	CD19
914	CD2
51293	CD320
947	CD34
951	CD37
915	CD3D
916	CD3E
962	CD48
1043	CD52
1604	CD55
965	CD58
969	CD69
941	CD80
942	CD86
83461	CDCA3
1001	CDH3
1058	CENPA
29082	CHMP4A
166012	CHST13
50856	CLEC4A
64581	CLEC7A
1195	CLK1
146225	CMTM2
1281	COL3A1
1345	COX6C
1359	CPA3
642843	CPSF4L
1379	CR1L
10321	CRISP3
643911	CRNDE
2919	CXCL1
2921	CXCL3
4283	CXCL9
28809	IGLV3-1
1585	CYP11B2
1556	CYP2B7P
1562	CYP2C18
1558	CYP2C8
1565	CYP2D6
1571	CYP2E1
138948	DBH-AS1
55861	DBNDD2
10671	DCTN6
55601	DDX60
728358	DEFA1B
1669	DEFA4
117285	DEFB118
1794	DOCK2
340168	DPPA5
1830	DSG3
151636	DTX3L
9813	EFCAB14
1991	ELANE
83401	ELOVL3
196047	EMX2OS
2037	EPB41L2
2038	EPB42
2069	EREG
2124	EVI2B
9941	EXOG
2134	EXTL1
345757	FAM174A
60493	FASTKD5
2200	FBN1
54850	FBXL12
100132417	FCGR1CP
2210	FCGR1B
2213	FCGR2B
2215	FCGR3B
2214	FCGR3A
84824	FCRLA
2346	FOLH1
219595	FOLH1B
2523	FUT1
2526	FUT4
645073	GAGE12G
729408	GAGE2D
729396	GAGE12J
729422	GAGE12C
2577	GAGE5
9518	GDF15
348654	GEN1
100527949	GIMAP1-GIMAP5
474344	GIMAP6
155038	GIMAP8
54826	GIN1
9535	GMFG
10578	GNLY
107080644	CNPY3-GNMT
2798	GNRHR
53836	GPR87
2886	GRB7
55876	GSDMB
653238	GTF2H2B
730394	GTF2H2C_2
2970	GTF2IP1
338442	HCAR2
50810	HDGFL3
50865	HEBP1
3012	HIST1H2AE
8358	HIST1H3B
8337	HIST2H2AA3
8338	HIST2H2AC
55355	HJURP
3101	HK3
3107	HLA-C
3108	HLA-DMA
3109	HLA-DMB
3119	HLA-DQB1
3123	HLA-DRB1
3125	HLA-DRB3
3126	HLA-DRB4
3133	HLA-E
3134	HLA-F
3158	HMGCS2
3234	HOXD8
3250	HPR
51170	HSD17B11
3306	HSPA2
3383	ICAM1
3385	ICAM3
8870	IER3
8519	IFITM1
10581	IFITM2
10410	IFITM3
3447	IFNA13
3456	IFNB1
3487	IGFBP4
3501	IGHG2
646370	IGHV1OR15-3
28424	IGHV3-48
28392	IGHV4-59
28942	IGKV1-8
28773	IGLV9-49
100423062	IGLL5
28823	IGLV1-44
284306	ZNF547
10261	IGSF6
121457	IKBIP
3594	IL12RB1
3606	IL18
8809	IL18R1
3552	IL1A
27177	IL36B
55818	KDM3A
146909	KIF18B
11012	KLK11
3817	KLK2
3821	KLRC1
100528032	KLRC4-KLRK1
3855	KRT7
3914	LAMB3
7805	LAPTM5
27040	LAT
353135	LCE1E
3934	LCN2
10288	LILRB2
100996930	LINC00621
28813	IGLV2-23
100505501	LOC100505501
100505812	CARD8-AS1
100506621	LINC01279
64900	LPIN3
7940	LST1
4057	LTF
23643	LY96
266740	MAGEA2B
4102	MAGEA3
10046	MAMLD1
93487	MAPK1IP1L
8930	MBD4
63933	MCUR1
4210	MEFV
403340	MGC70870
4312	MMP1
4314	MMP3
4332	MNDA
5891	MOK
9643	MORF4L2
4353	MPO
931	MS4A1
64231	MS4A6A
58475	MS4A7
4493	MT1E
4494	MT1F
4495	MT1G
4496	MT1H
645745	MT1HL1
4499	MT1M
4501	MT1X
4504	MT3
4582	MUC1
4583	MUC2
200958	MUC20
4584	MUC3A
51237	MZB1
4671	NAIP
100874001	NCBP2-AS1
51079	NDUFA13
4744	NEFH
4818	NKG7
4837	NNMT
8996	NOL3
4846	NOS3
7376	NR1H2
9970	NR1I3
27065	NSG1
23636	NUP62
4938	OAS1
4973	OLR1
5004	ORM1
5005	ORM2
126014	OSCAR
23569	PADI4
79646	PANK3
56143	PCDHA5
23089	PEG10
5178	PEG3
5196	PF4
643847	PGA4
5320	PLA2G2A
64600	PLA2G2F
5325	PLAGL1
5343	PLGLB1
5342	PLGLB2
5366	PMAIP1
4860	PNP
100528030	POC1B-GALNT4
57804	POLD4
22932	POMZP3
5460	POU5F1
25845	PP7080
5473	PPBP
84106	PRAM1
5565	PRKAB2
10544	PROCR
5646	PRSS3
5652	PRSS8
5657	PRTN3
768239	PSAPL1
5688	PSMA7
84722	PSRC1
5790	PTPRCAP
5817	PVR
150786	RAB6D
10180	RBM6
92241	RCSD1
5967	REG1A
56729	RETN
10737	RFPL3S
266747	RGL4
6037	RNASE3
6038	RNASE4
6039	RNASE6
116832	RPL39L
653162	RPSAP9
6283	S100A12
6284	S100A13
6279	S100A8
6280	S100A9
219285	SAMD9L
51282	SCAND1
10647	SCGB1D2
4246	SCGB2A1
6340	SCNN1G
9805	SCRN1
6382	SDC1
727956	SDHAP2
6402	SELL
6407	SEMG2
29950	SERTAD1
2810	SFN
6461	SHB
55423	SIRPG
51296	SLC15A3
11000	SLC27A3
7781	SLC30A3
123264	SLC51B
10599	SLCO1B1
28234	SLCO1B3
55106	SLFN12
6622	SNCA
100093630	SNHG8
6628	SNRPB
6676	SPAG4
10615	SPAG5
728695	SPANXB1
6699	SPRR1B
10610	ST6GALNAC2
26872	STEAP1
6799	SULT1A2
6822	SULT2A1
23061	TBC1D9B
79921	TCEAL4
6925	TCF4
10732	TCFL5
8115	TCL1A
54386	TERF2IP
7031	TFF1
7076	TIMP1
7078	TIMP3
7088	TLE1
79905	TMC7
79073	TMEM109
8795	TNFRSF10B
608	TNFRSF17
64499	TPSB2
10758	TRAF3IP2
79090	TRAPPC6A
50852	TRAT1
28663	TRAV20
28638	TRBC2
54210	TREM1
445347	TARP
10346	TRIM22
85480	TSLP
7263	TST
10381	TUBB3
7296	TXNRD1
53347	UBASH3A
9246	UBE2L6
29978	UBQLN2
54600	UGT1A9
220594	USP32P2
10813	UTP14A
11326	VSIG4
6375	XCL1
9383	TSIX
340152	ZC3H12D
7538	ZFP36
163071	ZNF114
339324	ZNF260
10782	ZNF274
729288	ZNF286B
147923	ZNF420
148254	ZNF555
54807	ZNF586
51385	ZNF589
91120	ZNF682
11130	ZWINT
728113	ANXA8L1
759	CA1
441521	CT45A5
221785	ZSCAN25
1671	DEFA6
8352	HIST1H3C
3135	HLA-G
28442	IGHV3-23
8807	IL18RAP
56300	IL36G
3822	KLRC2
1731	SEPT1
115352	FCRL3
654466	FGF7P3
11042	SMA5
220729	LOC220729
285045	LINC00486
246126	TXLNGY
6347	CCL2
151246	SGO2
84914	ZNF587
100288695	LIMS4
9214	FCMR
728712	SPANXA2
51186	TCEAL9
11025	LILRB3
84366	PRAC1
120425	JAML
199675	MCEMP1
27018	BEX3
728855	LINC00623
28908	IGKV4-1
3324	HSP90AA2P
4250	SCGB2A2
552900	BOLA2
