# Supplementary material for: Development of a Zebrafish S1500+ Sentinel Gene Set for High-Throughput Transcriptomics
Source: Zebrafish. 2019 Aug 1;16(4):331–47. doi: 10.1089/zeb.2018.1720 (PMC6685209; doi:10.1089/zeb.2018.1720)
Supplement: Supplemental data [file Supp_Data4.xlsx]

## Sheet: Zf S1500+
SUPPLEMENTARY FILE S4. ZF S1500+ GENE SET
Zebrafish_Entrez_ID	Zebrafish_Gene_Symbol	Human_S1500+_Ortholog_Entrez_ID(s)	Human_S1500+_Ortholog_Symbol(s)
30068	cat	847	CAT
30079	btg2	7832	BTG2
30080	mitfa
30081	ptpn1	5770	PTPN1
30083	nme2b.1	4830;654364	NME1;NME1-NME2
30105	wnt5b
30120	dlc
30122	wnt8a
30127	wnt2
30128	wnt1
30131	dla
30138	dld
30140	clocka
30141	dlb
30147	isl1
30148	desma	1674	DES
30151	isl2b
30154	gli2a	2736	GLI2
30161	chrd
30166	mpp7a
30169	neurod1	4760	NEUROD1
30172	nup93	9688	NUP93
30177	ikzf1	10320	IKZF1
30181	ptch2
30190	egr2b
30197	dkk1b
30203	cpsf4	10898	CPSF4
30216	hbba1	3045;3047;3043	HBD;HBB;NA
30221	psen1	5663	PSEN1
30222	ccnd1	595	CCND1
30225	smo
30231	nipsnap1	8508	NIPSNAP1
30236	cx43	2697	GJA1
30239	neurog1
30242	mest	4232	MEST
30245	wt1a	7490	WT1
30253	tbx2b	6909	TBX2
30255	tfa
30256	kita	3815	KIT
30262	ins	3630	INS
30263	ddx4
30265	ctnnb1	1499	CTNNB1
30269	shha
30270	ngfa
30280	jak1	3716	JAK1
30288	her6	3280	HES1
30291	cdh2	1000	CDH2
30292	ndr2
30296	foxo3b	2309	FOXO3
30298	jak2b	3717	JAK2
30327	cyt1	3872;3866;3880	KRT17;KRT15;KRT19
30329	hoxd4a	3233	HOXD4
30331	cahz	760	CA2
30333	pou5f3
30338	hoxb2a	3212	HOXB2
30355	apoa1a	335	APOA1
30364	fzd5
30366	fzd10	11211	FZD10
30370	fzd2
30380	nras	4893	NRAS
30384	th	7054	TH
30388	psmb6	5694	PSMB6
30391	hoxa10b	3206	HOXA10
30398	pou3f1
30400	b2m	567	B2M
30404	hoxd10a	3236	HOXD10
30412	fzd7b	8324;8321	FZD7;FZD1
30413	opn1lw1
30418	nr2f1a	7025	NR2F1
30424	nr2f2	7026	NR2F2
30425	pax2a
30430	dnmt1	1786	DNMT1
30435	opn1sw2
30444	shhb
30453	kifc1
30458	gata3	2625	GATA3
30459	exorh	6010	RHO
30466	ascl1a
30474	rx3
30478	ascl1b
30480	gata2a	2624	GATA2
30483	gata4
30488	csnk2a2a	1459	CSNK2A2
30493	id1	3397	ID1
30496	ldha	3939	LDHA
30498	egr1	1958	EGR1
30499	evx1
30503	opn1mw1
30504	opn1mw4
30505	dbh
30510	tcf7l2
30512	ret	5979	RET
30517	ahr2
30518	vtg3
30519	myb	4602	MYB
30532	pax3a
30537	emx2	2018	EMX2
30538	fgf8a	2253	FGF8
30541	foxa1	3169	FOXA1
30542	foxb1a
30546	ntrk1	4914	NTRK1
30548	foxd3
30549	fgf3
30553	sod1	6647	SOD1
30554	pla2g4aa	5321	PLA2G4A
30567	pax6a	5080	PAX6
30569	dlx5a	1749	DLX5
30572	ran	5901	RAN
30573	hsp90ab1	3326	HSP90AB1
30574	dlx2a
30581	dlx4b
30582	opn1sw1
30583	lcp1	3936	LCP1
30584	bmp7a
30585	dlx3b
30590	tp53	7157	TP53
30598	vsx1	30813	VSX1
30601	hbae3	3040	HBA2
30607	thrb	7068	THRB
30608	gap43	2596	GAP43
30612	bmp4	652	BMP4
30627	kif23	9493	KIF23
30628	smad1	4086	SMAD1
30634	l1cama	3897	L1CAM
30637	mdm2	4193	MDM2
30641	smad5	4090	SMAD5
30642	gdf7	151449	GDF7
30643	acat2	39	ACAT2
30644	mtmr2	8898	MTMR2
30646	gfap
30647	psme2	5721	PSME2
30648	psme1	5720	PSME1
30649	psme3	10197	PSME3
30654	gsk3b	2932	GSK3B
30659	dnmt3bb.2
30665	psmb9a	5698	PSMB9
30666	psmb8a	5696	PSMB8
30668	mtnr1bb	4544	MTNR1B
30670	thraa
30671	hsp70.3	3305;3310;3303;3304	HSPA1L;HSPA6;HSPA1A;HSPA1B
30672	ppm1ba	5495	PPM1B
30678	pcna	5111	PCNA
30680	raraa	5914	RARA
30685	aanat2
30686	myca	4609	MYC
30697	nkx2.2a
30701	lef1	51176	LEF1
30712	snap25a	6616	SNAP25
30724	melk	9833	MELK
30733	rrm2	6241	RRM2
30736	elavl1a	1994	ELAVL1
30739	tgfbr2b	7048	TGFBR2
30740	rrm1	6240	RRM1
30741	ctnna1
30747	tek
30750	pparda	5467	PPARD
30751	pcmt	5110	PCMT1
30757	mhc1uba	3106	HLA-B
30762	mhc2dab
30767	stat3	6774	STAT3
30768	stat1a	6772	STAT1
30769	robo1
57918	blcap	10904	BLCAP
57924	smx5	57819	LSM2
57925	cdc25b	994;993	CDC25B;CDC25A
57931	axin1	8312	AXIN1
57933	caspa	834	CASP1
57957	slc7a6
57970	copz1	22818	COPZ1
58003	evla	51466	EVL
58022	casp8	841	CASP8
58024	coil	8161	COIL
58025	ccnb1	891	CCNB1
58026	psen2	5664	PSEN2
58032	edn1	1906	EDN1
58039	dazl
58041	hspe1	3336	HSPE1
58047	hoxa9a	3205	HOXA9
58055	hoxa5a	3202	HOXA5
58065	notch2	4853	NOTCH2
58066	notch3	4854	NOTCH3
58076	gata6	2627	GATA6
58077	zic2a
58081	baxa	581	BAX
58092	smad3a	4088	SMAD3
58097	myf5
58098	arntl1a
58099	arntl2
58101	rplp0	6175	RPLP0
58107	per3
58113	cd74a	972	CD74
58118	bdnf	627	BDNF
58120	nme6
58122	mcl1a	4170	MCL1
58133	ngfb
58134	adarb1a
58152	scn8aa
58153	slc40a1
60637	pax8	7849	PAX8
60640	cyp19a1b	1588	CYP19A1
60641	sox9a
60642	sox9b
60658	nos1	4842	NOS1
63999	star	6770	STAR
64260	vtg5
64264	plp1a
64267	atp1b1a	481	ATP1B1
64277	arnt2	9915	ARNT2
64280	psmb10
64603	eomesa	8320	EOMES
64607	alas2	212	ALAS2
64608	alas1	211	ALAS1
64609	atp1a2a	477	ATP1A2
64612	atp1a1a.1	476	ATP1A1
64692	zp3b
64698	dcn	1634	DCN
64815	hsd17b8	7923	HSD17B8
65223	prss1
65225	ctsd	1509	CTSD
65226	rpa2	6118	RPA2
65228	aspn	54829	ASPN
65231	mdkb
65234	cdk5	1020	CDK5
65237	mapk14a	1432	MAPK14
79186	sst2
79379	gdnfa	2668	GDNF
79381	gstp1	2950	GSTP1
80353	slit2
80374	cyp11a1	1583	CYP11A1
80787	slc6a3	6531	SLC6A3
80973	cdk1	983	CDK1
81540	tyms	7298	TYMS
81589	cldnj	1365	CLDN3
81882	dhfr	1719	DHFR
81885	meis3
83496	bambia	25805	BAMBI
83916	nr5a1a	2516	NR5A1
84702	cp
84703	slc4a1a	6521	SLC4A1
114401	bcl2l1	598	BCL2L1
114407	angpt1
114417	mpz
114424	cdh1	999	CDH1
114429	znf703
114433	igf1	3479	IGF1
114454	copb2	9276	COPB2
114461	tnfrsfa
114551	pklr
116517	adh5	128	ADH5
116713	aldh1a2
116991	ugdh	7358	UGDH
116994	cct6a	908	CCT6A
140599	vim	7431	VIM
140613	her9
140614	xbp1	7494	XBP1
140616	sox10
140618	tfap2a	7020	TFAP2A
140622	atic	471	ATIC
140633	per2
140634	cyp1a	1543;1544	CYP1A1;CYP1A2
140747	cxcr4a	7852	CXCR4
140811	psap	5660	PSAP
140814	cebpb	1051	CEBPB
140815	cebpa	1050	CEBPA
140817	cebpd	1052	CEBPD
142986	ptk2ab	5747	PTK2
170450	gria2a
170451	gria2b
170452	gria3a
170846	appb	351	APP
171473	ccng1	900	CCNG1
171474	il17rd
192295	ccna2	890	CCNA2
192297	rps5	6193	RPS5
192299	rpl35	11224	RPL35
192300	rps18	6222	RPS18
192301	rpl24	6152	RPL24
192302	hdac1	3066	HDAC2
192307	csnk1a1	1452	CSNK1A1
192313	actl6a	86	ACTL6A
192314	dtl	51514	DTL
192317	stil	6491	STIL
192320	pole2	5427	POLE2
192321	slc25a5	292	SLC25A5
192323	mcm3	4172	MCM3
192324	cct7	10574	CCT7
192325	ncbp2
192332	smc4	10051	SMC4
192333	mcm7	4176	MCM7
192338	mcm2	4171	MCM2
195816	lmnb1	4001	LMNB1
195818	kif11	3832	KIF11
195819	rpl36a	100529097	RPL36A-HNRNPH2
195820	fshr
195822	eef1g	1937	EEF1G
245701	igf1ra	3480	IGF1R
246090	cygb1
246093	id3	3399	ID3
246094	gpia	2821	GPI
246226	ptgs1	5742	PTGS1
252913	h2afva	94239	H2AFV
259183	tagln2	6876	TAGLN
259192	oaz1a	4946	OAZ1
259195	caska	8573	CASK
259252	esr1	2099	ESR1
259256	rfc3	5983	RFC3
260437	msh6	2956	MSH6
260439	copa	1314	COPA
266599	id2a	3398	ID2
266751	adra2b
266757	tram1	23471	TRAM1
266798	ap3m1	26985	AP3M1
266961	hnf1a	6927	HNF1A
266962	jmjd6	23210	JMJD6
266966	kat6a	7994	KAT6A
266981	ccnf	899	CCNF
266989	etf1b	2107	ETF1
280647	kars	3735	KARS
280649	plk1	5347	PLK1
280650	klf6a	1316	KLF6
280651	ets1	2113	ETS1
282557	drd2a	1813	DRD2
282615	smarca5	8467	SMARCA5
282676	hspd1	3329	HSPD1
282678	timm9	26520	TIMM9
286774	phf5a	84844	PHF5A
286787	utp25
286829	dag1	1605	DAG1
317637	wdr43	23160	WDR43
317638	igfbp1a	3484	IGFBP1
317679	ruvbl1	8607	RUVBL1
317734	esr2a	2100	ESR2
317737	glud1a	2746	GLUD1
317738	elovl6	79071	ELOVL6
317743	gapdh	2597	GAPDH
317744	dnmt3bb.1
317745	impdh2
317763	ttk	7272	TTK
317765	nfe2
321058	wdr3	10885	WDR3
321059	rrp1	23076	RRP1B
321084	dnmt3ba
321193	paics	10606	PAICS
321283	tacc3	10460	TACC3
321289	noc3l	64318	NOC3L
321294	cpox	1371	CPOX
321330	rhpn2
321449	ctgfa	1490	CTGF
321452	smc2	10592	SMC2
321453	ctsla	1514	CTSL
321485	taf9	6880	TAF9
321504	ssb	6741	SSB
321550	tmed2	10959	TMED2
321556	hnrnph1l	3185	HNRNPF
321585	psmc6	5706	PSMC6
321611	mpc2	25874	MPC2
321618	h1f0	3005	H1F0
321622	hmgb1a
321652	wdr12	55759	WDR12
321681	drap1	10589	DRAP1
321686	khdc4	22889	KHDC4
321696	scnm1
321700	nol11	25926	NOL11
321709	pcm1	5108	PCM1
321724	atp6v0b	533	ATP6V0B
321744	nup88	4927	NUP88
321769	nsa2	10412	NSA2
321793	ak2
321795	fkbp4	2288	FKBP4
321807	eif2s1a	1965	EIF2S1
321857	clk4a
321880	jpt2	90861	JPT2
321898	psmd12	5718	PSMD12
321928	phgdh	26227	PHGDH
321931	dhx15	1665	DHX15
321938	cyth1a	9267	CYTH1
321940	xrn2	22803	XRN2
321945	ahsa1b	10598	AHSA1
321947	psmc3	5702	PSMC3
322007	usp1	7398	USP1
322008	kctd5a	54442	KCTD5
322012	hmmr	3161	HMMR
322056	sulf2b
322089	ctps1a	1503	CTPS1
322103	tpd52l2b	7165	TPD52L2
322104	gnb1a	2782	GNB1
322106	csnk1da
322126	vdac2	7417	VDAC2
322160	pdia6	10130	PDIA6
322251	rpl7l1	285855	RPL7L1
322256	eif5	1983	EIF5
322258	cct5	22948	CCT5
322275	rad21a	5885	RAD21
322309	sirt2
322331	ephx5
322339	cs	1431	CS
322348	setd6
322358	hnf4a	3172	HNF4A
322372	fah	2184	FAH
322453	prss59.1	5645	PRSS2
322482	adh8a	125;128;124	ADH1B;ADH5;ADH1A
322485	agt
322493	slc2a2	6514	SLC2A2
322506	nqo1	1728	NQO1
322509	acta2	59;72	ACTA2;ACTG2
322571	rpl3	6122	RPL3
322599	eif1axb	1964	EIF1AX
322648	serhl	94009;253190	SERHL;SERHL2
322701	serpina1	12;327657	SERPINA3;SERPINA9
322720	itpkcb	80271	ITPKC
322756	ufm1	51569	UFM1
322815	ubr7	55148	UBR7
322921	nid2a	22795	NID2
322977	mid1ip1l
322995	appbp2	10513	APPBP2
323011	lgi1a
323016	exosc8	11340	EXOSC8
323055	ywhaba	7529	YWHAB
323071	tcerg1a	10915	TCERG1
323197	racgap1	29127	RACGAP1
323239	gtf2h2	2966;728340	GTF2H2;GTF2H2C
323301	abcc3	8714	ABCC3
323361	tomm34	10953	TOMM34
323439	slc1a3a	6507	SLC1A3
323453	eif4g2a
323473	prdm1a
323563	bnip3la	665	BNIP3L
323607	tmx1	81542	TMX1
323613	hexb	3074	HEXB
323621	med24	9862	MED24
323628	vapb	9217	VAPB
323653	aldh3a2a	224	ALDH3A2
323695	cav1	857	CAV1
323723	dnmt3bb.3
323733	top2a	7153	TOP2A
323735	stx4	6810	STX4
323765	gdi2	2665	GDI2
323818	shc1	6464	SHC1
323839	scyl3	57147	SCYL3
323951	klhl13	55958	KLHL9
323956	nmt1a	4836	NMT1
324023	dspa	1832	DSP
324079	adi1	55256	ADI1
324121	snrpa	6626	SNRPA
324180	txlna	200081	TXLNA
324185	fanci	55215	FANCI
324188	cyp26b1	56603	CYP26B1
324197	toporsa	10210	TOPORS
324201	dlat	1737	DLAT
324243	stub1	10273	STUB1
324254	mtor
324256	orc6	23594	ORC6
324307	atp6v0a1a
324309	fstl1b	11167	FSTL1
324365	eif2s2	8894	EIF2S2
324366	gstm.1	2947;2946;2944	GSTM3;GSTM2;GSTM1
324413	bhlhe40	8553	BHLHE40
324428	hmga2	8091	HMGA2
324468	zdhhc6	64429	ZDHHC6
324475	smc3	9126	SMC3
324556	taldo1	6888	TALDO1
324910	sema7a
324940	aars	16	AARS
324948	adgrg1	9289	ADGRG1
325084	src	6714	SRC
325102	eif3ea	3646	EIF3E
325226	bzw1a	9689	BZW1
325316	pigp	51227	PIGP
325317	calr	811	CALR
325358	rraga	10670	RRAGA
325361	chp1	11261	CHP1
325449	kif20a	10112	KIF20A
325464	kdelr2b	11014	KDELR2
325488	map3k4	4216	MAP3K4
325561	rpn1	6184	RPN1
325603	polr1b
325609	atf1	466	ATF1
325618	rpl27	6155	RPL27
325637	nr2f6a	2063	NR2F6
325686	parvb
325724	etfa	2108	ETFA
325855	timeless	8914	TIMELESS
325881	f2	2147	F2
325922	retsat
325958	tsku	25987	TSKU
326018	sst1.1
326022	si:ch73-158p21.3
326030	slc6a19b	340024	SLC6A19
326099	plekhg4
326102	hhip	64399	HHIP
326281	mbpa
326687	psma4	5685	PSMA4
326710	mbtps1	8720	MBTPS1
326716	tmed10	10972	TMED10
326719	myl12.1	10627	MYL12A
326857	gclc	2729	GCLC
326906	suv39h1b	6839	SUV39H1
326944	prpf4	9128	PRPF4
327020	rnps1	10921	RNPS1
327067	slc25a4	291	SLC25A4
327133	hyou1	10525	HYOU1
327154	tent5c
327165	pgam1b	5223	PGAM1
327196	tex10	54881	TEX10
327204	rac1a	5879	RAC1
327226	knl1
327272	slc9a3r1a
327288	cndp2	55748	CNDP2
327318	eapp	55837	EAPP
327320	f5	2153	F5
327321	mapkapk2a	9261	MAPKAPK2
327335	srp72	6731	SRP72
327355	ice1	23379	ICE1
327364	wu:fi04e12
327379	calm3a	808	CALM3
327462	hsd3b7
327491	rpa1	6117	RPA1
327512	psat1	29968	PSAT1
327515	eif3s10	8661	EIF3A
327572	rasgef1ba
327590	tk1	7083	TK1
327601	alg8	79053	ALG8
327606	ythdf1	54915	YTHDF1
327650	gnai2b	2771	GNAI2
333933	shcbp1	79801	SHCBP1
333939	lrpap1	4043	LRPAP1
333974	gclm	2730	GCLM
334082	tdo2b
334098	hsd11b2	3291	HSD11B2
334101	eci1	1632	ECI1
334133	ube2g1a	7326	UBE2G1
334189	insig1	3638	INSIG1
334197	aldh7a1	501	ALDH7A1
334202	plk3	1263	PLK3
334210	asb3	51130	ASB3
334234	eif3c	8663	EIF3C
334269	myom2a
334273	pls1	5357	PLS1
334351	cuedc2
334370	tm9sf2	9375	TM9SF2
334393	iars	3376	IARS
334431	adsl	158	ADSL
334446	heatr1	55127	HEATR1
334496	rbm12b	389677	RBM12B
334571	prkcda	5580	PRKCD
334582	vdac1	7416	VDAC1
334619	c1qbp	708	C1QBP
334632	ap2b1	163	AP2B1
334717	banf1	8815	BANF1
334795	aip
334854	gtf2e2	2961	GTF2E2
334971	calcoco1a	57658	CALCOCO1
335008	pla2g15	23659	PLA2G15
335049	ebna1bp2	10969	EBNA1BP2
335063	atad2	29028	ATAD2
335110	dync1h1
335165	satb1b	6304	SATB1
335335	fkbp1aa	2280	FKBP1A
335370	eef1b2	1933	EEF1B2
335407	mpeg1.1	219972	MPEG1
335409	socs3a	9021	SOCS3
335429	ccnc	892	CCNC
335453	grnb	2896	GRN
335512	g3bp1	10146	G3BP1
335573	ptpn6	5777	PTPN6
335656	gngt1	2792	GNGT1
335715	mdh1ab	4190	MDH1
335736	usp14	9097	USP14
335756	wrb	7485	WRB
335799	sod2	6648	SOD2
335821	aqp1a.1	358	AQP1
335836	slc1a2b	6506	SLC1A2
335838	lrrfip2	9209	LRRFIP2
335863	itm2cb
335865	hspa4a	3308	HSPA4
335894	dnaja3a	9093	DNAJA3
335916	jun	3725	JUN
335925	sept5a
336069	gria4b
336116	bnip3	664	BNIP3
336147	abcc5	10057	ABCC5
336165	myl1	4632	MYL1
336168	eef2l2	1938	EEF2
336281	vamp2	6844	VAMP2
336283	mrpl3	11222	MRPL3
336339	sys1
336346	sox4a	6659	SOX4
336425	aldoaa	226	ALDOA
336439	zwilch	55055	ZWILCH
336471	col1a2	1278	COL1A2
336473	glulb	2752	GLUL
336498	eif3d	8664	EIF3D
336503	ifi30	10437	IFI30
336541	blmh	642	BLMH
336550	rps3	6188	RPS3
336610	ywhaz	7534	YWHAZ
336612	ppiaa	5478	PPIA
336617	thy1	7070	THY1
336625	txndc9	10190	TXNDC9
336632	atg3	64422	ATG3
336641	rpl17	6139	RPL17
336655	icn	6275;6273	S100A4;S100A2
336702	rpl9	6133	RPL9
336727	rpl6	6128	RPL6
336736	cops7a	50813	COPS7A
336786	psmc1a	5700	PSMC1
336839	cdc42	998	CDC42
336957	atp5f1c	509	ATP5F1C
336998	chek2	11200	CHEK2
337010	rpl7a	6130	RPL7A
337084	myl12.2
337090	rpl4	6124	RPL4
337132	anxa5b	308	ANXA5
337142	cnn3b	1266	CNN3
337158	col1a1a	1277	COL1A1
337179	mmp2	4313	MMP2
337205	prss23	11098	PRSS23
337237	reep5	7905	REEP5
337298	sulf1	23213	SULF1
337315	fgb	2244	FGB
337399	rrs1	23212	RRS1
337412	bcat1	586	BCAT1
337514	mpx
337571	yrk	2268	FGR
337598	mcm4	4173	MCM4
337663	mxe	4599	MX1
337767	lamb2
337810	rps27a	6233	RPS27A
337851	cherp	10523	CHERP
338214	sult2st1
338246	bmper
338306	impdh1b
352912	krt18	3875	KRT18
352915	selenow1	6415	SELENOW
352922	avp	551	AVP
352926	gpx1a	2876	GPX1
352929	gpx4b	2879	GPX4
352935	arntl1b
352937	dio2
352940	fgfr2	2263	FGFR2
352943	tph1a
352944	cxcl12a	6387	CXCL12
353221	pomca	5443	POMC
353223	tshba	7252	TSHB
353246	nrp1a	8829	NRP1
353295	smarca4a	6597	SMARCA4
353314	dusp6	1848	DUSP6
359830	fgf10a
359834	tgfb1a	7040	TGFB1
359840	atp6v1b2	526	ATP6V1B2
360144	mapk1	5594	MAPK1
360145	mxc
360151	opn1mw2
360152	opn1mw3
360218	pbk	55872	PBK
368206	tbx1
368207	ktn1	3895	KTN1
368229	pmm2	5373	PMM2
368230	sgce	8910	SGCE
368239	aldh2.2	217	ALDH2
368241	egr2a
368243	hspb1	3315	HSPB1
368245	fgf19
368255	clic4	25932	CLIC4
368270	sult1st3	6817	SULT1A1
368274	slc16a1b
368316	ccnb2	9133	CCNB2
368319	mbpb
368320	gmnn	51053	GMNN
368329	cdkn1bb	1027	CDKN1B
368352	cyp2y3	1555;1553;1548;1549;1559;1557	CYP2B6;CYP2A13;CYP2A6;CYP2A7;CYP2C9;CYP2C19
368360	lbr	3930	LBR
368385	atp11c	286410	ATP11C
368415	ptenb	5728	PTEN
368416	gria3b
368418	slc35a5	55032	SLC35A5
368419	ccdc80	151887	CCDC80
368439	mycbp2	23077	MYCBP2
368461	lpar1
368483	nsfa
368519	stat4	6775	STAT4
368615	mhc2b
368620	abcc4	10257	ABCC4
368664	prmt5	10419	PRMT5
368703	si:busm1-104n07.3	3115;3127	HLA-DPB1;HLA-DRB5
368704	ctsc
368752	vat1	10493	VAT1
368779	phlda3	23612	PHLDA3
368816	si:busm1-194e12.8	3113;3122;3117;3118	HLA-DPA1;HLA-DRA;HLA-DQA1;HLA-DQA2
368844	si:busm1-228j01.4
368846	si:busm1-228j01.6
368878	si:busm1-266f07.2	3113	HLA-DPA1
368882	tbp	6908	TBP
368883	rab1ab	5861	RAB1A
368885	slc1a4	6509	SLC1A4
368909	rrm2b	50484	RRM2B
368911	laptm4b
368917	adam8a	101	ADAM8
368924	fkbp5	2289	FKBP5
369195	tgfb3	7043	TGFB3
369197	stat5a	6777	STAT5B
373078	nucb2a	4925	NUCB2
373079	prdx3	10935	PRDX3
373080	tuba1b	10376;84790	TUBA1B;TUBA1C
373081	mvp	9961	MVP
373093	hdr
373100	ssr1	6745	SSR1
373103	pak1	5058	PAK1
373105	rab13
373107	birc2	329	BIRC2
373108	xiap	331	XIAP
373110	birc5a	332	BIRC5
373114	cflara	8837	CFLAR
373118	casp2	835	CASP2
373123	tegt	7009	TMBIM6
373125	aifm1	9131	AIFM1
373130	dffb	1677	DFFB
373132	p4ha2	8974	P4HA2
373866	cbr1	873;874	CBR1;CBR3
373873	gabbr1a	2550	GABBR1
373878	ppp2r5eb	5529	PPP2R5E
378446	dhcr7	1717	DHCR7
378450	hs6st2	90161	HS6ST2
378458	rbms2a
378478	egfra	1956	EGFR
378723	sox2	6657	SOX2
378726	csrp1a	1465	CSRP1
378845	tjp1a	7082	TJP1
378847	mtr	4548	MTR
378848	hspa5	3309	HSPA5
378855	prelid3b	51012	PRELID3B
378866	ddit4	54541	DDIT4
378980	tmco1	54499	TMCO1
378998	arhgap29b
386589	hopx
386590	hsp90b1	7184	HSP90B1
386635	erbb3a	2065	ERBB3
386638	cyp2aa3
386658	ndnl2
386707	fen1	2237	FEN1
386722	dnaaf1
386762	apc
386787	itga5
386792	padi2
386799	si:dkey-222n6.2	3887	KRT81
386825	ntf3
386897	asf1ba	55723;25842	ASF1B;ASF1A
386899	mettl26
386966	erbb2	2064	ERBB2
387255	rbm19
387260	scarb1	949	SCARB1
387293	mmp13a	4317	MMP8
387527	cyp4t8	284541;1579	CYP4A22;CYP4A11
387529	ldlra	3949	LDLR
387530	ahcy	191	AHCY
393096	lipg
393100	ppp2r3c	55012	PPP2R3C
393101	scn1laa
393110	zw10	9183	ZW10
393124	uso1	8615	USO1
393128	manba
393133	slc25a14	9016	SLC25A14
393136	cpne3	8895	CPNE3
393144	trim25
393147	acad11
393149	rmi1	80010	RMI1
393152	washc5	9897	WASHC5
393153	serpine2	5270	SERPINE2
393155	osgn1	29948	OSGIN1
393160	tigarb	57103	TIGAR
393162	chek1	1111	CHEK1
393173	rpap3	79657	RPAP3
393176	rad9a	5883	RAD9A
393187	atp5s	27109	ATP5S
393195	rnaseh2a	10535	RNASEH2A
393196	rpa3	6119	RPA3
393202	hif1ab	3091	HIF1A
393203	prc1b	9055	PRC1
393204	cyp2k22
393209	kif18a	81930	KIF18A
393215	rbbp5	5929	RBBP5
393217	unc50	25972	UNC50
393234	nipsnap3a	25934	NIPSNAP3A
393236	sybl1	6845	VAMP7
393239	ostc	58505	OSTC
393247	naalad2
393254	trim47
393262	pwp1	11137	PWP1
393265	yipf5	81555	YIPF5
393275	dnajb6b	10049	DNAJB6
393280	nuf2	83540	NUF2
393287	chuk	1147	CHUK
393307	maff	23764	MAFF
393312	slc25a27	9481	SLC25A27
393315	kyat3	56267	KYAT3
393316	zdhhc16b	84287	ZDHHC16
393321	ero1a	30001	ERO1A
393323	rtn4ip1	84816	RTN4IP1
393329	slc10a2	6555	SLC10A2
393330	zgc:64002
393332	eps8l3b	79574	EPS8L3
393362	wipi1	55062	WIPI1
393376	hif1al
393385	slc44a4	80736	SLC44A4
393386	cybb	1536	CYBB
393387	ggt1a	2678	GGT1
393394	btr30
393400	zgc:66313	279;280	AMY2A;AMY2B
393406	ints6l
393409	tmem185	84548	TMEM185A
393427	zgc:63568
393439	stimate	375346	STIMATE
393441	hacd3	51495	HACD3
393445	ube3c	9690	UBE3C
393448	pigb	9488	PIGB
393454	jkamp	51528	JKAMP
393477	znf131	7690	ZNF131
393495	creld2	79174	CRELD2
393505	srsf10b	10772	SRSF10
393509	mboat7	79143	MBOAT7
393518	psmd2	5708	PSMD2
393532	pdhx	8050	PDHX
393538	polr1c	9533	POLR1C
393541	tsc22d3	1831	TSC22D3
393542	selenbp1
393543	ilk	3611	ILK
393544	psmd3	5709	PSMD3
393545	onecut1	3175	ONECUT1
393548	gadd45aa	1647	GADD45A
393549	asah1b	427	ASAH1
393554	trip13	9319	TRIP13
393561	abcc2	1244	ABCC2
393562	vps28	51160	VPS28
393565	srsf1b	6426	SRSF1
393577	cisd1	55847	CISD1
393585	c2cd5	9847	C2CD5
393603	arpp19a	10776	ARPP19
393634	trappc6bl
393642	ptpn12	5782	PTPN12
393644	slc39a10	57181	SLC39A10
393650	irf7	3665	IRF7
393652	lyar	55646	LYAR
393654	slc5a1
393686	rpl8	6132	RPL8
393698	cops5	10987	COPS5
393699	scg5
393702	rheb	6009	RHEB
393707	bcl6a
393712	exosc4	54512	EXOSC4
393716	skp1	6500	SKP1
393719	gnb5b	10681	GNB5
393720	ndufv2	4729	NDUFV2
393721	pin1	5300	PIN1
393725	rps7	6201	RPS7
393738	rps27.2
393745	wars	7453	WARS
393746	viml
393758	pde6ha
393771	tmem126a	84233	TMEM126A
393773	fam3a
393774	pole3	54107	POLE3
393775	clu	1191	CLU
393776	cox4i2
393787	pcbd1	5092	PCBD1
393788	rps25	6230	RPS25
393793	uqcrc1	7384	UQCRC1
393796	kif4	24137	KIF4A
393799	pycr1a	5831	PYCR1
393802	camk1gb
393818	rps17	6218	RPS17
393827	wdr61	80349	WDR61
393839	scp2a	6342	SCP2
393845	pde6c
393846	becn1	8678	BECN1
393880	vps4b	9525	VPS4B
393882	tubg1	7283	TUBG1
393885	zgc:56064	5515	PPP2CA
393892	bzw2	28969	BZW2
393896	dnm1l	10059	DNM1L
393906	nt5e	4907	NT5E
393908	tpm1	7168	TPM1
393914	slc37a4b	2542	SLC37A4
393926	idh3a	3419	IDH3A
393935	atp6v1d	51382	ATP6V1D
393937	phkg2	5261	PHKG2
393939	atf3	467	ATF3
393946	gnai1	2770	GNAI1
393955	ankrd10a	55608	ANKRD10
393961	tcea2	6919	TCEA2
393964	pacsin3	29763	PACSIN3
393967	pds5a	23244	PDS5A
393973	rae1	8480	RAE1
393981	ttc4	7268	TTC4
394000	pgm1	5236	PGM1
394001	ap2m1b	1173	AP2M1
394006	stoml2	30968	STOML2
394009	srm	6723	SRM
394025	nek2	4751	NEK2
394027	rpsa
394031	mxd3
394033	pafah1b3	5050	PAFAH1B3
394036	rpl28	6158	RPL28
394043	ephx1	2052	EPHX1
394048	h2afx	3014	H2AFX
394060	hmgcs1	3157	HMGCS1
394065	ppm1da	8493	PPM1D
394067	ykt6	10652	YKT6
394071	srp9	6726	SRP9
394072	foxm1	2305	FOXM1
394084	msi2b	124540	MSI2
394086	hook2	29911	HOOK2
394087	arl6ip1
394092	nudt21	11051	NUDT21
394095	chic2	26511	CHIC2
394100	spag7	9552	SPAG7
394103	sardh
394108	stk10	6793	STK10
394119	rad54l	8438	RAD54L
394121	rps10	100529239	RPS10-NUDT3
394122	mrpl14	64928	MRPL14
394146	dusp4	1846	DUSP4
394148	cyp7a1	1581	CYP7A1
394150	oxsr1b	9943	OXSR1
394156	acadl	33	ACADL
394164	edem1	9695	EDEM1
394170	nme4
394177	phc2b
394178	htatsf1	27336	HTATSF1
394183	grinab
394188	qars	5859	QARS
394196	nop56	10528	NOP56
394198	fosab	2353	FOS
394199	chrna7
394230	st3gal5	8869	ST3GAL5
394246	pafah1b1a	5048	PAFAH1B1
399479	dldh	1738	DLD
399480	mapk3	5595	MAPK3
399483	cdkn1ca
399488	slc3a2b
399692	cyp17a1	1586	CYP17A1
402796	cdkn3	1033	CDKN3
402804	bphl	670	BPHL
402810	psenen	55851	PSENEN
402825	cdc6	990	CDC6
402843	sfrp1a
402874	eno2	2026	ENO2
402886	mmadhc	27249	MMADHC
402901	dynlt3	6990	DYNLT3
402917	lhb	3972	LHB
402919	fshb	2488	FSHB
402920	lhcgr	3973	LHCGR
402926	fam126a
402942	pigf	5281	PIGF
402966	snrpb	6638	SNRPN
402979	cdab	978	CDA
402981	amdhd2	51005	AMDHD2
402987	cga	1081	CGA
402990	rlbp1b
402991	gadd45ga	10912	GADD45G
402995	pus7	54517	PUS7
403001	cfl2	1073	CFL2
403008	phc1
403012	bub3
403014	ncf4	4689	NCF4
403020	smarcc1a	6599	SMARCC1
403021	ap1m2	10053	AP1M2
403025	casc3	22794	CASC3
403026	vtnb	7448	VTN
403031	rab4a	5867	RAB4A
403032	tes	26136	TES
403033	cyr61	3491	CYR61
403035	tbpl1	9519	TBPL1
403044	gria1b
403045	egf	1950	EGF
403049	vegfc
403050	pard3ab
403052	map2k4a	6416	MAP2K4
403077	h2afvb	94239;3015	H2AFV;H2AFZ
403079	igfbp3	3486	IGFBP3
403085	psmd10	5716	PSMD10
403118	zgc:123068
403127	tlr1	7096	TLR1
403132	tlr4bb	7099	TLR4
403137	tlr8a	51311	TLR8
403145	myd88
403147	ticam1	148022	TICAM1
403338	gnmt
404040	dab2
404041	papola	10914	PAPOLA
404206	ccna1	8900	CCNA1
404209	cnr1
404210	crim1	51232	CRIM1
404231	fgf2	2247	FGF2
404232	chst11	50515	CHST11
404609	slc22a6l	9356;9376	SLC22A6;SLC22A8
404613	klhl21	9903	KLHL21
404725	cx30.3	2706	GJB2
404730	mao	4128;4129	MAOA;MAOB
405756	veph1
405757	oclna
405769	syk	6850	SYK
405770	il1b	3553	IL1B
405781	nfe2l1a
405783	ostf1
405785	tnfa	7124	TNF
405790	ifng1	3458	IFNG
405792	irx5b	10265	IRX5
405797	aptx	54840	APTX
405805	trib3	57761	TRIB3
405806	hoga1
405835	srsf9	8683	SRSF9
405848	tmed7	51014	TMED7
405860	igfbp7	3490	IGFBP7
405861	pccb	5096	PCCB
405883	rsrc1
405888	rpl36	25873	RPL36
405897	cdk7	1022	CDK7
406204	per1b
406240	mtpn	136319	MTPN
406253	xpnpep1	7511	XPNPEP1
406259	hprt1	3251	HPRT1
406260	ube2q2	92912	UBE2Q2
406266	rsl24d1	51187	RSL24D1
406270	acbd3
406271	etfb	2109	ETFB
406273	chn1	1123	CHN1
406275	fbl	2091	FBL
406283	acadm	34	ACADM
406289	txndc5	81567	TXNDC5
406297	dynll1	8655	DYNLL1
406298	ndufa4	4697	NDUFA4
406299	sucla2	8803	SUCLA2
406300	ciao2a	84191	CIAO2A
406319	snn
406327	fgg	2266	FGG
406330	got1	2805	GOT1
406340	dusp1	1843	DUSP1
406344	tram2	9697	TRAM2
406350	uhrf1	29128	UHRF1
406351	ripk4
406353	cdc20	991	CDC20
406359	uqcrfs1	7386	UQCRFS1
406360	sdf4
406386	rabggtb	5876	RABGGTB
406387	rpl26	6154	RPL26
406390	thap11	57215	THAP11
406397	mmp9	4318	MMP9
406404	ak3	50808	AK3
406405	mdh2	4191	MDH2
406424	slc22a2	6582;6580	SLC22A2;SLC22A1
406428	pdhb	5162	PDHB
406431	prrx1a
406435	rfc4	5984	RFC4
406438	sumo1	7341	SUMO1
406440	prkag1	5571	PRKAG1
406444	bcl7ba	9275	BCL7B
406452	sqstm1	8878	SQSTM1
406462	orc4	5000	ORC4
406463	nfkbiaa	4792	NFKBIA
406466	map1lc3a	84557	MAP1LC3A
406467	abcf1	23	ABCF1
406468	dhdds	79947	DHDDS
406470	pla2g7
406471	tnfrsf1a
406472	nudcd3	23386	NUDCD3
406482	gdpd3a	79153	GDPD3
406484	leg1.2
406485	rps20	6224	RPS20
406489	rpl19	6143	RPL19
406492	tmem107	85013	TMEM128
406493	myl9b	10398	MYL9
406500	akap8l	26993	AKAP8L
406512	nfe2l3
406513	spred1
406514	atf4a	468	ATF4
406517	ilf2	3608	ILF2
406533	csnk1db
406536	cbwd	220869;150472	CBWD5;CBWD2
406539	amy2a	279;280	AMY2A;AMY2B
406543	pabpn1
406558	cant1a	124583	CANT1
406559	cldn5a	7122	CLDN5
406560	vgll4b	9686	VGLL4
406562	anp32e	81611	ANP32E
406565	rps2	6187	RPS2
406577	plekhj1	55111	PLEKHJ1
406578	stxbp2	6813	STXBP2
406599	atp5pf	522	ATP5PF
406600	stk25b	10494	STK25
406601	stap2b	55620	STAP2
406619	nnt	23530	NNT
406624	ggh	8836	GGH
406625	lgmn	5641	LGMN
406626	crtap	10491	CRTAP
406627	pebp1	5037	PEBP1
406637	mre11a	4361	MRE11
406650	timp2b	7077	TIMP2
406651	ddc	1644	DDC
406660	calm1a	801	CALM1
406661	nudt9	53343	NUDT9
406662	msmo1	6307	MSMO1
406663	cog2	22796	COG2
406669	pdcd6ip	10015	PDCD6IP
406673	p4hb	5034	P4HB
406676	adgrl4	64123	ADGRL4
406685	ppp2r1ba	5518	PPP2R1A
406689	mcoln1a	57192	MCOLN1
406691	srsf2a	6427	SRSF2
406694	vrk1	7443	VRK1
406695	cdc45	8318	CDC45
406696	pgk1	5230	PGK1
406698	tm9sf3	56889	TM9SF3
406707	vamp1
406713	lipf	3988	LIPA
406715	cdk2	1017	CDK2
406724	zbtb2b
406730	apex1	328	APEX1
406731	ugt1ab	54658	UGT1A1
406732	med21	9412	MED21
406737	cd9b
406746	fpgs	2356	FPGS
406756	tmem129
406757	canx	821	CANX
406764	eloa
406767	sh3bp5b	9467	SH3BP5
406774	sec23a	10484	SEC23A
406776	uba3	9039	UBA3
406777	aqp3a	360	AQP3
406778	exo1	9156	EXO1
406791	hk1	3098	HK1
406794	ube2j1	51465	UBE2J1
406802	tspan7	7105	TSPAN6
406805	nvl	4931	NVL
406812	bzw1b
406813	tfdp1a	7027	TFDP1
406815	aebp2
406821	adipor1b
406835	serinc5
406836	ube2v2	7336	UBE2V2
406845	msh2	4436	MSH2
406848	hiat1b	64645	MFSD14A
406850	tmem50a	23585	TMEM50A
406852	nup133	55746	NUP133
407086	junba	3726	JUNB
407619	psip1b	11168	PSIP1
407640	cryz	1429	CRYZ
407646	tcn2
407657	nmu
407673	rpia	22934	RPIA
407679	topbp1	11073	TOPBP1
407707	terf2ip
407709	si:dkeyp-113d7.1
407710	xpo7	23039	XPO7
407712	tph2
407727	slbp	7884	SLBP
407732	tlk2	11011	TLK2
407735	gria4a
407737	fgf17	8822	FGF17
407983	tp53bp2a	7159	TP53BP2
407985	tcf12
414331	cyp51	1595	CYP51A1
414333	lck	3932	LCK
414848	rfng	5986	RFNG
415100	nfkb2	4791	NFKB2
415103	tph1b
415104	ctcf	10664	CTCF
415138	akr1b1	57016	AKR1B10
415149	lum	4060	LUM
415150	eif2b1	1967	EIF2B1
415151	rac2	5880	RAC2
415165	ccne2	9134	CCNE2
415167	lsm6	11157	LSM6
415168	rpl39
415169	rps13	6207	RPS13
415171	snrpd3	6634	SNRPD3
415176	nudt5	11164	NUDT5
415179	tsg101a	7251	TSG101
415182	cyp2aa4
415193	atg4c	84938	ATG4C
415194	lysmd3	116068	LYSMD3
415202	psmd4a	5710	PSMD4
415203	tmx2b
415204	arpc3	10094	ARPC3
415207	rbks	64080	RBKS
415221	psmd8	5714	PSMD8
415229	rpl11	6135	RPL11
415235	cab39	51719	CAB39
415238	rpp40	10799	RPP40
415240	cav2	858	CAV2
415241	calua	813	CALU
415243	ndufa1	4694	NDUFA1
415256	kdm5bb	10765	KDM5B
431731	litaf
431747	trub2	26995	TRUB2
431754	acaa1	30	ACAA1
431762	mgst1.2
431769	pak4	10298	PAK4
431773	enoph1	58478	ENOPH1
431776	snx7	51375	SNX7
432385	spp1	6696	SPP1
436600	ebp	10682	EBP
436608	mapkapk5	8550	MAPKAPK5
436612	cldn7a	1366	CLDN7
436615	gbp1	115362	GBP5
436620	tspan4a	7106	TSPAN4
436629	nus1	116150	NUS1
436632	sccpdha	51097	SCCPDH
436636	cd36	948	CD36
436642	akr7a3	8574	AKR7A2
436646	galm
436655	rbm34	23029	RBM34
436663	zgc:92045	23484	LEPROTL1
436678	arr3a	407	ARR3
436689	epdr1
436707	havcr1	26762	HAVCR1
436709	psmd9	5715	PSMD9
436710	gnb3a	2784	GNB3
436711	dpy30	84661	DPY30
436713	elocb	6921	ELOC
436716	opn1lw2
436717	decr1	1666	DECR1
436722	ciao2b	51647	CIAO2B
436740	adipor1a
436746	arl1	400	ARL1
436754	gstz1	2954	GSTZ1
436768	uqcrq	27089	UQCRQ
436779	lyrm1	57149	LYRM1
436788	cdk5r1b	8851	CDK5R1
436794	sec11a	23478	SEC11A
436798	rpp38	10557	RPP38
436799	atp6v1f	9296	ATP6V1F
436816	zgc:92791	5699	PSMB10
436820	psmf1	9491	PSMF1
436825	s100b	6285	S100B
436831	slc25a46	91137	SLC25A46
436840	mpv17l2
436847	nr1h4	9971	NR1H4
436856	faima	55179	FAIM
436858	tcta	6988	TCTA
436861	sec63
436865	ska1	220134	SKA1
436866	tnfsf10	8743	TNFSF10
436877	morf4l1	10933	MORF4L1
436880	rnls
436888	mterf3	51001	MTERF3
436892	nup37	79023	NUP37
436895	irf8	3394	IRF8
436904	dffa	1676	DFFA
436905	prkab1a	5564	PRKAB1
436911	preb
436913	tm2d2	83877	TM2D2
436916	slc2a3a	6515	SLC2A3
436920	egr3	1960	EGR3
436921	slc38a5b
436933	sesn1	27244	SESN1
436935	rgs2	5997	RGS2
436938	dmtf1	9988	DMTF1
436939	slc1a1
436943	cryabb	1410	CRYAB
436949	bcat2	587	BCAT2
436959	blvrb
436967	prcp	5547	PRCP
436968	cox6b1	1340	COX6B1
436971	tomm20b	9804	TOMM20
436982	ophn1	4983	OPHN1
436987	psmg1	8624	PSMG1
437001	coq8a	56997	COQ8A
437013	eef2k	29904	EEF2K
437024	ikbke	9641	IKBKE
437027	rac3a
442923	oxct1a	5019	OXCT1
442931	gins3	64785	GINS3
445025	slc10a7
445028	rps6	6194	RPS6
445033	psma1	5682	PSMA1
445040	rpl29	6159	RPL29
445041	mrpl15	29088	MRPL15
445045	mob4
445049	zgc:92137	279;276;280	AMY2A;AMY1A;AMY2B
445053	rpl15	6138	RPL15
445058	tipin	54962	TIPIN
445059	adprh
445073	socs1a	8651	SOCS1
445076	prkacab	5566	PRKACA
445077	fkbp14	55033	FKBP14
445082	dnajc15	29103	DNAJC15
445084	prr15la	79170	PRR15L
445088	c1qb	713	C1QB
445098	nck2b	8440	NCK2
445110	paip1	10605	PAIP1
445115	grwd1	83743	GRWD1
445121	hadh	3033	HADH
445139	bag3	9531	BAG3
445150	mrpl19	9801	MRPL19
445151	entpd1
445157	lsm1	27257	LSM1
445164	tuba8l3
445170	polr2eb	5434	POLR2E
445176	mfsd2ab
445177	dnajb1a	3337	DNAJB1
445194	zgc:101040	9	NAT1
445196	arf4a	378	ARF4
445199	cks1b	1163	CKS1B
445203	mnd1	84057	MND1
445207	trappc3	27095	TRAPPC3
445214	nr2e1
445221	mrps23	51649	MRPS23
445225	uevld	55293	UEVLD
445227	ifrd2	7866	IFRD2
445229	naa50	80218	NAA50
445231	nup85	79902	NUP85
445233	me2	4200	ME2
445234	crk	1398	CRK
445246	aurka	6790	AURKA
445255	ralba	5899	RALB
445257	zfand1	79752	ZFAND1
445277	fhl2a	2274	FHL2
445283	ciapin1	57019	CIAPIN1
445290	acat1	38	ACAT1
445293	aqp4
445307	dexi	28955	DEXI
445325	sept5b	100526833	SEPT5-GP1BB
445385	rfc5	5985	RFC5
445386	ndc80	10403	NDC80
445390	mybl2b	4605	MYBL2
445392	fbxo5	26271	FBXO5
445397	chmp6b	79643	CHMP6
445471	cdh5	1003	CDH5
445480	xrcc1	7515	XRCC1
445492	flad1	80308	FLAD1
445501	cdc26	246184	CDC26
445509	nfil3	4783	NFIL3
445561	cttn	2017	CTTN
447800	serpinf1
447802	coq5	84274	COQ5
447804	lyn	4067	LYN
447807	slc51a	200931	SLC51A
447811	rassf1	11186	RASSF1
447833	hat1	8520	HAT1
447837	lingo1b
447838	coasy	80347	COASY
447842	clpxa	10845	CLPX
447844	slc35b1	10237	SLC35B1
447845	cavin2b	8436	CAVIN2
447853	dlgap5	9787	DLGAP5
447860	acsl5	51703	ACSL5
447868	pxmp2	5827	PXMP2
447873	mrpl40	64976	MRPL40
447874	glod4	51031	GLOD4
447889	pnp5b
447900	nit1	4817	NIT1
447915	mrpl53	116540	MRPL53
447921	zgc:103697	63932	CXorf56
447922	snrpg	6637	SNRPG
447941	apip
447944	fabp11a
448856	s100a1
449547	rps4x	6192	RPS4Y1
449555	zgc:101858
449556	ttr	7276	TTR
449557	saa	6288	SAA1
449658	paxip1	22976	PAXIP1
449662	acox1	51	ACOX1
449674	park7	11315	PARK7
449769	glrx	2745	GLRX
449775	prrg1
449790	cyp2k16
449803	c1qc	714	C1QC
449812	rwdd	201965	RWDD4
449818	bace2	25825	BACE2
449819	tmbim1a
449846	rbx1	9978	RBX1
449848	xrcc5	7520	XRCC5
449864	grin2da	2906	GRIN2D
449878	trdmt1
449925	slc27a2a	11001	SLC27A2
449937	castor1
449958	tnip1	10318	TNIP1
449992	polr2i	5438	POLR2I
449996	ccnd3	896	CCND3
450004	map2	4133	MAP2
450009	mrps16	51021	MRPS16
450017	atp6v0e1	8992	ATP6V0E1
450027	cmss1	84319	CMSS1
450040	dusp14	11072	DUSP14
450048	ech1	1891	ECH1
450060	cyp2aa8
450061	gins1	9837	GINS1
450062	eif1axa	1964;9086	EIF1AX;EIF1AY
450067	ormdl3	94103	ORMDL3
450077	dera	51071	DERA
450078	hsd17b10	3028	HSD17B10
450080	mnat1	4331	MNAT1
450081	rad51c	5889	RAD51C
474321	pgm3	5238	PGM3
474323	rap2c	57826	RAP2C
474325	dck	1633	DCK
474329	c1d	10438	C1D
474346	mag
474349	magi1b	9223	MAGI1
492331	ace2	59272	ACE2
492344	cyp1d1
492346	fosb	2354	FOSB
492355	ralab	5898	RALA
492363	slc7a3a
492463	neil3	55247	NEIL3
492467	gnal	2774	GNAL
492485	lrrc20
492497	stam2
492501	tprkb	51002	TPRKB
492507	crhb
492517	zgc:103586
492520	pgrmc1	10857	PGRMC1
492647	angptl4
492652	elac2	60528	ELAC2
492678	snx11	29916	SNX11
492689	fam83d	81610	FAM83D
492702	mlip	90523	MLIP
492707	ncapg	64151	NCAPG
492760	b4galt4
492763	casp9	842	CASP9
492768	cdc7	8317	CDC7
492780	bin2a	51411	BIN2
492793	nosip	51070	NOSIP
492800	znf143a
492810	mfsd2aa
492815	cdca8	55143	CDCA8
493181	fgf7	2252	FGF7
493587	pcdh2ac	56134	PCDHAC2
493588	pcdh2ab2	56139;56146;56142;9752;56145	PCDHA10;PCDHA2;PCDHA6;PCDHA9;PCDHA3
493591	pcdh2ab5
493600	pcdh2ab12	56142	PCDHA6
493607	net1	10276	NET1
493614	bcas2	10286	BCAS2
493624	amh	268	AMH
493634	arnt	405	ARNT
493916	pygl	5836	PYGL
494033	tfap2c
494035	mtfr1	9650	MTFR1
494037	cdca4	55038	CDCA4
494038	snai2	6591	SNAI2
494039	c3a.6	718	C3
494052	gcga
494060	pus1	80324	PUS1
494070	tnni1b	7135	TNNI1
494075	oclnb
494077	tsta3	7264	TSTA3
494085	pink1	65018	PINK1
494091	adoa	84890	ADO
494099	ephx2	2053	EPHX2
494110	lhfpl6
494152	nop58	51602	NOP58
494487	nr1d1	9572	NR1D1
494490	slc6a9
494493	metrn	79006	METRN
494533	prkar1aa	5573	PRKAR1A
494577	cox6c
497126	pcdh1a3	56139;9752;56145	PCDHA10;PCDHA9;PCDHA3
497280	ext1b	2131	EXT1
497281	ext1c
497348	matn4
497384	prkca	5578	PRKCA
497403	cenpf	1063	CENPF
497565	ddias	220042	DDIAS
497615	fut10
497643	gdf9	2661	GDF9
497646	gadd45bb	4616	GADD45B
503528	zgc:113436
503537	slc29a2
503590	rfx2
503594	il4r.1	3566	IL4R
503600	cltcb	1213	CLTC
503733	snx13	23161	SNX13
503748	rfc2	5982	RFC2
503760	poc1bl
503761	bmp6	654	BMP6
503788	slc13a5a	284111	SLC13A5
503808	pkig	11142	PKIG
503870	rbpjl
503932	ddx42	11325	DDX42
503939	senp6a	26054	SENP6
503940	spen	23013	SPEN
504044	st3gal4
541318	spopla	339745	SPOPL
541325	ccnh	902	CCNH
541340	tmem167a	153339	TMEM167A
541342	spcs2	9789	SPCS2
541344	prdx1	5052	PRDX1
541355	ube2ka	3093	UBE2K
541367	rca2.1
541386	xpc	7508	XPC
541410	slc27a1a	376497	SLC27A1
541418	zgc:101564	729533;554282;728833	FAM72A;FAM72C;FAM72D
541421	pop5	51367	POP5
541442	kctd9a	54793	KCTD9
541478	sorbs3	10174	SORBS3
541489	acp1	52	ACP1
541497	slc47a1	55244	SLC47A1
541513	srpx	8406	SRPX
541516	naa20	51126	NAA20
541519	man2b1	4125	MAN2B1
541525	smpdl3a
541530	ikbkg	8517	IKBKG
541539	alpi.1	250	ALPP
544660	sema3gb
548341	nr1h3	10062	NR1H3
548343	glb1
548346	pik3c3	5289	PIK3C3
548604	nr4a3	8013	NR4A3
550129	2019-09-10	151011	SEPT10
550134	ubb	7314	UBB
550136	cnpy3	10695	CNPY3
550161	ecscr	641700	ECSCR
550227	nfyba	4801	NFYB
550233	ca8
550236	cdca7a	83879	CDCA7
550239	hikeshi	51501	HIKESHI
550245	eif3k	27335	EIF3K
550259	pfklb	5211	PFKL
550263	polr2h	5437	POLR2H
550270	camk4
550276	abhd4	63874	ABHD4
550279	lypla1	10434	LYPLA1
550281	icmt	23463	ICMT
550283	tmem256	100529211	TMEM256-PLSCR3
550332	dctd	1635	DCTD
550342	arfip2b	23647	ARFIP2
550350	mrto4
550353	histh1l
550360	mfsd10	10227	MFSD10
550367	triap1	51499	TRIAP1
550369	nsdhl	50814	NSDHL
550373	ppie	10450	PPIE
550376	cib1	10519	CIB1
550381	malb
550383	npepl1	79716	NPEPL1
550391	mrpl12	6182	MRPL12
550393	praf2	11230	PRAF2
550408	zgc:165532
550417	dusp11	8446	DUSP11
550420	gucy1a1	2982	GUCY1A1
550421	znf367	195828	ZNF367
550422	pecr	55825	PECR
550425	b4galt1	2683	B4GALT1
550429	steap4	79689	STEAP4
550432	slc27a4
550434	mad2l1	4085	MAD2L1
550436	camk2a
550440	cebpz	10153	CEBPZ
550444	arl4ca	10123	ARL4C
550445	acta1a	58;59	ACTA1;ACTA2
550449	asb5b	140458	ASB5
550458	tubb6	84617	TUBB6
550460	hexa	3073	HEXA
550463	eed	8726	EED
550478	arhgap1	392	ARHGAP1
550480	ms4a17a.1	51338	MS4A4A
550507	bdh2
550512	spata6
550516	creb1b	1385	CREB1
550526	timmdc1	51300	TIMMDC1
550531	ppa1b	5464	PPA1
550537	stk11
550540	henmt1
550542	chmp4c	92421	CHMP4C
550561	ppp1r14aa
550565	gnpda1	10007	GNPDA1
550568	pdlim1	9124	PDLIM1
550575	rgra	5995	RGR
550580	sqor	58472	SQOR
550597	ei24	9538	EI24
552927	casp6
552931	cetn3	1070	CETN3
552978	ncapd2	9918	NCAPD2
553020	paf1	54623	PAF1
553029	rad50	10111	RAD50
553051	fermt2	10979	FERMT2
553066	pyroxd2
553087	nisch	11188	NISCH
553166	dpysl3
553189	dnmt3ab	1788	DNMT3A
553214	eif4ba	1975	EIF4B
553218	lsr	51599	LSR
553260	pih1d1	55011	PIH1D1
553276	rsu1	6251	RSU1
553297	cfh	3075	CFH
553304	slc18a2	6571	SLC18A2
553328	hells	3070	HELLS
553330	npc1	4864	NPC1
553355	col4a2	1284	COL4A2
553359	acvr2aa
553367	gpc1a	2817	GPC1
553368	mgmt
553372	zcchc8
553377	prg4b
553383	sptan1	6709	SPTAN1
553387	pglyrp5	8993	PGLYRP1
553389	haus1	115106	HAUS1
553396	mcm10	55388	MCM10
553401	hadhaa	3030	HADHA
553406	kdm5c	8284	KDM5D
553413	rhoh	399	RHOH
553418	ppargc1a	10891	PPARGC1A
553423	sumf1	285362	SUMF1
553440	acot20
553453	samhd1	25939	SAMHD1
553468	atraid	51374	ATRAID
553483	haus7
553498	si:dkey-251i10.3
553505	dhx29	54505	DHX29
553513	idi1	3422	IDI1
553532	hsd3b1	3283;3284	HSD3B1;HSD3B2
553537	cyp2aa11
553548	c1qa	712	C1QA
553555	mrpl13	28998	MRPL13
553569	neu4
553572	hmg20b	10362	HMG20B
553575	gsr	2936	GSR
553579	fabp11b	2167	FABP4
553580	mrps17	51373	MRPS17
553587	apoea	348	APOE
553598	si:dkey-97o5.1	55732	C1orf112
553614	itih3a
553615	zap70	7535	ZAP70
553617	syngr3a	9143	SYNGR3
553626	tent2
553630	trim13	10206	TRIM13
553634	casp7	840	CASP7
553637	cyp1c1
553644	barx1
553646	sptlc2a	9517	SPTLC2
553651	vbp1	7411	VBP1
553653	amacr	23600	AMACR
553661	homer2	9455	HOMER2
553664	zgc:111986	81688	C6orf62
553673	zgc:112038
553683	lpcat2
553718	nefma
553728	ttc38
553740	nr3c1	2908	NR3C1
553744	ctdsp1
553758	usp7	7874	USP7
553787	pop4	10775	POP4
553792	fpgt	8790	FPGT
553800	cep55l	55165	CEP55
553816	inhbab	3624	INHBA
553957	il10	3586	IL10
553969	cyp3a65	1576	CYP3A4
553981	sptlc1	10558	SPTLC1
554019	lims1
554102	marcksa	4082	MARCKS
554127	tubb2	7280;347733	TUBB2A;TUBB2B
554135	atp5f1b	506	ATP5F1B
554150	b9d1
554157	ctss2.1	1520	CTSS
554168	myh11a	4629	MYH11
554173	aspm	259266	ASPM
554204	polb	5423	POLB
554230	kdr	3791	KDR
554265	ahr1b	196	AHR
554269	col4a1	1282	COL4A1
554312	ighv11-2
554458	zgc:100868
554509	orc1	4998	ORC1
554532	slc9a7
554561	traf6	7189	TRAF6
554700	pde6gb	5148	PDE6G
555163	mpzl1l	9019	MPZL1
555192	epas1b
555195	nsmfa
555247	gdpd5a	81544	GDPD5
555308	acsl1a	2180	ACSL1
555344	si:dkey-202e17.1
555348	ptprk	5796	PTPRK
555357	si:ch211-197g15.10	10561	IFI44
555382	ttf2
555385	siae
555423	scn1ba
555454	myh10
555481	zgc:154142
555521	prkcq	5588	PRKCQ
555548	pln	5350	PLN
555584	prr5a	55615	PRR5
555703	map3k5
555714	rad51ap1	10635	RAD51AP1
555717	m17
555737	prkcz
555778	slc2a1a
555796	myzap
555804	col10a1b	1300	COL10A1
555832	si:ch211-259g3.4	9703	KIAA0100
555837	cttnbp2	83992	CTTNBP2
555877	btr31
555899	si:ch211-160o17.2	3628	INPP1
555920	pip4k2ab	8396	PIP4K2B
555929	slc35f2	54733	SLC35F2
555939	avpr1ab
555974	mknk1	8569	MKNK1
555983	sox13
556077	plod3	8985	PLOD3
556087	wnt2bb
556162	pdia5	10954	PDIA5
556186	nt5dc2	64943	NT5DC2
556258	tcap
556277	cblb	868	CBLB
556286	sos1	6654	SOS1
556315	gxylt1b	283464	GXYLT1
556371	rhoj
556380	ddr2a	4921	DDR2
556409	g3bp2	9908	G3BP2
556443	crkl	1399	CRKL
556454	csk	1445	CSK
556480	slc6a6a
556484	ighmbp2	3508	IGHMBP2
556502	adma	133	ADM
556518	st3gal1l3
556537	nrcama	4897	NRCAM
556556	rpl32	6161	RPL32
556580	wfs1b	7466	WFS1
556582	grik4	2900	GRIK4
556619	chrna4b	1137	CHRNA4
556677	mfap2
556711	gpr18	2841	GPR18
556726	ctnnd1	1500	CTNND1
556734	itgb1a
556752	itgb8
556765	dcun1d4	23142	DCUN1D4
556770	gpr183a	1880	GPR183
556805	si:ch211-120g10.1
556864	ube3b	89910	UBE3B
556874	col6a3	1293	COL6A3
556899	si:ch211-276f18.2	54438	GFOD1
556909	fbxo22	26263	FBXO22
556945	smim15	643155	SMIM15
556951	zgc:172352	3071	NCKAP1L
556955	hmha1a	23526	ARHGAP45
556979	abcg1	9619	ABCG1
556995	lig1	3978	LIG1
557006	si:ch73-248e21.1
557026	adcy1a	107	ADCY1
557037	pparg	5468	PPARG
557046	slc26a2	1836	SLC26A2
557060	fam20b	9917	FAM20B
557061	igf2r	3482	IGF2R
557065	pxk
557086	tp53bp1	7158	TP53BP1
557166	acmsd	130013	ACMSD
557170	sgca
557176	pik3r1	5295	PIK3R1
557187	rxylt1	10329	RXYLT1
557240	ggcx	2677	GGCX
557258	ptk2ba	2185	PTK2B
557276	nmur1a
557278	ppp1r13bb	23368	PPP1R13B
557302	casp8l2	843	CASP10
557335	nlrx1	79671	NLRX1
557337	prkd3
557348	cox8a	1351	COX8A
557353	gnas	2778	GNAS
557397	rpl22	6146	RPL22
557451	daam1a	23002	DAAM1
557507	aifm2
557525	si:dkey-239i20.2	2330;2328;2326	FMO5;FMO3;FMO1
557614	chac2	494143	CHAC2
557646	golt1bb	51026	GOLT1B
557693	rapgef2	9693	RAPGEF2
557701	shank3a
557714	pparab	5465	PPARA
557734	lrp8
557758	znf451	26036	ZNF451
557797	itgb2	3689	ITGB2
557810	mapk12b	6300	MAPK12
557829	tent4a	11044	TENT4A
557907	yme1l1b	10730	YME1L1
557924	tmem63a
557931	tatdn2	9797	TATDN2
557935	zmp:0000001082	3683	ITGAL
557957	strbp	55342	STRBP
557997	olfml2ba	25903	OLFML2B
558042	ppil1	51645	PPIL1
558071	atf6	22926	ATF6
558097	fbxo7	25793	FBXO7
558137	col15a1b	1306	COL15A1
558139	sele	6401	SELE
558154	vegfab	7422	VEGFA
558186	enosf1	55556	ENOSF1
558285	si:dkey-188i13.10	3429	IFI27
558314	dapk1	1612	DAPK1
558427	thrab
558431	tcf19l	6941	TCF19
558432	spred2a	200734	SPRED2
558477	f2r	2149	F2R
558496	cerk	64781	CERK
558508	ugt1b1	54658;54578;54577	UGT1A1;UGT1A6;UGT1A7
558511	si:dkey-188i13.6	3429;2537	IFI27;IFI6
558540	mybl1	4603	MYBL1
558541	cyp3c4	100861540;1576;1577	CYP3A7-CYP3A51P;CYP3A4;CYP3A5
558570	cenpi
558650	pllp
558772	nfe2l1b
558775	sirt3	23410	SIRT3
558940	sacm1la	22908	SACM1L
558956	isg15	9636	ISG15
558981	clk2a	1196	CLK2
559001	fasn	2194	FASN
559020	ptgs2b	5743	PTGS2
559054	hmgcra	3156	HMGCR
559111	smad4a	4089	SMAD4
559122	cfhl4
559145	vav3b	10451	VAV3
559154	ptprc	5788	PTPRC
559220	hist1h2a5	3013;8969;8332	HIST1H2AD;HIST1H2AG;HIST1H2AL
559229	vtg6
559273	ep300a	2033	EP300
559281	irs1	3667	IRS1
559327	bnc2	54796	BNC2
559348	syne2b	23224	SYNE2
559355	bcl2l13	23786	BCL2L13
559391	nprl2	10641	NPRL2
559398	cdca5	113130	CDCA5
559409	si:ch211-217k17.7
559425	bida	637	BID
559440	slc2a13b
559449	si:dkeyp-75h12.2	7016	TESK1
559475	vtg1
559477	aatf	26574	AATF
559479	frs2a	10818	FRS2
559488	papss1	9061	PAPSS1
559529	pdgfrb
559535	dna2	1763	DNA2
559574	atp2c1	27032	ATP2C1
559610	ifi35
559627	slc7a1
559653	skiv2l	6499	SKIV2L
559665	smc1a	8243	SMC1A
559691	tgm8
559707	slc35a3a	23443	SLC35A3
559725	tnfrsf19
559788	sgcb	6443	SGCB
559800	LOC559800
559856	vtg7
559868	arhgef9a	23229	ARHGEF9
559897	isoc1	51015	ISOC1
559921	hoxb13a	10481	HOXB13
559931	vtg2
559981	si:ch73-190m4.1	51191;55008	HERC5;HERC6
560006	inpp4b	8821	INPP4B
560024	slc47a2.1
560089	mate4
560091	dsc2l	1825	DSC3
560115	loxl1	4016	LOXL1
560140	adipor2
560190	esrp1	54845	ESRP1
560210	hsp70l	3305;3303	HSPA1L;HSPA1A
560270	csrnp1a	64651	CSRNP1
560275	nuak2
560277	masp2	10747	MASP2
560283	cax1
560361	lrp10	26020	LRP10
560384	mbnl2	10150	MBNL2
560481	hspa13	6782	HSPA13
560541	narfl	64428	CIAO3
560542	epn2	22905	EPN2
560564	pdgfc
560566	gem
560569	zgc:162964	64746	ACBD3
560575	ints3	65123	INTS3
560591	atad5a	79915	ATAD5
560602	slc2a6	11182	SLC2A6
560607	casr	846	CASR
560609	tshr
560700	adgra2
560713	wisp1a	8840	WISP1
560717	srd5a3
560737	zgc:162939	84909	C9orf3
560748	si:ch211-113a14.22	8349;8344;8343;8339;8345;8346;85236;3018;3017;8340;8347;8342	HIST2H2BE;HIST1H2BE;HIST1H2BF;HIST1H2BG;HIST1H2BH;HIST1H2BI;HIST1H2BK;HIST1H2BB;HIST1H2BD;HIST1H2BL;HIST1H2BC;HIST1H2BM
560753	tpi1b	7167	TPI1
560788	parp1	142	PARP1
560810	trak2	66008	TRAK2
560816	si:ch73-22o12.1
560828	rpl13a	23521	RPL13A
560881	mtm1
560912	si:dkey-92j12.5	8777	MPDZ
560927	c1r	715;716	C1R;C1S
560933	pvrl2l
560944	pfkpa	5214	PFKP
561006	daxx	1616	DAXX
561030	pdxp	57026	PDXP
561039	elp1	8518	ELP1
561061	zmiz1a	57178	ZMIZ1
561131	nolc1	9221	NOLC1
561183	ror2
561260	hcrtr2
561268	tnfsf13b	10673	TNFSF13B
561272	ppcs	79717	PPCS
561276	arhgef2	9181	ARHGEF2
561287	f13a1b	2162	F13A1
561295	sema5a	9037	SEMA5A
561350	ryr3
561355	tecta
561390	ide	3416	IDE
561445	slc5a5	6528	SLC5A5
561462	cyp2k8
561624	snx22
561647	htr1b	3351	HTR1B
561679	col11a2
561682	nfatc4	4776	NFATC4
561686	dnajb2	3300	DNAJB2
561701	adora2aa	135	ADORA2A
561737	pik3ca	5290	PIK3CA
561772	nfatc3a	4775	NFATC3
561790	hbae5	3049	HBQ1
561815	opn3	23596	OPN3
561832	lpgat1	9926	LPGAT1
561835	rictorb
561871	suz12b	23512	SUZ12
561901	thbs1b	7057	THBS1
561906	chrnb2b	1141	CHRNB2
561913	si:rp71-84d19.3	29083	GTPBP8
561914	malt1	10892	MALT1
561924	ddit3	1649	DDIT3
561930	cks2	1164	CKS2
561941	prkx	5613	PRKX
561954	sash3	54440	SASH3
561970	adgrg6
561971	vcam1b	7412	VCAM1
561983	usp6nl	9712	USP6NL
562008	cyp4v7
562014	cdc16	8881	CDC16
562028	zcchc24
562032	grb10b	2887	GRB10
562037	eprs	2058	EPRS
562052	kif14	9928	KIF14
562062	socs2	8835	SOCS2
562064	camk2b1	816	CAMK2B
562144	timm17b	10245	TIMM17B
562149	sdhb	6390	SDHB
562171	nr3c2
562176	ephb2a	2048	EPHB2
562190	macf1a	23499	MACF1
562260	slc10a1	6554	SLC10A1
562283	prkdc	5591	PRKDC
562289	tfeb
562301	akip1
562329	polr3b	55703	POLR3B
562350	nup107	57122	NUP107
562370	puf60a	22827	PUF60
562396	rnf19b	127544	RNF19B
562434	ptbp2b	58155	PTBP2
562439	btr02
562455	arhgef12a	23365	ARHGEF12
562460	ppp2r5a	5525	PPP2R5A
562469	ptger4a	5734	PTGER4
562473	ncf2	4688	NCF2
562517	anln	54443	ANLN
562529	flna	2316	FLNA
562538	dph2	1802	DPH2
562585	itpr2	3709	ITPR2
562608	poc5
562638	scoca	60592	SCOC
562654	sfxn5a
562741	camsap2a	23271	CAMSAP2
562742	dlgap4a
562762	slc39a4	55630	SLC39A4
562772	slco1c1
562801	rnmt	8731	RNMT
562845	rhol
562854	lap3	51056	LAP3
562857	stx16
562963	oxa1l	5018	OXA1L
562991	rbm47	54502	RBM47
562999	hectd2	143279	HECTD2
563047	btr01
563056	hcls1	3059	HCLS1
563084	cast	831	CAST
563134	tbc1d31	93594	TBC1D31
563147	prkacbb	5567	PRKACB
563188	sytl2a	54843	SYTL2
563195	rrp12	23223	RRP12
563286	si:dkey-33b17.3
563328	lamp1b	3916	LAMP1
563343	prune	58497	PRUNE1
563356	slc5a6a	8884	SLC5A6
563358	si:ch211-162e15.3
563365	podxl	5420	PODXL
563392	nup62l
563411	mms22l
563417	insl3	3640	INSL3
563435	satb2
563470	mindy1	55793	MINDY1
563496	zfand3
563506	tiparp	25976	TIPARP
563531	mllt11	10962	MLLT11
563540	slc30a2
563556	itgb5	3693	ITGB5
563560	ikbkb	3551	IKBKB
563580	slc29a1a
563632	wasf3b	10810	WASF3
[truncated: 1,057 more rows]
