# Supplementary material for: Development of a Zebrafish S1500+ Sentinel Gene Set for High-Throughput Transcriptomics
Source: Zebrafish. 2019 Aug 1;16(4):331–47. doi: 10.1089/zeb.2018.1720 (PMC6685209; doi:10.1089/zeb.2018.1720)
Supplement: Supplemental data [file Supp_Data5.xlsx]

## Sheet: Pathways_Fully_Covered_by_Extra
SUPPLEMENTARY FILE S5. PATHWAYS FULLY COVERED BY EXTRAPOLATED ZEBRAFISH WHOLE TRANSCRIPTOME
STANDARD_NAME	SYSTEMATIC_NAME	CATEGORY_CODE	SUB_CATEGORY_CODE	DESCRIPTION_BRIEF	DESCRIPTION_FULL	PATHWAY_GENE_COUNT	Zebrafish_S1500+_Count	Human_S1500+_Count	Zebrafish_Full_Transcriptome_Count	Human_Full_Transcriptome_Count
KEGG_MELANOMA	M15798	C2	CP:KEGG	Melanoma	Five distinct stages have been proposed in the evolution of melanoma on the basis of histological criteria: common acquired and congenital nevi without dysplastic changes; dysplastic nevi with structural and architectural atypia; radial-growth phase (RGP)	71	40	33	71	70
KEGG_PANCREATIC_CANCER	M9726	C2	CP:KEGG	Pancreatic cancer	Normal duct epithelium progresses to infiltrating cancer through a series of histologically defined precursors (PanINs). The overexpression of HER-2/neu and activating point mutations in the K-ras gene occur early, inactivation of the p16 gene at an inter	70	44	41	70	70
KEGG_COLORECTAL_CANCER	M14631	C2	CP:KEGG	Colorectal cancer	Classically, colorectal cancer (CRC) has been believed to develop from normal mucosa through the premalignant adenoma by the step-wise accumulation of mutations. All CRC display either microsatellite instability (MSI) or chromosome instability (CIN). MSI	62	37	34	62	62
BIOCARTA_HIVNEF_PATHWAY	M13968	C2	CP:BIOCARTA	HIV-I Nef: negative effector of Fas and TNF	HIV infection leads to drastic declines in CD4 T helper cells, in part through apoptosis of uninfected cells. Apoptosis of uninfected cells may be induced through the expression of Fas ligand on the surface of HIV-infected cells, stimulating the Fas-depen	58	37	33	58	58
KEGG_BASAL_CELL_CARCINOMA	M17807	C2	CP:KEGG	Basal cell carcinoma	The development of basal cell carcinoma is associated with constitutive activation of sonic hedgehog signaling. Normally, ligand-dependent signaling by Hedgehog (Hh) homologs proceeds through binding to the Patched receptor. This binding relieves the Patc	55	24	12	55	55
PID_CASPASE_PATHWAY	M220	C2	CP	Caspase cascade in apoptosis	The Pathway Interaction Database (PID, http://pid.nci.nih.gov) is a freely available collection of curated and peer-reviewed pathways composed of human molecular signaling and regulatory events and key cellular processes. Created in a collaboration betwee	52	34	30	52	52
PID_CERAMIDE_PATHWAY	M144	C2	CP	Ceramide signaling pathway	The Pathway Interaction Database (PID, http://pid.nci.nih.gov) is a freely available collection of curated and peer-reviewed pathways composed of human molecular signaling and regulatory events and key cellular processes. Created in a collaboration betwee	48	27	24	48	48
PID_TCPTP_PATHWAY	M91	C2	CP	Signaling events mediated by TCPTP	The Pathway Interaction Database (PID, http://pid.nci.nih.gov) is a freely available collection of curated and peer-reviewed pathways composed of human molecular signaling and regulatory events and key cellular processes. Created in a collaboration betwee	43	26	23	43	42
PID_ERBB1_INTERNALIZATION_PATHWAY	M214	C2	CP	Internalization of ErbB1	The Pathway Interaction Database (PID, http://pid.nci.nih.gov) is a freely available collection of curated and peer-reviewed pathways composed of human molecular signaling and regulatory events and key cellular processes. Created in a collaboration betwee	41	16	16	41	41
PID_IFNG_PATHWAY	M161	C2	CP	IFN-gamma pathway	The Pathway Interaction Database (PID, http://pid.nci.nih.gov) is a freely available collection of curated and peer-reviewed pathways composed of human molecular signaling and regulatory events and key cellular processes. Created in a collaboration betwee	40	23	21	40	39
PID_FAS_PATHWAY	M94	C2	CP	FAS (CD95) signaling pathway	The Pathway Interaction Database (PID, http://pid.nci.nih.gov) is a freely available collection of curated and peer-reviewed pathways composed of human molecular signaling and regulatory events and key cellular processes. Created in a collaboration betwee	38	23	22	38	38
PID_P38_ALPHA_BETA_DOWNSTREAM_PATHWAY	M229	C2	CP	Signaling mediated by p38-alpha and p38-beta	The Pathway Interaction Database (PID, http://pid.nci.nih.gov) is a freely available collection of curated and peer-reviewed pathways composed of human molecular signaling and regulatory events and key cellular processes. Created in a collaboration betwee	38	24	22	38	38
REACTOME_ACTIVATION_OF_NMDA_RECEPTOR_UPON_GLUTAMATE_BINDING_AND_POSTSYNAPTIC_EVENTS	M2843	C2	CP:REACTOME	Genes involved in Activation of NMDA receptor upon glutamate binding and postsynaptic events		37	21	14	37	36
REACTOME_FRS2_MEDIATED_CASCADE	M846	C2	CP:REACTOME	Genes involved in FRS2-mediated cascade		36	17	13	36	36
PID_ERBB1_RECEPTOR_PROXIMAL_PATHWAY	M127	C2	CP	EGF receptor (ErbB1) signaling pathway	The Pathway Interaction Database (PID, http://pid.nci.nih.gov) is a freely available collection of curated and peer-reviewed pathways composed of human molecular signaling and regulatory events and key cellular processes. Created in a collaboration betwee	35	22	22	35	35
PID_HIV_NEF_PATHWAY	M197	C2	CP	HIV-1 Nef: Negative effector of Fas and TNF-alpha	The Pathway Interaction Database (PID, http://pid.nci.nih.gov) is a freely available collection of curated and peer-reviewed pathways composed of human molecular signaling and regulatory events and key cellular processes. Created in a collaboration betwee	35	23	19	35	35
SIG_CD40PATHWAYMAP	M12705	C2	CP	Genes related to CD40 signaling		34	19	19	34	34
PID_EPO_PATHWAY	M233	C2	CP	EPO signaling pathway	The Pathway Interaction Database (PID, http://pid.nci.nih.gov) is a freely available collection of curated and peer-reviewed pathways composed of human molecular signaling and regulatory events and key cellular processes. Created in a collaboration betwee	34	17	16	34	34
PID_NCADHERIN_PATHWAY	M266	C2	CP	N-cadherin signaling events	The Pathway Interaction Database (PID, http://pid.nci.nih.gov) is a freely available collection of curated and peer-reviewed pathways composed of human molecular signaling and regulatory events and key cellular processes. Created in a collaboration betwee	33	17	13	33	33
REACTOME_POST_NMDA_RECEPTOR_ACTIVATION_EVENTS	M74	C2	CP:REACTOME	Genes involved in Post NMDA receptor activation events		33	17	14	33	32
BIOCARTA_PDGF_PATHWAY	M2529	C2	CP:BIOCARTA	PDGF Signaling Pathway	Platelet Derived Growth Factor (PDGF) plays a critical role in cellular proliferation and development. The biologically active form is a dimer formed from the A and B chains. PDGF is active to a differing degree depending on which dimer is formed (AA, AB,	32	17	16	32	32
PID_WNT_NONCANONICAL_PATHWAY	M23	C2	CP	Noncanonical Wnt signaling pathway	The Pathway Interaction Database (PID, http://pid.nci.nih.gov) is a freely available collection of curated and peer-reviewed pathways composed of human molecular signaling and regulatory events and key cellular processes. Created in a collaboration betwee	32	14	9	32	31
PID_NETRIN_PATHWAY	M108	C2	CP	Netrin-mediated signaling events	The Pathway Interaction Database (PID, http://pid.nci.nih.gov) is a freely available collection of curated and peer-reviewed pathways composed of human molecular signaling and regulatory events and key cellular processes. Created in a collaboration betwee	32	16	15	32	32
REACTOME_THROMBIN_SIGNALLING_THROUGH_PROTEINASE_ACTIVATED_RECEPTORS_PARS	M861	C2	CP:REACTOME	Genes involved in Thrombin signalling through proteinase activated receptors (PARs)		32	13	12	32	32
BIOCARTA_EGF_PATHWAY	M1909	C2	CP:BIOCARTA	EGF Signaling Pathway	The epidermal growth factor (EGF) peptide induces cellular proliferation through the EGF receptor, which has a tyrosine kinase cytoplasmic domain, a single transmembrane domain and an extracellular domain involved in EGF binding and receptor dimerization.	31	18	17	31	31
PID_AVB3_OPN_PATHWAY	M63	C2	CP	Osteopontin-mediated events	The Pathway Interaction Database (PID, http://pid.nci.nih.gov) is a freely available collection of curated and peer-reviewed pathways composed of human molecular signaling and regulatory events and key cellular processes. Created in a collaboration betwee	31	21	21	31	31
REACTOME_INWARDLY_RECTIFYING_K_CHANNELS	M1075	C2	CP:REACTOME	Genes involved in Inwardly rectifying K+ channels		31	5	4	31	31
PID_CDC42_REG_PATHWAY	M83	C2	CP	Regulation of CDC42 activity	The Pathway Interaction Database (PID, http://pid.nci.nih.gov) is a freely available collection of curated and peer-reviewed pathways composed of human molecular signaling and regulatory events and key cellular processes. Created in a collaboration betwee	30	7	6	30	30
PID_IGF1_PATHWAY	M125	C2	CP	IGF1 pathway	The Pathway Interaction Database (PID, http://pid.nci.nih.gov) is a freely available collection of curated and peer-reviewed pathways composed of human molecular signaling and regulatory events and key cellular processes. Created in a collaboration betwee	30	19	18	30	30
PID_RETINOIC_ACID_PATHWAY	M207	C2	CP	Retinoic acid receptors-mediated signaling	The Pathway Interaction Database (PID, http://pid.nci.nih.gov) is a freely available collection of curated and peer-reviewed pathways composed of human molecular signaling and regulatory events and key cellular processes. Created in a collaboration betwee	30	18	16	30	30
REACTOME_MAPK_TARGETS_NUCLEAR_EVENTS_MEDIATED_BY_MAP_KINASES	M15195	C2	CP:REACTOME	Genes involved in MAPK targets/ Nuclear events mediated by MAP kinases		30	17	16	30	30
KEGG_RNA_POLYMERASE	M1724	C2	CP:KEGG	RNA polymerase		29	7	6	29	29
KEGG_THYROID_CANCER	M523	C2	CP:KEGG	Thyroid cancer	Papillary thyroid carcinoma (PTC), the most frequent neoplasia originating from the thyroid epithelium, accounts for about 80% of all thyroid cancers. Chimeric oncogenes, created by chromosomal rearrangements involving prevalently RET and, to a less exten	29	15	13	29	29
BIOCARTA_TNFR1_PATHWAY	M3618	C2	CP:BIOCARTA	TNFR1 Signaling Pathway	TNFR1 (a.k.a. p55, CD120a) is the receptor for TNF(alpha) and also will bind TNF(beta). Upon binding TNF(alpha) a TNFR1+ cell is triggered to undergo apoptosis. This critical regulatory process is accomplished by activating the proteolytic caspase cascade	29	16	15	29	29
ST_TUMOR_NECROSIS_FACTOR_PATHWAY	M18030	C2	CP	Tumor Necrosis Factor Pathway.		29	18	16	29	29
PID_S1P_S1P3_PATHWAY	M55	C2	CP	S1P3 pathway	The Pathway Interaction Database (PID, http://pid.nci.nih.gov) is a freely available collection of curated and peer-reviewed pathways composed of human molecular signaling and regulatory events and key cellular processes. Created in a collaboration betwee	29	17	16	29	29
BIOCARTA_G1_PATHWAY	M648	C2	CP:BIOCARTA	Cell Cycle: G1/S Check Point	The G1/S cell cycle checkpoint controls the passage of eukaryotic cells from the first 'gap' phase (G1) into the DNA synthesis phase (S). Two cell cycle kinases, CDK4/6-cyclin D and CDK2-cyclin E, and the transcription complex that includes Rb and E2F are	28	23	21	28	28
BIOCARTA_ERK_PATHWAY	M287	C2	CP:BIOCARTA	Erk1/Erk2 Mapk Signaling pathway	The p44/42 MAP Kinase pathway consists of a protein kinase cascade linking growth and differentiation signals with transcription in the nucleus. Growth factor receptors and tyrosine kinases activate Ras which in turn activates c-Raf, MEK, and MAP kinase.	28	17	15	28	28
REACTOME_SHC_MEDIATED_CASCADE	M860	C2	CP:REACTOME	Genes involved in SHC-mediated cascade		28	13	9	28	28
BIOCARTA_CREB_PATHWAY	M9070	C2	CP:BIOCARTA	Transcription factor CREB and its extracellular signals	The transcription factor CREB binds the cyclic AMP response element (CRE) and activates transcription in response to a variety of extracellular signals including neurotransmitters, hormones, membrane depolarization, and growth and neurotrophic factors. Pr	27	17	16	27	27
REACTOME_SIGNALLING_TO_RAS	M12256	C2	CP:REACTOME	Genes involved in Signalling to RAS		27	18	17	27	27
REACTOME_G_PROTEIN_ACTIVATION	M13115	C2	CP:REACTOME	Genes involved in G-protein activation		27	9	8	27	27
REACTOME_INTEGRIN_ALPHAIIB_BETA3_SIGNALING	M760	C2	CP:REACTOME	Genes involved in Integrin alphaIIb beta3 signaling		27	13	13	27	27
REACTOME_CREB_PHOSPHORYLATION_THROUGH_THE_ACTIVATION_OF_RAS	M837	C2	CP:REACTOME	Genes involved in CREB phosphorylation through the activation of Ras		27	14	12	27	26
REACTOME_GAP_JUNCTION_TRAFFICKING	M12898	C2	CP:REACTOME	Genes involved in Gap junction trafficking		27	10	7	27	27
BIOCARTA_RACCYCD_PATHWAY	M14512	C2	CP:BIOCARTA	Influence of Ras and Rho proteins on G1 to S Transition	The cell cycle transition from G1 to S phase is a key regulatory point in the cell cycle. This transition is regulated by the checkpoint kinase cdk2 that activates the G1 to S transition when it is associated with cyclin E. Cdk2/Cyclin E causes the G1 to	26	22	22	26	26
PID_ALK1_PATHWAY	M185	C2	CP	ALK1 signaling events	The Pathway Interaction Database (PID, http://pid.nci.nih.gov) is a freely available collection of curated and peer-reviewed pathways composed of human molecular signaling and regulatory events and key cellular processes. Created in a collaboration betwee	26	15	13	26	26
REACTOME_RNA_POL_III_TRANSCRIPTION_INITIATION_FROM_TYPE_3_PROMOTER	M1022	C2	CP:REACTOME	Genes involved in RNA Polymerase III Transcription Initiation From Type 3 Promoter		26	7	6	26	26
PID_HDAC_CLASSIII_PATHWAY	M32	C2	CP	Signaling events mediated by HDAC Class III	The Pathway Interaction Database (PID, http://pid.nci.nih.gov) is a freely available collection of curated and peer-reviewed pathways composed of human molecular signaling and regulatory events and key cellular processes. Created in a collaboration betwee	25	16	15	25	25
PID_LYMPH_ANGIOGENESIS_PATHWAY	M274	C2	CP	VEGFR3 signaling in lymphatic endothelium	The Pathway Interaction Database (PID, http://pid.nci.nih.gov) is a freely available collection of curated and peer-reviewed pathways composed of human molecular signaling and regulatory events and key cellular processes. Created in a collaboration betwee	25	20	17	25	25
REACTOME_INHIBITION_OF_INSULIN_SECRETION_BY_ADRENALINE_NORADRENALINE	M10679	C2	CP:REACTOME	Genes involved in Inhibition of Insulin Secretion by Adrenaline/Noradrenaline		25	7	6	25	25
REACTOME_ADP_SIGNALLING_THROUGH_P2RY1	M811	C2	CP:REACTOME	Genes involved in ADP signalling through P2Y purinoceptor 1		25	11	10	25	25
REACTOME_G_BETA_GAMMA_SIGNALLING_THROUGH_PI3KGAMMA	M14301	C2	CP:REACTOME	Genes involved in G beta:gamma signalling through PI3Kgamma		25	7	6	25	25
REACTOME_INHIBITION_OF_VOLTAGE_GATED_CA2_CHANNELS_VIA_GBETA_GAMMA_SUBUNITS	M947	C2	CP:REACTOME	Genes involved in Inhibition of voltage gated Ca2+ channels via Gbeta/gamma subunits		25	5	4	25	25
BIOCARTA_CXCR4_PATHWAY	M882	C2	CP:BIOCARTA	CXCR4 Signaling Pathway	CXCR4 is a chemokine receptor in the GPCR gene family, and is expressed by cells in the immune system and the central nervous system. In response to binding its ligand SDF-1 (stromal cell-derived factor-1), CXCR4 triggers the migration and recruitment of	24	17	16	24	24
BIOCARTA_EIF4_PATHWAY	M4791	C2	CP:BIOCARTA	Regulation of eIF4e and p70 S6 Kinase	eIF-4F and p70 S6 kinase play critical roles in translational regulation. eIF-4F is a complex whose functions include the recognition of the mRNA 5' cap structure (eIF-4E), delivery of an RNA helicase to the 5' region (eIF-4A), bridging of the mRNA and th	24	15	13	24	24
BIOCARTA_TPO_PATHWAY	M11520	C2	CP:BIOCARTA	TPO Signaling Pathway	Thrombopoietin (TPO) binds to its receptor inducing aggregation and activation. TPO signals its growth regulating effects to the cell through several major pathways including MAPK (ERK and JNK), Protein Kinase C, and JAK/Stat.	24	14	13	24	24
PID_RHODOPSIN_PATHWAY	M204	C2	CP	Visual signal transduction: Rods	The Pathway Interaction Database (PID, http://pid.nci.nih.gov) is a freely available collection of curated and peer-reviewed pathways composed of human molecular signaling and regulatory events and key cellular processes. Created in a collaboration betwee	24	6	6	24	24
PID_S1P_S1P2_PATHWAY	M268	C2	CP	S1P2 pathway	The Pathway Interaction Database (PID, http://pid.nci.nih.gov) is a freely available collection of curated and peer-reviewed pathways composed of human molecular signaling and regulatory events and key cellular processes. Created in a collaboration betwee	24	16	16	24	24
REACTOME_RORA_ACTIVATES_CIRCADIAN_EXPRESSION	M598	C2	CP:REACTOME	Genes involved in RORA Activates Circadian Expression		24	10	7	24	24
REACTOME_NUCLEAR_EVENTS_KINASE_AND_TRANSCRIPTION_FACTOR_ACTIVATION	M152	C2	CP:REACTOME	Genes involved in Nuclear Events (kinase and transcription factor activation)		24	14	13	24	24
REACTOME_CYTOSOLIC_TRNA_AMINOACYLATION	M6591	C2	CP:REACTOME	Genes involved in Cytosolic tRNA aminoacylation		24	7	7	24	24
BIOCARTA_CASPASE_PATHWAY	M17902	C2	CP:BIOCARTA	Caspase Cascade in Apoptosis	Apoptosis, programmed cell death, is triggered by a variety of stimuli, including cell surface receptors like FAS, mitochondrial response to stress, and cytotoxic T cells. Caspases are a class of cysteine proteases that includes several representatives in	23	18	15	23	23
BIOCARTA_CTCF_PATHWAY	M11420	C2	CP:BIOCARTA	CTCF: First Multivalent Nuclear Factor	CTCF is central to signaling pathways in immature B cells elicited by cross-linking the Ig BCR and stimulation with TGF. Both stimuli result in induction of cell cycle arrest and apoptosis. BCR ligation stimulates a transient induction of MYC that leads t	23	17	16	23	23
BIOCARTA_CELLCYCLE_PATHWAY	M17770	C2	CP:BIOCARTA	Cyclins and Cell Cycle Regulation	The cell cycle is regulated by the interplay of many molecules. Key among these are the cyclins which are expressed and then degraded in a concerted fashion to drive the stages of the cell cycle. Cyclins combine with cyclin dependent kinases (cdks) to for	23	19	18	23	23
BIOCARTA_GLEEVEC_PATHWAY	M7897	C2	CP:BIOCARTA	Inhibition of Cellular Proliferation by Gleevec	The drug Gleevec (also known as imatinib mesylate or STI-571) was approved by the FDA in 2001 for the treatment of CML, chronic myeloid leukemia. While traditional cytotoxic cancer treatments such as chemotherapy or radiation therapy kill all dividing cel	23	15	14	23	23
BIOCARTA_IGF1R_PATHWAY	M19613	C2	CP:BIOCARTA	Multiple antiapoptotic pathways from IGF-1R signaling lead to BAD phosphorylation	IGF-1R, the type 1 receptor for insulin-like growth factor, mediates cell survival and growth in response to its ligands IGF-1 and IGF-2. This tyrosine kinase receptor is widely expressed in many cell types and is a key mediator of growth. Overexpression	23	14	14	23	23
BIOCARTA_PTDINS_PATHWAY	M8809	C2	CP:BIOCARTA	Phosphoinositides and their downstream targets.	Nine currently identified phosphoinositide 3-kinases (PI 3-K) constitute a subfamily of lipid kinases that catalyze the addition of a phosphate molecule on the 3-position of the inositol ring of phosphoinositides. Phosphatidylinositol (PtdIns), the precur	23	11	10	23	23
BIOCARTA_RAS_PATHWAY	M17294	C2	CP:BIOCARTA	Ras Signaling Pathway	Ras activates many signaling cascades. Here we illustrate some of the well-characterized cascades in a generic compilation of effector molecules. The effectors mediate Ras stimulation to a diverse set of cellular signals. Many of these signals are interpr	23	15	15	23	23
PID_PRL_SIGNALING_EVENTS_PATHWAY	M11	C2	CP	Signaling events mediated by PRL	The Pathway Interaction Database (PID, http://pid.nci.nih.gov) is a freely available collection of curated and peer-reviewed pathways composed of human molecular signaling and regulatory events and key cellular processes. Created in a collaboration betwee	23	15	13	23	23
PID_NFKAPPAB_CANONICAL_PATHWAY	M37	C2	CP	Canonical NF-kappaB pathway	The Pathway Interaction Database (PID, http://pid.nci.nih.gov) is a freely available collection of curated and peer-reviewed pathways composed of human molecular signaling and regulatory events and key cellular processes. Created in a collaboration betwee	23	14	12	23	23
PID_CONE_PATHWAY	M117	C2	CP	Visual signal transduction: Cones	The Pathway Interaction Database (PID, http://pid.nci.nih.gov) is a freely available collection of curated and peer-reviewed pathways composed of human molecular signaling and regulatory events and key cellular processes. Created in a collaboration betwee	23	6	4	23	23
REACTOME_RNA_POL_III_TRANSCRIPTION_INITIATION_FROM_TYPE_2_PROMOTER	M486	C2	CP:REACTOME	Genes involved in RNA Polymerase III Transcription Initiation From Type 2 Promoter		23	7	6	23	23
REACTOME_LYSOSOME_VESICLE_BIOGENESIS	M2881	C2	CP:REACTOME	Genes involved in Lysosome Vesicle Biogenesis		23	7	7	23	23
REACTOME_THROMBOXANE_SIGNALLING_THROUGH_TP_RECEPTOR	M18308	C2	CP:REACTOME	Genes involved in Thromboxane signalling through TP receptor		23	9	8	23	23
REACTOME_GLUTATHIONE_CONJUGATION	M1443	C2	CP:REACTOME	Genes involved in Glutathione conjugation		23	14	11	23	23
BIOCARTA_AKT_PATHWAY	M15258	C2	CP:BIOCARTA	AKT Signaling Pathway	Many cell-surface receptors induce production of second messengers like PIP3, phosphatidylinositol 3,4,5-trisphosphate, that convey signals to the cytoplasm from the cell surface. PIP3 signals activates the kinase PDK1, 3-phosphoinositide-dependent protei	22	16	16	22	22
BIOCARTA_CHEMICAL_PATHWAY	M3873	C2	CP:BIOCARTA	Apoptotic Signaling in Response to DNA Damage	The cellular activation of the caspase cascade resulting in cell death is triggered by chemical damage to DNA which stimulates a sequence resulting in the cleavage of Bid in a manner similar to the binding of so called death-receptors or directly initiate	22	18	17	22	22
BIOCARTA_SPPA_PATHWAY	M8731	C2	CP:BIOCARTA	Aspirin Blocks Signaling Pathway Involved in Platelet Activation	Activation of the protease-activated GPCRs in platelets contributes to platelet activation in clotting. The protease-activated receptors PAR1 and PAR4 are cleaved by the protease thrombin, releasing a tethered peptide ligand that activates the receptor an	22	15	14	22	22
BIOCARTA_CERAMIDE_PATHWAY	M19943	C2	CP:BIOCARTA	Ceramide Signaling Pathway	Over 1,000 papers and reviews have been written about the role of ceramide in the production of programmed cell death or apoptosis. Ceramide is a sphingosine-based lipid-signaling molecule involved in the regulation of cellular differentiation, proliferat	22	12	11	22	22
BIOCARTA_IL6_PATHWAY	M5489	C2	CP:BIOCARTA	IL 6 signaling pathway	Interleukin-6 (IL-6) is a cytokine that provokes a broad range of cellular and physiological responses. In addition to playing a role in inflammation and hematopoiesis, IL-6 is involved in other processes such as neuronal differentiation and bone loss. To	22	10	10	22	22
BIOCARTA_HER2_PATHWAY	M18719	C2	CP:BIOCARTA	Role of ERBB2 in Signal Transduction and Oncology	Her2 or ERBB2 belongs to a class of proteins having high homology with epidermal growth factor receptor (EGFR or ERBB1). It encodes a protein with the molecular weight of 185 KDa. Unlike other members of EGFR family, no ligand for Her2 has been found and	22	12	12	22	22
REACTOME_FGFR_LIGAND_BINDING_AND_ACTIVATION	M3661	C2	CP:REACTOME	Genes involved in FGFR ligand binding and activation		22	10	6	22	22
BIOCARTA_IGF1_PATHWAY	M2623	C2	CP:BIOCARTA	IGF-1 Signaling Pathway	Insulin like growth factor 1 (IGF-1) and its receptor (IGF-1R) provide a potent proliferative signaling system that stimulates growth in many different cell types and blocks apoptosis. In vivo IGF-1 acts as an intermediate of many growth hormone responses	21	11	11	21	21
BIOCARTA_TFF_PATHWAY	M15926	C2	CP:BIOCARTA	Trefoil Factors Initiate Mucosal Healing	Maintaining the integrity of the gastrointestinal tract despite the continual presence of microbial flora and injurious agents is essential. Epithelial repair requires restitution and regeneration. During restitution, epithelial cells spread and migrate a	21	16	15	21	21
PID_ECADHERIN_KERATINOCYTE_PATHWAY	M184	C2	CP	E-cadherin signaling in keratinocytes	The Pathway Interaction Database (PID, http://pid.nci.nih.gov) is a freely available collection of curated and peer-reviewed pathways composed of human molecular signaling and regulatory events and key cellular processes. Created in a collaboration betwee	21	13	12	21	21
REACTOME_ERK_MAPK_TARGETS	M13408	C2	CP:REACTOME	Genes involved in ERK/MAPK targets		21	11	10	21	21
BIOCARTA_IGF1MTOR_PATHWAY	M16991	C2	CP:BIOCARTA	Skeletal muscle hypertrophy is regulated via AKT/mTOR pathway	Skeletal muscle atrophies with disuse while with increased use and increased load skeletal muscle exhibits hypertrophy, with an increase in the size of existing muscle fibers. One signaling pathway involved in regulating skeletal muscle atrophy and hypert	20	13	12	20	20
ST_WNT_CA2_CYCLIC_GMP_PATHWAY	M16518	C2	CP	Wnt/Ca2+/cyclic GMP signaling.		20	9	5	20	20
PID_WNT_CANONICAL_PATHWAY	M90	C2	CP	Canonical Wnt signaling pathway	The Pathway Interaction Database (PID, http://pid.nci.nih.gov) is a freely available collection of curated and peer-reviewed pathways composed of human molecular signaling and regulatory events and key cellular processes. Created in a collaboration betwee	20	8	5	20	20
BIOCARTA_COMP_PATHWAY	M917	C2	CP:BIOCARTA	Complement Pathway	The complement pathway consists of a series of over thirty proteins in plasma that are part of the immune response. Activation of the complement system lyses bacterial cells, forms chemotactic peptides (C3a and C5a) attracting immune cells, and increases	19	9	9	19	19
BIOCARTA_EPO_PATHWAY	M12836	C2	CP:BIOCARTA	EPO Signaling Pathway	Erythropoietin functions to increase the number of red blood cells. Thus, it has found utility as a drug for those needing to replenish erythrocytes for a number of reasons. The signaling mechanism includes multimerization of the receptor upon ligand bind	19	9	8	19	19
BIOCARTA_TGFB_PATHWAY	M18933	C2	CP:BIOCARTA	TGF beta signaling pathway	TGF-beta regulates growth and proliferation of cells, blocking growth of many cell types. The TGF-beta receptor includes type 1 and type 2 subunits that are serine-threonine kinases and that signal through the SMAD family of transcriptional regulators. De	19	10	9	19	19
SA_CASPASE_CASCADE	M7997	C2	CP	Apoptosis is mediated by caspases, cysteine proteases arranged in a proteolytic cascade.		19	14	13	19	19
PID_EPHA2_FWD_PATHWAY	M273	C2	CP	EPHA2 forward signaling	The Pathway Interaction Database (PID, http://pid.nci.nih.gov) is a freely available collection of curated and peer-reviewed pathways composed of human molecular signaling and regulatory events and key cellular processes. Created in a collaboration betwee	19	11	11	19	19
REACTOME_PROLONGED_ERK_ACTIVATION_EVENTS	M622	C2	CP:REACTOME	Genes involved in Prolonged ERK activation events		19	9	8	19	19
REACTOME_PROSTACYCLIN_SIGNALLING_THROUGH_PROSTACYCLIN_RECEPTOR	M926	C2	CP:REACTOME	Genes involved in Prostacyclin signalling through prostacyclin receptor		19	6	5	19	19
BIOCARTA_MCM_PATHWAY	M6682	C2	CP:BIOCARTA	CDK Regulation of DNA Replication	Initiation of DNA replication in eukaryotes is a highly conserved, multi-step process (replication licensing) designed to restrict initiation events to once per replication origin per S phase. Its control has been uncovered by the discovery of the cyclin	18	11	11	18	18
BIOCARTA_NGF_PATHWAY	M7860	C2	CP:BIOCARTA	Nerve growth factor pathway (NGF)	Nerve growth factor (NGF) is one of a family of neurotrophins that induce the survival and proliferation of neurons. In cell culture NGF induces the formation of neurite projections and in vivo may stimulate the innervation of tissues. NGF plays a role in	18	8	7	18	18
BIOCARTA_PTEN_PATHWAY	M10145	C2	CP:BIOCARTA	PTEN dependent cell cycle arrest and apoptosis	PTEN is a tumor suppressor gene. Recombinant PTEN is capable of dephosphorylating phosphatidylinositol 3,4,5-triphosphate, the product of phosphatidylinositol 3 -kinase. Many of the cancer-related mutations have been mapped to the phosphatase catalytic do	18	14	13	18	18
BIOCARTA_CARDIACEGF_PATHWAY	M7552	C2	CP:BIOCARTA	Role of EGF Receptor Transactivation by GPCRs in Cardiac Hypertrophy	One of responses to increased blood pressure is cardiac hypertrophy through increased size of ventricular myocardial cells leading to increased thickness of the ventricular walls. Cardiac hypertrophy allows the heart to handle the increased stress caused	18	10	9	18	18
BIOCARTA_TEL_PATHWAY	M10401	C2	CP:BIOCARTA	Telomeres, Telomerase, Cellular Aging, and Immortality	Telomeres, which define the ends of chromosomes, consist of short, tandemly repeated DNA sequences loosely conserved in eukaryotes. Telomerase is a ribonucleoprotein complex ( we only show a few of the components in this illustration) which in vitro recog	18	12	12	18	17
BIOCARTA_TNFR2_PATHWAY	M10082	C2	CP:BIOCARTA	TNFR2 Signaling Pathway	TNFR2 is the receptor for the 171 amino acid 19 kD TNF(beta) (a.k.a. lymphotoxin). TNF(beta) is produced by activated lymphocytes and can be cytotoxic to many tumor and other cells. In neutrophils, endothelial cells and osteoclasts TNF(beta) can lead to a	18	10	10	18	17
PID_BETA_CATENIN_DEG_PATHWAY	M31	C2	CP	Degradation of beta catenin	The Pathway Interaction Database (PID, http://pid.nci.nih.gov) is a freely available collection of curated and peer-reviewed pathways composed of human molecular signaling and regulatory events and key cellular processes. Created in a collaboration betwee	18	10	6	18	18
REACTOME_N_GLYCAN_ANTENNAE_ELONGATION_IN_THE_MEDIAL_TRANS_GOLGI	M979	C2	CP:REACTOME	Genes involved in N-glycan antennae elongation in the medial/trans-Golgi		18	4	3	18	18
REACTOME_GAP_JUNCTION_ASSEMBLY	M14981	C2	CP:REACTOME	Genes involved in Gap junction assembly		18	4	3	18	18
KEGG_STEROID_BIOSYNTHESIS	M5872	C2	CP:KEGG	Steroid biosynthesis		17	9	9	17	17
KEGG_ONE_CARBON_POOL_BY_FOLATE	M12039	C2	CP:KEGG	One carbon pool by folate		17	8	6	17	17
BIOCARTA_CK1_PATHWAY	M16626	C2	CP:BIOCARTA	Regulation of ck1/cdk5 by type 1 glutamate receptors	Cdk5 is a cyclin dependent protein kinase involved in dopaminergic signaling in the neostriatal region of the brain. The role of cdk5 in dopamine responses occurs through phosphorylation of DARPP-32. Caseine kinase 1 (CK1) also regulates DARPP-32 phosphor	17	8	6	17	17
BIOCARTA_ARF_PATHWAY	M11358	C2	CP:BIOCARTA	Tumor Suppressor Arf Inhibits Ribosomal Biogenesis	Cyclin-dependent kinase inhibitor-2A (CDKN2A) goes by the colloquial designation p16, which is sometimes referred to as p16(INK4). The alpha transcript of CDKN2A has been shown to encode p16(INK4a), a recognized tumor suppressor that induces a G1 cell cyc	17	13	12	17	17
SA_PTEN_PATHWAY	M12771	C2	CP	PTEN is a tumor suppressor that dephosphorylates the lipid messenger phosphatidylinositol triphosphate.		17	10	9	17	17
SA_TRKA_RECEPTOR	M18895	C2	CP	The TrkA receptor binds nerve growth factor to activate MAP kinase pathways and promote cell growth.		17	8	7	17	17
PID_NFKAPPAB_ATYPICAL_PATHWAY	M26	C2	CP	Atypical NF-kappaB pathway	The Pathway Interaction Database (PID, http://pid.nci.nih.gov) is a freely available collection of curated and peer-reviewed pathways composed of human molecular signaling and regulatory events and key cellular processes. Created in a collaboration betwee	17	10	10	17	17
PID_SMAD2_3PATHWAY	M228	C2	CP	Regulation of cytoplasmic and nuclear SMAD2/3 signaling	The Pathway Interaction Database (PID, http://pid.nci.nih.gov) is a freely available collection of curated and peer-reviewed pathways composed of human molecular signaling and regulatory events and key cellular processes. Created in a collaboration betwee	17	5	4	17	17
REACTOME_ARMS_MEDIATED_ACTIVATION	M621	C2	CP:REACTOME	Genes involved in ARMS-mediated activation		17	8	7	17	17
REACTOME_SYNTHESIS_OF_PIPS_AT_THE_GOLGI_MEMBRANE	M645	C2	CP:REACTOME	Genes involved in Synthesis of PIPs at the Golgi membrane		17	7	6	17	17
REACTOME_BRANCHED_CHAIN_AMINO_ACID_CATABOLISM	M17694	C2	CP:REACTOME	Genes involved in Branched-chain amino acid catabolism		17	5	5	17	17
REACTOME_RAS_ACTIVATION_UOPN_CA2_INFUX_THROUGH_NMDA_RECEPTOR	M17670	C2	CP:REACTOME	Genes involved in Ras activation uopn Ca2+ infux through NMDA receptor		17	11	9	17	16
REACTOME_DESTABILIZATION_OF_MRNA_BY_BRF1	M934	C2	CP:REACTOME	Genes involved in Destabilization of mRNA by Butyrate Response Factor 1 (BRF1)		17	6	6	17	17
REACTOME_DESTABILIZATION_OF_MRNA_BY_KSRP	M959	C2	CP:REACTOME	Genes involved in Destabilization of mRNA by KSRP		17	6	6	17	17
REACTOME_RNA_POL_III_CHAIN_ELONGATION	M1055	C2	CP:REACTOME	Genes involved in RNA Polymerase III Chain Elongation		17	5	5	17	17
REACTOME_SYNTHESIS_OF_GLYCOSYLPHOSPHATIDYLINOSITOL_GPI	M1093	C2	CP:REACTOME	Genes involved in Synthesis of glycosylphosphatidylinositol (GPI)		17	4	4	17	17
REACTOME_SHC_RELATED_EVENTS	M825	C2	CP:REACTOME	Genes involved in SHC-related events		17	8	8	17	17
KEGG_GLYOXYLATE_AND_DICARBOXYLATE_METABOLISM	M5244	C2	CP:KEGG	Glyoxylate and dicarboxylate metabolism		16	5	5	16	16
BIOCARTA_RELA_PATHWAY	M10183	C2	CP:BIOCARTA	Acetylation and Deacetylation of RelA in The Nucleus		16	12	11	16	16
BIOCARTA_BCELLSURVIVAL_PATHWAY	M4835	C2	CP:BIOCARTA	B Cell Survival Pathway	Physical interactions between intergrin alpha4beta1 heterodimer expressed on B cells and counter receptors on stroma cells are key mediators of the survival of normal and malignant B cells. Recent data indicate that integrin stimulation increases FBI-1, X	16	11	9	16	16
BIOCARTA_CDMAC_PATHWAY	M4388	C2	CP:BIOCARTA	Cadmium induces DNA synthesis and proliferation in macrophages	Exposure to divalent cadmium ions (Cd2+) is a known cancer risk factor, but the molecular mechanisms responsible for the inappropriate induction of cellular proliferation by cadmium are still being figured out. One cellular model used to study this proces	16	9	9	16	16
BIOCARTA_EIF_PATHWAY	M7721	C2	CP:BIOCARTA	Eukaryotic protein translation	The scanning translation initiation model suggests that 40S ribosomal subunit preloaded with factors bind to the 5 end of the mRNA near the cap. The 48S subunit moves along the mRNA until it finds the initiation triplet and in complex with tRNA and 60S su	16	9	8	16	16
BIOCARTA_ACH_PATHWAY	M16884	C2	CP:BIOCARTA	Role of nicotinic acetylcholine receptors in the regulation of apoptosis	Nicotinic acetylcholine receptors are essential for neuromuscular signaling and are also expressed in non-neuronal tissues, where their function is less clear. Although nicotinic acetylcholine receptors are primarily known for their action as ligand-gated	16	10	10	16	15
BIOCARTA_CDC42RAC_PATHWAY	M5291	C2	CP:BIOCARTA	Role of PI3K subunit p85 in regulation of Actin Organization and Cell Migration	Migration of cells is involved in essential functions such as development, invasiveness of cancer cells, leukocyte movement toward chemotactic signals, and fibroblast response to injury. Cells can migrate in a specific direction in response to extracellul	16	7	7	16	16
BIOCARTA_SHH_PATHWAY	M11792	C2	CP:BIOCARTA	Sonic Hedgehog (Shh) Pathway	Sonic Hedgehog (Shh) is one of a family of three secreted proteins, including Indian Hedgehog (Ihh) and Desert Hedgehog (Dhh), that play distinct and crucial roles in development. The morphogenic signal Shh provides in the developing CNS induces prolifera	16	6	4	16	16
REACTOME_ACTIVATED_POINT_MUTANTS_OF_FGFR2	M647	C2	CP:REACTOME	Genes involved in Activated point mutants of FGFR2		16	8	5	16	16
REACTOME_PLATELET_SENSITIZATION_BY_LDL	M919	C2	CP:REACTOME	Genes involved in Platelet sensitization by LDL		16	11	9	16	16
KEGG_GLYCOSAMINOGLYCAN_BIOSYNTHESIS_KERATAN_SULFATE	M3042	C2	CP:KEGG	Glycosaminoglycan biosynthesis - keratan sulfate		15	6	5	15	15
KEGG_GLYCOSPHINGOLIPID_BIOSYNTHESIS_GANGLIO_SERIES	M8535	C2	CP:KEGG	Glycosphingolipid biosynthesis - ganglio series		15	5	4	15	15
BIOCARTA_CD40_PATHWAY	M16697	C2	CP:BIOCARTA	CD40L Signaling Pathway	The CD40 receptor was first associated with expression in B cells and the role it plays through its ligand CD40L (CD154) in moderating T cell activation. Broader expression may indicate a broader role for CD40 and CD40L in immune function and disease stat	15	10	10	15	14
BIOCARTA_PITX2_PATHWAY	M8516	C2	CP:BIOCARTA	Multi-step Regulation of Transcription by Pitx2	Many transcription factors play essential roles in normal development by determining the proliferation and differentiation of cells. The coordinated transcriptional control of proliferation in specific developmental cell types is crucial in multiple devel	15	11	8	15	15
BIOCARTA_RARRXR_PATHWAY	M6907	C2	CP:BIOCARTA	Nuclear receptors coordinate the activities of chromatin remodeling complexes and coactivators to facilitate initiation of transcription in carcinoma cells	RXR and RAR are nuclear receptors that bind either all trans retinoic (tRA) or 9cis retinoic acid (9cisRA). In the absence of ligand corepressors with histone deacetylase activity are bound to the RAR/RXR hetrodimer and suppress transcription. Once they b	15	5	4	15	15
BIOCARTA_AKAPCENTROSOME_PATHWAY	M15347	C2	CP:BIOCARTA	Protein Kinase A at the Centrosome	Protein kinase A regulatory subunit RIIalpha (PKA-RIIa) is tightly bound to centrosomal structures during interphase through interaction with the A-kinase anchoring protein AKAP350 (also known as AKAP450 and CGNAP), MAP2 and Pericentrin. This diagram illu	15	7	7	15	15
BIOCARTA_BARRESTIN_SRC_PATHWAY	M111	C2	CP:BIOCARTA	Roles of fl-arrestin-dependent Recruitment of Src Kinases in GPCR Signaling	The binding of -arrestins to agonist-occupied GPCRs coincides with the recruitment of Src family tyrosine kinases, including c-Src, Hck and c-Fgr (Src-TK), to the receptor-arrestin complex. Several signaling events have been reported to involve -arrestin-	15	9	9	15	15
BIOCARTA_LONGEVITY_PATHWAY	M13158	C2	CP:BIOCARTA	The IGF-1 Receptor and Longevity	A demonstrated means to increase lifespan in a wide range of organisms is through the restriction of caloric intake. Reducing the consumption of calories increases the lifespan of many different organisms, including mice. Although caloric restriction has	15	12	12	15	15
REACTOME_SHC1_EVENTS_IN_EGFR_SIGNALING	M719	C2	CP:REACTOME	Genes involved in SHC1 events in EGFR signaling		15	9	9	15	15
REACTOME_GLUTAMATE_NEUROTRANSMITTER_RELEASE_CYCLE	M630	C2	CP:REACTOME	Genes involved in Glutamate Neurotransmitter Release Cycle		15	6	4	15	15
REACTOME_P130CAS_LINKAGE_TO_MAPK_SIGNALING_FOR_INTEGRINS	M12101	C2	CP:REACTOME	Genes involved in p130Cas linkage to MAPK signaling for integrins		15	7	7	15	15
REACTOME_GRB2_SOS_PROVIDES_LINKAGE_TO_MAPK_SIGNALING_FOR_INTERGRINS_	M1262	C2	CP:REACTOME	Genes involved in GRB2:SOS provides linkage to MAPK signaling for Intergrins		15	7	7	15	15
REACTOME_AMINE_DERIVED_HORMONES	M8713	C2	CP:REACTOME	Genes involved in Amine-derived hormones		15	12	5	15	15
REACTOME_UNBLOCKING_OF_NMDA_RECEPTOR_GLUTAMATE_BINDING_AND_ACTIVATION	M838	C2	CP:REACTOME	Genes involved in Unblocking of NMDA receptor, glutamate binding and activation		15	13	7	15	14
REACTOME_CREB_PHOSPHORYLATION_THROUGH_THE_ACTIVATION_OF_CAMKII	M10546	C2	CP:REACTOME	Genes involved in CREB phosphorylation through the activation of CaMKII		15	12	10	15	14
REACTOME_SHC_MEDIATED_SIGNALLING	M3293	C2	CP:REACTOME	Genes involved in SHC-mediated signalling		15	7	7	15	15
BIOCARTA_CLASSIC_PATHWAY	M7146	C2	CP:BIOCARTA	Classical Complement Pathway	The complement system is part of the defense against invading cells and is composed of about twenty different proteins found in the plasma. When activated, complement proteins form a pathway of proteolytic reactions that culminates in the lysis of foreign	14	7	7	14	14
BIOCARTA_DREAM_PATHWAY	M18899	C2	CP:BIOCARTA	Repression of Pain Sensation by the Transcriptional Regulator DREAM	The molecular events that lead to the perception of pain are a key research field in medicine and drug discovery. The opioid receptors modulate pain signaling in response to endogenous peptide ligands and opiate drugs such as morphine. The kappa opioid re	14	6	6	14	14
PID_S1P_S1P4_PATHWAY	M64	C2	CP	S1P4 pathway	The Pathway Interaction Database (PID, http://pid.nci.nih.gov) is a freely available collection of curated and peer-reviewed pathways composed of human molecular signaling and regulatory events and key cellular processes. Created in a collaboration betwee	14	7	7	14	14
REACTOME_HYALURONAN_METABOLISM	M666	C2	CP:REACTOME	Genes involved in Hyaluronan metabolism		14	6	6	14	14
REACTOME_MITOCHONDRIAL_FATTY_ACID_BETA_OXIDATION	M14690	C2	CP:REACTOME	Genes involved in Mitochondrial Fatty Acid Beta-Oxidation		14	8	8	14	14
REACTOME_PEPTIDE_HORMONE_BIOSYNTHESIS	M756	C2	CP:REACTOME	Genes involved in Peptide hormone biosynthesis		14	10	7	14	14
REACTOME_CRMPS_IN_SEMA3A_SIGNALING	M8245	C2	CP:REACTOME	Genes involved in CRMPs in Sema3A signaling		14	5	4	14	14
REACTOME_N_GLYCAN_ANTENNAE_ELONGATION	M966	C2	CP:REACTOME	Genes involved in N-Glycan antennae elongation		14	4	3	14	14
REACTOME_SOS_MEDIATED_SIGNALLING	M19489	C2	CP:REACTOME	Genes involved in SOS-mediated signalling		14	7	7	14	14
REACTOME_VIRAL_MESSENGER_RNA_SYNTHESIS	M109	C2	CP:REACTOME	Genes involved in Viral Messenger RNA Synthesis		14	4	4	14	14
REACTOME_METABOLISM_OF_PORPHYRINS	M1088	C2	CP:REACTOME	Genes involved in Metabolism of porphyrins		14	9	7	14	14
REACTOME_FGFR1_LIGAND_BINDING_AND_ACTIVATION	M1092	C2	CP:REACTOME	Genes involved in FGFR1 ligand binding and activation		14	6	3	14	14
KEGG_CIRCADIAN_RHYTHM_MAMMAL	M18009	C2	CP:KEGG	Circadian rhythm - mammal		13	10	4	13	13
BIOCARTA_ACE2_PATHWAY	M12950	C2	CP:BIOCARTA	Angiotensin-converting enzyme 2 regulates heart function	Cardiovascular diseases are predicted to be the most common cause of death worldwide by 2020. The major regulator of blood pressure homeostasis is the renin-angiotensis system. Angiotensinogen is digested by renin to produce angiotensin I (AGT I). AGT I i	13	5	4	13	13
BIOCARTA_AGPCR_PATHWAY	M19829	C2	CP:BIOCARTA	Attenuation of GPCR Signaling	The G-protein coupled receptor (GPCR) family transduces extracellular signals across the plasma membrane, activating cellular responses through a variety of second messenger cascades. These receptors provide rapid responses to a variety of stimuli, and ar	13	6	6	13	13
BIOCARTA_CBL_PATHWAY	M16973	C2	CP:BIOCARTA	CBL mediated ligand-induced downregulation of EGF receptors	As with many cell-surface receptors, activation of the EGF receptor can result in receptor internalization through receptor-mediated endocytosis, desensitizing further receptor signaling. This process requires clathrin and occurs in clathrin-coated pits,	13	7	7	13	12
BIOCARTA_D4GDI_PATHWAY	M15513	C2	CP:BIOCARTA	D4-GDI Signaling Pathway	D4-GDI (GDP dissociation inhibitor) is a negative regulator of the ras related Rho Family of GTPases. Since the rho GTPases promote cytoskeletal and membrane changes associated with apoptotic cell death, the removal of the D4-GDI block through its cleavag	13	9	9	13	13
BIOCARTA_EXTRINSIC_PATHWAY	M4470	C2	CP:BIOCARTA	Extrinsic Prothrombin Activation Pathway	Blood coagulation or clotting takes place in 3 essential phases. The first phase is the activation of a prothrombin activator complex. The second phase is the activation of prothrombin. The third stage is clot formation as a result of fibrinogen cleavage	13	7	7	13	13
BIOCARTA_SALMONELLA_PATHWAY	M16120	C2	CP:BIOCARTA	How does salmonella hijack a cell	Pathogenic Salmonella enter cells such as those of the intestinal epithelium by altering cellular cytoskeletal structure and inducing membrane ruffling of the infected cell. Salmonella is able to alter the cytoskeleton and membrane through the action of s	13	4	4	13	13
BIOCARTA_P27_PATHWAY	M17977	C2	CP:BIOCARTA	Regulation of p27 Phosphorylation during Cell Cycle Progression	p27/Kip1 regulates the cell cycle by inhibiting the checkpoint kinase cdk2/cyclin E and blocking cell cycle progression through the G1-S transition. Cancer cells in some cases have reduced levels of p27, supporting the importance of p27 in cell cycle regu	13	8	8	13	13
BIOCARTA_CARM1_PATHWAY	M7968	C2	CP:BIOCARTA	Transcription Regulation by Methyltransferase of CARM1	Several forms of post-translational modification regulate protein activities. Recently, protein methylation by CARM1 (coactivator-associated arginine methyltransferase 1) has been observed to play a key role in transcriptional regulation. CARM1 associates	13	8	7	13	13
REACTOME_P38MAPK_EVENTS	M1441	C2	CP:REACTOME	Genes involved in p38MAPK events		13	10	10	13	13
REACTOME_APOPTOSIS_INDUCED_DNA_FRAGMENTATION	M1018	C2	CP:REACTOME	Genes involved in Apoptosis induced DNA fragmentation		13	10	6	13	13
REACTOME_SEMA3A_PLEXIN_REPULSION_SIGNALING_BY_INHIBITING_INTEGRIN_ADHESION	M7578	C2	CP:REACTOME	Genes involved in SEMA3A-Plexin repulsion signaling by inhibiting Integrin adhesion		13	3	3	13	13
REACTOME_DCC_MEDIATED_ATTRACTIVE_SIGNALING	M889	C2	CP:REACTOME	Genes involved in DCC mediated attractive signaling		13	6	6	13	13
REACTOME_N_GLYCAN_TRIMMING_IN_THE_ER_AND_CALNEXIN_CALRETICULIN_CYCLE	M918	C2	CP:REACTOME	Genes involved in N-glycan trimming in the ER and Calnexin/Calreticulin cycle		13	4	4	13	13
BIOCARTA_VDR_PATHWAY	M13404	C2	CP:BIOCARTA	Control of Gene Expression by Vitamin D Receptor	The vitamin D receptor, VDR is the mediator of all genomic actions of vitamin D3 and its analogs. It belongs to a family of ligand induced transcription factors, nuclear receptors (NRs). Vitamin D3 is the main regulator of calcium homeostasis and is criti	12	7	5	12	12
BIOCARTA_CFTR_PATHWAY	M12399	C2	CP:BIOCARTA	Cystic Fibrosis Transmembrane Conductance Regulator And Beta 2 Adrenergic Receptor Pathway	The defects in cAMP-regulated chloride channel CTFR are believed to be the major cause for cystic fibrosis. Regulation of CFTR protein by the surface receptor beta adrenergic receptor is mediated through the ezrin/radixin/moesin binding phosphoprotein 50	12	6	5	12	12
BIOCARTA_FIBRINOLYSIS_PATHWAY	M2842	C2	CP:BIOCARTA	Fibrinolysis Pathway	Clot formation and fibrinolysis is a balance of plasmin activation/inhibition and thrombin-thrombomodulin activity that regulates fibrin polymer formation and degradation. Active thrombin is produced by the cleavage of prothrombin in the intrinsic thrombi	12	7	7	12	12
BIOCARTA_LECTIN_PATHWAY	M4732	C2	CP:BIOCARTA	Lectin Induced Complement Pathway	The complement cascade of proteolytic factors involved in cellular lysis can be initiated by several different factors, including antibody-dependent and antibody-independent recognition of infectious organisms. In the lectin-induced complement cascade, ca	12	4	4	12	12
BIOCARTA_PLCE_PATHWAY	M5576	C2	CP:BIOCARTA	Phospholipase C-epsilon pathway	Proposed model for b2-AR- and prostanoid-receptor-mediated PLC and calcium signalling. Receptors coupling to Gs stimulate AC, resulting in elevated cAMP levels and activation of Epac1. Epac1 then catalyses GTP-loading on Rap2B, which leads to PLC-e activa	12	7	6	12	11
BIOCARTA_RAB_PATHWAY	M8179	C2	CP:BIOCARTA	Rab GTPases Mark Targets In The Endocytotic Machinery	The eukaryotic cell contains compartments with distinct functions bounded by lipid bilayer membranes. The movement of membrane vesicles between these compartments allows proteins in the secretory pathway to move outward from the endoplasmic reticulum (ER)	12	4	4	12	12
BIOCARTA_AKAP13_PATHWAY	M17668	C2	CP:BIOCARTA	Rho-Selective Guanine Exchange Factor AKAP13 Mediates Stress Fiber Formation	The A-kinase anchor protein 13 (AKAP13, also known as AKAP-LBC) is one of a group of structurally diverse proteins, which have the common function of binding to the regulatory subunit of protein kinase A (PKA) and confining the holoenzyme to discrete loca	12	5	4	12	12
BIOCARTA_BARR_MAPK_PATHWAY	M668	C2	CP:BIOCARTA	Role of fl-arrestins in the activation and targeting of MAP kinases	The binding of -arrestins to agonist-occupied GPCRs triggers the assembly of a MAP kinase activation complex using -arrestin as a scaffold, with subsequent activation of a -arrestin-bound pool of ERK1/2. The receptor-arrestinERK complexes are localized to	12	7	7	12	12
BIOCARTA_TRKA_PATHWAY	M9134	C2	CP:BIOCARTA	Trka Receptor Signaling Pathway	Nerve growth factor (NGF) is a neurotrophic factor that stimulates neuronal survival and growth through TrkA, a member of the trk family of tyrosine kinase receptors that also includes TrkB and TrkC. Some NGF responses are also mediated or modified by p75	12	8	7	12	12
REACTOME_CS_DS_DEGRADATION	M651	C2	CP:REACTOME	Genes involved in CS/DS degradation		12	3	3	12	12
REACTOME_THE_ACTIVATION_OF_ARYLSULFATASES	M663	C2	CP:REACTOME	Genes involved in The activation of arylsulfatases		12	6	3	12	12
REACTOME_ERKS_ARE_INACTIVATED	M8410	C2	CP:REACTOME	Genes involved in ERKs are inactivated		12	8	7	12	12
REACTOME_AKT_PHOSPHORYLATES_TARGETS_IN_THE_CYTOSOL	M3862	C2	CP:REACTOME	Genes involved in AKT phosphorylates targets in the cytosol		12	7	7	12	12
REACTOME_GLYCOPROTEIN_HORMONES	M754	C2	CP:REACTOME	Genes involved in Glycoprotein hormones		12	9	6	12	12
REACTOME_PRESYNAPTIC_NICOTINIC_ACETYLCHOLINE_RECEPTORS	M886	C2	CP:REACTOME	Genes involved in Presynaptic nicotinic acetylcholine receptors		12	4	3	12	12
REACTOME_TANDEM_PORE_DOMAIN_POTASSIUM_CHANNELS	M1071	C2	CP:REACTOME	Genes involved in Tandem pore domain potassium channels		12	5	4	12	12
REACTOME_FGFR2C_LIGAND_BINDING_AND_ACTIVATION	M1087	C2	CP:REACTOME	Genes involved in FGFR2c ligand binding and activation		12	4	4	12	12
REACTOME_FGFR4_LIGAND_BINDING_AND_ACTIVATION	M1089	C2	CP:REACTOME	Genes involved in FGFR4 ligand binding and activation		12	5	4	12	12
BIOCARTA_EPONFKB_PATHWAY	M6917	C2	CP:BIOCARTA	Erythropoietin mediated neuroprotection through NF-kB	Erythropoietin (Epo) is most commonly known as the cytokine secreted by the kidneys that stimulates red blood cell production and is used as a drug for the treatment of anemias. Epo is also secreted in the brain in response to hypoxia, such as ischemic st	11	8	8	11	11
BIOCARTA_SET_PATHWAY	M3075	C2	CP:BIOCARTA	Granzyme A mediated Apoptosis Pathway	One mechanism used by cytotoxic T cells to kill tumor cells and virus-infected cells is the release of perforin and granzyme proteins. Perforin proteins form pores in the membranes of the attacked cell, allowing the entry of Granzyme A and Granzyme B. Gra	11	7	7	11	11
BIOCARTA_IL4_PATHWAY	M5415	C2	CP:BIOCARTA	IL 4 signaling pathway	Interleukin 4 (IL-4) is a cytokine that can lead to development of Th2 cells. The 140 kD IL-4 Receptor (CD124) is found on many cell types, even those of non-hematopoietic origen. The receptor is formed from two chains: IL-4R(alpha) and the IL-2R gamma ch	11	7	7	11	11
BIOCARTA_EGFR_SMRTE_PATHWAY	M18837	C2	CP:BIOCARTA	Map Kinase Inactivation of SMRT Corepressor	Corepressors are coregulators that interact with transcriptional silencers in a variety of pathways such as cell proliferation, differentiation and apoptosis. Abnormal corepressor-silencer interactions have been implicated in a variety of human disease pa	11	7	5	11	11
BIOCARTA_CDK5_PATHWAY	M89	C2	CP:BIOCARTA	Phosphorylation of MEK1 by cdk5/p35 down regulates the MAP kinase pathway	Map kinases transduce responses to extracellular signals by a variety of routes, and communicate with other pathways through extensive crosstalk networks. A closely studied Map kinase cascade originates with tyrosine kinase activation, and activation of R	11	6	5	11	11
BIOCARTA_VITCB_PATHWAY	M15422	C2	CP:BIOCARTA	Vitamin C in the Brain	Vitamin C (ascorbic acid) was first identified by virtue of the essential role it plays in collagen modification, preventing the nutritional deficiency scurvy. Vitamin C acts as a cofactor for hydroxylase enzymes that post-translationally modify collagen	11	5	4	11	11
PID_RANBP2_PATHWAY	M140	C2	CP	Sumoylation by RanBP2 regulates transcriptional repression	The Pathway Interaction Database (PID, http://pid.nci.nih.gov) is a freely available collection of curated and peer-reviewed pathways composed of human molecular signaling and regulatory events and key cellular processes. Created in a collaboration betwee	11	5	4	11	11
REACTOME_SIGNALING_BY_ACTIVATED_POINT_MUTANTS_OF_FGFR1	M675	C2	CP:REACTOME	Genes involved in Signaling by activated point mutants of FGFR1		11	3	3	11	11
REACTOME_SIGNALING_BY_FGFR3_MUTANTS	M689	C2	CP:REACTOME	Genes involved in Signaling by FGFR3 mutants		11	3	3	11	11
REACTOME_KERATAN_SULFATE_DEGRADATION	M691	C2	CP:REACTOME	Genes involved in Keratan sulfate degradation		11	5	4	11	11
REACTOME_CDC6_ASSOCIATION_WITH_THE_ORC_ORIGIN_COMPLEX	M780	C2	CP:REACTOME	Genes involved in CDC6 association with the ORC:origin complex		11	6	6	11	11
REACTOME_PURINE_RIBONUCLEOSIDE_MONOPHOSPHATE_BIOSYNTHESIS	M2071	C2	CP:REACTOME	Genes involved in Purine ribonucleoside monophosphate biosynthesis		11	6	4	11	11
REACTOME_MRNA_DECAY_BY_3_TO_5_EXORIBONUCLEASE	M19582	C2	CP:REACTOME	Genes involved in mRNA Decay by 3' to 5' Exoribonuclease		11	3	3	11	11
REACTOME_IONOTROPIC_ACTIVITY_OF_KAINATE_RECEPTORS	M10272	C2	CP:REACTOME	Genes involved in Ionotropic activity of Kainate Receptors		11	4	3	11	11
REACTOME_CALNEXIN_CALRETICULIN_CYCLE	M907	C2	CP:REACTOME	Genes involved in Calnexin/calreticulin cycle		11	3	3	11	11
REACTOME_DSCAM_INTERACTIONS	M994	C2	CP:REACTOME	Genes involved in DSCAM interactions		11	5	5	11	11
REACTOME_UNWINDING_OF_DNA	M3656	C2	CP:REACTOME	Genes involved in Unwinding of DNA		11	6	6	11	11
REACTOME_MTORC1_MEDIATED_SIGNALLING	M3492	C2	CP:REACTOME	Genes involved in mTORC1-mediated signalling		11	7	6	11	11
REACTOME_TRYPTOPHAN_CATABOLISM	M1084	C2	CP:REACTOME	Genes involved in Tryptophan catabolism		11	5	3	11	11
BIOCARTA_DNAFRAGMENT_PATHWAY	M7239	C2	CP:BIOCARTA	Apoptotic DNA fragmentation and tissue homeostasis	Apoptotic cell death can be triggered by many different cellular stimuli, resulting in activation of apoptotic signaling pathways including caspases and mitochondria. A cellular response that is characteristic of apoptosis is fragmentation of the nuclear	10	8	7	10	10
BIOCARTA_RNA_PATHWAY	M10570	C2	CP:BIOCARTA	Double Stranded RNA Induced Gene Expression	One defense against viral infection is provided by PKR, double-stranded RNA activated protein kinase. When PKR interacts with dsRNA found in cells during viral infection, PKR phosphorylates itself and cellular proteins including the translation factor elF	10	6	6	10	10
BIOCARTA_SKP2E2F_PATHWAY	M6031	C2	CP:BIOCARTA	E2F1 Destruction Pathway	E2F-1 is a transcription factor that regulates the expression of genes involved in the cell cycle and that is involved in progression of the cell cycle from G1 into S phase. Over-expression of E2F-1 can induce cellular transformation and its under-express	10	6	6	10	10
BIOCARTA_EPHA4_PATHWAY	M16334	C2	CP:BIOCARTA	Eph Kinases and ephrins support platelet aggregation	Eph kinases are a family of receptor tyrosine kinases with an extracellular domain that binds their ligand, the ephrins, and an intracellular kinase domain. The ephrins are also expressed on the cell surface, so that interaction between Eph kinases and ep	10	8	6	10	10
BIOCARTA_FREE_PATHWAY	M96	C2	CP:BIOCARTA	Free Radical Induced Apoptosis	Oxidative stress is one factor that can trigger programmed cell death. Activated neutrophils responding to inflammatory stimulation produce reactive oxygen species like superoxide free radicals to kill invading bacteria, but these reactive oxygen species	10	6	6	10	10
BIOCARTA_GABA_PATHWAY	M477	C2	CP:BIOCARTA	Gamma-aminobutyric Acid Receptor Life Cycle	Gamma-amino butyric acid (GABA) is an inhibitory neurotransmitter that acts at synapses through binding to ligand-gated ion channels, the GABA receptors. Clustering of the GABA-A receptor chloride channel alters receptor pharmacology on the cell surface a	10	4	3	10	10
BIOCARTA_GLYCOLYSIS_PATHWAY	M15109	C2	CP:BIOCARTA	Glycolysis Pathway	Glycolysis was one of the first metabolic pathways studied and is one of the best understood, in terms of the enzymes involved, their mechanisms of action, and the regulation of the pathway to meet the needs of the organism and the cell. The glycolytic pa	10	8	7	10	10
BIOCARTA_RANMS_PATHWAY	M17370	C2	CP:BIOCARTA	Role of Ran in mitotic spindle regulation	One of the central features of mitotic cell division is the formation of the spindle that segregates chromosomes into each daughter cell. Chromosomes are not just passengers along for a ride with the spindle, but active participants in the nucleation and	10	4	4	10	10
BIOCARTA_SODD_PATHWAY	M2699	C2	CP:BIOCARTA	SODD/TNFR1 Signaling Pathway	The tumor necrosis factor (TNF) receptor superfamily contains several members with homologous cytoplasmic domains known as death domains (DD). The intracellular DD are important in initiating apoptosis and other signaling pathways following ligand binding	10	6	4	10	10
BIOCARTA_BARRESTIN_PATHWAY	M7772	C2	CP:BIOCARTA	fl-arrestins in GPCR Desensitization	Role of -arrestins in the desensitization, sequestration and intracellular trafficking of GPCRs. Homologous desensitization of GPCRs (1) results from the binding of -arrestins (-arr) to agonist -occupied receptors following phosphorylation of the receptor	10	7	7	10	10
BIOCARTA_SARS_PATHWAY	M5374	C2	CP:BIOCARTA	The SARS-coronavirus Life Cycle	Severe Acute Respiratory Syndrome (SARS) has affected thousands of individuals, causing fever, and pneumonia with a mortality rate estimated at 10-18%. A novel coronavirus has been identified as the cause agent and its genome has been sequenced. Human cor	10	4	3	10	10
PID_VEGF_VEGFR_PATHWAY	M137	C2	CP	VEGF and VEGFR signaling network	The Pathway Interaction Database (PID, http://pid.nci.nih.gov) is a freely available collection of curated and peer-reviewed pathways composed of human molecular signaling and regulatory events and key cellular processes. Created in a collaboration betwee	10	6	4	10	10
REACTOME_GAP_JUNCTION_DEGRADATION	M15243	C2	CP:REACTOME	Genes involved in Gap junction degradation		10	7	5	10	10
REACTOME_ANDROGEN_BIOSYNTHESIS	M504	C2	CP:REACTOME	Genes involved in Androgen biosynthesis		10	8	7	10	10
REACTOME_HYALURONAN_UPTAKE_AND_DEGRADATION	M660	C2	CP:REACTOME	Genes involved in Hyaluronan uptake and degradation		10	5	5	10	10
REACTOME_ABACAVIR_TRANSPORT_AND_METABOLISM	M677	C2	CP:REACTOME	Genes involved in Abacavir transport and metabolism		10	5	5	10	10
REACTOME_VEGF_LIGAND_RECEPTOR_INTERACTIONS	M710	C2	CP:REACTOME	Genes involved in VEGF ligand-receptor interactions		10	7	4	10	10
REACTOME_PECAM1_INTERACTIONS	M11773	C2	CP:REACTOME	Genes involved in PECAM1 interactions		10	6	6	10	10
REACTOME_E2F_ENABLED_INHIBITION_OF_PRE_REPLICATION_COMPLEX_FORMATION	M5756	C2	CP:REACTOME	Genes involved in E2F-enabled inhibition of pre-replication complex formation		10	6	6	10	10
REACTOME_ACETYLCHOLINE_NEUROTRANSMITTER_RELEASE_CYCLE	M93	C2	CP:REACTOME	Genes involved in Acetylcholine Neurotransmitter Release Cycle		10	5	5	10	10
REACTOME_NOREPINEPHRINE_NEUROTRANSMITTER_RELEASE_CYCLE	M13015	C2	CP:REACTOME	Genes involved in Norepinephrine Neurotransmitter Release Cycle		10	7	7	10	10
REACTOME_RECRUITMENT_OF_NUMA_TO_MITOTIC_CENTROSOMES	M6729	C2	CP:REACTOME	Genes involved in Recruitment of NuMA to mitotic centrosomes		10	4	3	10	10
REACTOME_OPSINS	M6285	C2	CP:REACTOME	Genes involved in Opsins		10	7	3	10	10
REACTOME_ACTIVATION_OF_THE_AP1_FAMILY_OF_TRANSCRIPTION_FACTORS	M13962	C2	CP:REACTOME	Genes involved in Activation of the AP-1 family of transcription factors		10	6	6	10	10
REACTOME_RAF_MAP_KINASE_CASCADE	M1028	C2	CP:REACTOME	Genes involved in RAF/MAP kinase cascade		10	5	5	10	10
BIOCARTA_FEEDER_PATHWAY	M3061	C2	CP:BIOCARTA	Feeder Pathways for Glycolysis	The glycolytic pathway begins with the simple sugar glucose and leads to pyruvate and eventually the Kreb's cycle. Dietary carbohydrates include a variety of sugars that are funneled into glycolysis to supply energy, including other monosaccharides, disac	9	5	5	9	9
SA_FAS_SIGNALING	M5060	C2	CP	The TNF-type receptor Fas induces apoptosis on ligand binding.		9	6	6	9	9
BIOCARTA_KREB_PATHWAY	M6831	C2	CP:BIOCARTA	The Citric Acid Cycle	The Krebs cycle, also called the citric acid cycle, is a fundamental metabolic pathway involving eight enzymes essential for energy production through aerobic respiration, and, like glycolysis, arose early in evolution. This pathway is also an important s	8	3	3	8	8
SA_G2_AND_M_PHASES	M10154	C2	CP	Cdc25 activates the cdc2/cyclin B complex to induce the G2/M transition.		8	6	6	8	8
ST_IL_13_PATHWAY	M17580	C2	CP	Interleukin 13 (IL-13) Pathway		7	5	5	7	7
BIOCARTA_NEUROTRANSMITTERS_PATHWAY	M4557	C2	CP:BIOCARTA	Biosynthesis of neurotransmitters	Neurotransmitters are signaling molecules used by neurons to communicate across chemical synapses. The receptors for neurotransmitters include G-protein coupled receptors (GPCRs) and ligand-gated ion channels. The biogenic amines are neurotransmitters der	6	4	2	6	6
