# Supplementary material for: Development of a Zebrafish S1500+ Sentinel Gene Set for High-Throughput Transcriptomics
Source: Zebrafish. 2019 Aug 1;16(4):331–47. doi: 10.1089/zeb.2018.1720 (PMC6685209; doi:10.1089/zeb.2018.1720)
Supplement: Supplemental data [file Supp_Data6.xlsx]

## Sheet: Sheets_Key
SUPPLEMENTARY FILE S6. BPA MID vs. CONTROL DEG AND DEP RESULTS
Included gene expression analysis sheets:
WTr-DEGs
Zebrafish_Extrapolation-DEGs
Human_Extrapolation-DEGs
Zf_S1500+-DEGs
Random1-DEGs
Random2-DEGs
Random3-DEGs
Pathway analysis output comes directly from DAVID with an additional column for the rank of a pathway in the WTr analysis. Included pathway analysis sheets:
WTr-DEPs
Zebrafish_Extrapolation-DEPs
Human_Extrapolation-DEGs
Zf_S1500+-DEPs
Random1-DEPs
Random2-DEPs
Random3-DEPs
DEP-Keywords

## Sheet: WTr-DEGs
GeneID	Symbol	Foldchange	Test Statistic	Distribution P-value
402917	lhb	1.95057	17.8014	5.85133e-05
60640	cyp19a1b	2.91295	12.9261	0.00020661
564932	slc41a2a	2.86561	12.1785	0.000260913
790965	si:dkey-286h2.3	2.03832	9.91023	0.000581966
793075	leap2	1.77283	9.07608	0.000816963
751703	lcn15	1.57643	8.99474	0.00084573
619255	zgc:114181	1.58545	8.59938	0.00100487
378440	rdh1	1.67996	8.46614	0.00106674
393837	c8g	1.59149	8.46062	0.0010694
563738	si:ch211-284e20.8	1.67706	8.16319	0.00122593
564970	slc2a11b	1.61997	7.96087	0.00134881
100537469	si:ch211-156l18.8	-1.50713	-7.45625	0.00172865
570638	apoc1	2.07877	7.26429	0.00190726
30355	apoa1a	2.43253	7.23065	0.00194088
558261	ociad2	1.7194	6.54686	0.00281395
558797	impg1b	-1.83861	-6.40481	0.00305244
553216	pm20d1.1	1.57584	6.28456	0.00327404
767742	f13a1a.1	4.26321	6.27847	0.00328577
568972	apoc2	2.12568	6.26836	0.00330539
266799	gatm	1.64031	6.24651	0.00334825
322379	wu:fb59d01	1.66824	6.02443	0.00382512
322529	dhrs9	1.6473	5.99936	0.00388406
393447	slc35d1b	1.71638	5.89192	0.0041496
100170791	glmnb	-1.63458	-5.75295	0.00452696
368670	dhrs1	1.51308	5.6179	0.00493476
553618	zgc:110410	1.79886	5.5849	0.00504116
100535653	si:dkey-31g6.6	2.98245	5.54191	0.00518406
100005086	si:ch211-93g23.2	1.90987	5.46606	0.0054484
436968	cox6b1	1.59953	5.44927	0.00550916
402814	myo3a	-1.6128	-5.40179	0.00568542
564107	cyp2k21	1.9519	5.35806	0.00585392
569089	si:ch211-173n18.3	1.56868	5.31308	0.00603365
559700	zgc:153913	1.92187	5.25073	0.00629408
568707	afp4	1.88189	5.21746	0.00643864
563130	aqp8a.2	2.14438	5.19733	0.00652811
790957	cyp2aa9	1.80561	5.19577	0.00653511
322605	chpt1	1.50974	5.19553	0.00653618
403026	vtnb	2.0731	5.13822	0.00679967
777793	sult2st2	1.54173	5.11423	0.0069138
798456	si:ch211-281l24.3	-1.87681	-5.06768	0.007142
567714	igsf21b	-1.64354	-5.05931	0.00718402
100073336	folr	1.76294	5.02306	0.00736944
555340	iqsec3b	-1.59151	-4.96775	0.00766372
793458	pyyb	1.69673	4.87242	0.00820536
571440	sult3st5	1.72301	4.83745	0.00841564
337770	si:ch73-187m15.4	-2.0763	-4.82484	0.00849309
751651	tmem86b	1.69001	4.80986	0.0085862
100124611	znrf2a	1.56342	4.79571	0.00867531
553699	vtna	2.75179	4.78589	0.00873775
492334	slc5a11	1.5687	4.78443	0.0087471
436852	gcshb	1.62432	4.7681	0.00885241
322462	sult6b1	1.56643	4.74002	0.00903704
100415792	ugt5b3	1.58075	4.69194	0.00936427
335008	pla2g15	1.53707	4.67919	0.00945344

## Sheet: Zebrafish_Extrapolation-DEGs
GeneID	Symbol	Foldchange	Test Statistic	Distribution P-value
402917	lhb	4.81114	19.5477	4.03857e-05
60640	cyp19a1b	5.71739	13.4495	0.000176803
386825	ntf3	-1.62308	-10.314	0.000498541
100535324	mpp4a	-1.93479	-10.2381	0.000513035
405857	msrb2	2.01432	10.0932	0.000542164
559332	pde6b	-1.6418	-10.0643	0.000548216
570928	ptpdc1b	-1.88793	-9.94995	0.000573025
567200	lactbl1b	-1.57476	-9.67272	0.000639186
553943	lrit1a	-1.61313	-8.88514	0.000886506
619259	dao.1	1.54187	8.81213	0.000915026
554095	fabp1b.1	2.14604	8.36561	0.00111656
569930	zgc:153896	1.63286	8.12468	0.00124822
566659	si:ch211-176g13.7	-1.61565	-8.0263	0.00130747
335654	camk1ga	-1.51899	-7.62861	0.00158558
559700	zgc:153913	1.97348	7.61616	0.00159541
767760	slc17a5	1.56528	7.18838	0.00198415
553467	cideb	1.5268	7.18227	0.0019905
378440	rdh1	1.91058	7.16672	0.00200679
449685	zgc:136410	1.736	6.97017	0.00222749
570638	apoc1	2.06909	6.82586	0.00240881
30355	apoa1a	2.41921	6.82295	0.00241264
393421	etnppl	1.7579	6.76337	0.00249295
768292	zgc:153968	2.08927	6.7186	0.00255547
322529	dhrs9	1.51236	6.70727	0.00257159
777793	sult2st2	1.7323	6.69302	0.00259205
566347	c3b.2	2.14993	6.44718	0.00297879
83908	ucp1	1.61814	6.31088	0.00322388
100005630	cpo	1.73034	6.27576	0.00329102
406739	pla2g12b	1.9915	6.22803	0.00338503
791196	trpm1a	-1.5109	-6.21967	0.00340183
100538059	si:ch1073-155h21.2	-1.59305	-6.14128	0.0035645
553699	vtna	2.31033	6.08025	0.0036978
336695	samsn1a	-1.7686	-5.9697	0.00395523
560719	si:dkey-206f10.1	-1.61483	-5.89094	0.00415212
767756	ugt5a2	1.55476	5.87735	0.00418732
110439158	LOC110439158	1.57636	5.85155	0.0042551
568032	rbp2a	1.61866	5.84348	0.00427659
562414	si:ch211-207l14.1	-1.58247	-5.82673	0.00432161
100001321	si:ch211-248a14.8	1.50443	5.7471	0.00454374
571461	sult3st3	1.94028	5.74699	0.00454407
555725	pcyt1bb	1.65984	5.7019	0.00467606
406537	slc13a2	1.87067	5.64806	0.00483991
568972	apoc2	1.82828	5.61299	0.00495042
559435	slc23a1	1.72394	5.58815	0.00503058
553476	aqp11	1.61638	5.56186	0.00511714
450015	zgc:103438	1.50694	5.55785	0.00513052
791479	selenop2	1.7816	5.50056	0.00532619
567714	igsf21b	-1.65619	-5.49582	0.00534278
445095	tm4sf4	1.95209	5.46353	0.0054575
795664	wu:fa56d06	1.64122	5.43168	0.00557368
101885561	rp1l1b	-1.64344	-5.31839	0.00601207
100286774	mrc1a	1.85149	5.25929	0.00625753
566363	si:ch211-196f2.3	1.78882	5.2485	0.00630363
327586	si:ch73-40a17.3	1.69463	5.24804	0.00630563
101886483	cdhr5b	1.75245	5.21745	0.00643871
406338	chia.2	2.29571	5.19319	0.00654667
494477	tfr1a	1.51673	5.15873	0.00670388
406819	chia.3	1.61109	5.09423	0.00701072
557419	epdl2	1.74899	5.06553	0.00715279
794630	irbpl	-1.78374	-5.00978	0.00743884
573653	hbbe1.3	1.57297	4.99566	0.00751348
58068	pcxb	2.16036	4.94502	0.00778881
492328	ankrd9	1.52164	4.93313	0.00785523
445280	cd81b	1.67216	4.91236	0.00797294
449773	zgc:103681	1.67899	4.89266	0.00808653
565476	si:ch211-114c12.5	2.04305	4.85847	0.00828846
569946	trpm1b	-1.67775	-4.8562	0.00830206
564121	si:ch211-133l5.7	1.77115	4.80707	0.00860369
570613	sord	1.75702	4.79204	0.00869861
100384898	ugt2b3	1.62193	4.79079	0.00870652
436872	sult1st6	1.57484	4.76778	0.00885447
790957	cyp2aa9	2.63413	4.76746	0.00885657
30708	fabp2	1.64822	4.7653	0.00887059
568997	nrn1lb	-1.57395	-4.72199	0.00915811
436968	cox6b1	1.60862	4.67693	0.00946934
406799	sdr16c5b	1.64477	4.64585	0.00969148
406465	slc37a4a	1.86988	4.63547	0.00976709
550608	apoa4a	2.12013	4.60705	0.00997778

## Sheet: Human_Extrapolation-DEGs
GeneID	Symbol	Foldchange	Test Statistic	Distribution P-value
402917	lhb	4.81114	19.5477	4.03857e-05
60640	cyp19a1b	5.71739	13.4495	0.000176803
386825	ntf3	-1.62308	-10.314	0.000498541
557468	pgfb	1.73751	8.61154	0.000999448
394032	irx2a	-1.58867	-8.05534	0.00128962
570638	apoc1	2.06909	6.82586	0.00240881
30355	apoa1a	2.41921	6.82295	0.00241264
359841	serpind1	1.59789	6.53357	0.00283528
100536057	dock3	-1.77959	-6.32204	0.00320291
553722	gba3	1.50038	5.87786	0.00418597
110439158	LOC110439158	1.57636	5.85155	0.0042551
353247	tnnc1a	1.69421	5.67544	0.00475574
415175	tnnc1b	1.69421	5.67544	0.00475574
323856	tgm2b	1.58852	5.65524	0.00481765
447909	tgm2a	1.58852	5.65524	0.00481765
492719	me3	-1.60651	-5.62487	0.00491265
445127	hsd17b14	1.54131	5.58016	0.0050567
100004607	apoa4b.3	1.54315	5.27016	0.00621147
322543	apoa4b.1	1.54315	5.27016	0.00621147
550608	apoa4a	1.54315	5.27016	0.00621147
570354	apoa4b.2	1.54315	5.27016	0.00621147
100005645	fam151a	1.52296	5.20189	0.00650771
100170815	ognb	1.54211	5.04835	0.00723948
541445	ogna	1.54211	5.04835	0.00723948
794630	irbpl	-1.78374	-5.00978	0.00743884
565476	si:ch211-114c12.5	2.04305	4.85847	0.00828846
560308	serpinf2a	1.64416	4.77289	0.00882139
563663	serpinf2b	1.64416	4.77289	0.00882139
790957	cyp2aa9	2.63413	4.76746	0.00885657
436897	cldn11a	1.5167	4.73212	0.00908984
81592	cldn11b	1.5167	4.73212	0.00908984
436968	cox6b1	1.60862	4.67693	0.00946934

## Sheet: Zf_S1500+-DEGs
GeneID	Symbol	Foldchange	Test Statistic	Distribution P-value
402917	lhb	4.81114	19.5477	4.03857e-05
60640	cyp19a1b	5.71739	13.4495	0.000176803
386825	ntf3	-1.62308	-10.314	0.000498541
570638	apoc1	2.06909	6.82586	0.00240881
30355	apoa1a	2.41921	6.82295	0.00241264
110439158	LOC110439158	1.57636	5.85155	0.0042551
794630	irbpl	-1.78374	-5.00978	0.00743884
565476	si:ch211-114c12.5	2.04305	4.85847	0.00828846
790957	cyp2aa9	2.63413	4.76746	0.00885657
436968	cox6b1	1.60862	4.67693	0.00946934

## Sheet: Random1-DEGs
GeneID	Symbol	Foldchange	Test Statistic	Distribution P-value
100329582	si:ch211-211k8.4	-2.39501	-18.2339	5.32073e-05
60640	cyp19a1b	6.89565	13.8041	0.000159614
795602	nrtn	-1.68277	-9.83306	0.000599832
387299	p2rx8	1.57091	9.66149	0.000642063
378440	rdh1	1.81322	8.43676	0.00108101
568972	apoc2	2.28219	6.49065	0.00290549
100301512	ftr76	-1.62897	-6.48604	0.00291315
619255	zgc:114181	1.70746	6.32452	0.00319827
563738	si:ch211-284e20.8	1.83502	6.07163	0.00371713
101884412	si:dkey-23a13.5	1.59417	5.56513	0.00510626
564402	si:dkey-151g22.1	-1.71354	-5.39092	0.00572675
100124611	znrf2a	1.74082	5.35272	0.00587491
100331451	LOC100331451	-1.95878	-5.24854	0.00630349
565476	si:ch211-114c12.5	2.39488	5.21304	0.00645816
100137725	cyp1c2	1.6191	4.98479	0.00757159
100001834	golt1a	1.68997	4.94939	0.00776455
322529	dhrs9	1.78668	4.91797	0.00794094
553618	zgc:110410	2.24488	4.89264	0.00808667
556933	zgc:123244	1.54054	4.86915	0.00822471
402814	myo3a	-1.58696	-4.63033	0.00980478
793458	pyyb	2.04043	4.60483	0.00999443

## Sheet: Random2-DEGs
GeneID	Symbol	Foldchange	Test Statistic	Distribution P-value
394213	sb:cb1081	-1.55851	-9.74072	0.000622118
494573	guca1d	-1.68015	-9.13728	0.000796118
567916	stxbp4	-1.89344	-8.13676	0.00124117
322529	dhrs9	1.57115	8.0268	0.00130716
798836	tspan13a	1.59435	7.32896	0.00184465
100005086	si:ch211-93g23.2	2.02595	7.16321	0.00201049
493589	pcdh2ab1	-2.02702	-6.9061	0.00230583
799052	si:dkey-16n15.6	1.8525	6.80637	0.00243468
559700	zgc:153913	1.91035	6.74964	0.00251193
751651	tmem86b	1.60228	6.64226	0.0026666
793599	si:ch211-276i12.4	-1.73208	-6.31684	0.00321265
100034522	mthfd1l	1.72471	6.29789	0.00324851
108192189	si:ch211-113d11.6	2.19978	6.20989	0.00342162
100535360	si:ch211-201o1.1	-1.51929	-5.9853	0.00391759
796289	kcnq1.2	-1.83499	-5.87367	0.0041969
100005754	ftr35	-1.70226	-5.82133	0.00433626
368352	cyp2y3	1.56222	5.7727	0.00447084
559693	gabra6b	-1.85873	-5.45897	0.00547395
322379	wu:fb59d01	1.60534	5.37706	0.00577996
386825	ntf3	-1.7441	-4.98963	0.00754565
553356	sec16b	1.65082	4.96318	0.00768867
492777	cfhl2	2.88951	4.9234	0.00791012
322336	ifit15	2.45894	4.91162	0.0079772
322415	sult3st2	1.74424	4.86823	0.00823023
100005630	cpo	2.34688	4.86332	0.00825947
572042	hipk1a	-1.50649	-4.82607	0.00848547
110437789	LOC110437789	-3.11113	-4.75969	0.00890722
556156	slc5a8l	1.52488	4.73271	0.00908593
30625	six7	-1.64096	-4.66549	0.0095504

## Sheet: Random3-DEGs
GeneID	Symbol	Foldchange	Test Statistic	Distribution P-value
100329582	si:ch211-211k8.4	-2.5561	-18.2479	5.30457e-05
378440	rdh1	1.69622	9.38374	0.000718558
564970	slc2a11b	1.68449	8.22522	0.00119106
793096	tgm1l2	2.04313	7.52701	0.00166806
100000502	clrn3	1.83903	7.45731	0.00172772
393837	c8g	1.6442	6.61459	0.00270833
561978	pi15a	1.88082	6.45075	0.00297269
100535653	si:dkey-31g6.6	3.2963	6.04247	0.00378339
567869	hyal2a	1.62905	5.05799	0.00719067
100332352	si:dkey-58f10.12	2.44569	4.86839	0.00822927
559700	zgc:153913	2.02905	4.71471	0.00920752
100001834	golt1a	1.60035	4.68416	0.00941854

## Sheet: WTr-DEPs
Category	Term	Count	%	PValue	Genes	List Total	Pop Hits	Pop Total	Fold Enrichment	Bonferroni	Benjamini	FDR	WTr Rank
GOTERM_CC_DIRECT	GO:0005576~extracellular region	9	16.6667	8.15614e-05	793458, 30355, 751703, 402917, 563738, 322379, 553216, 393837, 570638	32	643	13350	5.83933	0.00122272	0.00122272	0.0566926	1
GOTERM_CC_DIRECT	GO:0042627~chylomicron	3	5.55556	0.000283304	568972, 30355, 568707	32	11	13350	113.778	0.00424115	0.00212283	0.196804	2
GOTERM_BP_DIRECT	GO:0006629~lipid metabolic process	5	9.25926	0.00133546	322605, 568972, 335008, 30355, 751703	37	178	13224	10.0395	0.114505	0.114505	1.44632	3
GOTERM_BP_DIRECT	GO:0042157~lipoprotein metabolic process	3	5.55556	0.00146474	30355, 568707, 570638	37	21	13224	51.0579	0.124875	0.0645189	1.58531	4
GOTERM_MF_DIRECT	GO:0016705~oxidoreductase activity, acting on paired donors, with incorporation or reduction of molecular oxygen	4	7.40741	0.00465632	564107, 790965, 790957, 60640	44	108	13721	11.5497	0.330604	0.330604	4.90823	5
GOTERM_MF_DIRECT	GO:0004497~monooxygenase activity	4	7.40741	0.00609809	564107, 790965, 790957, 60640	44	119	13721	10.482	0.40906	0.231274	6.38306	6
GOTERM_MF_DIRECT	GO:0019111~phenanthrol sulfotransferase activity	3	5.55556	0.00660484	322462, 571440, 777793	44	39	13721	23.9878	0.434418	0.173013	6.89649	7
GOTERM_MF_DIRECT	GO:0018721~trans-9R,10R-dihydrodiolphenanthrene sulfotransferase activity	3	5.55556	0.00660484	322462, 571440, 777793	44	39	13721	23.9878	0.434418	0.173013	6.89649	8
GOTERM_MF_DIRECT	GO:0018724~4-phenanthrol sulfotransferase activity	3	5.55556	0.00660484	322462, 571440, 777793	44	39	13721	23.9878	0.434418	0.173013	6.89649	9
GOTERM_MF_DIRECT	GO:0018725~trans-3,4-dihydrodiolphenanthrene sulfotransferase activity	3	5.55556	0.00660484	322462, 571440, 777793	44	39	13721	23.9878	0.434418	0.173013	6.89649	10
GOTERM_MF_DIRECT	GO:0001517~N-acetylglucosamine 6-O-sulfotransferase activity	3	5.55556	0.00660484	322462, 571440, 777793	44	39	13721	23.9878	0.434418	0.173013	6.89649	11
GOTERM_MF_DIRECT	GO:0018726~9-phenanthrol sulfotransferase activity	3	5.55556	0.00660484	322462, 571440, 777793	44	39	13721	23.9878	0.434418	0.173013	6.89649	12
GOTERM_MF_DIRECT	GO:0018727~2-phenanthrol sulfotransferase activity	3	5.55556	0.00660484	322462, 571440, 777793	44	39	13721	23.9878	0.434418	0.173013	6.89649	13
GOTERM_MF_DIRECT	GO:0080131~hydroxyjasmonate sulfotransferase activity	3	5.55556	0.00660484	322462, 571440, 777793	44	39	13721	23.9878	0.434418	0.173013	6.89649	14
GOTERM_MF_DIRECT	GO:0018723~3-phenanthrol sulfotransferase activity	3	5.55556	0.00660484	322462, 571440, 777793	44	39	13721	23.9878	0.434418	0.173013	6.89649	15
GOTERM_MF_DIRECT	GO:0016232~HNK-1 sulfotransferase activity	3	5.55556	0.00660484	322462, 571440, 777793	44	39	13721	23.9878	0.434418	0.173013	6.89649	16
GOTERM_MF_DIRECT	GO:0004394~heparan sulfate 2-O-sulfotransferase activity	3	5.55556	0.00660484	322462, 571440, 777793	44	39	13721	23.9878	0.434418	0.173013	6.89649	17
GOTERM_MF_DIRECT	GO:0018722~1-phenanthrol sulfotransferase activity	3	5.55556	0.00660484	322462, 571440, 777793	44	39	13721	23.9878	0.434418	0.173013	6.89649	18
GOTERM_MF_DIRECT	GO:0001537~N-acetylgalactosamine 4-O-sulfotransferase activity	3	5.55556	0.00660484	322462, 571440, 777793	44	39	13721	23.9878	0.434418	0.173013	6.89649	19
GOTERM_MF_DIRECT	GO:0050698~proteoglycan sulfotransferase activity	3	5.55556	0.00660484	322462, 571440, 777793	44	39	13721	23.9878	0.434418	0.173013	6.89649	20
GOTERM_MF_DIRECT	GO:0051922~cholesterol sulfotransferase activity	3	5.55556	0.00660484	322462, 571440, 777793	44	39	13721	23.9878	0.434418	0.173013	6.89649	21
GOTERM_MF_DIRECT	GO:0034930~1-hydroxypyrene sulfotransferase activity	3	5.55556	0.00660484	322462, 571440, 777793	44	39	13721	23.9878	0.434418	0.173013	6.89649	22
GOTERM_MF_DIRECT	GO:0050694~galactose 3-O-sulfotransferase activity	3	5.55556	0.00660484	322462, 571440, 777793	44	39	13721	23.9878	0.434418	0.173013	6.89649	23
GOTERM_MF_DIRECT	GO:0017095~heparan sulfate 6-O-sulfotransferase activity	3	5.55556	0.00693872	322462, 571440, 777793	44	40	13721	23.3881	0.450535	0.139036	7.23336	24
GOTERM_MF_DIRECT	GO:0008395~steroid hydroxylase activity	3	5.55556	0.00872014	564107, 790965, 790957	44	45	13721	20.7894	0.529152	0.139846	9.01216	25
GOTERM_MF_DIRECT	GO:0020037~heme binding	4	7.40741	0.0098994	564107, 790965, 790957, 60640	44	142	13721	8.78425	0.574968	0.132898	10.1726	26
GOTERM_MF_DIRECT	GO:0008146~sulfotransferase activity	3	5.55556	0.0146599	322462, 571440, 777793	44	59	13721	15.8563	0.719193	0.165932	14.7219	27
GOTERM_MF_DIRECT	GO:0005506~iron ion binding	4	7.40741	0.0183896	564107, 790965, 790957, 60640	44	179	13721	6.96851	0.797341	0.180883	18.139	28
GOTERM_BP_DIRECT	GO:0008152~metabolic process	5	9.25926	0.0196479	100005086, 569089, 553216, 100415792, 619255	37	383	13224	4.66587	0.83565	0.45224	19.4532	29
GOTERM_MF_DIRECT	GO:0005215~transporter activity	4	7.40741	0.0265084	751703, 492334, 564970, 563130	44	206	13721	6.05516	0.900786	0.226415	25.1516	30

## Sheet: Zebrafish_Extrapolation-DEPs
Category	Term	Count	%	PValue	Genes	List Total	Pop Hits	Pop Total	Fold Enrichment	Bonferroni	Benjamini	FDR	WTr Rank
GOTERM_CC_DIRECT	GO:0005576~extracellular region	11	14.2857	5.20586e-05	557419, 30355, 402917, 406338, 550608, 386825, 406739, 406819, 566347, 570638, 791479	47	662	13772	4.86893	0.00104066	0.00104066	0.0396146	1
GOTERM_MF_DIRECT	GO:0005215~transporter activity	7	9.09091	0.00013846	553476, 559435, 568032, 406465, 30708, 554095, 406537	55	209	14146	8.61435	0.0168876	0.0168876	0.159537	30
GOTERM_CC_DIRECT	GO:0042627~chylomicron	3	3.8961	0.000588901	568972, 30355, 550608	47	11	13772	79.9149	0.0117124	0.00587343	0.447336	2
GOTERM_MF_DIRECT	GO:0008289~lipid binding	5	6.49351	0.000681536	30355, 550608, 568032, 30708, 554095	55	105	14146	12.2476	0.0804378	0.0410619	0.78304
GOTERM_BP_DIRECT	GO:0042157~lipoprotein metabolic process	3	3.8961	0.00277514	30355, 550608, 570638	52	21	13578	37.3022	0.289522	0.289522	3.15356	4
GOTERM_MF_DIRECT	GO:0018725~trans-3,4-dihydrodiolphenanthrene sulfotransferase activity	3	3.8961	0.0101677	571461, 436872, 777793	55	40	14146	19.29	0.715501	0.342301	11.1162	10
GOTERM_MF_DIRECT	GO:0050698~proteoglycan sulfotransferase activity	3	3.8961	0.0101677	571461, 436872, 777793	55	40	14146	19.29	0.715501	0.342301	11.1162	20
GOTERM_MF_DIRECT	GO:0080131~hydroxyjasmonate sulfotransferase activity	3	3.8961	0.0101677	571461, 436872, 777793	55	40	14146	19.29	0.715501	0.342301	11.1162	14
GOTERM_MF_DIRECT	GO:0018726~9-phenanthrol sulfotransferase activity	3	3.8961	0.0101677	571461, 436872, 777793	55	40	14146	19.29	0.715501	0.342301	11.1162	12
GOTERM_MF_DIRECT	GO:0019111~phenanthrol sulfotransferase activity	3	3.8961	0.0101677	571461, 436872, 777793	55	40	14146	19.29	0.715501	0.342301	11.1162	7
GOTERM_MF_DIRECT	GO:0034930~1-hydroxypyrene sulfotransferase activity	3	3.8961	0.0101677	571461, 436872, 777793	55	40	14146	19.29	0.715501	0.342301	11.1162	22
GOTERM_MF_DIRECT	GO:0018721~trans-9R,10R-dihydrodiolphenanthrene sulfotransferase activity	3	3.8961	0.0101677	571461, 436872, 777793	55	40	14146	19.29	0.715501	0.342301	11.1162	8
GOTERM_MF_DIRECT	GO:0001537~N-acetylgalactosamine 4-O-sulfotransferase activity	3	3.8961	0.0101677	571461, 436872, 777793	55	40	14146	19.29	0.715501	0.342301	11.1162	19
GOTERM_MF_DIRECT	GO:0018722~1-phenanthrol sulfotransferase activity	3	3.8961	0.0101677	571461, 436872, 777793	55	40	14146	19.29	0.715501	0.342301	11.1162	18
GOTERM_MF_DIRECT	GO:0050694~galactose 3-O-sulfotransferase activity	3	3.8961	0.0101677	571461, 436872, 777793	55	40	14146	19.29	0.715501	0.342301	11.1162	23
GOTERM_MF_DIRECT	GO:0016232~HNK-1 sulfotransferase activity	3	3.8961	0.0101677	571461, 436872, 777793	55	40	14146	19.29	0.715501	0.342301	11.1162	16
GOTERM_MF_DIRECT	GO:0004394~heparan sulfate 2-O-sulfotransferase activity	3	3.8961	0.0101677	571461, 436872, 777793	55	40	14146	19.29	0.715501	0.342301	11.1162	17
GOTERM_MF_DIRECT	GO:0051922~cholesterol sulfotransferase activity	3	3.8961	0.0101677	571461, 436872, 777793	55	40	14146	19.29	0.715501	0.342301	11.1162	21
GOTERM_MF_DIRECT	GO:0018724~4-phenanthrol sulfotransferase activity	3	3.8961	0.0101677	571461, 436872, 777793	55	40	14146	19.29	0.715501	0.342301	11.1162	9
GOTERM_MF_DIRECT	GO:0001517~N-acetylglucosamine 6-O-sulfotransferase activity	3	3.8961	0.0101677	571461, 436872, 777793	55	40	14146	19.29	0.715501	0.342301	11.1162	11
GOTERM_MF_DIRECT	GO:0018727~2-phenanthrol sulfotransferase activity	3	3.8961	0.0101677	571461, 436872, 777793	55	40	14146	19.29	0.715501	0.342301	11.1162	13
GOTERM_MF_DIRECT	GO:0018723~3-phenanthrol sulfotransferase activity	3	3.8961	0.0101677	571461, 436872, 777793	55	40	14146	19.29	0.715501	0.342301	11.1162	15
GOTERM_MF_DIRECT	GO:0017095~heparan sulfate 6-O-sulfotransferase activity	3	3.8961	0.0106632	571461, 436872, 777793	55	41	14146	18.8195	0.732493	0.280826	11.6278	24
GOTERM_CC_DIRECT	GO:0016021~integral component of membrane	27	35.0649	0.0144566	767756, 83908, 553943, 553476, 559435, 566659, 564121, 445095, 406465, 560719, 100384898, 449773, 569946, 406537, 790957, 378440, 791479, 100001321, 60640, 445280, 100286774, 386825, 767760, 327586, 567200, 494477, 791196	47	5445	13772	1.453	0.252665	0.0925173	10.491
GOTERM_MF_DIRECT	GO:0016491~oxidoreductase activity	7	9.09091	0.0146381	619259, 322529, 406799, 570613, 405857, 790957, 60640	55	526	14146	3.42281	0.836965	0.304245	15.6364
GOTERM_BP_DIRECT	GO:0006810~transport	10	12.987	0.0163712	83908, 553476, 30355, 559435, 550608, 568032, 406465, 573653, 30708, 554095	52	1063	13578	2.4564	0.868707	0.637657	17.3316
GOTERM_MF_DIRECT	GO:0008146~sulfotransferase activity	3	3.8961	0.0226713	571461, 436872, 777793	55	61	14146	12.6492	0.940434	0.375067	23.2351	27
GOTERM_BP_DIRECT	GO:0055085~transmembrane transport	6	7.79221	0.0235532	559435, 406465, 767760, 569946, 406537, 791196	52	437	13578	3.58511	0.946694	0.62365	24.0301
GOTERM_BP_DIRECT	GO:0006869~lipid transport	3	3.8961	0.0247493	568972, 30355, 550608	52	65	13578	12.0515	0.954154	0.537272	25.0962
GOTERM_CC_DIRECT	GO:0016020~membrane	26	33.7662	0.0428934	767756, 83908, 553943, 553476, 559435, 564121, 445095, 406465, 560719, 100384898, 449773, 569946, 406537, 790957, 378440, 791479, 100001321, 60640, 445280, 100286774, 386825, 767760, 327586, 567200, 494477, 791196	47	5612	13772	1.35755	0.583892	0.196841	28.3708

[truncated: 6 more sheets: Human_Extrapolation-DEPs, Zf_S1500+-DEPs, Random1-DEPs, Random2-DEPs, Random3-DEPs, DEP-Keywords]
