# Supplementary material for: Development of a Zebrafish S1500+ Sentinel Gene Set for High-Throughput Transcriptomics
Source: Zebrafish. 2019 Aug 1;16(4):331–47. doi: 10.1089/zeb.2018.1720 (PMC6685209; doi:10.1089/zeb.2018.1720)
Supplement: Supplemental data [file Supp_Data7.xlsx]

## Sheet: Sheets_Key
SUPPLEMENTARY FILE S7. BPA HIGH vs. CONTROL DEG AND DEP RESULTS
Included gene expression analysis sheets:
WTr-DEGs
Zebrafish_Extrapolation-DEGs
Human_Extrapolation-DEGs
Zf_S1500+-DEGs
Random1-DEGs
Random2-DEGs
Random3-DEGs
Pathway analysis output comes directly from DAVID with an additional column for the rank of a pathway in the WTr analysis. Included pathway analysis sheets:
WTr-DEPs
Zebrafish_Extrapolation-DEPs
Human_Extrapolation-DEGs
Zf_S1500+-DEPs
Random1-DEPs
Random2-DEPs
Random3-DEPs
DEP-Keywords

## Sheet: WTr-DEGs
GeneID	Symbol	Foldchange	Test Statistic	Distribution P-value	Local Permutation based P-value	Global Permutation based P-value	False Detection Rate (FDR)	Family-wise Error Rate (FWER)
373084	higd1a	1.56944	20.3475	3.44466e-05	0.096069	0.000137593	0.38592	0.6502
60640	cyp19a1b	18.2355	19.4587	4.11236e-05	0.096069	0.00015281	0.38592	0.7032
564932	slc41a2a	3.84338	19.2584	4.28452e-05	0.096069	0.000156226	0.38592	0.7032
791203	spam1	2.24784	18.3877	5.1467e-05	0.096069	0.000168024	0.38592	0.7524
436842	tpmt.1	1.50815	15.2517	0.000107778	0.096069	0.000234033	0.38592	0.8528
449685	zgc:136410	1.88019	14.641	0.000126613	0.0613718	0.000263365	0.38592	0.8528
445093	tmed1a	1.52647	14.4834	0.000132129	0.096069	0.000271271	0.38592	0.8528
541344	prdx1	2.95817	13.6027	0.000169105	0.0613718	0.000311567	0.38592	0.8528
791518	hmox1a	1.62279	13.4809	0.000175189	0.061773	0.000335384	0.38592	0.8528
324256	orc6	1.57112	13.1355	0.000193983	0.096069	0.000372752	0.38592	0.9019
393837	c8g	1.60813	12.3948	0.000243545	0.061773	0.00040876	0.38592	0.9019
393891	fbxo32	-3.94285	-12.2703	0.000253361	0.0280786	0.000432892	1	0.9025
553169	gstp2	2.33579	11.7851	0.000296655	0.096069	0.000512101	0.38592	0.9506
559700	zgc:153913	2.57571	10.9904	0.000389496	0.096069	0.000600486	0.38592	0.9506
792623	dusp27	-2.47113	-10.9508	0.000395006	0.061773	0.000611993	1	0.9537
563341	klhl38b	-3.34709	-10.7229	0.000428681	0.096069	0.000657291	1	0.9537
393196	rpa3	1.50824	10.6378	0.000442159	0.0734055	0.00066446	0.38592	0.9506
436933	sesn1	-1.57183	-9.83723	0.00059885	0.0728039	0.000823999	1	0.9537
100001113	mcoln3b	2.07335	9.59283	0.000659992	0.096069	0.000883043	0.38592	0.9506
403026	vtnb	2.41724	9.40761	0.000711554	0.096069	0.000975688	0.38592	0.9506
30355	apoa1a	3.58232	9.33418	0.000733375	0.096069	0.000997682	0.38592	1
415223	trim63a	-3.29807	-9.30256	0.000743026	0.096069	0.00103304	1	1
100537903	si:dkey-239h2.3	-2.54063	-9.28585	0.00074819	0.096069	0.00104395	1	1
550580	sqor	1.50984	9.20169	0.000774886	0.096069	0.00107858	0.38592	1
393699	scg5	-2.43627	-9.16495	0.000786909	0.00942639	0.00109795	1	1
559526	si:ch211-103n10.5	1.90844	9.09667	0.000809877	0.096069	0.00116116	0.38592	1
553699	vtna	3.08632	9.05413	0.000824604	0.096069	0.00117125	0.38592	1
550404	gpd1a	-1.61601	-8.98453	0.000849429	0.096069	0.00121508	1	1
561344	tmem123	1.67995	8.98248	0.000850175	0.096069	0.001212	0.38592	1
568509	syngr2b	-1.61925	-8.97509	0.000852869	0.096069	0.00122969	1	1
553527	mlf1	-1.63194	-8.93375	0.000868126	0.096069	0.00124779	1	1
83414	ssr2	1.5546	8.93096	0.000869168	0.096069	0.00125325	0.38592	1
553655	pygma	-1.76647	-8.86419	0.000894577	0.096069	0.00131553	1	1
447803	pon1	1.66547	8.81095	0.000915497	0.096069	0.00134691	0.38592	1
793897	psme4a	-3.14435	-8.78639	0.000925352	0.0180505	0.00136384	1	1
557646	golt1bb	1.50344	8.69701	0.000962343	0.0320899	0.00140274	0.38592	1
100535653	si:dkey-31g6.6	4.53988	8.58476	0.00101144	0.096069	0.00148111	0.38592	1
246095	gpib	-1.80529	-8.58361	0.00101196	0.096069	0.00149699	1	1
561790	hbae5	10.211	8.5311	0.001036	0.0613718	0.00152423	0.38592	1
559467	asb10	-2.08323	-8.35547	0.00112174	0.096069	0.00164731	1	1
170782	mkrn1	-1.6373	-8.13541	0.00124196	0.0874448	0.00182695	1	1
447807	slc51a	2.549	8.02605	0.00130762	0.096069	0.00191406	0.452617	1
553476	aqp11	1.87987	7.98769	0.00133167	0.096069	0.00194032	0.452617	1
572562	gins4	1.57469	7.97253	0.00134133	0.096069	0.00195344	0.452617	1
562973	gcgra	1.69155	7.84848	0.00142367	0.0280786	0.00206909	0.452617	1
641325	zgc:123103	2.31723	7.76109	0.00148545	0.0280786	0.00215728	0.452617	1
664753	trim55b	-1.95207	-7.71038	0.00152283	0.066787	0.00219673	1	1
393166	tmem110l	1.74804	7.64213	0.00157499	0.061773	0.00223322	0.452617	1
100007792	itln2	1.87559	7.63313	0.00158203	0.096069	0.00224757	0.452617	1
406802	tspan7	1.61384	7.41968	0.00176103	0.0280786	0.00250491	0.458301	1
553575	gsr	1.59034	7.39623	0.00178219	0.096069	0.00252426	0.458301	1
559662	ppp1r27b	-3.32197	-7.23045	0.00194108	0.096069	0.00273536	1	1
100002805	si:dkey-193p11.2	-1.81284	-6.90339	0.00230922	0.096069	0.00316345	1	1
334195	mat1a	3.04119	6.85659	0.00236871	0.0756117	0.00321305	0.459795	1
325881	f2	2.54163	6.80527	0.00243613	0.096069	0.00328434	0.465248	1
572757	acot17	1.65749	6.78215	0.00246729	0.0188528	0.00333257	0.46736	1
567050	usp28	-1.98026	-6.77444	0.00247778	0.096069	0.00338455	1	1
393447	slc35d1b	1.90714	6.76519	0.00249045	0.096069	0.00337726	0.468937	1
100000527	si:ch211-246m6.4	-1.59387	-6.72524	0.00254607	0.096069	0.00348133	1	1
100535304	epm2a	-1.72896	-6.70381	0.00257654	0.096069	0.00352264	1	1
571944	si:dkey-46i9.6	-1.97113	-6.6756	0.00261734	0.096069	0.0035735	1	1
563679	zgc:136908	-1.69134	-6.66937	0.00262646	0.0623746	0.0035784	1	1
321193	paics	1.95896	6.66604	0.00263135	0.096069	0.00357351	0.477285	1
406255	fancl	1.60477	6.58835	0.00274866	0.066787	0.00370049	0.477285	1
567587	mthfd1a	2.63084	6.57985	0.00276189	0.0280786	0.00371398	0.477285	1
393998	prkacba	1.70109	6.57061	0.00277635	0.0320899	0.00372731	0.477285	1
100144553	adck1	1.65901	6.56204	0.00278985	0.0613718	0.00375141	0.477285	1
100038803	slc30a1b	1.86475	6.53212	0.00283761	0.096069	0.00381943	0.477285	1
337696	cbr1l	2.07657	6.42023	0.00302539	0.0613718	0.0040278	0.486947	1
504078	sod3a	1.79037	6.37545	0.0031048	0.096069	0.00416358	0.487586	1
368823	fkbp11	2.12521	6.34266	0.00316458	0.0180505	0.00422937	0.489359	1
100003524	retreg1	-2.59469	-6.33396	0.00318068	0.0487365	0.00428193	1	1
568656	LOC568656	2.44789	6.33078	0.0031866	0.0874448	0.00427333	0.489359	1
406605	prxl2b	1.52454	6.33064	0.00318686	0.096069	0.00427705	0.489359	1
723998	trim109	-1.71823	-6.29005	0.0032635	0.096069	0.00437822	1	1
286746	sdad1	-1.62668	-6.28603	0.00327121	0.096069	0.00439961	1	1
550282	dcxr	1.57916	6.24466	0.0033519	0.096069	0.00446983	0.490099	1
436632	sccpdha.1	1.50494	6.11085	0.00363021	0.0860409	0.00479537	0.490099	1
494042	slc43a2b	2.10227	6.10395	0.00364532	0.096069	0.00481676	0.490099	1
553550	tsen54	-1.56582	-6.05884	0.00374601	0.0531488	0.00495671	1	1
393329	slc10a2	2.33772	6.05299	0.00375932	0.096069	0.00495863	0.490099	1
569089	si:ch211-173n18.3	1.57898	6.03479	0.0038011	0.096069	0.00499218	0.490099	1
100007703	zgc:153921	-1.90619	-6.01405	0.00384938	0.096069	0.00509362	1	1
100149048	si:zfos-80g12.1	-1.50754	-5.90984	0.00410379	0.096069	0.00532477	1	1
100334599	hbae1.3	2.34341	5.86831	0.00421092	0.096069	0.00548101	0.490099	1
793075	leap2	2.4744	5.79615	0.00440531	0.096069	0.0056808	0.49483	1
394070	trim63b	-1.54943	-5.72969	0.00459416	0.096069	0.00589927	1	1
794786	ifit14	2.17524	5.71552	0.00463572	0.096069	0.00591883	0.503064	1
550236	cdca7a	1.56208	5.70459	0.00466807	0.0613718	0.00592808	0.503064	1
100007379	si:dkeyp-9d4.5	1.52692	5.66348	0.00479227	0.096069	0.00606909	0.503626	1
327067	slc25a4	-1.55663	-5.62987	0.00489684	0.0756117	0.00616917	1	1
568972	apoc2	2.22389	5.60077	0.00498967	0.096069	0.00628411	0.512374	1
565000	exosc3	-1.52033	-5.59225	0.00501724	0.096069	0.00634149	1	1
751641	cyb5r2	1.96946	5.58039	0.00505595	0.096069	0.00636815	0.512374	1
570453	abcg2b	2.36525	5.56674	0.00510093	0.0713999	0.00641673	0.512374	1
559576	cgref1	1.99646	5.5543	0.00514236	0.096069	0.00646264	0.512374	1
436969	zgc:92630	1.68309	5.49619	0.00534147	0.096069	0.00664667	0.512374	1
393542	selenbp1	1.80747	5.47959	0.00540006	0.076414	0.00670741	0.512374	1
402917	lhb	2.1694	5.474	0.00542	0.096069	0.0067457	0.512374	1
799099	lpin1	-1.60147	-5.457	0.00548108	0.096069	0.00682472	1	1
58122	mcl1a	-1.60311	-5.41969	0.00561816	0.096069	0.00699876	1	1
565942	meltf	3.08927	5.41226	0.00564598	0.066787	0.00701519	0.512374	1
338225	crygm4	-1.88848	-5.40177	0.00568552	0.096069	0.0070821	1	1
563247	rsl1d1	-1.55387	-5.39764	0.00570116	0.066787	0.00710998	1	1
556497	si:dkey-5g14.1	1.53889	5.3943	0.00571386	0.0613718	0.00710579	0.512374	1
560202	ghrb	-1.5535	-5.39406	0.00571478	0.096069	0.00714038	1	1
100001169	si:dkey-57h18.1	1.51052	5.36152	0.00584037	0.0613718	0.00724844	0.512374	1
100000656	lrrc58a	1.86384	5.31378	0.00603078	0.096069	0.00743514	0.512374	1
402837	hamp	-3.9532	-5.29078	0.00612524	0.038593	0.00754563	1	1
353222	gnrh2	1.69338	5.28933	0.00613126	0.096069	0.00753773	0.512374	1
445063	zgc:92429	-1.58235	-5.26038	0.0062529	0.096069	0.00770803	1	1
564970	slc2a11b	1.81793	5.21861	0.00643359	0.0613718	0.00788144	0.513089	1
266799	gatm	1.72423	5.21467	0.00645094	0.096069	0.00789967	0.513089	1
751754	ms4a17a.16	1.63787	5.19978	0.00651711	0.096069	0.00796313	0.513089	1
559752	slc22a18	1.62531	5.19433	0.00654156	0.0320899	0.00799125	0.513089	1
563018	txlnba	-1.71194	-5.1706	0.00664921	0.0623746	0.00814395	1	1
368352	cyp2y3	1.95895	5.14081	0.00678746	0.066787	0.00827323	0.513089	1
794176	igfbp2a	1.75025	5.1307	0.00683519	0.096069	0.00833593	0.513089	1
558551	si:ch73-15b2.5	1.64305	5.12896	0.00684343	0.0324018	0.00833707	0.513089	1
799220	si:dkey-56d12.4	1.63355	5.08793	0.00704162	0.0623746	0.00858022	0.513089	1
386968	calcoco1b	-2.94302	-5.06886	0.0071361	0.096069	0.00869263	1	1
322379	wu:fb59d01	1.50637	5.00207	0.00747945	0.096069	0.00908128	0.517707	1
619255	zgc:114181	1.78539	4.95883	0.00771255	0.0320899	0.0092502	0.520983	1
563738	si:ch211-284e20.8	1.72731	4.95165	0.0077521	0.096069	0.0093233	0.520983	1
768195	dpep1	1.73506	4.94325	0.00779865	0.096069	0.0093635	0.520983	1
393971	pdk2b	-2.04556	-4.94112	0.00781052	0.096069	0.00941603	1	1
767742	f13a1a.1	5.03283	4.92982	0.00787386	0.096069	0.00944832	0.520983	1
571352	dapk2a	-1.97956	-4.89848	0.00805279	0.0320899	0.00961528	1	1
406528	tdh	-1.71787	-4.85451	0.00831224	0.096069	0.00986714	1	1
393163	zgc:56106	1.58924	4.82177	0.00851203	0.0527477	0.0100113	0.520983	1
100384899	ugt1b5	1.60487	4.81608	0.00854735	0.0774168	0.0100484	0.520983	1
436753	mydgf	1.70309	4.81355	0.00856316	0.0613718	0.0100689	0.520983	1
492476	csad	1.5833	4.81235	0.00857062	0.0955897	0.0100848	0.520983	1
393580	bco1l	2.25546	4.80705	0.0086038	0.096069	0.0101056	0.520983	1
101886177	lrp2b	2.38905	4.80348	0.0086262	0.0676142	0.010125	0.520983	1
445242	hnmt	1.72445	4.77899	0.00878202	0.096069	0.0102698	0.520983	1
557735	urad	1.71255	4.77691	0.00879543	0.0613718	0.0102967	0.520983	1
327462	hsd3b7	1.55229	4.76676	0.00886109	0.066787	0.0103951	0.520983	1
449808	kng1	1.87522	4.75346	0.00894807	0.018226	0.0104916	0.520983	1
406453	tmem37	2.08783	4.72718	0.00912306	0.096069	0.0107504	0.520983	1
445178	aarsd1	1.51802	4.72049	0.00916827	0.096069	0.0108187	0.520983	1
796753	si:ch211-247n2.1	-1.53864	-4.68758	0.00939463	0.0320899	0.0110898	1	1
553328	hells	1.86523	4.66439	0.00955822	0.096069	0.0112382	0.520983	1
568426	spata13	1.77075	4.6624	0.00957238	0.096069	0.0112496	0.520983	1
64607	alas2	2.37018	4.6541	0.00963193	0.0970028	0.0113433	0.520983	1
566362	tinf2	1.54972	4.64518	0.00969635	0.0614458	0.0114439	0.520983	1
492513	clic5a	-1.55674	-4.61813	0.00989495	0.0319298	0.0116935	1	1
572729	hbae1.2	2.02065	4.61398	0.00992591	0.0674362	0.0116894	0.520983	1

## Sheet: Zebrafish_Extrapolation-DEGs
GeneID	Symbol	Foldchange	Test Statistic	Distribution P-value	Local Permutation based P-value	Global Permutation based P-value	False Detection Rate (FDR)	Family-wise Error Rate (FWER)
60640	cyp19a1b	43.1348	22.2611	2.41071e-05	0.096069	3.29825e-05	0.442855	0.1983
541344	prdx1	2.93707	12.6027	0.000228182	0.096069	0.000261855	0.793622	0.4963
449685	zgc:136410	2.0077	12.071	0.000270128	0.096069	0.000342212	0.793622	0.6455
791518	hmox1a	1.6371	11.8632	0.000289096	0.096069	0.000357151	0.793622	0.6455
436842	tpmt.1	1.5502	10.96	0.000393715	0.096069	0.000427538	0.793622	0.7506
324256	orc6	1.65871	10.8312	0.000412253	0.096069	0.000447454	0.793622	0.7506
553476	aqp11	1.63191	10.0663	0.000547799	0.096069	0.000571125	0.793622	0.8517
492349	fbxl4	-1.521	-9.85528	0.000594619	0.096069	0.000630465	0.876028	0.8486
436933	sesn1	-1.59891	-9.64206	0.000647074	0.096069	0.000690937	0.876028	0.8486
393699	scg5	-2.8132	-9.59756	0.000658737	0.0623746	0.000717866	0.876028	0.8486
393196	rpa3	1.52633	9.48544	0.000689301	0.096069	0.000738972	0.793622	0.8517
30355	apoa1a	3.5278	9.46749	0.000694354	0.066787	0.000744826	0.793622	0.8517
564958	si:ch211-194p6.12	-1.67329	-9.35612	0.00072677	0.096069	0.000773907	0.876028	0.8486
386643	pik3ip1	-1.60654	-9.29569	0.000745143	0.076414	0.000812702	0.876028	0.8486
568509	syngr2b	-1.65919	-8.91341	0.000875759	0.096069	0.000930926	0.876028	0.898
447863	bin1b	-1.64083	-8.78257	0.000926895	0.061773	0.000970218	0.876028	0.947
393113	upp2	-2.01319	-8.67234	0.000972875	0.061773	0.00102754	0.876028	0.947
561790	hbae5	13.2629	8.37995	0.00110928	0.096069	0.0011076	0.793622	0.951
403026	vtnb	2.42499	8.32772	0.00113608	0.0280786	0.00113367	0.793622	0.951
335475	wu:fj16a03	2.00457	8.08513	0.00127163	0.0734055	0.00128526	0.793622	0.951
449878	trdmt1	-1.52773	-7.88743	0.00139716	0.096069	0.00138358	0.876028	0.947
492777	cfhl2	2.46702	7.68147	0.00154466	0.066787	0.00151331	0.793622	0.951
571146	tent5ab	-1.51517	-7.65772	0.00156288	0.096069	0.00154431	0.876028	0.947
402917	lhb	5.5537	7.59046	0.00161594	0.096069	0.0015763	0.793622	0.951
557646	golt1bb	1.53975	7.53772	0.00165912	0.096069	0.00161772	0.793622	0.951
559700	zgc:153913	2.17671	7.31416	0.00185875	0.066787	0.00177442	0.793622	0.951
405781	nfe2l1a	-1.51011	-7.29176	0.00188035	0.0320899	0.00183252	0.876028	0.947
564474	slc1a8b	-1.54348	-7.20702	0.00196492	0.096069	0.00192786	0.876028	1
447807	slc51a	2.5857	7.18579	0.00198684	0.096069	0.00193826	0.793622	1
321193	paics	1.9423	7.06114	0.0021218	0.0280786	0.00206391	0.793622	1
100334289	map3k15	-1.56514	-6.84331	0.00238594	0.066787	0.00233659	0.876028	1
565476	si:ch211-114c12.5	2.07117	6.77973	0.00247058	0.0613718	0.00238411	0.793622	1
100007373	zgc:194659	-2.48711	-6.75924	0.00249864	0.0320899	0.00240713	0.876028	1
560620	hemk1	-1.67716	-6.70209	0.00257902	0.0756117	0.00248699	0.876028	1
492500	gsto2	1.63819	6.68733	0.00260029	0.096069	0.00250337	0.793622	1
559662	ppp1r27b	-2.18314	-6.64071	0.00266891	0.096069	0.00256473	0.876028	1
100001113	mcoln3b	1.63685	6.54683	0.00281401	0.096069	0.00267102	0.793622	1
571944	si:dkey-46i9.6	-2.08836	-6.45883	0.00295892	0.096069	0.00280978	0.876028	1
393813	pdlim7	-1.82616	-6.45336	0.00296823	0.066787	0.00282337	0.876028	1
550404	gpd1a	-1.72327	-6.41986	0.00302602	0.096069	0.0028693	0.876028	1
494477	tfr1a	1.82934	6.41385	0.00303654	0.096069	0.00287132	0.793622	1
406802	tspan7	1.60268	6.40752	0.00304767	0.0320899	0.00289037	0.793622	1
58122	mcl1a	-1.63377	-6.35871	0.00313515	0.0728039	0.00298393	0.876028	1
337696	cbr1l	2.0087	6.35298	0.00314561	0.096069	0.00298139	0.793622	1
450061	gins1	1.51238	6.27576	0.00329101	0.0280786	0.00308811	0.793622	1
406739	pla2g12b	1.92263	6.20939	0.00342263	0.096069	0.00318051	0.793622	1
415223	trim63a	-2.92318	-6.19078	0.00346069	0.096069	0.00324247	0.876028	1
100009632	zgc:158366	-1.50227	-6.19029	0.00346171	0.096069	0.00325062	0.876028	1
792041	tbxas1	-1.63951	-6.18595	0.00347066	0.096069	0.00326304	0.876028	1
431763	gadd45ab	-1.56997	-6.18436	0.00347395	0.096069	0.00326733	0.876028	1
553575	gsr	1.57804	6.18238	0.00347805	0.066787	0.00325447	0.793622	1
325881	f2	2.52881	6.1593	0.00352628	0.096069	0.00330786	0.793622	1
563341	klhl38b	-2.16866	-6.14905	0.00354795	0.0280786	0.00333272	0.876028	1
445063	zgc:92429	-1.97296	-6.05924	0.00374511	0.0563578	0.00355359	0.876028	1
436632	sccpdha.1	1.51996	6.04984	0.00376651	0.0280786	0.00356537	0.793622	1
619259	dao.1	2.08536	6.04137	0.00378592	0.096069	0.00358682	0.793622	1
572729	hbae1.2	1.68055	6.00358	0.00387407	0.096069	0.00366832	0.793622	1
641479	ugt5a1	1.52574	6.00261	0.00387634	0.096069	0.00367526	0.793622	1
406473	pck2	1.63344	5.99943	0.00388389	0.096069	0.00368221	0.793622	1
494031	usp2a	-1.63798	-5.98738	0.00391261	0.061773	0.00372966	0.876028	1
368450	ing5b	1.69653	5.9831	0.00392288	0.096069	0.00372873	0.793622	1
567587	mthfd1a	2.75759	5.97349	0.00394604	0.0180505	0.00373794	0.793622	1
100330435	apobb.2	1.88424	5.96271	0.00397224	0.096069	0.00376988	0.793622	1
767760	slc17a5	1.5667	5.93859	0.00403161	0.066787	0.00382852	0.793622	1
393329	slc10a2	2.41208	5.93653	0.00403671	0.0320899	0.0038308	0.793622	1
793278	bcl6b	1.73885	5.86772	0.00421246	0.066787	0.00395669	0.793622	1
664753	trim55b	-1.92645	-5.83117	0.00430961	0.0320899	0.0040574	0.876028	1
100536189	abtb1	-1.55007	-5.82914	0.00431508	0.096069	0.00407296	0.876028	1
791479	selenop2	1.69671	5.78861	0.00442625	0.0563578	0.00414227	0.793622	1
799099	lpin1	-2.05099	-5.7805	0.00444892	0.096069	0.00418037	0.876028	1
553699	vtna	2.15841	5.74039	0.00456309	0.061773	0.00428607	0.793622	1
100151009	mep1b	-1.78658	-5.72523	0.00460719	0.0527477	0.00433435	0.876028	1
568656	LOC568656	2.03537	5.65298	0.00482464	0.096069	0.00450946	0.793622	1
393331	ubl7b	-1.50453	-5.64753	0.00484158	0.0613718	0.00454465	0.876028	1
641325	zgc:123103	2.29899	5.5933	0.00501384	0.066787	0.00465976	0.793622	1
100330746	LOC100330746	1.52873	5.57423	0.0050762	0.096069	0.00470986	0.793622	1
570928	ptpdc1b	-1.64483	-5.57253	0.00508178	0.0613718	0.00472492	0.876028	1
30440	prim1	1.7428	5.5528	0.00514738	0.0280786	0.00479275	0.793622	1
570453	abcg2b	2.8425	5.52129	0.00525433	0.0613718	0.00489405	0.793622	1
405857	msrb2	1.67914	5.50482	0.00531129	0.0280786	0.00494155	0.793622	1
415152	gyg1b	-1.63123	-5.4881	0.00536994	0.096069	0.00499924	0.876028	1
58068	pcxb	2.58808	5.42822	0.00558645	0.096069	0.00522298	0.793622	1
327176	pcmtd1	-1.61264	-5.42043	0.00561539	0.096069	0.00526673	0.876028	1
324520	abraa	-1.80458	-5.4047	0.00567444	0.0280786	0.00530751	0.876028	1
553776	calcoco2	-2.17707	-5.38345	0.00575536	0.096069	0.00537644	0.876028	1
100535324	mpp4a	-1.73781	-5.36837	0.00581367	0.096069	0.00544486	0.876028	1
327067	slc25a4	-1.58245	-5.35493	0.00586622	0.0623746	0.00553104	0.876028	1
406605	prxl2b	1.5401	5.2891	0.00613223	0.096069	0.00572422	0.793622	1
557875	smarcad1a	1.8452	5.27565	0.00618838	0.0955897	0.00576246	0.793622	1
494478	tfr1b	1.91907	5.26282	0.0062425	0.096069	0.00580378	0.793622	1
406528	tdh	-1.68446	-5.25868	0.00626013	0.0623746	0.00582879	0.876028	1
572027	ppat	1.5166	5.24433	0.00632156	0.096069	0.00589276	0.793622	1
751641	cyb5r2	2.06881	5.21234	0.00646127	0.096069	0.00598877	0.793622	1
767742	f13a1a.1	1.85567	5.19474	0.00653972	0.096069	0.00606265	0.793622	1
393279	ap1s1	1.53743	5.18061	0.00660356	0.0563578	0.00609928	0.793622	1
394070	trim63b	-1.97596	-5.16534	0.00667337	0.096069	0.0061764	0.876028	1
550236	cdca7a	1.56346	5.12177	0.00687769	0.096069	0.00633499	0.793622	1
550441	asb5a	-1.98569	-5.09714	0.00699653	0.0280786	0.00642915	0.876028	1
333997	ampd3b	-2.03963	-5.09655	0.0069994	0.0320899	0.00643362	0.876028	1
286746	sdad1	-1.63015	-5.08897	0.00703653	0.061773	0.00648326	0.876028	1
336695	samsn1a	-1.77819	-5.06727	0.00714406	0.096069	0.00657995	0.876028	1
393451	cyp46a1.4	1.54975	5.06228	0.00716906	0.076414	0.00660049	0.793622	1
402827	hao1	1.89092	5.06034	0.00717885	0.0970028	0.00662077	0.793622	1
100151338	tecpr1b	-1.5126	-5.05957	0.00718269	0.096069	0.00664729	0.876028	1
795266	si:dkey-185e18.7	1.51423	5.05582	0.00720161	0.096069	0.00665467	0.793622	1
799527	cxcr3.3	-1.7329	-5.00924	0.00744167	0.096069	0.00687636	0.876028	1
393542	selenbp1	1.80203	4.97482	0.00762531	0.096069	0.00704141	0.793622	1
445250	neu3.2	-1.5896	-4.96836	0.00766041	0.0970028	0.00708613	0.876028	1
566465	apoba	3.49175	4.96683	0.00766873	0.096069	0.0070807	0.793622	1
553637	cyp1c1	1.53934	4.96351	0.00768688	0.0970028	0.00709301	0.793622	1
405854	fahd2a	1.50342	4.96223	0.00769386	0.096069	0.00710099	0.793622	1
450054	tpk1	1.6358	4.95518	0.00773262	0.0623746	0.00714599	0.793622	1
100006523	fthl28	2.2033	4.92597	0.00789558	0.096069	0.0072841	0.793622	1
321166	apobb.1	2.17981	4.8863	0.00812367	0.0283516	0.00747768	0.793622	1
619255	zgc:114181	1.69638	4.86864	0.00822777	0.0957617	0.00755906	0.793622	1
550569	myl10	-1.50562	-4.84625	0.00836211	0.096069	0.00769021	0.876028	1
100003524	retreg1	-1.86136	-4.82483	0.00849313	0.066787	0.0077898	0.876028	1
405880	zgc:85843	2.32905	4.821	0.00851683	0.096069	0.00779037	0.793622	1
447810	nt5c2l1	2.32019	4.78288	0.00875707	0.0320899	0.00800047	0.793622	1
368352	cyp2y3	1.93489	4.74345	0.00901426	0.096069	0.00822113	0.793622	1
393891	fbxo32	-2.84826	-4.73808	0.00904997	0.0955897	0.00827454	0.876028	1
566347	c3b.2	1.85046	4.72569	0.0091331	0.0623734	0.00833125	0.793622	1
324900	txndc12	1.68714	4.71487	0.00920647	0.096069	0.00838086	0.793622	1
553302	znf1007	1.53653	4.70364	0.0092833	0.0623746	0.00844315	0.793622	1
792623	dusp27	-2.87967	-4.68222	0.00943211	0.0608834	0.0085927	0.876028	1
100149048	si:zfos-80g12.1	-1.50274	-4.68015	0.00944666	0.066787	0.00860083	0.876028	1
327220	fxr1	-1.52514	-4.6796	0.00945051	0.0955897	0.0086134	0.876028	1
386968	calcoco1b	-3.36969	-4.67758	0.00946472	0.0613718	0.00863937	0.876028	1
573653	hbbe1.3	1.75245	4.6752	0.00948155	0.0953044	0.00863296	0.793622	1
569561	arhgef25b	-1.88272	-4.6691	0.00952467	0.0320899	0.00868355	0.876028	1
793075	leap2	1.75722	4.66259	0.00957105	0.096069	0.00870789	0.793622	1
791203	spam1	1.70772	4.65292	0.0096404	0.096069	0.00876468	0.793622	1
565781	sst1.2	1.64186	4.63895	0.00974163	0.0953044	0.00885241	0.793622	1

## Sheet: Human_Extrapolation-DEGs
GeneID	Symbol	Foldchange	Test Statistic	Distribution P-value
60640	cyp19a1b	43.1348	22.2611	2.41071e-05
100000903	prf1.1	-1.58062	-14.5899	0.000128368
100535230	prf1.7	-1.58062	-14.5899	0.000128368
103909237	prf1.2	-1.58062	-14.5899	0.000128368
103909247	prf1.8	-1.58062	-14.5899	0.000128368
569443	prf1.9	-1.58062	-14.5899	0.000128368
572018	gldn	3.31649	14.2309	0.000141598
393322	tnfaip8l3	1.83277	13.386	0.000180118
140539	COX1	-1.66662	-12.6496	0.000224886
541344	prdx1	2.93707	12.6027	0.000228182
791518	hmox1a	1.6371	11.8632	0.000289096
324256	orc6	1.65871	10.8312	0.000412253
571217	tnfrsf18	-1.57255	-10.5341	0.000459314
557468	pgfb	1.80215	10.0247	0.000556658
436933	sesn1	-1.59891	-9.64206	0.000647074
393699	scg5	-2.8132	-9.59756	0.000658737
393196	rpa3	1.52633	9.48544	0.000689301
30355	apoa1a	3.5278	9.46749	0.000694354
678633	rec8b	1.55208	9.35562	0.00072692
568509	syngr2b	-1.65919	-8.91341	0.000875759
561790	hbae5	13.2629	8.37995	0.00110928
403026	vtnb	2.42499	8.32772	0.00113608
563220	si:ch211-239e6.4	1.53266	8.06902	0.00128132
449878	trdmt1	-1.52773	-7.88743	0.00139716
30104	klf1	1.62358	7.85305	0.00142053
402917	lhb	5.5537	7.59046	0.00161594
30507	hbaa1	2.35128	7.56113	0.00163978
30597	hbae1.1	2.35128	7.56113	0.00163978
572729	hbae1.3	2.35128	7.56113	0.00163978
557646	golt1bb	1.53975	7.53772	0.00165912
405781	nfe2l1a	-1.51011	-7.29176	0.00188035
445308	cthrc1a	1.60733	7.19613	0.00197612
566140	cthrc1b	1.60733	7.19613	0.00197612
447807	slc51a	2.5857	7.18579	0.00198684
321193	paics	1.9423	7.06114	0.0021218
565476	si:ch211-114c12.5	2.07117	6.77973	0.00247058
100038771	slc13a4	1.64168	6.66483	0.00263312
393606	kcnk5b	1.58468	6.53794	0.00282823
570159	kcnk5a	1.58468	6.53794	0.00282823
323856	tgm2b	1.58572	6.53017	0.00284076
447909	tgm2a	1.58572	6.53017	0.00284076
571944	si:dkey-46i9.6	-2.08836	-6.45883	0.00295892
415248	rcn3	1.57721	6.4508	0.00297261
570455	cyp7b1	1.60192	6.42284	0.00302084
406802	tspan7	1.60268	6.40752	0.00304767
403039	igfbp5b	-1.7568	-6.37192	0.00311118
795084	igfbp5a	-1.7568	-6.37192	0.00311118
58122	mcl1a	-1.63377	-6.35871	0.00313515
359841	serpind1	1.55607	6.35141	0.0031485
79376	gfra1a	1.97338	6.28831	0.00326683
79377	gfra1b	1.97338	6.28831	0.00326683
450061	gins1	1.51238	6.27576	0.00329101
553575	gsr	1.57804	6.18238	0.00347805
325881	f2	2.52881	6.1593	0.00352628
393714	cdo1	1.66834	6.11338	0.0036247
436632	sccpdha	1.51996	6.04984	0.00376651
567801	serping1	2.15318	6.00731	0.00386525
567587	mthfd1a	2.75759	5.97349	0.00394604
568363	kcnn4	1.52911	5.93805	0.00403295
393329	slc10a2	2.41208	5.93653	0.00403671
560339	tfpi2	1.7561	5.87614	0.00419046
799079	smim1	1.51702	5.81531	0.00435263
557000	sycp2	1.5843	5.78421	0.00443853
100320152	steap3	1.55454	5.67919	0.00474434
100034635	sync	-1.55121	-5.59128	0.0050204
30188	ccne1	1.54285	5.52627	0.00523726
570453	abcg2b	2.8425	5.52129	0.00525433
431739	cmah	1.89309	5.5118	0.00528707
494047	slc35c1	1.61654	5.42485	0.00559895
100148864	fhdc1	1.81037	5.36144	0.00584069
327067	slc25a4	-1.58245	-5.35493	0.00586622
100334257	htra4	1.74202	5.29953	0.0060891
117508	klf2a	-1.50874	-5.28062	0.00616755
117509	klf2b	-1.50874	-5.28062	0.00616755
572562	gins4	1.54685	5.27771	0.00617974
436966	zgc:91818	-1.50606	-5.23887	0.00634514
445472	myo6b	1.53471	5.22061	0.00642478
445473	myo6a	1.53471	5.22061	0.00642478
751641	cyb5r2	2.06881	5.21234	0.00646127
406602	egln3	-1.58394	-5.1823	0.00659587
118437	gpc4	1.64682	5.17932	0.00660939
550236	cdca7a	1.56346	5.12177	0.00687769
100151027	ankrd1a	-1.57667	-5.10377	0.00696427
564159	ankrd1b	-1.57667	-5.10377	0.00696427
795266	si:dkey-185e18.7	1.51423	5.05582	0.00720161
402795	sts	1.8356	5.03606	0.00730227
393542	selenbp1	1.80203	4.97482	0.00762531
553553	cfd	-1.51656	-4.95486	0.00773436
492518	haao	1.66665	4.86539	0.00824709
796473	tp53i3	1.58604	4.84427	0.00837411
321621	gldc	1.64591	4.82489	0.00849278
368352	cyp2y3	1.93489	4.74345	0.00901426
447872	dscc1	1.59073	4.68898	0.00938484
100006275	porcn	1.5591	4.63142	0.00979679
333999	porcnl	1.5591	4.63142	0.00979679

## Sheet: Zf_S1500+-DEGs
GeneID	Symbol	Foldchange	Test Statistic	Distribution P-value
60640	cyp19a1b	43.1348	22.2611	2.41071e-05
541344	prdx1	2.93707	12.6027	0.000228182
791518	hmox1a	1.6371	11.8632	0.000289096
324256	orc6	1.65871	10.8312	0.000412253
436933	sesn1	-1.59891	-9.64206	0.000647074
393699	scg5	-2.8132	-9.59756	0.000658737
393196	rpa3	1.52633	9.48544	0.000689301
30355	apoa1a	3.5278	9.46749	0.000694354
568509	syngr2b	-1.65919	-8.91341	0.000875759
561790	hbae5	13.2629	8.37995	0.00110928
403026	vtnb	2.42499	8.32772	0.00113608
449878	trdmt1	-1.52773	-7.88743	0.00139716
402917	lhb	5.5537	7.59046	0.00161594
557646	golt1bb	1.53975	7.53772	0.00165912
405781	nfe2l1a	-1.51011	-7.29176	0.00188035
447807	slc51a	2.5857	7.18579	0.00198684
321193	paics	1.9423	7.06114	0.0021218
565476	si:ch211-114c12.5	2.07117	6.77973	0.00247058
571944	si:dkey-46i9.6	-2.08836	-6.45883	0.00295892
406802	tspan7	1.60268	6.40752	0.00304767
58122	mcl1a	-1.63377	-6.35871	0.00313515
450061	gins1	1.51238	6.27576	0.00329101
553575	gsr	1.57804	6.18238	0.00347805
325881	f2	2.52881	6.1593	0.00352628
436632	sccpdha.1	1.51996	6.04984	0.00376651
567587	mthfd1a	2.75759	5.97349	0.00394604
393329	slc10a2	2.41208	5.93653	0.00403671
570453	abcg2b	2.8425	5.52129	0.00525433
327067	slc25a4	-1.58245	-5.35493	0.00586622
751641	cyb5r2	2.06881	5.21234	0.00646127
550236	cdca7a	1.56346	5.12177	0.00687769
795266	si:dkey-185e18.7	1.51423	5.05582	0.00720161
393542	selenbp1	1.80203	4.97482	0.00762531
368352	cyp2y3	1.93489	4.74345	0.00901426

## Sheet: Random1-DEGs
GeneID	Symbol	Foldchange	Test Statistic	Distribution P-value
60640	cyp19a1b	54.5271	22.6183	2.26294e-05
793143	si:dkey-98f17.3	1.63777	17.1628	6.76135e-05
791518	hmox1a	1.80724	14.9476	0.000116687
393891	fbxo32	-3.76735	-10.6471	0.00044066
563341	klhl38b	-3.23164	-9.79215	0.000609581
100537903	si:dkey-239h2.3	-2.43899	-9.02421	0.000835167
100001113	mcoln3b	2.80312	8.16611	0.00122426
568656	LOC568656	4.87009	7.87297	0.00140693
447807	slc51a	2.85707	7.81095	0.00144981
415223	trim63a	-3.07969	-7.73654	0.0015034
406802	tspan7	1.76759	7.65716	0.00156331
334897	rpe	1.51452	7.62186	0.0015909
565476	si:ch211-114c12.5	2.47856	7.46351	0.00172231
553575	gsr	1.74032	6.65645	0.00264549
100007792	itln2	3.37013	6.45358	0.00296786
568972	apoc2	2.4198	6.43486	0.00299998
100007379	si:dkeyp-9d4.5	2.28073	6.33785	0.00317347
571647	mhc1zja	1.53732	6.24408	0.00335305
100329381	gpr180	1.67308	6.23808	0.00336495
550282	dcxr	1.78539	6.09171	0.0036723
100034412	pomcb	2.26823	5.8593	0.00423459
558186	enosf1	1.64033	5.84111	0.00428291
393161	scpep1	1.63678	5.7971	0.00440269
664753	trim55b	-1.89544	-5.68769	0.00471865
799595	si:ch211-57n23.4	1.706	5.41528	0.00563464
567050	usp28	-1.85357	-5.23947	0.00634256
100124611	znrf2a	1.89025	5.15126	0.00673856
100005301	jam2b	1.6338	5.13827	0.00679944
259258	p2rx4a	1.55713	5.07303	0.00711534
619255	zgc:114181	1.95056	5.00518	0.00746306
449816	elovl1a	1.66805	4.93233	0.00785974
325979	zgc:55781	1.51908	4.92345	0.00790984
64607	alas2	2.67893	4.82542	0.00848947
563738	si:ch211-284e20.8	1.91644	4.78279	0.00875761
353222	gnrh2	2.43883	4.77178	0.00882854
553328	hells	2.07494	4.69953	0.00931165
100148449	nostrin	1.93466	4.67455	0.00948608

## Sheet: Random2-DEGs
GeneID	Symbol	Foldchange	Test Statistic	Distribution P-value
559912	zgc:123321	-1.64176	-13.8622	0.000157001
436933	sesn1	-1.74533	-11.5074	0.000325598
559700	zgc:153913	2.49295	11.3154	0.000347689
100535284	asb14b	-1.71337	-10.7658	0.000422076
100498669	rxfp1	1.54386	10.2947	0.000502179
101885248	zmp:0000000951	-2.248	-9.74823	0.000620268
563341	klhl38b	-3.88983	-9.08652	0.000813359
559662	ppp1r27b	-4.04598	-8.03821	0.00130011
368352	cyp2y3	1.77385	7.02622	0.00216162
553527	mlf1	-1.83257	-6.53957	0.00282562
100330987	si:ch1073-281m9.1	-1.59095	-6.49896	0.00289172
563018	txlnba	-1.91175	-6.05759	0.00374886
792168	ing5a	-1.66513	-5.62635	0.00490797
100150225	si:dkey-23k10.3	-1.79038	-5.35947	0.00584841
333939	lrpap1	1.52903	5.18904	0.00656536
394070	trim63b	-1.73793	-5.1336	0.00682145
100000656	lrrc58a	1.78091	5.12572	0.00685883
447836	pfkma	-1.82113	-5.11766	0.00689731
791518	hmox1a	1.50649	5.10112	0.00697714
566758	brca2	1.5562	4.98514	0.00756968
641325	zgc:123103	2.0956	4.82927	0.0084658
494055	sat2a	-1.5261	-4.72095	0.00916516
445504	gdpd1	1.5868	4.67903	0.00945456
100384892	ugt2b6	2.20935	4.64341	0.0097092
393329	slc10a2	2.22712	4.62321	0.00985732

## Sheet: Random3-DEGs
GeneID	Symbol	Foldchange	Test Statistic	Distribution P-value
30239	neurog1	1.54133	16.9442	7.1129e-05
793143	si:dkey-98f17.3	1.60252	12.1337	0.00026471
393837	c8g	1.72717	10.2774	0.000505458
792623	dusp27	-2.3994	-10.2664	0.000507568
559700	zgc:153913	2.86691	10.0145	0.000558853
415223	trim63a	-3.21142	-9.29849	0.00074428
101154640	kcnh1b	1.88336	9.05483	0.00082436
100535653	si:dkey-31g6.6	5.30207	8.71097	0.000956446
565700	sat1a.1	1.51568	8.53607	0.0010337
561344	tmem123	2.22087	8.48278	0.00105876
553699	vtna	3.36813	8.32814	0.00113587
567869	hyal2a	1.62546	7.9949	0.00132711
436933	sesn1	-1.51248	-7.76467	0.00148286
570477	prdx4	1.5288	7.57556	0.001628
555377	zgc:162780	1.51824	7.36424	0.00181156
406802	tspan7	1.69592	6.82412	0.0024111
321193	paics	2.05512	6.7333	0.00253473
64265	aox5	1.51844	6.03381	0.00380335
570453	abcg2b	3.08662	5.94031	0.00402733
449926	iah1	1.63973	5.84828	0.00426378
406255	fancl	2.29496	5.80793	0.00437283
556497	si:dkey-5g14.1	1.66905	5.47963	0.00539992
555382	ttf2	1.58519	5.23741	0.00635147
564970	slc2a11b	1.9759	5.20407	0.00649799
393542	selenbp1	1.9077	5.17146	0.00664531
572364	otol1b	1.66785	5.16703	0.00666561
368352	cyp2y3	2.0465	4.89516	0.00807204
557735	urad	2.07471	4.83717	0.00841736
324681	rhogc	1.53331	4.81672	0.00854342
570063	wdr76	1.50811	4.7922	0.00869755
569655	adgre10	-1.71921	-4.76158	0.00889489
327060	wee1	1.50216	4.71427	0.00921052
402837	hamp	-5.53582	-4.69641	0.00933321
100536354	si:ch211-220f16.1	1.53497	4.63982	0.00973534

## Sheet: WTr-DEPs
Category	Term	Count	%	PValue	Genes	List Total	Pop Hits	Pop Total	Fold Enrichment	Bonferroni	Benjamini	FDR	WTr Rank
GOTERM_BP_DIRECT	GO:0055114~oxidation-reduction process	14	9.45946	0.000503751	541344, 368352, 504078, 567587, 550404, 791518, 751641, 550580, 60640, 327462, 406605, 553575, 393580, 436632	103	580	13224	3.09903	0.104027	0.104027	0.638417	1
GOTERM_MF_DIRECT	GO:0016491~oxidoreductase activity	13	8.78378	0.00107177	337696, 327462, 541344, 550282, 406605, 368352, 504078, 553575, 550404, 751641, 550580, 436632, 60640	113	519	13721	3.04147	0.166647	0.166647	1.29972	2
GOTERM_CC_DIRECT	GO:0005833~hemoglobin complex	3	2.02703	0.00495347	100334599, 561790, 572729	96	15	13350	27.8125	0.235208	0.235208	4.74831	3
GOTERM_MF_DIRECT	GO:0020037~heme binding	6	4.05405	0.00612536	100334599, 561790, 368352, 791518, 572729, 60640	113	142	13721	5.13062	0.648137	0.40682	7.22177	4
GOTERM_CC_DIRECT	GO:0005623~cell	5	3.37838	0.00643452	449808, 541344, 286746, 553575, 402837	96	104	13350	6.6857	0.294315	0.15995	6.12816	5
GOTERM_BP_DIRECT	GO:0055072~iron ion homeostasis	3	2.02703	0.00742972	565942, 791518, 402837	103	17	13224	22.6568	0.803231	0.556414	9.04355	6
GOTERM_MF_DIRECT	GO:0005344~oxygen transporter activity	3	2.02703	0.0113993	100334599, 561790, 572729	113	20	13721	18.2137	0.857585	0.477782	13.0527	7
GOTERM_MF_DIRECT	GO:0019825~oxygen binding	3	2.02703	0.0125326	100334599, 561790, 572729	113	21	13721	17.3464	0.882816	0.414918	14.261	8
GOTERM_MF_DIRECT	GO:0005215~transporter activity	6	4.05405	0.0267961	559752, 447807, 553476, 100007379, 564970, 327067	113	206	13721	3.53664	0.990122	0.602872	28.2059	9
GOTERM_MF_DIRECT	GO:0016616~oxidoreductase activity, acting on the CH-OH group of donors, NAD or NADP as acceptor	3	2.02703	0.0347392	327462, 406605, 550404	113	36	13721	10.1187	0.997548	0.632775	35.0368	10
GOTERM_CC_DIRECT	GO:0005576~extracellular region	10	6.75676	0.0391986	565942, 30355, 794176, 402917, 563738, 325881, 322379, 402837, 393837, 353222	96	643	13350	2.16271	0.884598	0.513139	32.412	11
GOTERM_BP_DIRECT	GO:0055085~transmembrane transport	8	5.40541	0.0479391	556497, 559752, 100007379, 564970, 327067, 564932, 494042, 100038803	103	429	13224	2.39419	0.999978	0.97184	46.4433	12

## Sheet: Zebrafish_Extrapolation-DEPs
Category	Term	Count	%	PValue	Genes	List Total	Pop Hits	Pop Total	Fold Enrichment	Bonferroni	Benjamini	FDR	WTr Rank
GOTERM_MF_DIRECT	GO:0020037~heme binding	9	6.76692	6.54806e-06	561790, 792041, 368352, 393451, 553637, 573653, 791518, 572729, 60640	97	146	14146	8.98983	0.000968647	0.000968647	0.00780103	4
GOTERM_BP_DIRECT	GO:0055114~oxidation-reduction process	16	12.0301	2.14145e-05	541344, 792041, 393451, 368352, 567587, 553637, 405857, 402827, 550404, 791518, 751641, 60640, 619259, 406605, 553575, 436632	100	587	13578	3.70099	0.00423113	0.00423113	0.0267933	1
GOTERM_MF_DIRECT	GO:0005506~iron ion binding	9	6.76692	3.51721e-05	561790, 100006523, 792041, 368352, 393451, 553637, 573653, 572729, 60640	97	184	14146	7.13324	0.00519203	0.00259939	0.0418957	related to 6
GOTERM_MF_DIRECT	GO:0016491~oxidoreductase activity	14	10.5263	5.36008e-05	337696, 619259, 541344, 406605, 792041, 368352, 553575, 553637, 405857, 402827, 550404, 751641, 436632, 60640	97	526	14146	3.88154	0.00790175	0.00264088	0.0638409	2
GOTERM_MF_DIRECT	GO:0005319~lipid transporter activity	4	3.00752	0.000129897	100330435, 30355, 321166, 566465	97	15	14146	38.8893	0.0190423	0.00479496	0.154649
GOTERM_CC_DIRECT	GO:0005623~cell	5	3.7594	0.0035024	100006523, 541344, 286746, 553575, 324900	82	106	13772	7.92223	0.14305	0.14305	3.22922	5
GOTERM_CC_DIRECT	GO:0005833~hemoglobin complex	3	2.25564	0.0038865	561790, 573653, 572729	82	16	13772	31.4909	0.157464	0.0821026	3.57763	3
GOTERM_MF_DIRECT	GO:0016705~oxidoreductase activity, acting on paired donors, with incorporation or reduction of molecular oxygen	5	3.7594	0.00664676	792041, 368352, 393451, 553637, 60640	97	110	14146	6.62887	0.627308	0.179138	7.63788
GOTERM_BP_DIRECT	GO:0015671~oxygen transport	3	2.25564	0.00666462	561790, 573653, 572729	100	17	13578	23.9612	0.733934	0.484184	8.02706
KEGG_PATHWAY	dre00590:Arachidonic acid metabolism	4	3.00752	0.00834819	337696, 406605, 792041, 406739	44	50	5091	9.25636	0.369396	0.369396	7.91481
GOTERM_MF_DIRECT	GO:0005344~oxygen transporter activity	3	2.25564	0.00880044	561790, 573653, 572729	97	21	14146	20.8336	0.729702	0.195905	9.99562	7
GOTERM_MF_DIRECT	GO:0019825~oxygen binding	3	2.25564	0.009638	561790, 573653, 572729	97	22	14146	19.8866	0.76149	0.18516	10.8976	8
GOTERM_BP_DIRECT	GO:0006879~cellular iron ion homeostasis	3	2.25564	0.010098	100006523, 494477, 494478	100	21	13578	19.3971	0.865954	0.488219	11.9268	more specficic version of 6
GOTERM_BP_DIRECT	GO:0006869~lipid transport	4	3.00752	0.0118483	100330435, 30355, 321166, 566465	100	65	13578	8.35569	0.905577	0.445668	13.8557
GOTERM_BP_DIRECT	GO:0071466~cellular response to xenobiotic stimulus	3	2.25564	0.0213306	321166, 791518, 447810	100	31	13578	13.14	0.986006	0.57422	23.6472
GOTERM_MF_DIRECT	GO:0046872~metal ion binding	23	17.2932	0.0324332	561790, 100006523, 553302, 792041, 368352, 100151009, 58068, 553637, 405857, 664753, 791518, 793278, 393813, 447810, 572729, 60640, 394070, 100009632, 368450, 573653, 415223, 571944, 572027	97	2174	14146	1.54287	0.992401	0.456627	32.4844
KEGG_PATHWAY	dre01130:Biosynthesis of antibiotics	6	4.51128	0.0408771	619259, 333997, 321193, 406473, 402827, 572027	44	227	5091	3.05827	0.899287	0.682647	33.6687
GOTERM_MF_DIRECT	GO:0004497~monooxygenase activity	4	3.00752	0.0481741	792041, 368352, 553637, 60640	97	120	14146	4.86117	0.999329	0.555992	44.4689

[truncated: 6 more sheets: Human_Extrapolation-DEPs, Zf_S1500+-DEPs, Random1-DEPs, Random2-DEPs, Random3-DEPs, DEP-Keywords]
