# Supplementary material for: Development of a Zebrafish S1500+ Sentinel Gene Set for High-Throughput Transcriptomics
Source: Zebrafish. 2019 Aug 1;16(4):331–47. doi: 10.1089/zeb.2018.1720 (PMC6685209; doi:10.1089/zeb.2018.1720)
Supplement: Supplemental data [file Supp_Data8.xlsx]

## Sheet: Sheets_Key
SUPPLEMENTARY FILE S8. REGENERATING vs. UNINJURED CAUDAL FIN DEG AND DEP RESULTS
Included gene expression analysis sheets:
WTr-DEGs
Zebrafish_Extrapolation-DEGs
Human_Extrapolation-DEGs
Zf_S1500+-DEGs
Random1-DEGs
Random2-DEGs
Random3-DEGs
Pathway analysis output comes directly from DAVID with an additional column for the rank of a pathway in the WTr analysis. Included pathway analysis sheets:
WTr-DEPs
Zebrafish_Extrapolation-DEPs
Human_Extrapolation-DEGs
Zf_S1500+-DEPs
Random1-DEPs
Random2-DEPs
Random3-DEPs
DEP-Keywords

## Sheet: WTr-DEGs
GeneID	Symbol	Foldchange	Test Statistic	Distribution P-value
437013	eef2k	1.55793	1467.86	4.64122e-07
393781	ndufb6	-2.23125	-400.905	6.22176e-06
280648	rdh8a	1.57174	364.744	7.51656e-06
564336	st6galnac1.1	1.9462	351.496	8.09382e-06
751701	ptgdsb.2	20.3359	275.054	1.32177e-05
100150965	si:dkey-73n8.3	2.00961	264.942	1.42458e-05
564054	usp2b	6.61802	204.592	2.38896e-05
322256	eif5	-1.7389	-186.657	2.87007e-05
30526	msx3	-5.94921	-186.337	2.87995e-05
557714	pparab	1.81593	182.593	2.99926e-05
407073	emc2	-2.65829	-181.281	3.04282e-05
326281	mbpa	8.12284	178.521	3.13763e-05
100001416	stard14	5.00995	177.715	3.16615e-05
565315	slc6a15	-9.8027	-177.652	3.16839e-05
557499	slc8a4b	-14.614	-171.992	3.38033e-05
100536023	apela	-1.77924	-157.738	4.01884e-05
100333657	plxnb2b	2.13758	156.839	4.06503e-05
571744	oafa	-2.03537	-155.856	4.1165e-05
567858	ponzr1	-4.5995	-150.976	4.38686e-05
406719	prdm8	-3.30713	-150.472	4.41633e-05
445413	psmb1	-3.33056	-144.127	4.81368e-05
797681	tmeff2b	1.73213	140.413	5.07172e-05
393292	snrnp40	-2.35588	-138.937	5.18e-05
563650	pcnx4	-1.68739	-133.066	5.64718e-05
336492	ptgdsb.1	15.82	131.826	5.75386e-05
555788	srgap1b	-2.98709	-131.51	5.78158e-05
334628	boc	-2.86481	-129.493	5.96303e-05
562232	aimp1a	-2.102	-128.893	6.01871e-05
403020	smarcc1a	-2.11867	-128.345	6.0702e-05
393843	dnase1l4.2	-3.95759	-128.07	6.09624e-05
431773	enoph1	-1.64814	-122.431	6.67069e-05
492776	zgc:101559	1.5188	121.536	6.76931e-05
503730	col2a1b	-6.77897	-120.15	6.92645e-05
795846	mrps34	-1.88406	-118.342	7.13967e-05
321931	dhx15	-1.86724	-117.316	7.265e-05
503772	agtr2	-4.67601	-116.451	7.37341e-05
564200	mblac1	-1.84296	-115.054	7.55343e-05
558711	h2afy2	-2.09843	-114.33	7.64948e-05
449857	ankrd50l	-2.03482	-109.378	8.35775e-05
751093	mif	-3.68809	-108.278	8.52833e-05
767720	ssuh2rs1	-2.70233	-107.957	8.57912e-05
100001700	ambn	-11.6348	-107.772	8.60863e-05
324244	tpm4b	-9.39967	-106.701	8.78226e-05
30270	ngfa	2.28513	106.7	8.78247e-05
334197	aldh7a1	-2.06871	-106.109	8.88055e-05
555911	npr1b	-7.90493	-103.845	9.2719e-05
474327	capza1b	-1.85205	-103.26	9.3773e-05
100004922	rhbdd2	-2.02184	-103.219	9.38477e-05
30559	foxa3	2.51374	100.777	9.84495e-05
565373	agrn	-1.84618	-99.1014	0.000101806
445567	st3gal8	-5.87432	-98.4623	0.000103132
566872	l2hgdh	-2.82783	-97.0522	0.00010615
30442	ednrba	2.56561	96.0608	0.000108352
322248	smarce1	-3.32962	-94.8932	0.000111034
403041	zic5	-4.85537	-91.7984	0.000118646
322953	dnajc11a	-2.27876	-91.5883	0.000119191
322701	serpina1	1.99935	90.278	0.000122675
171585	psma6a	-3.81251	-89.7824	0.000124033
541513	srpx	-3.59844	-89.1855	0.000125698
560572	uri1	-2.0648	-88.4313	0.000127851
561648	olfm3b	-1.89038	-87.7515	0.000129839
30154	gli2a	-4.29437	-87.4076	0.000130863
407679	topbp1	-1.64927	-87.0972	0.000131797
30277	mdka	-19.4121	-86.6631	0.00013312
58023	fzd9b	-6.61454	-85.8148	0.000135765
386787	itga5	-5.15356	-83.13	0.000144674
326944	prpf4	-1.89359	-83.0771	0.000144858
565020	ppfibp1a	3.28444	82.8904	0.000145511
30164	pitx2	-2.79316	-82.589	0.000146575
406641	cyp20a1	-2.29389	-82.5379	0.000146756
100537878	ldlrad2	-8.86537	-82.4443	0.00014709
337070	rars	-2.70576	-82.2262	0.000147871
100007048	bcl2b	2.59917	81.2605	0.000151406
561879	unm_sa1614	-2.79333	-81.1961	0.000151646
556677	mfap2	-17.7493	-81.0625	0.000152146
794315	and1	-174.691	-80.888	0.000152803
561004	si:dkey-260c8.8	-3.76258	-80.5911	0.000153931
561336	pcdh17	-3.18654	-78.6795	0.0001615
798421	ttyh3b	-5.52024	-77.2859	0.000167375
556398	fam171a2a	-7.19029	-76.7933	0.000169529
406808	pitrm1	-3.7997	-75.8563	0.000173741
553816	inhbab	-8.98806	-75.6884	0.000174513
394025	nek2	-4.21161	-75.4926	0.000175419
393211	ccdc6b	-2.09482	-75.2958	0.000176337
30686	myca	-2.63809	-75.2787	0.000176417
406325	acaa2	-3.33599	-73.7958	0.000183577
494577	cox6c	-1.5976	-73.5572	0.000184769
246222	tbx15	-2.41309	-73.4182	0.000185469
321587	naa35	-1.67054	-73.2441	0.000186352
447936	hmgb2b	-4.39552	-72.6951	0.000189176
768179	zgc:153675	-7.03692	-72.5482	0.000189943
100329390	iws1	-1.56601	-72.4999	0.000190196
100000478	mgat2	-1.51796	-69.9859	0.000204102
114467	mafa	-8.90218	-69.9543	0.000204286
559073	galnt1	-3.10988	-69.4109	0.000207496
569359	jade2	1.9119	69.3987	0.000207569
368250	prickle2b	-3.80707	-68.5218	0.000212914
368885	slc1a4	-21.2983	-67.9143	0.000216739
563517	tubgcp3	-1.69293	-67.8371	0.000217232
558499	chka	3.02275	67.5619	0.000219005
403066	asxl1	-1.52046	-67.4293	0.000219867
368735	gpkow	-1.59924	-66.6711	0.000224894
30288	her6	-4.84677	-66.4839	0.000226162
30181	ptch2	-4.04833	-65.7066	0.000231543
573995	fam110b	-4.54521	-64.9561	0.000236922
497649	tcf7	-8.21278	-64.563	0.000239815
322977	mid1ip1l	2.97925	64.5067	0.000240234
768141	mtfr2	-5.49609	-63.2265	0.000250057
561339	rap1gap2a	2.75154	63.0323	0.0002516
405830	lgals2a	-3.3451	-61.9685	0.000260308
791518	hmox1a	-6.0251	-61.8822	0.000261035
560334	hhat	-1.62048	-61.703	0.000262553
553691	atp6v0a1b	1.97701	61.621	0.000263251
100038773	rfx1a	-1.67923	-61.4602	0.00026463
561688	si:dkey-32e6.6	-27.699	-60.9386	0.000269178
368823	fkbp11	-14.7998	-60.7991	0.000270414
557191	gucy1b2	2.95559	60.15	0.00027628
393225	dmap1	-2.23229	-60.0126	0.000277545
559327	bnc2	-2.84351	-59.7421	0.000280064
567059	si:dkey-190g11.3	8.26939	58.8969	0.000288156
282673	npc2	-1.55844	-58.7073	0.000290019
568379	vwa1	-2.53739	-58.6001	0.00029108
101882587	frmpd1b	-3.78295	-58.487	0.000292207
791709	scocb	-3.60708	-58.3605	0.000293475
564619	gstr	2.87521	58.1741	0.000295358
504167	gpr22a	2.42461	58.1072	0.000296038
324587	fam234b	-1.81455	-57.7349	0.000299867
436970	denr	-2.53954	-57.6211	0.000301052
323473	prdm1a	-10.457	-57.2192	0.000305293
108181664	LOC108181664	-13.2836	-57.0038	0.000307604
568893	tent5bb	-17.2253	-56.8128	0.000309674
101669768	b4gat1	-2.07473	-56.7814	0.000310018
405863	mccc2	-2.23071	-56.7183	0.000310707
565402	col11a1a	-8.78314	-56.241	0.000316001
568671	atp2a3	1.97853	55.6953	0.00032222
567704	cdh7a	-6.32616	-55.6943	0.000322232
565032	hmcn2	-3.87358	-54.983	0.000330619
323216	lasp1	-1.81389	-54.9791	0.000330665
100319820	osbpl10b	-2.88618	-54.3813	0.000337972
100534737	ano5a	-5.09713	-54.0246	0.000342447
567832	exoc3l1	-3.48196	-54.0181	0.00034253
678628	flcn	1.70672	53.7665	0.000345742
553511	tmeff1b	-7.52364	-53.6237	0.000347585
58071	tnnt2a	-1.61687	-53.3896	0.000350637
793765	gimap4	-2.5318	-53.243	0.00035257
100038765	dkk3b	-13.6895	-52.9299	0.000356751
337546	depdc7b	-3.69393	-52.8861	0.000357343
565615	si:ch211-85n16.4	2.06044	52.8682	0.000357585
565316	dgat2	1.82003	52.8054	0.000358435
751108	nkd1	-3.24049	-52.6224	0.00036093
559572	l3mbtl1b	-1.55768	-52.6139	0.000361047
565113	c1qtnf6a	-10.9969	-52.5484	0.000361947
327335	srp72	-2.2521	-52.5342	0.000362143
450024	cited2	-2.18291	-52.093	0.0003683
565793	mmp11b	-22.6528	-51.9884	0.000369783
445561	cttn	-1.55816	-51.5979	0.000375398
558829	si:ch211-67e16.11	-1.69584	-51.5838	0.000375603
563778	usp38	-2.03114	-51.5496	0.000376101
553649	nr2c1	-2.07724	-51.1442	0.000382084
568527	lrrn1	-3.63835	-51.1155	0.000382512
100535215	pogza	-2.34757	-50.293	0.000395119
563411	mms22l	-3.59945	-50.2055	0.000396495
569434	arhgap32b	-3.69726	-50.1369	0.000397582
555617	enam	-371.008	-49.9886	0.000399943
321195	serpina1l	3.06118	49.8765	0.000401742
724009	slc25a47a	2.46567	49.746	0.00040385
30581	dlx4b	-2.13688	-49.6791	0.000404939
100334257	htra4	2.21334	49.5559	0.000406953
563991	sinhcaf	3.80728	49.4621	0.000408497
570479	ska3	-8.24737	-49.3038	0.000411123
386848	pcp4a	-24.4347	-49.2245	0.000412447
100148117	rundc3aa	3.21384	48.9531	0.000417031
100003680	pelp1	-1.97844	-48.8347	0.000419054
565439	slc12a3	-2.82937	-48.7374	0.000420728
565013	tle2a	-4.6043	-48.6322	0.000422549
393191	gpx8	-8.18297	-48.5494	0.00042399
116713	aldh1a2	-7.46446	-48.4259	0.000426154
447853	dlgap5	-9.60026	-47.8849	0.000435831
325319	ccdc102a	-2.26093	-47.8538	0.000436398
561025	hmgb3a	-2.43866	-47.8136	0.000437133
558278	etaa1	-3.74892	-47.6155	0.000440775
58029	spon1b	-3.94097	-47.5048	0.000442829
436632	sccpdha.1	1.56817	47.4114	0.000444575
100144563	spc25	-5.91387	-47.098	0.000450507
568385	si:dkeyp-38g8.5	-1.5671	-46.8668	0.00045496
100034535	bbs10	-1.90542	-46.6519	0.000459157
406292	ppib	-4.08562	-46.4433	0.000463288
560700	adgra2	-2.76488	-46.3326	0.000465505
563212	chaf1a	-6.62902	-46.3273	0.000465611
557552	zgc:153031	2.56424	46.2107	0.000467961
570839	c1qtnf6b	-13.4075	-46.0319	0.000471602
415240	cav2	4.93223	46.0096	0.000472058
559125	si:dkey-28d5.12	3.59934	46.0067	0.000472118
569582	mex3b	-6.56732	-45.9549	0.000473182
797517	si:dkey-121b10.7	-2.20694	-45.8144	0.000476086
327075	degs1	-1.63484	-44.9664	0.0004942
322921	nid2a	-19.2621	-44.8657	0.000496417
406452	sqstm1	3.2485	44.7872	0.000498159
58077	zic2a	-4.93476	-44.6658	0.000500869
30208	cmn	-79.655	-44.6619	0.000500956
555681	frem2a	-52.4387	-44.5025	0.000504548
544651	kif7	-2.53099	-44.2087	0.000511272
30197	dkk1b	-3.54055	-44.1617	0.000512359
557652	si:dkeyp-27c8.2	-2.51169	-43.9609	0.000517047
393160	tigarb	-2.33171	-43.8637	0.00051934
567859	si:ch211-114l13.7	-3.00882	-43.8601	0.000519424
100006754	cxxc4	-6.24708	-43.7139	0.000522903
445399	ddx56	-1.80107	-43.638	0.00052472
406827	nedd1	-1.8977	-43.292	0.000533134
568957	cenpj	-2.55968	-42.8918	0.000543122
447888	spout1	2.8715	42.7709	0.000546194
557435	raph1a	-3.57974	-42.5749	0.00055123
100000006	slc12a8	2.92916	42.4797	0.000553702
30404	hoxd10a	-1.61679	-42.3774	0.000556377
30291	cdh2	-9.12525	-42.2959	0.000558521
406813	tfdp1a	-2.39255	-42.2774	0.00055901
447831	ccdc85al	-2.62305	-42.1808	0.00056157
114378	efnb3b	-3.64974	-41.8906	0.000569372
562774	p4ha1a	-7.10571	-41.8724	0.000569866
572007	cdca7b	-6.90923	-41.8415	0.000570707
436889	peli2	1.58765	41.6441	0.000576125
337158	col1a1a	-18.7234	-41.6257	0.000576635
447815	rimkla	-3.0425	-41.542	0.000578959
566148	chl1a	2.99143	41.3181	0.000585246
100320132	si:ch211-218o21.4	-2.1554	-40.7735	0.000600969
562425	wu:fa25f02	-1.70661	-40.7589	0.0006014
541489	acp1	-2.20276	-40.7544	0.000601533
30578	ldb2b	-2.3544	-40.7198	0.000602555
100001408	apcdd1l	-1.82006	-40.6829	0.000603647
474330	prrc1	-3.79898	-40.652	0.000604564
114412	lmo4a	-4.24456	-40.594	0.000606291
100004419	kcnt1	3.05543	40.4912	0.000609372
100149283	znf710b	-1.53059	-40.4348	0.00061107
791986	sec61b	-2.93876	-40.424	0.000611395
404631	igsf8	-1.78959	-40.3328	0.000614161
569986	dip2cb	2.68377	40.2882	0.00061552
445147	rbms2b	-3.59886	-40.263	0.000616291
566695	nhsl1a	-3.03695	-40.1722	0.000619079
326875	cby1	-1.87932	-40.1534	0.000619657
101883924	col24a1	-3.02461	-39.7499	0.000632289
664693	zgc:136870	1.74229	39.7177	0.000633314
558942	colec12	-4.53626	-39.597	0.000637178
567029	rrbp1b	-12.6998	-39.5859	0.000637534
81587	cldnh	2.95361	39.5783	0.000637778
336959	mpped2	-2.45616	-39.5505	0.000638675
436703	pxylp1	-4.08213	-39.4318	0.000642524
797342	helb	-1.9206	-39.4206	0.000642887
569564	mical2b	2.16335	39.3569	0.000644967
100536873	acot12	-2.07195	-39.131	0.000652428
450028	dram1	-3.03965	-39.046	0.000655268
100002638	si:ch211-225k7.5	3.07202	39.0361	0.000655603
436963	csdc2a	-2.11595	-38.9606	0.000658142
497135	fgfrl1b	-2.10382	-38.8254	0.00066273
394045	lmcd1	-3.55853	-38.7804	0.000664267
436991	ubtd2	-2.57414	-38.6755	0.000667873
445124	chst1	-2.94409	-38.6631	0.000668298
100006328	slc13a5b	-23.3771	-38.3925	0.000677743
563904	cacna1g	-2.46853	-38.1418	0.000686675
402983	tcea3	5.57294	38.1263	0.00068723
556148	prickle1b	-7.04852	-38.0812	0.000688859
324940	aars	-2.37234	-38.0381	0.000690418
324964	dclre1a	-1.83803	-38.0283	0.000690773
30701	lef1	-11.5957	-38.0017	0.00069174
436607	kpna2	-24.3841	-37.9649	0.000693082
393111	samm50	-2.40862	-37.8824	0.0006961
58059	hoxc13a	-1.75207	-37.7895	0.000699524
767714	ncl	-1.57394	-37.7009	0.000702812
100331601	peli3	3.44746	37.6817	0.000703528
492476	csad	-11.2183	-37.6433	0.000704962
566702	and2	-243.447	-37.4734	0.000711363
793819	cd40lg	2.0776	37.4657	0.000711654
553631	katna1	-1.59608	-37.3665	0.000715435
368620	abcc4	-2.7786	-37.2955	0.000718158
553621	nxn	-2.18138	-37.271	0.000719102
100003133	LOC100003133	-7.43568	-37.1921	0.000722151
550464	ube2g2	-2.07094	-37.0828	0.000726408
336124	cnot11	-1.73793	-36.9849	0.000730258
560426	celsr2	-1.90059	-36.9624	0.000731143
558921	fosl2	-2.52347	-36.8817	0.000734345
337243	sept9a	-2.3173	-36.761	0.00073917
567923	sh3pxd2ab	-5.364	-36.6569	0.000743368
386951	idh2	-7.01935	-36.4484	0.000751887
406443	ywhah	-4.70612	-36.4352	0.000752432
795027	si:ch211-222l21.1	-4.79862	-36.3502	0.000755949
567366	prr11	-8.13426	-36.3147	0.00075743
192298	sec61a1	-2.27591	-36.233	0.000760844
556915	vezf1b	-1.87796	-36.2295	0.000760993
570404	il11a	-7.15471	-36.2208	0.000761355
559627	slc7a1	3.72072	36.186	0.000762818
553506	nucks1b	-1.7599	-36.099	0.000766496
554967	psmd1	-3.59178	-36.0755	0.000767496
368263	zic3	-9.01655	-36.0243	0.000769675
555721	sall1a	-6.75264	-35.895	0.000775225
406294	glrx5	-2.21216	-35.8586	0.000776796
794361	wdr34	-1.98352	-35.8382	0.000777678
406298	ndufa4	-1.55541	-35.7928	0.00077965
336271	si:dkey-89b17.4	-1.63144	-35.7329	0.000782264
393303	tnfaip8l1	-3.72845	-35.6418	0.000786262
326729	pif1	-6.80474	-35.5629	0.000789755
541331	ndufa9a	-2.30819	-35.4871	0.000793125
322674	pask	-2.92103	-35.4862	0.000793164
415195	cdk5rap3	-2.58355	-35.4538	0.000794614
100002342	cpa6	-2.2565	-35.3758	0.000798117
100329570	si:dkeyp-86h10.3	11.7519	35.3504	0.000799266
100005518	pdzrn3b	-2.71345	-35.1665	0.000807635
337795	dact2	-17.0693	-35.0954	0.000810906
393676	gorasp2	-2.38076	-35.0534	0.000812849
767768	cdh18a	-1.88732	-35.0342	0.000813741
560875	cacna1ha	-4.33766	-34.9948	0.000815572
562739	galnt14	-3.1715	-34.9871	0.000815929
555419	pcdh12	-6.21678	-34.9391	0.00081817
101101687	angpt2a	-2.06111	-34.8663	0.000821583
558964	sec14l8	-5.36751	-34.7319	0.000827948
550538	rasl11a	-3.24039	-34.705	0.000829232
415183	tubd1	-1.54	-34.6719	0.000830813
450081	rad51c	-2.19933	-34.5851	0.000834984
393630	thyn1	-8.92739	-34.4875	0.000839711
393922	psmd13	-3.34035	-34.4567	0.000841209
572452	bmp1a	-10.3977	-34.4114	0.000843422
550133	tor4aa	-3.60265	-34.2594	0.000850913
450034	cdkn2aipnl	-1.55573	-34.2573	0.000851016
378727	pck1	7.76322	34.2437	0.000851695
567762	myclb	5.25359	34.2021	0.000853764
553321	p3h1	-9.20266	-34.0562	0.000861087
570669	asap2a	-3.3236	-33.9301	0.000867491
404727	cx34.4	3.69209	33.918	0.000868109
368917	adam8a	-48.9428	-33.8471	0.000871743
100331324	LOC100331324	-2.02773	-33.7964	0.000874356
321544	prpf19	-2.92198	-33.7489	0.000876819
407730	chchd3a	1.69727	33.6927	0.000879743
403032	tes	-3.34482	-33.6326	0.000882887
560435	shisal1a	-2.06255	-33.5792	0.000885693
393435	maco1b	-1.73683	-33.5564	0.000886895
336121	calm2a	-3.09919	-33.5411	0.000887702
30269	shha	-8.00504	-33.5227	0.000888673
564240	si:dkey-6i22.5	-5.35079	-33.4766	0.00089112
259192	oaz1a	-2.08342	-33.4563	0.000892201
558071	atf6	-1.69055	-33.447	0.000892699
562569	plcd3b	-6.16971	-33.3775	0.000896415
394076	h3f3d	-1.68301	-33.3505	0.000897861
550499	psmb4	-2.75025	-33.26	0.000902749
557628	si:dkey-239i20.4	2.31193	33.2581	0.00090285
567006	bub1bb	-7.65972	-33.2236	0.000904726
100151763	zgc:171844	1.6118	32.9379	0.000920469
558373	extl2	-3.21246	-32.9023	0.00092246
798788	gpx3	1.80603	32.8949	0.00092287
497317	marveld1	-3.21762	-32.8921	0.00092303
192327	cct3	-2.51236	-32.8819	0.000923602
259256	rfc3	-2.14774	-32.868	0.000924383
321051	ap2m1a	-2.36107	-32.8129	0.000927481
337084	myl12.2	-3.08893	-32.6771	0.000935197
556659	si:ch211-119o8.6	-1.97219	-32.5776	0.000940911
553652	gtse1	-8.58061	-32.5524	0.000942367
565708	mhc1zea	2.00069	32.5187	0.000944319
570792	myrf	1.83273	32.4642	0.000947487
560127	alyref	-1.57937	-32.4549	0.000948027
436968	cox6b1	-2.37199	-32.3198	0.00095596
107966129	tpx2	-14.3544	-32.2627	0.000959344
100001991	LOC100001991	2.67293	32.1648	0.000965185
353295	smarca4a	-3.27415	-32.1283	0.000967375
30569	dlx5a	-4.13696	-32.1259	0.000967516
321928	phgdh	-3.9558	-32.0997	0.000969093
100329900	frmd4bb	2.46147	32.0284	0.000973406
393544	psmd3	-2.84421	-31.9483	0.000978288
30236	cx43	-10.1648	-31.8816	0.000982381
497283	hif1al2	2.09002	31.8706	0.000983058
101885910	si:ch211-112c15.8	1.84089	31.8563	0.000983937
449539	tspan7b	3.94693	31.8451	0.000984627
436657	cpsf2	-2.74861	-31.7617	0.000989797
553619	lactb	-1.92436	-31.6922	0.000994139
117508	klf2a	16.575	31.6384	0.000997516

## Sheet: Zebrafish_Extrapolation-DEGs
GeneID	Symbol	Foldchange	Test Statistic	Distribution P-value
556341	mhc1zca	4.73437	2684.64	1.38748e-07
100003849	si:ch211-157p22.10	1.78114	816.367	1.50047e-06
570182	pgbd5	1.98525	700.796	2.03618e-06
100003209	ifitm1	3.22485	685.816	2.1261e-06
560546	slc2a10	-8.29714	-573.445	3.04098e-06
394025	nek2	-6.90787	-366.908	7.42815e-06
564253	si:ch211-119c20.2	2.55833	346.028	8.35165e-06
406363	scinlb	4.26019	262.654	1.44952e-05
386787	itga5	-5.42649	-260.963	1.46836e-05
406298	ndufa4	-1.92542	-244.104	1.67819e-05
494044	efemp2a	-5.06822	-235.93	1.79648e-05
798229	spry1	-2.07637	-223.769	1.99704e-05
563085	chrdl2	2.10166	223.711	1.99807e-05
108179223	LOC108179223	3.91956	207.827	2.31515e-05
406825	fbxw11b	-1.68722	-206.74	2.33957e-05
566757	afap1l1a	-3.32774	-197.622	2.56043e-05
30663	rag1	1.75329	196.652	2.58576e-05
335538	man1a2	-1.55392	-193.293	2.6764e-05
654446	ripply1	-2.08097	-192.248	2.70556e-05
798876	pip5k1ca	2.4503	173.411	3.32526e-05
326281	mbpa	11.6433	171.369	3.40495e-05
795597	si:dkey-222h21.8	2.69748	170.647	3.43384e-05
30181	ptch2	-4.22493	-169.04	3.49945e-05
64614	atp1a1a.3	2.79474	167.562	3.56146e-05
553621	nxn	-2.5901	-158.066	4.00216e-05
406318	clta	-3.2433	-157.131	4.04995e-05
100137725	cyp1c2	-4.79661	-155.762	4.12144e-05
100007521	socs1b	1.59543	154.17	4.20698e-05
447903	dhrs13a.2	24.5342	146.862	4.63606e-05
110439305	LOC110439305	2.08272	140.815	5.04275e-05
30700	etv4	-6.52064	-140.028	5.09958e-05
563018	txlnba	1.74419	138.757	5.19349e-05
101883575	si:ch211-161c3.5	-1.56483	-135.93	5.41172e-05
678537	xkr9	2.72365	135.2	5.47029e-05
101884800	LOC101884800	3.14223	131.548	5.77823e-05
565402	col11a1a	-9.02857	-131.484	5.78388e-05
393544	psmd3	-2.92586	-131.308	5.79934e-05
555479	triobpa	2.69905	131.097	5.81807e-05
450081	rad51c	-2.5419	-131.048	5.82242e-05
560700	adgra2	-2.87508	-128.122	6.09131e-05
553675	cysltr1	3.62038	126.738	6.22509e-05
561489	kifap3b	-3.57062	-123.55	6.55041e-05
550253	cpm	-3.55853	-121.45	6.77896e-05
553768	lin7b	-1.56003	-120.035	6.93963e-05
567899	gtf2e1	-2.42121	-118.068	7.17279e-05
559132	ppef1	1.83807	117.307	7.26621e-05
83412	glrba	-2.01824	-116.693	7.34279e-05
678541	gstk4	1.9416	114.663	7.6051e-05
556677	mfap2	-18.6698	-114.499	7.62691e-05
368620	abcc4	-2.85743	-113.003	7.83016e-05
100536821	myt1b	1.65008	112.449	7.90748e-05
573655	rhof	2.52245	112.136	7.95169e-05
373140	slc2a8	-1.90909	-111.445	8.05059e-05
562327	pcgf5a	2.29413	109.02	8.4127e-05
100196921	sult1st9	1.74305	108.697	8.46265e-05
81584	cldne	6.84973	108.306	8.52389e-05
562784	mxra8a	-5.08894	-108.193	8.54168e-05
100124530	ccn2b	1.71498	105.635	8.96034e-05
100149225	si:ch211-15j1.4	5.78783	104.383	9.17666e-05
567753	plek2	6.32009	103.442	9.34421e-05
564309	tmco3	1.64379	103.202	9.38772e-05
798369	mamdc2b	2.39846	103.049	9.41575e-05
558337	cercam	-1.96314	-102.565	9.50477e-05
436981	pde6d	1.57922	102.538	9.50974e-05
100189615	zgc:194398	4.68923	102.394	9.53657e-05
100534995	dpep2	4.43625	100.733	9.85361e-05
557301	LOC557301	-6.12304	-99.4083	0.000101179
791164	cd226	2.93127	97.9008	0.000104318
321555	prpf40a	-1.81229	-96.7317	0.000106855
393833	slc25a20	-1.88219	-96.0395	0.0001084
30526	msx3	-2.39611	-95.3587	0.000109953
566185	caspbl	3.90974	95.35	0.000109973
570094	syngr3b	2.20307	94.6097	0.000111701
403309	rtn4rl2b	1.55851	93.8651	0.00011348
559099	usp30	1.55645	91.0738	0.000120541
557463	cep170aa	-3.69225	-90.7607	0.000121374
751093	mif	-3.83286	-90.5538	0.000121929
570479	ska3	-2.53395	-88.5899	0.000127394
558034	xpr1b	-2.36845	-87.7514	0.00012984
565972	ftr83	3.73243	86.6757	0.000133082
572713	tbx18	-6.09563	-86.6113	0.00013328
570133	fam83c	2.67274	86.1068	0.000134846
797729	pygo1	1.95566	84.9016	0.000138701
553969	cyp3a65	2.33608	84.3821	0.000140413
449857	ankrd50l	1.74692	83.1941	0.000144451
557491	bbs7	-1.66271	-82.622	0.000146458
100190901	slco1f2	1.52119	82.4646	0.000147017
100001360	si:dkeyp-110a12.4	-1.54636	-81.895	0.000149069
368397	pkp3a	6.22571	79.678	0.000157478
792465	mturn	1.64484	79.6389	0.000157633
767655	josd1	-1.79631	-79.618	0.000157716
101669768	b4gat1	-2.50331	-79.4279	0.000158471
403116	st6gal2a	-2.87597	-79.2665	0.000159117
794315	and1	-11.6392	-79.0496	0.000159991
566658	tcnbb	2.94113	78.0815	0.000163982
563991	sinhcaf	3.91867	77.3417	0.000167133
108183495	LOC108183495	1.76467	76.0634	0.000172797
503741	zgc:113337	2.25785	75.0708	0.000177395
562625	gna15.4	1.51146	74.981	0.00017782
678515	upk1a	4.43142	74.0657	0.000182241
560060	daam1b	-2.3715	-73.3519	0.000185804
559332	pde6b	1.91519	73.0144	0.000187526
386628	ntd5	-2.50817	-72.4045	0.000190697
100330974	im:7142702	3.5101	72.0867	0.000192382
100331993	si:dkey-222h21.10	2.54673	72.0709	0.000192466
564537	shdb	-3.28298	-71.1735	0.000197349
565475	si:ch211-207e19.2	2.00962	70.725	0.000199859
100006550	zgc:163079	8.77561	70.6243	0.000200429
564815	slc5a9	-1.67654	-70.4621	0.000201353
558407	kank3	-3.08537	-70.2864	0.00020236
563054	gramd1c	4.97555	70.1938	0.000202895
100329792	cita	-3.0346	-69.83	0.000205013
431724	impdh1a	3.89432	69.8281	0.000205024
567444	irak3	2.27862	69.6391	0.000206138
415225	dram2b	-2.19821	-69.5828	0.000206472
560385	pald1b	-2.90225	-69.0389	0.000209737
100536353	ganc	2.41758	68.1917	0.000214979
403032	tes	-3.45975	-68.1435	0.000215283
100333177	si:zfos-323e3.4	-1.86664	-67.5695	0.000218955
567699	si:ch211-151h10.2	3.67412	67.2963	0.000220736
100333325	LOC100333325	1.98572	66.7422	0.000224415
567422	plxna3	-4.50395	-66.4804	0.000226186
101883092	LOC101883092	4.60655	66.3044	0.000227388
792063	ft2	1.54986	65.8049	0.000230852
445074	cmtm3	-4.20439	-65.518	0.000232877
407073	emc2	-1.97111	-65.0289	0.000236392
100005996	mark2b	1.8328	64.3925	0.000241086
447830	abhd3	-2.54315	-63.9916	0.000244115
450026	tspan5a	-1.85377	-63.266	0.000249745
553533	btbd6b	-2.07153	-63.2032	0.000250241
559260	si:ch211-133n4.4	-7.5747	-62.881	0.000252811
30482	gata5	-4.48452	-62.6783	0.000254449
326729	pif1	-1.50009	-62.3109	0.000257457
378438	selenow2b	4.78111	62.0752	0.000259415
751108	nkd1	-3.55712	-61.8992	0.000260892
373136	evpla	8.15389	61.6574	0.000262941
565424	si:dkeyp-67a8.4	2.96849	61.1628	0.000267209
562920	si:ch211-12h2.6	1.50877	61.0697	0.000268024
100333685	cd302	2.10101	60.9212	0.000269332
337597	lgals9l1	-11.3946	-60.7466	0.000270882
431723	tha1	-3.78119	-60.634	0.000271889
562769	slkb	-2.65339	-60.0274	0.000277409
569267	plekhn1	2.35876	59.556	0.000281816
100333101	grin3bb	1.5618	59.2863	0.000284384
393689	wdr83os	-3.91701	-58.9976	0.000287173
569958	s100w	2.79013	58.4435	0.000292642
568879	rnf34b	1.75834	58.3394	0.000293687
561817	zdhhc4	-1.80226	-57.8784	0.000298382
796031	si:dkeyp-75b4.8	3.33031	57.6593	0.000300653
767647	eva1a	-5.33253	-57.5408	0.000301892
541513	srpx	-3.73495	-57.2562	0.0003049
565014	kcnab2b	2.61553	56.6672	0.000311268
100149199	si:dkey-11o15.5	2.34044	56.5894	0.000312124
368851	coch	3.40188	56.5393	0.000312677
562608	poc5	-1.8136	-56.3052	0.000315281
558116	zgc:174888	1.85461	56.2963	0.00031538
393836	stx11b.1	6.46199	55.7054	0.000322103
560497	si:dkey-202e22.2	-3.01315	-55.3052	0.00032678
570873	klhl35	1.60412	55.1215	0.00032896
557289	lrtm2a	2.87628	55.0697	0.000329579
570510	notum1a	-2.97963	-54.7833	0.000333032
572170	mrpl9	-1.8446	-54.5842	0.000335466
561682	nfatc4	-4.17021	-54.5333	0.000336091
100537793	pcare	1.93123	54.2263	0.000339906
796450	adrm1	-2.76889	-54.0213	0.000342489
561935	aplnra	-5.25404	-54.0113	0.000342616
259194	prc1a	-4.58319	-53.9844	0.000342958
564693	tmprss13b	9.62947	53.7903	0.000345435
30701	lef1	-12.6773	-53.7871	0.000345477
192324	cct7	-2.11534	-53.56	0.00034841
393917	ddx39b	1.65364	53.3319	0.000351397
568464	zfpm2b	-1.55315	-53.292	0.000351923
101887016	ajap1	2.91038	52.5709	0.000361637
368667	nedd8	-2.14969	-52.1923	0.0003669
30155	tenm3	-1.67036	-52.1192	0.00036793
321058	wdr3	-1.65107	-52.0611	0.00036875
557841	trim35-39	1.63433	52.0285	0.000369214
100126116	si:dkey-28d5.13	4.4875	51.9921	0.00036973
368885	slc1a4	-40.7895	-51.8255	0.00037211
58100	badb	-2.78258	-51.6314	0.00037491
30291	cdh2	-9.59336	-51.5191	0.000376546
323739	selenou1a	-2.56648	-50.8391	0.000386681
405829	dpydb	-2.09711	-50.783	0.000387535
100535470	wdr20b	2.40122	50.7642	0.000387822
619523	igl4v9	1.55213	50.6678	0.000389298
503778	phf2	1.70859	50.6515	0.000389549
568110	LOC568110	2.41028	50.5174	0.000391618
100334475	cog1	-2.48958	-50.5112	0.000391715
552981	gpx7	-6.36505	-50.4365	0.000392874
368256	paqr7b	2.15966	50.3529	0.00039418
560913	map2k7	1.75412	50.3294	0.000394548
100000009	sema5bb	2.93104	50.1166	0.000397903
100003245	nat16	-2.32168	-50.003	0.000399713
100141339	zgc:171509	2.88222	49.8435	0.000402273
100150128	adamts18	-1.83151	-49.8196	0.000402658
334006	rab5if	-3.48062	-49.4073	0.000409402
497127	pcdh1a4	-3.16681	-49.3676	0.000410062
100330155	cers4b	2.78935	49.2297	0.00041236
30236	cx43	-10.4854	-49.2174	0.000412566
403019	irx1a	3.05587	49.1287	0.000414056
541508	zgc:113340	-3.14022	-49.0349	0.000415641
558860	sh2d3ca	1.77141	48.7302	0.000420853
336606	hadhb	-1.62586	-48.7222	0.00042099
559531	mxd4	-2.57854	-47.9183	0.000435224
619204	mrps7	-1.90563	-47.7852	0.000437651
724011	fam102ba	6.11911	47.7744	0.000437848
324413	bhlhe40	3.71268	47.6697	0.000439773
559834	rc3h2	3.71693	47.6499	0.000440137
503601	sft2d2a	2.95556	47.6116	0.000440846
550475	ctsk	-2.32949	-47.5841	0.000441356
796219	zcchc14	-2.10339	-47.4816	0.000443263
101883703	LOC101883703	3.21815	47.3011	0.000446649
393745	wars	-2.21485	-47.2723	0.000447193
553306	evi5b	2.29748	47.1816	0.000448914
564601	rex1bd	1.61928	47.1647	0.000449235
30449	serpinh1b	-5.18773	-47.119	0.000450106
541396	islr2	-2.08365	-47.0863	0.000450731
393251	tspan31	-1.61308	-46.8279	0.000455715
101886094	rapgef3	3.63187	46.66	0.000458999
101886441	si:dkey-121j17.6	-1.63998	-46.6167	0.000459852
449936	ppl	5.00706	46.601	0.00046016
568796	pcdh20	6.92947	46.4892	0.000462374
677756	illr1	-1.89338	-46.42	0.000463753
566696	si:ch211-216l23.1	-1.99916	-46.3483	0.00046519
405901	nrp2a	-4.24478	-46.2399	0.000467371
110437729	LOC110437729	2.92115	46.2271	0.000467629
566781	crybg1b	3.75394	46.1783	0.000468618
100005108	slc26a6	1.51408	46.0876	0.000470463
393553	ammecr1	-2.44111	-46.0472	0.000471288
436712	tspan18b	-3.03176	-45.9487	0.000473309
565686	si:ch211-165f21.6	2.81531	45.9429	0.000473429
30154	gli2a	-4.46005	-45.7988	0.00047641
337220	emc6	-2.10606	-45.7957	0.000476475
449848	xrcc5	-2.42074	-45.7471	0.000477487
437015	trappc1	-1.9175	-45.4775	0.000483162
100331155	chpfa	-2.28816	-45.3763	0.000485316
373100	ssr1	-2.16279	-45.231	0.000488438
449991	kctd15a	-2.48858	-45.1857	0.000489416
321202	lrrc17	-5.97128	-44.8979	0.000495706
557389	soul2	9.41649	44.8705	0.000496312
567370	si:dkey-82j4.2	-2.18472	-44.8659	0.000496414
266797	stt3a	-2.27061	-44.793	0.000498029
567317	znf569l	-2.47579	-44.7711	0.000498516
404604	clasp2	1.52883	44.7326	0.000499374
794676	si:dkey-221l4.11	2.09154	44.6425	0.000501391
100006005	arrdc1a	2.5547	44.5735	0.000502942
110437776	LOC110437776	1.74581	44.3826	0.000507275
393306	med18	-1.8746	-44.3594	0.000507806
553184	crybb3	1.70717	44.3445	0.000508148
192295	ccna2	-11.664	-44.1816	0.000511899
560494	ftr23	1.92767	44.057	0.000514796
393108	cyp2p6	2.96446	43.9794	0.000516613
100005449	zfyve9a	1.81413	43.9549	0.000517188
793898	ftr70	1.80818	43.8373	0.000519965
100001628	glb1l	-2.68575	-43.8332	0.000520061
100332617	nbeal1	2.29764	43.715	0.000522875
100149227	LOC100149227	4.12619	43.6818	0.00052367
335474	arpc1b	-1.85924	-43.2045	0.000535295
553651	vbp1	-1.8773	-43.1367	0.000536978
557913	omd	2.04957	43.0924	0.000538082
563520	si:ch73-217b7.1	3.7619	43.0847	0.000538274
100149436	si:ch211-189a15.5	2.13822	42.9907	0.000540628
101884775	LOC101884775	1.80706	42.9868	0.000540726
101882407	LOC101882407	1.59952	42.8636	0.000543836
777630	tmprss4a	6.66987	42.8108	0.000545179
393198	cops8	-2.08025	-42.5998	0.000550586
30281	npy	-1.55878	-42.457	0.000554295
565811	tshz3b	-2.65686	-42.4269	0.00055508
100536817	gig2g	1.88017	42.4169	0.00055534
556596	prom2	4.78848	42.3993	0.000555802
100147894	jph1a	1.80438	42.3839	0.000556206
554093	derl2	-1.87181	-42.253	0.000559655
100329570	si:dkeyp-86h10.3	11.305	42.1257	0.000563039
101885031	LOC101885031	3.61049	42.0923	0.000563931
449008	cdhr1a	3.90974	42.0161	0.000565977
550573	c1qtnf1	3.77558	41.6887	0.000574895
406249	ddx39ab	-2.86348	-41.6879	0.000574918
553816	inhbab	-12.09	-41.6573	0.00057576
569582	mex3b	-7.02837	-41.6296	0.000576527
571036	dalrd3	-1.55821	-41.5481	0.000578789
327335	srp72	-2.32165	-41.3106	0.000585457
100005008	LOC100005008	4.25482	41.2304	0.000587734
100004850	aatka	1.88727	41.1835	0.000589073
336430	si:ch73-21k16.5	3.1696	41.1437	0.000590212
403077	h2afvb	-4.06187	-41.0956	0.000591594
30037	tnc	-6.1429	-41.0152	0.000593914
107966129	tpx2	-16.332	-40.9849	0.000594791
561738	gabrz	1.87462	40.7617	0.000601316
565465	adgrf3b	3.19591	40.705	0.000602991
327494	zgc:66472	-2.42277	-40.642	0.000604861
794764	si:ch73-185c24.2	2.24979	40.5299	0.00060821
564098	pof1b	2.69514	40.5209	0.000608479
751632	exosc5	-1.92817	-40.4296	0.000611226
393572	traf3ip1	1.65602	40.4045	0.000611986
100005670	mmp28	1.67227	40.3993	0.000612143
564652	smarcd3a	-2.43607	-40.3938	0.00061231
402966	snrpb	-2.20443	-40.3093	0.000614879
793902	si:ch73-288o11.5	2.36451	40.2808	0.000615747
100534815	LOC100534815	5.55902	40.2751	0.000615921
322701	serpina1	3.18361	40.2507	0.000616668
30712	snap25a	1.5551	40.2287	0.000617341
569261	pkhd1l1	3.78829	40.2111	0.000617881
100149472	pard3ba	1.50495	40.1123	0.000620926
100136858	plvapa	2.07602	40.0815	0.000621881
100317281	kif13bb	3.04859	40.077	0.000622019
58089	trpc4apb	1.96313	40.0033	0.000624311
567420	slc7a10a	-7.25784	-39.7302	0.000632917
368478	wdr75	-2.02857	-39.5448	0.000638858
559017	arhgef4	1.57476	39.5097	0.000639992
324407	chsy1	-2.6532	-39.4524	0.000641853
572466	sytl2b	2.40256	39.387	0.000643983
402809	tnni2a.3	12.9261	39.3358	0.000645659
558170	spoplb	-2.22858	-39.1864	0.000650586
30197	dkk1b	-5.56405	-39.1707	0.000651108
791222	mesd	-2.81069	-39.1543	0.000651653
503933	slc44a1b	2.07855	39.1512	0.000651757
108179090	si:dkey-11o15.4	4.33743	39.1484	0.000651849
550133	tor4aa	-2.69281	-39.1318	0.000652402
334055	taf5l	-2.5674	-39.0285	0.000655856
323473	prdm1a	-11.8639	-38.9485	0.000658549
323865	nxf1	2.1626	38.8361	0.000662364
562331	tmem136a	1.69691	38.7841	0.000664141
796270	map7d1b	-3.39758	-38.6839	0.000667581
100001904	ccnjl	-3.81808	-38.6079	0.00067021
30288	her6	-5.191	-38.5714	0.000671478
799435	arhgef10la	-1.72157	-38.4485	0.000675774
566015	shisa9b	1.88416	38.4285	0.000676476
565381	si:dkey-23k10.2	2.25793	38.3614	0.000678842
558702	ttll4	-2.17622	-38.2569	0.000682552
557248	zmp:0000001114	3.36824	37.9613	0.000693211
100333566	frmd4ba	2.05846	37.9594	0.00069328
100034537	si:ch211-237a4.2	1.89126	37.9275	0.000694446
555531	si:ch211-152p11.4	4.62733	37.8573	0.000697021
556540	fam129bb	-3.17852	-37.8469	0.000697406
565410	capga	1.82452	37.7892	0.000699534
562894	rint1	-2.59894	-37.761	0.000700579
108191777	LOC108191777	9.76818	37.6949	0.000703034
393664	tuba8l2	1.76309	37.4385	0.000712687
492485	lrrc20	-1.70779	-37.309	0.000717636
337158	col1a1a	-19.1314	-37.2858	0.00071853
556493	ncapd3	-6.41995	-37.2785	0.000718812
795685	qpct	-2.45525	-37.2262	0.000720828
407696	ddx52	-2.27655	-37.0685	0.00072697
322921	nid2a	-20.5821	-37.0506	0.000727671
566358	cep170ab	1.58647	37.0449	0.000727895
393188	inip	-2.06394	-36.8929	0.000733897
571260	zgc:162816	-3.0083	-36.8027	0.000737498
436721	ing2	-1.96004	-36.7935	0.000737867
100537161	clec3bb	2.88287	36.6728	0.000742724
436707	havcr1	-6.14797	-36.6563	0.000743393
393248	sh3bgrl3	-2.08159	-36.6086	0.00074533
791140	cd276	-9.08937	-36.5921	0.000746002
393475	prmt7	-3.61699	-36.5876	0.000746184
562011	shc2	2.05347	36.417	0.000753184
406588	sstr5	2.5555	36.4131	0.000753346
569698	mapk10	1.51678	36.3311	0.000756745
572001	irs2b	3.24463	36.3129	0.000757505
100333901	pitpnm2	1.57901	36.3102	0.000757615
568718	epha2b	1.53494	36.277	0.000759002
553511	tmeff1b	-5.25282	-36.255	0.000759924
556950	ppm1j	3.05324	36.1942	0.000762475
436927	pdlim5a	2.58421	36.0591	0.000768191
100302472	adgrb1b	1.91792	35.8817	0.000775796
445408	gle1	-1.90921	-35.8695	0.000776326
563679	zgc:136908	4.6717	35.8527	0.000777051
407698	ano1	6.05953	35.7943	0.000779586
100333657	plxnb2b	2.42549	35.682	0.000784494
30311	ek1	-2.88045	-35.6803	0.000784569
324205	wu:fc21g02	-2.54683	-35.6699	0.000785025
336645	dhx16	-1.50637	-35.6339	0.000786612
101886065	colq	2.08631	35.5849	0.000788777
565341	si:ch1073-159d7.7	-2.58036	-35.507	0.00079224
336063	arf6a	-1.80873	-35.4975	0.000792661
403015	si:rp71-45k5.4	-2.418	-35.4737	0.000793726
30602	sox11a	-7.39785	-35.2904	0.000801982
404627	six1b	-1.63208	-35.2078	0.000805746
100034575	vwa7	2.31622	35.1732	0.000807327
562946	col12a1b	-11.1237	-35.1627	0.000807811
30686	myca	-2.7598	-35.1282	0.000809396
324332	agap3	2.19627	35.0935	0.000810997
492805	nsfl1c	-2.72856	-34.865	0.000821646
566223	atf5a	-2.9773	-34.845	0.00082259
751652	zgc:153184	-1.89977	-34.8143	0.000824038
553582	tusc3	-4.58304	-34.7556	0.000826823
100003819	zgc:172133	2.3203	34.7211	0.000828461
568807	chrna9	1.6146	34.692	0.000829853
334431	adsl	-2.23033	-34.65	0.000831862
322857	prom1a	1.60136	34.634	0.00083263
100144563	spc25	-8.27525	-34.615	0.000833545
100002528	gemin6	-1.91323	-34.6116	0.000833708
337172	cpn1	-3.52885	-34.5598	0.000836205
570332	zgc:114130	-4.07203	-34.3648	0.00084571
100000544	ptger3	-2.0094	-34.347	0.000846585
791518	hmox1a	-6.87724	-34.1755	0.000855093
570404	il11a	-13.8132	-34.153	0.000856217
558290	si:dkey-30j16.3	1.82302	34.1326	0.000857239
447888	spout1	-1.78636	-34.1054	0.000858607
393922	psmd13	-2.33291	-33.9925	0.000864314
561325	LOC561325	-4.52787	-33.9035	0.00086885
322997	ell2	-1.6706	-33.8939	0.000869342
447853	dlgap5	-11.3926	-33.8564	0.000871265
402863	gtpbp1l	-2.11006	-33.8055	0.00087389
571124	LOC571124	2.43508	33.7954	0.000874409
101886922	adgrf3a	4.57796	33.7109	0.000878792
322073	ubxn1	-2.13394	-33.6965	0.000879544
497601	tnks1bp1	4.58981	33.6732	0.000880762
573644	cldn15a	-2.35932	-33.6083	0.000884159
550165	ponzr2	3.87405	33.5725	0.000886045
559327	bnc2	-2.9428	-33.4799	0.000890948
566959	zgc:163030	-1.65211	-33.4759	0.00089116
793308	aebp1	-3.14273	-33.4729	0.000891317
436790	arl6ip5b	2.07454	33.3831	0.000896112
561846	prlrb	1.66945	33.379	0.000896334
406566	rsrc2	1.83357	33.3549	0.000897627
437027	rac3a	-5.17501	-33.3111	0.000899988
436919	ada	-1.54649	-33.3014	0.000900509
58077	zic2a	-5.30961	-33.2824	0.000901534
568614	adra1d	1.87976	33.2801	0.00090166
791647	pnp5a	6.66236	33.2127	0.000905317
751660	dpcd	-2.48458	-33.2079	0.000905582
431758	plpp5	-1.51219	-33.1689	0.000907707
436872	sult1st6	3.47677	33.1423	0.000909163
541414	xrcc3	-1.64575	-33.1404	0.000909267
564951	roraa	3.12765	33.1119	0.00091083
100334628	cep120	-2.37595	-33.1112	0.000910872
794613	grhl3	3.07366	33.0288	0.000915417
777640	bicdl2	4.59996	32.9066	0.000922215
678620	zgc:136767	6.55458	32.8788	0.000923774
402983	tcea3	7.63819	32.8622	0.000924707
407986	lsm12a	-2.21722	-32.7745	0.000929653
406641	cyp20a1	-2.64233	-32.6593	0.000936213
563411	mms22l	-4.20385	-32.6438	0.000937102
407672	asic1b	-1.61742	-32.5898	0.00094021
101883339	si:ch73-329n5.6	13.4647	32.4867	0.000946174
553743	zgc:113162	1.59831	32.4089	0.000950717
100331199	tnnt2b	1.7966	32.3342	0.000955107
100003830	rnf219	-3.1041	-32.2841	0.000958072
553311	p3h3	-3.59726	-32.1793	0.000964316
103910657	si:dkeyp-100h4.1	2.30828	32.1768	0.000964462
334217	elovl7a	6.08014	32.0271	0.000973484
337489	plcd1b	3.60277	32.0083	0.000974628
100148360	gatd1	-1.64214	-31.9483	0.000978288
436664	zgc:92040	-2.82045	-31.9112	0.000980563
406243	faf1	-1.66593	-31.9025	0.000981098
541383	ms4a17a.9	-4.67029	-31.8999	0.000981257
571812	pear1	-1.95584	-31.8613	0.000983628
30691	ephb4b	-2.10795	-31.8367	0.000985151
566600	si:ch211-284e13.9	2.35002	31.6917	0.000994172
795026	si:dkey-200l5.4	1.61134	31.6552	0.000996463
559101	enc1	-2.22952	-31.6297	0.000998064

## Sheet: Human_Extrapolation-DEGs
GeneID	Symbol	Foldchange	Test Statistic	Distribution P-value
58027	spon1a	-2.30835	-1332.41	5.63282e-07
394025	nek2	-6.90787	-366.908	7.42815e-06
386787	itga5	-5.42649	-260.963	1.46836e-05
406298	ndufa4	-1.92542	-244.104	1.67819e-05
322857	prom1a	3.22153	179.596	3.10018e-05
378834	prom1b	3.22153	179.596	3.10018e-05
326281	mbpa	11.6433	171.369	3.40495e-05
30181	ptch2	-4.22493	-169.04	3.49945e-05
568554	kcnma1a	2.79908	144.225	4.80713e-05
798583	kcnma1b	2.79908	144.225	4.80713e-05
565402	col11a1a	-9.02857	-131.484	5.78388e-05
393544	psmd3	-2.92586	-131.308	5.79934e-05
450081	rad51c	-2.5419	-131.048	5.82242e-05
560700	adgra2	-2.87508	-128.122	6.09131e-05
100126022	cenpo	-4.81039	-118.4	7.1327e-05
556677	mfap2	-18.6698	-114.499	7.62691e-05
368620	abcc4	-2.85743	-113.003	7.83016e-05
393714	cdo1	-2.58269	-97.5773	0.000105011
558347	atox1	-1.9048	-96.724	0.000106872
445404	snrpf	-3.65333	-92.5951	0.000116613
751093	mif	-3.83286	-90.5538	0.000121929
100190889	si:dkey-206d17.5	-1.88794	-89.1781	0.000125719
571485	tdp1	-2.4076	-87.9394	0.000129285
100334188	tbx3b	-3.43913	-85.0946	0.000138072
556870	tbx3a	-3.43913	-85.0946	0.000138072
101669768	b4gat1	-2.50331	-79.4279	0.000158471
563991	sinhcaf	3.91867	77.3417	0.000167133
541389	msi1	-1.62355	-70.6608	0.000200222
792957	trib1	1.98783	70.4862	0.000201215
445291	ndufv1	-2.32763	-69.3596	0.000207803
368723	patj	2.09422	68.537	0.000212819
403032	tes	-3.45975	-68.1435	0.000215283
30544	sox17	-1.53909	-67.9154	0.000216731
407625	ubr4	1.6612	62.8395	0.000253145
445360	rbm42	-2.03973	-62.5635	0.000255383
751108	nkd1	-3.55712	-61.8992	0.000260892
565964	sdr42e1	2.77184	60.7872	0.00027052
560874	tnrc6c1	2.06188	58.7111	0.000289981
100150726	lyst	2.7323	58.316	0.000293922
321119	mcmbp	-1.99915	-57.8939	0.000298223
393573	palm1b	-2.36538	-57.2724	0.000304727
550557	palm1a	-2.36538	-57.2724	0.000304727
541513	srpx	-3.73495	-57.2562	0.0003049
562608	poc5	-1.8136	-56.3052	0.000315281
337272	pitpnm3	4.90391	55.9228	0.000319605
58096	plrdgb	4.90391	55.9228	0.000319605
561682	nfatc4	-4.17021	-54.5333	0.000336091
100034522	mthfd1l	-1.85673	-54.2605	0.000339477
30701	lef1	-12.6773	-53.7871	0.000345477
563742	larp4b	1.89311	53.5884	0.000348042
565714	wnt7aa	-3.27053	-53.5616	0.000348391
568110	LOC568110	-3.27053	-53.5616	0.000348391
192324	cct7	-2.11534	-53.56	0.00034841
794975	atrn	-1.69897	-52.9029	0.000357115
282559	aldh3b1	2.17874	52.5777	0.000361544
30194	alcama	-3.63202	-52.3109	0.000365239
323919	alcamb	-3.63202	-52.3109	0.000365239
550545	tfap2b	2.1372	52.0644	0.000368704
321058	wdr3	-1.65107	-52.0611	0.00036875
558612	hepacam2	1.65516	51.9053	0.000370967
368885	slc1a4	-40.7895	-51.8255	0.00037211
30291	cdh2	-9.59336	-51.5191	0.000376546
445124	chst1	-1.72032	-51.4383	0.000377729
559992	tpd52	1.77181	51.1022	0.000382711
619523	igl4v9	1.55213	50.6678	0.000389298
30236	cx43	-10.4854	-49.2174	0.000412566
335866	irf2bp2a	1.52922	47.7312	0.000438641
406614	irf2bp2b	1.52922	47.7312	0.000438641
100538330	rbfox3a	1.92718	47.7177	0.00043889
559412	rbfox3b	1.92718	47.7177	0.00043889
324413	bhlhe40	3.71268	47.6697	0.000439773
751644	wnt9a	-2.10839	-47.3612	0.000445517
30558	pax9	-2.24286	-46.7594	0.00045705
447913	ndufs6	-2.82719	-46.2936	0.000466287
30154	gli2a	-4.46005	-45.7988	0.00047641
100538314	il17rc	2.26711	45.6586	0.000479339
30349	hoxd3a	-2.19495	-45.4779	0.000483152
325550	ddx39aa	-3.32903	-45.3977	0.000484859
406249	ddx39ab	-3.32903	-45.3977	0.000484859
100149028	zmp:0000000846	-4.80101	-44.8772	0.000496163
30037	tnc	-4.80101	-44.8772	0.000496163
436757	tmem147	-2.40335	-44.755	0.000498875
553627	ngly1	-1.54809	-44.7474	0.000499045
386701	tubb5	-4.34269	-44.3516	0.000507984
794807	cachd1	-2.18004	-44.3002	0.000509162
192295	ccna2	-11.664	-44.1816	0.000511899
553651	vbp1	-1.8773	-43.1367	0.000536978
751664	pter	2.00966	42.3372	0.000557432
562140	smarcd3b	-1.75377	-42.0509	0.000565043
564652	smarcd3a	-1.75377	-42.0509	0.000565043
436607	kpna2	-9.47043	-41.8464	0.000570574
567478	clcn1b	1.5516	41.7228	0.000573956
795133	clcn1a	1.5516	41.7228	0.000573956
553816	inhbab	-12.09	-41.6573	0.00057576
569582	mex3b	-7.02837	-41.6296	0.000576527
337795	dact2	-1.63581	-41.6257	0.000576635
327335	srp72	-2.32165	-41.3106	0.000585457
107966129	tpx2	-16.332	-40.9849	0.000594791
796523	pqbp1	-2.15002	-40.8762	0.000597957
751632	exosc5	-1.92817	-40.4296	0.000611226
402966	snrpb	-2.20443	-40.3093	0.000614879
573765	rgs5a	-1.83737	-40.2967	0.000615261
322701	serpina1	3.18361	40.2507	0.000616668
30712	snap25a	1.5551	40.2287	0.000617341
403077	h2afvb	-3.43093	-39.7348	0.000632771
100333504	lamtor5	-2.33616	-39.6517	0.000635423
100537347	usp53b	1.86425	39.6132	0.000636657
101885715	LOC101885715	1.86425	39.6132	0.000636657
100535764	ago4	1.7969	39.1966	0.000650248
30197	dkk1b	-5.56405	-39.1707	0.000651108
323473	prdm1a	-11.8639	-38.9485	0.000658549
449647	taf1b	-2.07901	-38.9423	0.00065876
58072	fzd8b	-2.80557	-38.7699	0.000664626
58073	fzd8a	-2.80557	-38.7699	0.000664626
100001904	ccnjl	-3.81808	-38.6079	0.00067021
30288	her6	-5.191	-38.5714	0.000671478
335098	spry2	3.00287	38.5431	0.000672465
402934	rcor2	-3.00318	-38.4407	0.000676048
325592	cops4	-1.58307	-38.205	0.000684406
246091	mab21l1	5.46248	38.1334	0.000686977
368851	coch	-1.54074	-37.8754	0.000696358
565942	meltf	-3.48805	-37.5229	0.000709489
407971	he1.2	1.63057	37.3206	0.000717193
569018	he1.1	1.63057	37.3206	0.000717193
792176	he1.3	1.63057	37.3206	0.000717193
337158	col1a1a	-19.1314	-37.2858	0.00071853
322921	nid2a	-20.5821	-37.0506	0.000727671
378997	glcci1a	2.06114	36.6725	0.000742736
436707	havcr1	-6.14797	-36.6563	0.000743393
565109	agap2	2.33247	36.6049	0.000745478
100535363	cox7a2b	-2.49283	-36.1538	0.000764178
554103	cox7a2a	-2.49283	-36.1538	0.000764178
100141338	cyth4b	-2.14839	-36.1141	0.000765856
566849	cyth4a	-2.14839	-36.1141	0.000765856
336797	serp1	-1.97134	-36.021	0.000769815
436846	zgc:92744	-1.97134	-36.021	0.000769815
100003587	herc3	1.50737	35.9925	0.000771036
560127	alyref	-1.8793	-35.7732	0.000780507
394018	sf3a2	-2.79195	-35.5507	0.000790292
114436	dusp5	8.6548	35.5449	0.00079055
565341	si:ch1073-159d7.7	-2.58036	-35.507	0.00079224
323115	smarcd1	-1.64334	-35.338	0.000799824
30686	myca	-2.7598	-35.1282	0.000809396
569904	hmgn2	-1.97811	-34.9193	0.000819097
566223	atf5a	-2.9773	-34.845	0.00082259
30086	nme7	-2.02983	-34.7965	0.000824881
30432	smn1	-1.5483	-34.6663	0.000831082
334431	adsl	-2.23033	-34.65	0.000831862
100144563	spc25	-8.27525	-34.615	0.000833545
30387	psmb5	-2.29037	-34.3054	0.000848636
406263	eif3i	-1.79652	-34.2128	0.000853232
791518	hmox1a	-6.87724	-34.1755	0.000855093
570404	il11a	-13.8132	-34.153	0.000856217
641497	eefsec	-2.2286	-34.0545	0.000861169
100006713	doc2b	2.26775	33.9934	0.000864269
567366	prr11	-4.84029	-33.9829	0.000864798
335817	pkma	-1.73941	-33.925	0.000867751
445094	pkmb	-1.73941	-33.925	0.000867751
447853	dlgap5	-11.3926	-33.8564	0.000871265
559327	bnc2	-2.9428	-33.4799	0.000890948
437027	rac3a	-5.17501	-33.3111	0.000899988
58077	zic2a	-5.30961	-33.2824	0.000901534
791647	pnp5a	6.66236	33.2127	0.000905317
325712	ndufab1b	-2.00239	-33.0336	0.000915147
573619	ndufab1a	-2.00239	-33.0336	0.000915147
552981	gpx7	-3.92894	-32.9529	0.000919631
562183	cadm1b	-5.0524	-32.9409	0.000920301
569931	cadm1a	-5.0524	-32.9409	0.000920301
393950	gar1	-1.9693	-32.9238	0.000921254
445074	cmtm3	-2.51678	-32.9091	0.000922079
100332617	nbeal1	2.18669	32.7671	0.000930076
563411	mms22l	-4.20385	-32.6438	0.000937102
393125	nup155	-1.94483	-32.5157	0.000944493
566059	abi3b	-2.16081	-32.1791	0.000964325
767807	abi3a	-2.16081	-32.1791	0.000964325
571681	dnajc5b	1.89834	32.0385	0.000972798
436917	notum1b	-2.99896	-32.0316	0.000973215
570510	notum1a	-2.99896	-32.0316	0.000973215
553321	p3h1	-4.92001	-31.6424	0.000997267

## Sheet: Zf_S1500+-DEGs
GeneID	Symbol	Foldchange	Test Statistic	Distribution P-value
394025	nek2	-6.90787	-366.908	7.42815e-06
386787	itga5	-5.42649	-260.963	1.46836e-05
406298	ndufa4	-1.92542	-244.104	1.67819e-05
326281	mbpa	11.6433	171.369	3.40495e-05
30181	ptch2	-4.22493	-169.04	3.49945e-05
565402	col11a1a	-9.02857	-131.484	5.78388e-05
393544	psmd3	-2.92586	-131.308	5.79934e-05
450081	rad51c	-2.5419	-131.048	5.82242e-05
560700	adgra2	-2.87508	-128.122	6.09131e-05
556677	mfap2	-18.6698	-114.499	7.62691e-05
368620	abcc4	-2.85743	-113.003	7.83016e-05
751093	mif	-3.83286	-90.5538	0.000121929
101669768	b4gat1	-2.50331	-79.4279	0.000158471
563991	sinhcaf	3.91867	77.3417	0.000167133
403032	tes	-3.45975	-68.1435	0.000215283
751108	nkd1	-3.55712	-61.8992	0.000260892
541513	srpx	-3.73495	-57.2562	0.0003049
562608	poc5	-1.8136	-56.3052	0.000315281
561682	nfatc4	-4.17021	-54.5333	0.000336091
30701	lef1	-12.6773	-53.7871	0.000345477
192324	cct7	-2.11534	-53.56	0.00034841
321058	wdr3	-1.65107	-52.0611	0.00036875
368885	slc1a4	-40.7895	-51.8255	0.00037211
30291	cdh2	-9.59336	-51.5191	0.000376546
619523	igl4v9	1.55213	50.6678	0.000389298
30236	cx43	-10.4854	-49.2174	0.000412566
324413	bhlhe40	3.71268	47.6697	0.000439773
30154	gli2a	-4.46005	-45.7988	0.00047641
192295	ccna2	-11.664	-44.1816	0.000511899
553651	vbp1	-1.8773	-43.1367	0.000536978
553816	inhbab	-12.09	-41.6573	0.00057576
569582	mex3b	-7.02837	-41.6296	0.000576527
327335	srp72	-2.32165	-41.3106	0.000585457
107966129	tpx2	-16.332	-40.9849	0.000594791
751632	exosc5	-1.92817	-40.4296	0.000611226
402966	snrpb	-2.20443	-40.3093	0.000614879
322701	serpina1	3.18361	40.2507	0.000616668
30712	snap25a	1.5551	40.2287	0.000617341
30197	dkk1b	-5.56405	-39.1707	0.000651108
323473	prdm1a	-11.8639	-38.9485	0.000658549
100001904	ccnjl	-3.81808	-38.6079	0.00067021
30288	her6	-5.191	-38.5714	0.000671478
337158	col1a1a	-19.1314	-37.2858	0.00071853
322921	nid2a	-20.5821	-37.0506	0.000727671
436707	havcr1	-6.14797	-36.6563	0.000743393
565341	si:ch1073-159d7.7	-2.58036	-35.507	0.00079224
30686	myca	-2.7598	-35.1282	0.000809396
566223	atf5a	-2.9773	-34.845	0.00082259
334431	adsl	-2.23033	-34.65	0.000831862
100144563	spc25	-8.27525	-34.615	0.000833545
791518	hmox1a	-6.87724	-34.1755	0.000855093
570404	il11a	-13.8132	-34.153	0.000856217
447853	dlgap5	-11.3926	-33.8564	0.000871265
559327	bnc2	-2.9428	-33.4799	0.000890948
437027	rac3a	-5.17501	-33.3111	0.000899988
58077	zic2a	-5.30961	-33.2824	0.000901534
791647	pnp5a	6.66236	33.2127	0.000905317
563411	mms22l	-4.20385	-32.6438	0.000937102

## Sheet: Random1-DEGs
GeneID	Symbol	Foldchange	Test Statistic	Distribution P-value
449830	jagn1a	-3.26651	-1644.42	3.69807e-07
445413	psmb1	-3.10457	-1230.54	6.60403e-07
795372	si:dkeyp-118h3.5	-1.61814	-1214.4	6.78074e-07
550260	zgc:112408	2.59062	482.923	4.28788e-06
322701	serpina1	4.45391	410.67	5.92938e-06
571744	oafa	-1.94711	-169.67	3.47351e-05
503730	col2a1b	-6.32923	-137.038	5.32455e-05
564054	usp2b	11.7325	123.151	6.59292e-05
322977	mid1ip1l	3.30174	103.474	9.33857e-05
553649	nr2c1	-1.9929	-102.968	9.43043e-05
326944	prpf4	-1.79086	-100.862	9.82837e-05
30164	pitx2	-4.87853	-98.7985	0.000102431
405863	mccc2	-2.07883	-89.8962	0.000123719
794315	and1	-166.785	-87.1004	0.000131787
114467	mafa	-8.73792	-82.8254	0.00014574
393225	dmap1	-2.13388	-75.8454	0.000173792
791518	hmox1a	-6.40358	-73.2385	0.00018638
322248	smarce1	-3.09222	-73.2254	0.000186447
557714	pparab	2.06802	68.744	0.00021154
445124	chst1	-15.6171	-67.7912	0.000217526
394025	nek2	-7.60335	-58.0957	0.000296155
563411	mms22l	-3.95023	-56.3216	0.000315097
565793	mmp11b	-22.563	-55.4947	0.000324553
566148	chl1a	3.29616	53.8615	0.000344523
568957	cenpj	-2.80342	-51.2359	0.000380718
386848	pcp4a	-25.4783	-49.628	0.000405771
30581	dlx4b	-2.01416	-48.9331	0.000417371
568527	lrrn1	-4.18848	-46.0897	0.000470419
794361	wdr34	-2.02774	-44.788	0.000498141
100005518	pdzrn3b	-2.59448	-44.3682	0.000507605
406813	tfdp1a	-2.24986	-42.4164	0.000555356
445147	rbms2b	-3.52725	-40.5598	0.000607314
567762	myclb	5.88748	40.2592	0.000616408
402983	tcea3	6.63215	39.9042	0.000627414
550499	psmb4	-2.55298	-39.8747	0.000628343
353295	smarca4a	-3.04008	-38.6594	0.000668427
561025	hmgb3a	-2.26948	-36.6578	0.000743331
436703	pxylp1	-3.99178	-36.336	0.000756543
563650	pcnx4	-1.58698	-36.3145	0.000757437
558278	etaa1	-6.39815	-35.4754	0.000793648
541331	ndufa9a	-2.16607	-33.8136	0.00087347
30391	hoxa10b	-2.32531	-33.7332	0.000877632
100004663	si:dkey-188i13.11	-2.52398	-32.9458	0.000920027
556077	plod3	-4.71653	-32.2825	0.000958167
114378	efnb3b	-3.60304	-32.0816	0.000970189
266638	sec31a	-3.94954	-31.7035	0.000993431

## Sheet: Random2-DEGs
GeneID	Symbol	Foldchange	Test Statistic	Distribution P-value
558499	chka	3.75814	271.903	1.35258e-05
797342	helb	-1.85482	-232.017	1.85759e-05
569434	arhgap32b	-3.44297	-144.06	4.81818e-05
561648	olfm3b	-8.66978	-125.844	6.31381e-05
791518	hmox1a	-6.2811	-117.568	7.23388e-05
565708	mhc1zea	2.23303	115.071	7.55129e-05
100334257	htra4	2.58635	112.956	7.83658e-05
30288	her6	-4.64349	-102.018	9.60696e-05
555911	npr1b	-9.01047	-90.4767	0.000122137
561004	si:dkey-260c8.8	-7.63097	-84.9337	0.000138596
445413	psmb1	-3.03603	-83.6636	0.000142835
394023	pdia2	3.55055	75.0856	0.000177326
30277	mdka	-17.6733	-71.6437	0.000194768
58071	tnnt2a	-1.71418	-69.6574	0.00020603
555837	cttnbp2	1.70129	67.3419	0.000220438
795027	si:ch211-222l21.1	-4.33496	-67.3045	0.000220682
565793	mmp11b	-22.0964	-64.4272	0.000240827
326283	smad3b	-1.58241	-64.3571	0.000241351
550499	psmb4	-2.49641	-61.6869	0.00026269
565863	si:ch211-278a6.1	1.59356	59.1187	0.000285998
406760	eif4a2	2.22817	58.2743	0.000294343
393211	ccdc6b	-1.93486	-57.0153	0.00030748
58077	zic2a	-4.75647	-54.892	0.000331716
336959	mpped2	-2.39504	-54.4871	0.000336661
321928	phgdh	-3.61881	-53.3864	0.000350679
555788	srgap1b	-5.4007	-53.0238	0.000355489
393292	snrnp40	-2.191	-52.04	0.000369049
100001700	ambn	-65.6806	-50.8277	0.000386854
572007	cdca7b	-9.10586	-50.0289	0.000399299
555681	frem2a	-55.9489	-49.8565	0.000402063
337070	rars	-2.48711	-49.3172	0.0004109
560435	shisal1a	-3.61957	-48.6216	0.000422732
751645	rnd2	1.66576	48.4862	0.000425096
557652	si:dkeyp-27c8.2	-2.42803	-47.4571	0.00044372
30686	myca	-2.45165	-46.7282	0.000457662
570839	c1qtnf6b	-15.8	-44.6927	0.000500267
30154	gli2a	-3.95231	-44.2577	0.00051014
557191	gucy1b2	6.28144	41.203	0.000588516
565514	slc16a5a	1.62399	40.5793	0.000606731
326808	ccdc28a	2.12839	40.547	0.000607695
790933	c1qtnf12	3.13863	39.3015	0.000646787
404727	cx34.4	4.22847	37.7096	0.000702488
334101	eci1	-3.01689	-37.3934	0.000714405
792884	rxfp2a	2.91695	36.7743	0.000738636
393997	lipca	-5.29866	-35.9865	0.000771289
57957	slc7a6	-2.7591	-35.6949	0.000783928
570669	asap2a	-3.1935	-35.6733	0.000784878
368917	adam8a	-51.3985	-34.7344	0.00082783
100002342	cpa6	-2.33856	-34.3486	0.000846507
327439	slc30a7	-2.31676	-33.7707	0.000875686
562232	aimp1a	-1.94073	-33.5916	0.000885037
321544	prpf19	-2.66739	-33.5067	0.000889521
100149497	rapgefl1	3.98895	32.6701	0.0009356
567420	slc7a10a	-4.00259	-32.6551	0.000936458
403086	gpt2l	-1.74202	-32.5468	0.000942691
566872	l2hgdh	-2.81638	-31.5996	0.000999965

## Sheet: Random3-DEGs
GeneID	Symbol	Foldchange	Test Statistic	Distribution P-value
561834	nmbr	-1.52531	-265.569	1.41787e-05
751701	ptgdsb.2	19.2299	214.564	2.17207e-05
393781	ndufb6	-2.44981	-188.787	2.80568e-05
403020	smarcc1a	-2.25964	-177.088	3.18861e-05
407679	topbp1	-1.78472	-149.935	4.44801e-05
557499	slc8a4b	-21.2442	-128.235	6.08059e-05
503730	col2a1b	-7.28873	-123.871	6.51657e-05
445413	psmb1	-3.57509	-115.874	7.44696e-05
571744	oafa	-2.23992	-108.273	8.52907e-05
30277	mdka	-20.8142	-83.7956	0.000142385
431773	enoph1	-1.78908	-82.3659	0.00014737
30164	pitx2	-5.50137	-74.6735	0.000179288
497649	tcf7	-10.0494	-72.5836	0.000189758
406641	cyp20a1	-2.48658	-68.9468	0.000210298
445124	chst1	-16.2846	-67.97	0.000216384
445100	ube2e2	-1.57114	-66.6769	0.000224855
559073	galnt1	-3.34534	-65.4674	0.000233238
323473	prdm1a	-12.6628	-61.3905	0.000265231
324587	fam234b	-2.00167	-58.0694	0.000296423
405863	mccc2	-2.39369	-55.7197	0.000321938
724009	slc25a47a	2.42319	55.2907	0.000326951
393191	gpx8	-10.1642	-52.1253	0.000367844
563778	usp38	-2.25933	-50.3719	0.000393882
570839	c1qtnf6b	-18.4114	-48.8423	0.000418924
561025	hmgb3a	-2.6134	-47.709	0.000439049
322921	nid2a	-21.6206	-47.6653	0.000439854
557435	raph1a	-3.91187	-47.0362	0.000451691
100001558	cnga1a	-7.34878	-46.7068	0.00045808
563411	mms22l	-4.53132	-45.3515	0.000485848
415183	tubd1	-1.78467	-41.2974	0.000585831
406813	tfdp1a	-2.59	-40.379	0.000612758
436703	pxylp1	-4.59217	-40.2005	0.000618207
393435	maco1b	-1.86036	-38.9561	0.000658293
30208	cmn	-101.631	-38.8508	0.000661865
386951	idh2	-7.6204	-37.998	0.000691874
100536873	acot12	-4.87618	-37.9048	0.000695278
567923	sh3pxd2ab	-5.89034	-37.3184	0.000717275
572007	cdca7b	-10.5412	-37.1679	0.000723091
553619	lactb	-2.16002	-36.7619	0.000739131
795027	si:ch211-222l21.1	-5.1067	-35.9546	0.00077266
192298	sec61a1	-2.42052	-34.9744	0.000816522
541331	ndufa9a	-2.49365	-34.7015	0.000829396
100329570	si:dkeyp-86h10.3	12.629	34.5495	0.000836704
393544	psmd3	-3.04498	-34.3967	0.000844143
450034	cdkn2aipnl	-1.68954	-34.2849	0.00084965
558373	extl2	-3.96192	-33.8816	0.000869973
550499	psmb4	-2.94013	-33.8226	0.000873006
563003	gdf10a	-1.83105	-33.7815	0.000875131
562421	kcng2	-2.7236	-33.2906	0.000901094
794361	wdr34	-2.32693	-32.9534	0.000919603
553770	pcyt1ab	-1.5563	-32.4148	0.000950374
567006	bub1bb	-11.6711	-32.2834	0.000958114

## Sheet: WTr-DEPs
Category	Term	Count	%	PValue	Genes	List Total	Pop Hits	Pop Total	Fold Enrichment	Bonferroni	Benjamini	FDR	WTr Rank
GOTERM_BP_DIRECT	GO:0033333~fin development	9	2.42588	8.8271e-09	503730, 497649, 572452, 337158, 555681, 566702, 30701, 323473, 794315	262	21	11682	19.1091	5.66699e-06	5.66699e-06	1.31576e-05	1
GOTERM_BP_DIRECT	GO:0033334~fin morphogenesis	6	1.61725	2.66047e-05	503730, 337158, 30569, 30236, 555681, 30701	262	17	11682	15.7369	0.0169354	0.00850386	0.0396495	2
GOTERM_BP_DIRECT	GO:0033339~pectoral fin development	7	1.88679	2.92609e-05	497649, 30269, 337158, 30569, 116713, 30701, 334197	262	28	11682	11.1469	0.0186104	0.00624236	0.0436073	3
GOTERM_BP_DIRECT	GO:0048703~embryonic viscerocranium morphogenesis	9	2.42588	0.000258029	386787, 30269, 30569, 58077, 116713, 30164, 567858, 30581, 323473	262	75	11682	5.35053	0.152679	0.0405729	0.383928	4
GOTERM_BP_DIRECT	GO:0007224~smoothened signaling pathway	5	1.34771	0.00129679	30181, 30269, 30154, 560334, 334628	262	22	11682	10.1336	0.565293	0.153476	1.91566	5
GOTERM_BP_DIRECT	GO:0042476~odontogenesis	4	1.07817	0.00159268	30269, 30164, 30154, 30291	262	11	11682	16.2137	0.640599	0.156802	2.34794	6
GOTERM_CC_DIRECT	GO:0000502~proteasome complex	6	1.61725	0.00309646	393922, 445413, 393544, 550499, 554967, 171585	250	47	11706	5.97753	0.370033	0.370033	3.63156	7
GOTERM_BP_DIRECT	GO:0001756~somitogenesis	7	1.88679	0.00499879	386787, 321587, 30269, 116713, 30154, 30701, 30291	262	71	11682	4.39598	0.959936	0.36847	7.19769	8
GOTERM_BP_DIRECT	GO:0007417~central nervous system development	6	1.61725	0.00591546	393544, 30269, 565373, 353295, 326281, 100535215	262	52	11682	5.14474	0.97783	0.378814	8.46396	9
GOTERM_CC_DIRECT	GO:0016514~SWI/SNF complex	3	0.808625	0.00638869	353295, 322248, 403020	250	6	11706	23.412	0.615176	0.379658	7.35987	10
KEGG_PATHWAY	dre03050:Proteasome	6	1.61725	0.00639504	393922, 445413, 393544, 550499, 554967, 171585	113	47	4400	4.97082	0.463297	0.463297	6.83519	11
GOTERM_BP_DIRECT	GO:0031101~fin regeneration	6	1.61725	0.00871125	353295, 337158, 30236, 58059, 116713, 30701	262	57	11682	4.69345	0.996365	0.46427	12.2272	12
GOTERM_BP_DIRECT	GO:0009952~anterior/posterior pattern specification	5	1.34771	0.00901302	30288, 30269, 565373, 116713, 368263	262	37	11682	6.02538	0.99701	0.440806	12.6246	13
GOTERM_BP_DIRECT	GO:0016055~Wnt signaling pathway	8	2.15633	0.00910898	553621, 497649, 337795, 321051, 30701, 751108, 58023, 560700	262	105	11682	3.39716	0.997191	0.413785	12.7507	14
GOTERM_CC_DIRECT	GO:0005874~microtubule	7	1.88679	0.0135869	322977, 553631, 107966129, 415183, 570479, 544651, 563517	250	92	11706	3.5627	0.869753	0.493099	15.0556	15
GOTERM_BP_DIRECT	GO:0010002~cardioblast differentiation	3	0.808625	0.0161395	30181, 30269, 30291	262	9	11682	14.8626	0.999971	0.581262	21.5366	16
GOTERM_BP_DIRECT	GO:0043010~camera-type eye development	5	1.34771	0.0177073	30181, 30269, 30164, 30581, 334197	262	45	11682	4.9542	0.99999	0.586172	23.3798	17
GOTERM_BP_DIRECT	GO:0043044~ATP-dependent chromatin remodeling	3	0.808625	0.01988	353295, 322248, 403020	262	10	11682	13.3763	0.999997	0.601809	25.8675	18
GOTERM_BP_DIRECT	GO:0048048~embryonic eye morphogenesis	3	0.808625	0.01988	556677, 192327, 30291	262	10	11682	13.3763	0.999997	0.601809	25.8675	19
GOTERM_BP_DIRECT	GO:0060325~face morphogenesis	3	0.808625	0.01988	116713, 30164, 30701	262	10	11682	13.3763	0.999997	0.601809	25.8675	20
GOTERM_BP_DIRECT	GO:0055114~oxidation-reduction process	20	5.39084	0.022188	553621, 406641, 798788, 566872, 406298, 116713, 791518, 406443, 569564, 393191, 562774, 557628, 557552, 567923, 553321, 436632, 280648, 334197, 321928, 386951	262	515	11682	1.73156	0.999999	0.617238	28.4274	21
GOTERM_BP_DIRECT	GO:0001841~neural tube formation	3	0.808625	0.0239439	30277, 403041, 58077	262	11	11682	12.1603	1	0.62184	30.3194	22
GOTERM_CC_DIRECT	GO:0005581~collagen trimer	5	1.34771	0.027563	503730, 565113, 558942, 337158, 565402	250	54	11706	4.33556	0.984463	0.646948	28.3505	23
GOTERM_BP_DIRECT	GO:0007156~homophilic cell adhesion via plasma membrane adhesion molecules	6	1.61725	0.0363737	555419, 561336, 567704, 560426, 767768, 30291	262	82	11682	3.26252	1	0.753217	42.437	24
GOTERM_BP_DIRECT	GO:0070654~sensory epithelium regeneration	3	0.808625	0.0379165	30197, 30277, 30291	262	14	11682	9.55453	1	0.748084	43.7956	25
GOTERM_MF_DIRECT	GO:0004175~endopeptidase activity	4	1.07817	0.0391714	445413, 550499, 554967, 171585	259	35	11952	5.27391	1	1	42.8423	26
GOTERM_MF_DIRECT	GO:0005515~protein binding	9	2.42588	0.0460795	30197, 572452, 30236, 337795, 568957, 568527, 544651, 334628, 497135	259	184	11952	2.25718	1	0.999937	48.3336	27
GOTERM_CC_DIRECT	GO:0005794~Golgi apparatus	11	2.96496	0.0461858	101669768, 415240, 30277, 562739, 564336, 445124, 559073, 474330, 791709, 436703, 445567	250	255	11706	2.01986	0.999129	0.755645	43.1085	28
GOTERM_BP_DIRECT	GO:0008015~blood circulation	3	0.808625	0.048566	58071, 30269, 30154	262	16	11682	8.36021	1	0.814037	52.3883	29
GOTERM_BP_DIRECT	GO:0007411~axon guidance	5	1.34771	0.0495726	30269, 114378, 30154, 334628, 30291	262	62	11682	3.59579	1	0.804477	53.1337	30

## Sheet: Zebrafish_Extrapolation-DEPs
Category	Term	Count	%	PValue	Genes	List Total	Pop Hits	Pop Total	Fold Enrichment	Bonferroni	Benjamini	FDR	WTr Rank
GOTERM_BP_DIRECT	GO:0010212~response to ionizing radiation	4	0.894855	0.00671275	541414, 449848, 450081, 393188	283	19	13578	10.1008	0.990731	0.990731	9.64973
GOTERM_BP_DIRECT	GO:0031397~negative regulation of protein ubiquitination	3	0.671141	0.00842506	553621, 558170, 322073	283	7	13578	20.5623	0.997206	0.94714	11.9681
GOTERM_BP_DIRECT	GO:0006406~mRNA export from nucleus	4	0.894855	0.00893641	393917, 406249, 323865, 445408	283	21	13578	9.13882	0.998048	0.875016	12.6496
GOTERM_BP_DIRECT	GO:0033333~fin development	4	0.894855	0.0101908	337158, 30701, 323473, 794315	283	22	13578	8.72342	0.99919	0.831318	14.3006	1
GOTERM_BP_DIRECT	GO:0016055~Wnt signaling pathway	8	1.78971	0.0131147	553621, 791222, 30701, 568110, 570510, 751108, 797729, 560700	283	121	13578	3.17215	0.999896	0.840386	18.0364	14
GOTERM_BP_DIRECT	GO:0090090~negative regulation of canonical Wnt signaling pathway	4	0.894855	0.0197904	30197, 449991, 570510, 751108	283	28	13578	6.85411	0.999999	0.90127	26.0036
GOTERM_BP_DIRECT	GO:0001756~somitogenesis	6	1.34228	0.0278474	386787, 654446, 30154, 560913, 30701, 30291	283	82	13578	3.51064	1	0.939437	34.6561	8
GOTERM_BP_DIRECT	GO:0033339~pectoral fin development	4	0.894855	0.0282066	557491, 324407, 337158, 30701	283	32	13578	5.99735	1	0.916731	35.0189	3
GOTERM_MF_DIRECT	GO:0005515~protein binding	10	2.23714	0.030038	30197, 30236, 568464, 541396, 403309, 393572, 654446, 30281, 30482, 405901	291	211	14146	2.30387	0.999998	0.999998	34.8934	27
GOTERM_CC_DIRECT	GO:0042995~cell projection	7	1.566	0.0307814	557491, 566757, 393572, 322857, 566015, 30155, 404604	307	106	13772	2.96245	0.995523	0.995523	31.7884
GOTERM_BP_DIRECT	GO:0006518~peptide metabolic process	3	0.671141	0.0331806	550253, 337172, 793308	283	14	13578	10.2812	1	0.926152	39.8534
GOTERM_CC_DIRECT	GO:0032580~Golgi cisterna membrane	4	0.894855	0.0335071	324407, 792063, 403116, 100331155	307	32	13772	5.60749	0.99725	0.947557	34.0989
GOTERM_BP_DIRECT	GO:0000226~microtubule cytoskeleton organization	5	1.11857	0.0339953	796270, 563520, 100005996, 259194, 404604	283	59	13578	4.066	1	0.909623	40.6125
GOTERM_BP_DIRECT	GO:0007156~homophilic cell adhesion via plasma membrane adhesion molecules	7	1.566	0.0364274	568796, 503741, 449008, 497127, 30155, 30291, 791164	283	118	13578	2.8462	1	0.904107	42.8257	24
GOTERM_BP_DIRECT	GO:0007166~cell surface receptor signaling pathway	8	1.78971	0.0370838	100302472, 450026, 393251, 101886922, 565465, 436712, 678515, 560700	283	150	13578	2.55887	1	0.887927	43.4097
GOTERM_BP_DIRECT	GO:0030154~cell differentiation	10	2.23714	0.0404771	553621, 393475, 30236, 568464, 566696, 368256, 30700, 30155, 30291, 553533	283	220	13578	2.18085	1	0.890188	46.3409
GOTERM_MF_DIRECT	GO:0004185~serine-type carboxypeptidase activity	3	0.671141	0.0415965	550253, 337172, 793308	291	16	14146	9.11469	1	0.99988	44.9996
GOTERM_MF_DIRECT	GO:0005003~ephrin receptor activity	3	0.671141	0.0415965	30691, 30311, 568718	291	16	14146	9.11469	1	0.99988	44.9996
GOTERM_MF_DIRECT	GO:0017154~semaphorin receptor activity	3	0.671141	0.0415965	100333657, 567422, 405901	291	16	14146	9.11469	1	0.99988	44.9996
GOTERM_BP_DIRECT	GO:0007267~cell-cell signaling	5	1.11857	0.0438441	568614, 30236, 100124530, 30281, 557301	283	64	13578	3.74834	1	0.892008	49.1088
KEGG_PATHWAY	dre04310:Wnt signaling pathway	8	1.78971	0.0441555	30197, 406825, 560060, 561682, 569698, 30701, 751108, 437027	103	163	5091	2.42587	0.982827	0.982827	38.816	14 is GO equivalent

[truncated: 6 more sheets: Human_Extrapolation-DEPs, Zf_S1500+-DEPs, Random1-DEPs, Random2-DEPs, Random3-DEPs, DEP-Keywords]
