# Supplementary material for: Development of a Zebrafish S1500+ Sentinel Gene Set for High-Throughput Transcriptomics
Source: Zebrafish. 2019 Aug 1;16(4):331–47. doi: 10.1089/zeb.2018.1720 (PMC6685209; doi:10.1089/zeb.2018.1720)
Supplement: Supplemental data [file Supp_Data9.xlsx]

## Sheet: Sheets_Key
SUPPLEMENTARY FILE S9. ABLATED HEART vs. UNINJURED HEART DEG AND DEP RESULTS
Included gene expression analysis sheets:
WTr-DEGs
Zebrafish_Extrapolation-DEGs
Human_Extrapolation-DEGs
Zf_S1500+-DEGs
Random1-DEGs
Random2-DEGs
Random3-DEGs
Pathway analysis output comes directly from DAVID with an additional column for the rank of a pathway in the WTr analysis. Included pathway analysis sheets:
WTr-DEPs
Zebrafish_Extrapolation-DEPs
Human_Extrapolation-DEGs
Zf_S1500+-DEPs
Random1-DEPs
Random2-DEPs
Random3-DEPs
DEP-Keywords

## Sheet: WTr-DEGs
GeneID	Symbol	Foldchange	Test Statistic	Distribution P-value
541527	ocstamp	2.51136	218.101	2.10219e-05
751703	lcn15	2.15435	159.64	3.92366e-05
110437732	LOC110437732	1.91932	136.417	5.37317e-05
541370	gnb2	1.66294	99.1084	0.000101792
101882587	frmpd1b	1.63915	69.5548	0.000206639
559784	amotl2b	2.72959	63.3974	0.000248711
559479	frs2a	1.8825	62.2032	0.000258349
368262	dlst	-1.58512	-60.4483	0.000273561
405887	nf2b	1.5825	59.0089	0.000287063
171480	crabp2a	3.6572	57.3043	0.000304388
566079	polq	2.04369	56.1539	0.000316982
795504	mpeg1.3	3.25665	53.3456	0.000351216
559420	tlcd2	1.51982	52.5228	0.000362299
406428	pdhb	-1.93294	-50.6688	0.000389282
335357	syt4	4.71644	49.187	0.000413077
751638	cox5b2	-2.52837	-48.2905	0.000428546
568274	fndc3bb	2.4488	48.0469	0.000432899
334208	ldhd	-1.70785	-47.97	0.000434287
100330371	sorcs2	1.5742	46.9196	0.000453936
337179	mmp2	3.08533	46.6737	0.000458729
562007	irg1l	2.73098	44.3036	0.000509084
641328	ppifb	-1.96435	-43.1983	0.000535448
492708	im:7151449	2.34202	42.4548	0.000554352
553701	gda	5.1423	42.076	0.00056437
561914	malt1	1.98541	41.8636	0.000570107
564005	col6a4a	1.66003	41.3473	0.000584419
777625	znf362a	1.62489	41.2147	0.000588184
564177	nrbp2a	1.59787	40.1511	0.000619727
100149562	pkd1a	2.07083	39.4129	0.000643138
393943	ndufa6	-1.87279	-39.3097	0.000646515
562690	nid1a	2.1668	38.2856	0.000681529
678555	bach1a	1.94299	37.3943	0.00071437
550451	ndufs3	-2.19603	-37.385	0.000714725
30689	epha2a	1.92246	36.9801	0.000730447
558559	lrit3a	3.30603	36.916	0.000732982
565111	peak1	1.64337	36.4081	0.00075355
562522	nsl1	1.76267	36.0323	0.000769334
100330908	nwd1	-1.60986	-35.4151	0.00079635
557882	gsk3bb	1.85183	35.1699	0.000807478
100149522	zswim5	1.87723	34.8829	0.000820805
572341	lim2.2	1.67572	34.5792	0.000835267
560102	ano5b	2.244	34.0274	0.000862544
449994	pawr	1.89106	33.2495	0.000903317
559945	dot1l	1.84273	32.5203	0.000944223
541521	casp8ap2	1.50156	32.3827	0.000952253
550267	kif3a	1.54415	31.6721	0.000995399
393938	fh	-2.08526	-30.9701	0.00104097
565515	wdr35	1.61489	30.8332	0.00105022
556220	si:dkey-29d8.3	1.50284	30.8286	0.00105053
393369	tmem218	-1.60195	-30.5597	0.00106907
492795	dipk2aa	1.54744	30.4549	0.00107642
445129	sdhc	-1.79577	-29.964	0.00111192
793097	fars2	-1.61984	-29.7778	0.00112585
100037347	arl6ip6	1.98176	29.7512	0.00112786
100320028	plat	2.58042	29.6659	0.00113435
569945	gfpt2	3.72572	29.0239	0.00118499
393166	tmem110l	1.60786	28.931	0.00119261
570479	ska3	2.18175	28.6899	0.0012127
431735	anks4b	1.67202	28.6759	0.00121388
30632	bmp2b	3.05743	28.381	0.00123919
30637	mdm2	2.32084	28.2978	0.00124647
558275	cdc42ep5	1.81427	27.7683	0.00129437
567366	prr11	2.49764	27.1878	0.00135011
100003329	cacng8b	1.7384	27.1215	0.00135671
796997	ndufs7	-2.12551	-26.7255	0.00139713
571290	sema4ab	1.89542	26.4219	0.00142935
562784	mxra8a	3.30058	26.0853	0.0014664
564924	atp7a	2.47153	26.0011	0.00147589
378726	csrp1a	1.94468	25.8653	0.00149139
100005273	scarf1	1.91864	25.855	0.00149258
791793	cxadr	2.74112	25.8318	0.00149526
777639	gfod2	-1.99076	-25.6429	0.00151732
406599	atp5pf	-2.18143	-25.4099	0.0015452
335159	acsbg2	1.86759	25.3453	0.00155307
327299	zgc:66160	1.72395	25.115	0.00158162
100535161	si:ch73-272h24.1	1.58439	24.9227	0.00160607
566023	lrrc7	2.70172	24.9022	0.0016087
564095	si:ch211-191i18.2	2.5365	24.845	0.0016161
568356	afap1	2.82869	24.669	0.00163918
324125	stk3	1.62372	24.5799	0.00165106
556023	dnah2	1.63459	24.2671	0.00169379
541538	zgc:110540	2.88719	24.147	0.00171064
554050	itgbl1	3.95643	24.1366	0.00171211
323818	shc1	1.85884	24.1262	0.00171358
101885722	tc2n	3.45201	24.095	0.00171802
791182	sfxn3	1.99819	24.0154	0.00172939
447942	cox6a2	-3.49064	-23.9152	0.00174387
562774	p4ha1a	2.21662	23.8296	0.00175639
100009635	dhx37	1.6218	23.809	0.00175943
402898	wdr91	2.46913	23.6537	0.00178255
550476	zgc:110366	-1.50359	-23.613	0.00178867
494104	zgc:101583	1.65418	23.4684	0.00181073
100141348	ccdc85a	1.67562	23.4607	0.00181191
563008	cpda	1.54588	23.4316	0.0018164
571949	bmf1	1.61286	23.4233	0.00181769
678630	stmn1a	2.63064	23.333	0.00183175
566758	brca2	1.68081	23.3296	0.00183227
394119	rad54l	2.16894	23.1264	0.00186452
555748	ugp2a	-2.12776	-23.1097	0.00186721
492353	ddx11	1.86493	22.5902	0.00195383
402875	dzip1	2.30707	22.5264	0.00196487
30225	smo	1.89072	22.417	0.00198404
557091	wnk4b	1.64693	22.364	0.00199342
557534	cpz	2.57749	22.2484	0.00201414
100333057	tsg101b	1.83247	21.9449	0.00207006
767655	josd1	1.7826	21.8188	0.00209399
555288	slc35a2	1.51511	21.8057	0.0020965
559504	coq7	-1.75042	-21.7925	0.00209902
563776	deaf1	1.73489	21.6546	0.00212576
565113	c1qtnf6a	1.90659	21.5251	0.00215133
407657	nmu	4.78545	21.4749	0.00216136
556314	ttyh3a	1.71087	21.3959	0.0021773
406829	far1	1.72587	21.2981	0.00219728
567055	ehd2a	1.74236	21.2907	0.00219879
493615	ptp4a1	2.24213	21.2396	0.00220937
570258	jdp2a	1.8271	21.1686	0.00222416
336334	eef1a1a	3.2358	21.0525	0.00224867
100000577	ppp1r14bb	1.55628	21.0373	0.00225191
569828	rgs16	1.93346	20.945	0.00227172
30230	inab	1.82402	20.9377	0.00227331
562149	sdhb	-2.04878	-20.9148	0.00227828
492798	slc37a1	1.55612	20.8925	0.00228313
553414	rnd1b	7.13664	20.8317	0.00229642
445290	acat1	-2.40432	-20.7896	0.00230571
399479	dldh	-1.87824	-20.7397	0.00231677
559657	fam129aa	4.20204	20.6896	0.00232798
406747	sass6	1.60124	20.689	0.0023281
101887059	lrrn3a	3.08585	20.6843	0.00232916
571948	nr1d4b	1.54278	20.5492	0.00235977
794625	atp5md	-2.09657	-20.3484	0.0024064
791105	ghrh	1.60433	20.2383	0.00243257
445024	rab3aa	1.6809	20.1644	0.00245036
798260	si:dkey-40c11.2	2.03992	20.1585	0.00245178
793444	edil3a	1.99063	20.1405	0.00245616
60639	pax6b	4.00285	20.1246	0.00246003
337172	cpn1	2.44773	20.0385	0.00248115
641575	actn2b	-1.53201	-20.0371	0.00248148
558635	rapgef1a	2.48471	19.944	0.00250461
565295	cers2b	2.17549	19.9242	0.00250957
562197	si:ch211-225g23.1	2.17481	19.821	0.00253569
100037337	ncapg2	2.30052	19.7001	0.00256679
561201	znf646	1.80006	19.6801	0.00257198
794171	suz12a	1.86018	19.6505	0.00257971
323733	top2a	3.56396	19.5791	0.00259847
799492	ckmt2b	-3.34511	-19.5475	0.00260684
553755	atp5fa1	-1.91265	-19.4969	0.00262035
58081	baxa	1.58425	19.4298	0.00263842
553387	pglyrp5	3.37242	19.4177	0.00264168
321220	ptbp1b	1.78592	19.2415	0.00269009
406359	uqcrfs1	-2.2359	-19.1097	0.00272718
100001417	fbxo30a	1.6445	19.0925	0.00273206
335191	atp5po	-2.21719	-19.0287	0.00275033
100003660	cemip	1.90148	18.9912	0.00276117
550434	mad2l1	3.47583	18.9599	0.00277027
321452	smc2	3.1892	18.9509	0.00277288
192332	smc4	1.9442	18.9454	0.00277449
393586	hsc70	-2.94432	-18.9119	0.00278427
393954	znf143b	1.77693	18.8894	0.00279088
565793	mmp11b	2.62689	18.7955	0.00281874
445291	ndufv1	-1.77056	-18.7824	0.00282265
100192223	zgc:195282	2.10069	18.7544	0.00283104
30497	ldhba	-2.53202	-18.7499	0.00283241
436865	ska1	2.23107	18.7214	0.00284099
394025	nek2	2.24031	18.7137	0.00284333
81541	atp5mc3b	-2.45257	-18.6469	0.00286363
100008047	kctd6a	3.1096	18.6314	0.00286839
567145	adam11	2.9315	18.6292	0.00286905
564123	col18a1a	4.59822	18.5974	0.00287883
394000	pgm1	-1.52092	-18.5913	0.00288073
555279	tmem209	1.51123	18.5213	0.00290244
554101	cox5aa	-2.00028	-18.4715	0.00291803
101884640	sh2b3	1.7084	18.4658	0.00291984
58090	trpc4apa	-1.75832	-18.4253	0.00293263
386951	idh2	-2.40871	-18.3235	0.00296516
564338	ngfrb	1.58495	18.2573	0.0029866
317737	glud1a	1.5848	18.2166	0.00299992
100536057	dock3	1.73199	18.1352	0.00302677
337509	lnpk	-2.39662	-18.1292	0.00302877
559475	vtg1	-3.32554	-18.1271	0.00302948
64610	atp1a3a	3.6351	17.9735	0.00308124
550519	rgs5b	6.70498	17.8389	0.00312769
406405	mdh2	-2.99492	-17.742	0.00316177
246227	ptgs2a	2.59935	17.7038	0.00317539
793942	rit1	1.649	17.6758	0.00318537
678606	dipk1aa	1.95282	17.4605	0.00326406
564746	glsb	1.68395	17.4429	0.00327059
393532	pdhx	-2.14984	-17.2561	0.00334144
565235	aldh5a1	1.53726	17.2298	0.00335162
570141	si:ch211-253p14.2	-2.28674	-17.0839	0.0034088
492328	ankrd9	-2.74058	-17.0685	0.00341493
558368	atp5if1b	-2.15868	-17.0092	0.00343866
570027	nrm	2.11299	16.9562	0.00346008
558942	colec12	4.04316	16.8239	0.00351441
560653	npr1a	1.70111	16.8238	0.00351445
100004990	aftphb	1.60609	16.8063	0.00352175
564991	fbxw7	1.91263	16.7508	0.00354498
30712	snap25a	2.16692	16.6927	0.00356958
573992	zgc:113983	1.52551	16.6875	0.00357178
557946	slain2	1.60313	16.6788	0.00357549
445246	aurka	2.82747	16.5693	0.00362267
393323	rtn4ip1	-1.52791	-16.4907	0.00365709
553660	ndufs5	-1.74455	-16.4886	0.00365799
558007	gltpa	2.88888	16.4842	0.00365996
100331155	chpfa	2.11824	16.4156	0.00369044
393280	nuf2	2.47735	16.3842	0.00370452
436731	dgat1b	1.56459	16.3707	0.00371058
447879	nmrk2	-1.9974	-16.3362	0.00372618
447940	adam9	2.29358	16.2249	0.00377722
570841	trpc1	2.70866	16.2134	0.00378254
550569	myl10	1.50339	16.2029	0.0037874
405791	cacna1sb	1.61493	16.1749	0.00380045
100005291	ercc6l	3.15206	16.162	0.00380651
405773	tead1a	2.36589	16.1105	0.00383072
100005680	nab2	1.95428	16.0937	0.00383866
561969	gpr176	-2.60343	-15.9869	0.00388985
550481	rhoub	4.59662	15.9812	0.00389258
405843	foxq1b	1.80026	15.9724	0.00389687
407985	tcf12	1.55623	15.9478	0.00390881
798291	atp5f1e	-1.61581	-15.8706	0.00394674
799482	sypl2b	2.41467	15.7499	0.00400709
562137	slc38a9	2.53134	15.7452	0.00400944
678527	si:dkey-25e12.3	2.63109	15.7174	0.00402356
554125	ndufa2	-2.15833	-15.597	0.00408557
58215	fech	-1.57474	-15.5963	0.00408592
445220	riok3	2.0376	15.5676	0.00410092
30104	klf1	2.29442	15.5436	0.0041135
100005593	adam8b	1.98234	15.4866	0.00414362
493605	ndufs1	-2.28074	-15.4696	0.00415269
60641	sox9a	3.87406	15.4642	0.00415557
569510	mylka	1.68481	15.4038	0.00418803
793823	hip1	1.74124	15.3723	0.00420509
555526	si:ch211-201h21.5	1.94997	15.3615	0.00421098
30380	nras	1.53672	15.3395	0.00422297
322056	sulf2b	2.58978	15.3319	0.00422716
100307076	bub1	2.86886	15.3208	0.00423321
558777	macc1	3.49499	15.2408	0.00427753
30467	max	1.57082	15.2135	0.00429276
393462	aldh2.1	-1.69884	-15.1942	0.00430363
561694	si:ch211-225b11.1	2.72974	15.1934	0.00430406
445122	ndufa3	-2.01564	-15.1348	0.00433723
570404	il11a	7.95319	15.1259	0.00434233
562031	pcdh18b	1.64612	15.1194	0.00434603
335709	atp5f1d	-2.01406	-15.11	0.00435137
449660	rras	1.90679	15.0969	0.0043589
100147851	znf385a	1.70874	15.054	0.00438362
564240	si:dkey-6i22.5	2.56039	14.9783	0.00442772
557370	prkra	1.5098	14.852	0.00450285
449552	fkbp1ab	1.90949	14.8386	0.00451098
373079	prdx3	-1.84534	-14.7978	0.00453566
368857	cmc2	-1.54614	-14.7959	0.00453685
751766	st3gal1l2	2.75909	14.6387	0.00463415
570618	hist2h3c	1.99758	14.6193	0.00464636
406389	atat1	2.64791	14.5876	0.00466641
100000764	ackr3a	1.846	14.563	0.00468206
794256	si:ch211-236d3.4	1.60138	14.5618	0.00468284
58071	tnnt2a	-1.89383	-14.5304	0.004703
406666	gab1	1.83206	14.5079	0.00471747
567038	pappa2	1.72211	14.5027	0.00472083
394164	edem1	1.7114	14.4591	0.00474915
393940	atp2a2a	-2.04056	-14.4436	0.00475926
565952	e2f8	2.55427	14.4427	0.00475985
393444	pygmb	-1.96964	-14.427	0.00477013
100038765	dkk3b	2.34398	14.4075	0.00478298
101887161	tet2	1.6204	14.4006	0.00478756
563081	si:dkey-208k22.6	1.67979	14.3558	0.00481721
564241	fosl1a	3.96067	14.3541	0.00481839
326977	atp5l	-2.20412	-14.3486	0.00482201
394184	sh3bgrl	2.80949	14.3477	0.00482261
114426	odc1	2.82094	14.3067	0.0048501
58099	arntl2	6.00215	14.2569	0.00488378
449857	ankrd50l	2.09058	14.2476	0.00489015
393703	ndufb10	-1.9037	-14.2204	0.00490872
557840	yjefn3	1.52016	14.1884	0.00493073
322468	chs1	-3.02851	-14.1812	0.0049357
406737	cd9b	4.70328	14.1743	0.00494048
386772	rbpja	1.54771	14.0765	0.00500882
566761	edaradd	2.63171	14.0521	0.00502614
368255	clic4	-1.73562	-14.0413	0.00503384
100003419	abhd17ab	1.73029	14.0379	0.00503621
445086	zgc:92380	1.58819	14.0314	0.00504087
557286	sptlc2b	3.19601	13.9981	0.00506471
567331	sparcl1	1.9153	13.9909	0.00506988
393178	kbtbd4	1.54277	13.9561	0.00509499
445060	b3gat2	1.53754	13.9445	0.00510337
564464	lnx2b	-1.72389	-13.9351	0.00511024
406702	pdha1a	-1.84868	-13.9187	0.00512219
58133	ngfb	1.81128	13.8961	0.00513877
64260	vtg5	-4.10091	-13.8551	0.00516894
393276	rnf181	1.58088	13.7936	0.00521481
548603	snx18b	1.81717	13.788	0.00521902
323613	hexb	2.02066	13.7366	0.00525782
550487	vaspb	1.75571	13.6687	0.00530978
30095	ckma	-2.6954	-13.6556	0.00531987
559341	cdkl5	1.51984	13.6535	0.00532149
566872	l2hgdh	-1.81087	-13.6383	0.00533327
568715	rin1a	3.95911	13.618	0.00534904
567389	igsf9ba	1.56228	13.5741	0.00538345
791894	aurkb	2.60823	13.5645	0.00539101
360218	pbk	2.70776	13.5129	0.00543193
561671	si:ch211-106h4.9	3.43346	13.5104	0.00543394
555688	pcdh19	1.85278	13.5089	0.00543507
504167	gpr22a	-5.40335	-13.5026	0.00544015
560281	flii	1.65095	13.5019	0.00544072
393634	trappc6bl	1.52241	13.4594	0.00547481
450012	adprhl1	-2.22985	-13.4573	0.00547654
767805	klf13	1.96555	13.4455	0.00548603
252845	mpp5a	1.65845	13.4215	0.00550554
100006303	gls2a	2.44514	13.4051	0.00551894
571299	nenf	1.99639	13.3496	0.00556453
792757	znfl1g	2.0009	13.3385	0.00557367
555247	gdpd5a	1.94022	13.3296	0.00558105
567716	coq9	-2.21041	-13.3157	0.00559265
562331	tmem136a	1.57508	13.311	0.00559657
678523	zbtb8a	1.59796	13.301	0.00560492
567384	ifit9	1.79689	13.2928	0.00561172
100332647	si:ch211-198m17.1	2.00785	13.2846	0.00561859
554135	atp5f1b	-1.77156	-13.2738	0.00562767
58092	smad3a	2.23382	13.2711	0.00562997
393874	tmem38a	-2.1085	-13.2692	0.00563156
777734	zdhhc15b	2.00651	13.2498	0.00564793
561226	lnx1	2.49189	13.2251	0.00566891
30154	gli2a	2.43109	13.2201	0.00567315
567886	cog5	-4.55169	-13.2182	0.00567473
751729	hnrnpa3	-1.51391	-13.2143	0.00567803
571897	rab8a	2.7045	13.212	0.00568005
100319387	fbxo4	1.71408	13.209	0.00568255
796724	cxcr2	1.94371	13.2028	0.00568785
554154	uqcrb	-2.05507	-13.1553	0.00572864
566840	si:dkey-121a11.3	1.7761	13.1422	0.00574004
30724	melk	2.87611	13.0828	0.00579179
561995	sfxn5b	2.38062	13.0427	0.00582715
561797	si:ch211-106a19.1	1.74636	13.022	0.00584553
550606	atpaf1	-1.79284	-13.015	0.00585173
569005	c2cd4a	2.08985	12.9992	0.00586587
30333	pou5f3	2.06262	12.978	0.00588488
436647	aldh6a1	-2.07646	-12.9683	0.00589364
100004382	qsox1	-2.52589	-12.9382	0.00592081
555627	clstn3	-1.52896	-12.9336	0.00592504
569267	plekhn1	1.66541	12.9222	0.00593533
406294	glrx5	-1.53802	-12.9176	0.00593954
325958	tsku	1.82575	12.9024	0.00595341
564715	si:ch211-265o23.1	1.68364	12.9017	0.00595408
393558	mb	-2.47289	-12.9015	0.0059543
282667	sdc2	1.56707	12.8817	0.00597244
567674	lats2	1.93506	12.8598	0.0059926
445108	htra3a	4.37612	12.8595	0.00599282
100170829	asap1a	1.52757	12.8436	0.00600759
562868	ddhd1a	1.88793	12.8285	0.00602156
394190	hmgcl	-1.6343	-12.8074	0.00604124
327075	degs1	1.55779	12.8035	0.00604489
335737	nfil3-5	1.94922	12.7764	0.00607038
793623	sh3kbp1	2.28213	12.7733	0.00607326
322362	slc25a3b	-1.77552	-12.7712	0.00607525
368727	mis18bp1	2.37475	12.7467	0.00609841
567309	mrps36	-1.60339	-12.7404	0.00610436
100320445	ostm1	1.85881	12.6962	0.00614655
569184	si:dkey-19b23.15	1.51038	12.676	0.00616598
561153	dbn1	2.16713	12.6512	0.00618998
100537318	ndufv3	-1.73711	-12.6458	0.00619524
564485	rassf7a	1.76579	12.6382	0.00620257
393775	clu	2.63191	12.6131	0.00622711
503714	ndufaf1	-1.64522	-12.6124	0.00622778
445395	esco2	2.64511	12.6121	0.00622809
30200	myog	2.72274	12.6015	0.00623846
368848	g2e3	2.76383	12.5923	0.00624752
557208	ppp2r5cb	1.629	12.5608	0.00627857
399662	mdh1aa	-2.24152	-12.5402	0.00629902
569326	zgc:174855	2.28459	12.5299	0.00630927
393209	kif18a	1.81311	12.4969	0.00634233
436930	uqcrc2a	-1.9721	-12.4841	0.00635524
565059	pank1b	1.70648	12.4807	0.00635865
399482	arpc5b	3.4043	12.4741	0.00636529
437019	pcca	-1.68633	-12.4156	0.00642489
559229	vtg6	-3.24175	-12.398	0.00644289
30263	ddx4	1.57903	12.3557	0.0064867
100150991	coa6	-2.13812	-12.3068	0.0065378
100332997	arsh	1.67148	12.2938	0.00655152
550517	mllt3	1.5188	12.2618	0.00658548
563353	si:ch211-106n13.3	1.64477	12.2385	0.00661033
373882	mmp14a	2.69547	12.2335	0.00661568
570262	srgap1a	1.5274	12.1944	0.00665774
567365	akap12b	1.97318	12.1471	0.00670909
561005	sipa1l3	1.76525	12.1159	0.00674336
436698	haus4	1.81411	12.1142	0.00674523
560482	rad54b	1.78938	12.0952	0.00676622
562595	flvcr1	1.76848	12.0664	0.00679822
559150	hmcn1	1.82557	12.0366	0.00683158
100002917	abcc6b.2	1.8608	12.014	0.0068571
550361	cpt1cb	1.97337	12.0028	0.00686973
324142	adam17a	1.57604	11.9843	0.00689075
100332034	ndufb3	-1.67429	-11.9666	0.00691091
286832	lamc1	1.50278	11.9457	0.00693492
567611	itpr1a	2.47404	11.9451	0.00693558
568160	atp9b	1.63543	11.921	0.0069634
100537752	si:dkey-204f11.64	2.06318	11.9113	0.00697465
564906	MGC174155	2.65922	11.9077	0.00697874
572146	cdk14	1.67008	11.8845	0.0070058
30443	ctslb	2.11579	11.8844	0.00700589
100003782	trim2a	2.18553	11.8793	0.00701181
792828	pard6a	2.14273	11.854	0.0070415
641475	clybl	-1.59689	-11.7872	0.00712067
556921	arl14	1.87693	11.7484	0.00716725
541529	sh2d5	1.85591	11.731	0.0071883
794050	ccl38.1	1.97183	11.7161	0.00720647
791169	creb3l2	1.52057	11.6952	0.00723193
445119	traf3	1.84989	11.6933	0.00723425
567949	piezo1	2.02254	11.676	0.00725552
558391	sdk1a	-2.58309	-11.6734	0.00725869
80973	cdk1	3.82586	11.6322	0.00730964
337583	atp6v1ab	2.57994	11.6257	0.00731776
541331	ndufa9a	-1.85646	-11.6049	0.00734363
100150939	nes	2.56103	11.6001	0.0073497
415105	adgrv1	1.84583	11.5912	0.00736082
445406	ect2	2.49994	11.5806	0.00737421
436893	coq3	-1.76032	-11.5778	0.00737773
393700	ndufa8	-1.91412	-11.5687	0.00738917
554305	lta	4.70085	11.561	0.00739898
497283	hif1al2	2.02375	11.5513	0.00741121
556797	pign	1.51613	11.5451	0.00741912
100151255	itgav	3.20949	11.5437	0.00742087
557194	adrb1	-1.73647	-11.5258	0.00744366
321464	ccnt2b	1.54349	11.5073	0.00746741
405899	dip2ba	2.07336	11.4788	0.0075041
492469	arhgef39	2.75135	11.4579	0.00753112
559455	si:dkey-37f18.2	2.5424	11.4296	0.00756811
100008445	plaua	4.30499	11.4237	0.00757579
449787	atp5pb	-1.75011	-11.4046	0.0076009
559856	vtg7	-2.21983	-11.4043	0.00760133
568322	rnf207b	-1.9884	-11.3721	0.00764397
404035	traf4b	3.75556	11.3654	0.00765289
572713	tbx18	2.02631	11.3498	0.00767371
373118	casp2	1.97853	11.3195	0.00771431
565446	tjp2a	2.33902	11.2825	0.00776438
337298	sulf1	3.21292	11.277	0.00777186
563748	chst7	1.82814	11.2698	0.00778175
100333566	frmd4ba	2.01543	11.2152	0.00785671
449554	rbfox1	1.72884	11.2152	0.00785673
574003	stxbp1a	1.59484	11.206	0.00786959
557632	selenoi	1.62695	11.1991	0.00787913
558350	eme1	2.05299	11.1814	0.00790381
567341	fam167ab	1.73446	11.137	0.00796611
100538016	si:dkey-79d12.5	4.07728	11.0963	0.00802406
406306	ndufb4	-1.70784	-11.0901	0.00803282
792585	ccr12b.1	2.63095	11.0862	0.00803852
562630	LOC562630	2.62282	11.0778	0.00805053
566809	prss12	2.1889	11.0652	0.00806859
100536354	si:ch211-220f16.1	1.68288	11.0588	0.0080779
553290	prmt9	1.54277	11.0514	0.00808852
558540	mybl1	2.76027	11.0482	0.00809321
450031	tmem189	1.69655	11.0464	0.00809582
566223	atf5a	3.29332	11.0412	0.00810339
100148088	tepsin	1.5335	11.0352	0.00811205
558742	si:dkey-49n23.1	1.93762	10.9398	0.00825242
326975	cox4i1	-1.77447	-10.938	0.00825511
553687	plpp6	2.40362	10.9293	0.00826805
336266	loxl3b	1.84213	10.929	0.00826844
793158	cdc42l	1.75039	10.928	0.00826996
553700	creb3l3a	1.9612	10.8999	0.00831217
100536336	nim1k	2.20618	10.884	0.0083361
108180085	si:ch211-199g17.9	1.92303	10.8691	0.00835875
558616	ccr6a	1.75573	10.8611	0.00837098
492707	ncapg	2.89319	10.8535	0.00838248
794255	c3ar1	4.02897	10.8264	0.00842404
100150233	lepa	1.95018	10.8088	0.0084511
100136875	kif2c	2.8974	10.792	0.00847714
30276	cx43.4	2.79839	10.7676	0.00851508
678609	slc52a3	-3.06455	-10.7667	0.00851641
797907	dnajc5ab	1.87485	10.7551	0.00853458
393142	washc3	1.55227	10.7445	0.00855121
107966129	tpx2	2.58674	10.7291	0.00857556
321250	zgc:66433	1.90408	10.7117	0.00860309
553257	klhl40a	2.55117	10.6979	0.00862489
431732	smpx	-2.20277	-10.6832	0.00864834
394155	gys1	-2.06871	-10.6543	0.00869474
393460	ldlrb	2.06555	10.6538	0.00869548
100884137	dicp2.1	3.88977	10.6207	0.00874908
406728	map2k1	1.61855	10.5771	0.00882041
560948	cip2a	2.1511	10.5744	0.00882491
100001198	prkaa1	1.77427	10.5621	0.00884517
794240	kcne4	3.31425	10.561	0.00884703
101885196	gpr156	2.49744	10.5545	0.00885783
321853	si:dkey-239j18.2	1.87706	10.5468	0.00887056
64617	s1pr1	2.60288	10.5451	0.00887342
641327	ca10a	1.62601	10.537	0.00888688
449666	rtkn2a	2.19133	10.537	0.0088869
567953	zgc:195023	5.38384	10.5335	0.00889261
569980	bckdhb	-1.861	-10.5331	0.0088934
565225	cpne2	1.87781	10.5285	0.00890094
415247	idh3b	-1.66278	-10.5274	0.00890277
751683	si:dkey-6n6.2	-2.6349	-10.5179	0.00891872
565986	rnf145a	2.27372	10.5163	0.00892146
393130	reep3b	1.562	10.5086	0.00893431
569434	arhgap32b	1.74882	10.4844	0.00897504
751753	nucb1	1.76553	10.4794	0.00898345
492815	cdca8	2.20301	10.4766	0.00898828
100330943	atp8a2	-2.01839	-10.4552	0.00902452
560765	robo4	2.42526	10.4543	0.00902613
406512	nfe2l3	1.77648	10.451	0.00903175
402809	tnni2a.3	1.63357	10.4488	0.00903541
556634	adamtsl7	5.64693	10.4219	0.00908157
497317	marveld1	2.1425	10.421	0.0090831
569582	mex3b	2.4932	10.4154	0.00909264
567446	nusap1	3.50484	10.4069	0.00910736
568482	abcc12	3.19157	10.4019	0.00911608
566820	rnf38	1.66744	10.4018	0.00911609
559440	slc2a13b	1.87858	10.3985	0.00912186
100000151	si:dkey-22o12.2	2.28624	10.3933	0.00913097
564699	tbr1a	2.5937	10.3866	0.00914255
64671	cmlc1	-1.88406	-10.3646	0.00918089
550346	ccn1l1	9.64159	10.3645	0.00918098
567769	loxl5a	1.73897	10.336	0.00923107
777623	zgc:154093	1.6005	10.3327	0.00923676
445247	sgms2b	1.52167	10.3315	0.00923894
554139	smim8	-2.11423	-10.3302	0.00924128
791531	casp6l1	1.52364	10.3076	0.0092812
550510	efcab11	-1.95613	-10.3052	0.00928551
792194	snai1b	1.79152	10.2824	0.00932606
560645	gdpd5b	1.70777	10.2709	0.00934673
100538209	zmp:0000000650	1.65881	10.2319	0.00941707
573619	ndufab1a	-1.84351	-10.2238	0.00943182
108179934	nnt2	-2.46678	-10.2113	0.00945459
564379	cyc1	-1.66213	-10.1986	0.00947785
108180095	il11b	3.763	10.1938	0.0094867
565387	tmem104	1.68043	10.1912	0.00949146
797431	zgc:86764	2.62014	10.1852	0.00950244
560945	myh7bb	-1.84699	-10.184	0.00950464
436949	bcat2	-1.99589	-10.1765	0.00951842
334202	plk3	2.49768	10.1371	0.00959149
797914	smpd2b	1.88687	10.1328	0.00959963
100007322	ptpn23a	1.9049	10.1317	0.00960157
562156	si:ch211-51a6.2	2.21585	10.1204	0.00962286
555224	si:dkey-91i10.2	1.52253	10.1114	0.00963972
554477	pfkfb3	3.45768	10.1111	0.00964015
140633	per2	3.25725	10.1111	0.0096403
57969	copz2	1.72249	10.1055	0.00965068
403031	rab4a	1.55774	10.066	0.00972555
402880	cox4i1l	-4.30254	-10.0373	0.00978052
321240	armc1l	1.73586	10.0236	0.00980674
550571	fibinb	1.64532	10.017	0.00981962
30447	ncam1a	3.53335	10.0003	0.00985193
606585	obsl1b	-1.84687	-9.99104	0.00986988
572549	ajuba	1.65191	9.98882	0.00987421
492329	zgc:92107	2.20095	9.97171	0.00990762
192321	slc25a5	-3.3416	-9.9384	0.00997315
555747	chrna6	2.04841	9.93203	0.00998575

## Sheet: Zebrafish_Extrapolation-DEGs
GeneID	Symbol	Foldchange	Test Statistic	Distribution P-value
101882918	LOC101882918	1.91421	792.801	1.591e-06
493605	ndufs1	-1.659	-551.044	3.29326e-06
799067	LOC799067	-2.46587	-518.22	3.72365e-06
751757	zgc:153317	2.25299	133.968	5.57137e-05
445406	ect2	1.9863	116.308	7.3915e-05
563267	arhgap12a	2.69536	114.985	7.56261e-05
393688	slc25a3a	-1.55308	-109.767	8.29853e-05
555376	btd	-1.78909	-104.773	9.10845e-05
797513	b3gnt2l	2.26307	104.769	9.10909e-05
566079	polq	2.62408	96.108	0.000108246
282673	npc2	1.69558	92.5339	0.000116767
100536702	si:ch211-28p3.4	-3.80649	-87.2703	0.000131275
246095	gpib	-3.0023	-86.5216	0.000133556
793902	si:ch73-288o11.5	-4.07921	-80.9686	0.000152499
368250	prickle2b	-1.5733	-78.9967	0.000160206
568371	asb14a	-1.56402	-78.5413	0.000162068
101883419	si:cabz01083442.1	-1.63556	-76.1868	0.000172238
564739	dgkab	-1.58014	-75.5561	0.000175125
100148867	lrrc32	2.54976	72.987	0.000187666
553696	lims2	-1.75063	-68.6509	0.000212114
564573	myo3b	-1.78058	-66.0654	0.000229035
378726	csrp1a	1.98687	64.2679	0.000242022
100320658	loxl4	2.65257	63.5451	0.000247556
327029	capza1a	1.55458	57.4845	0.000302483
641575	actn2b	-1.50874	-56.9207	0.000308503
406815	aebp2	1.51162	54.3445	0.00033843
570314	fscn1b	1.61086	52.5492	0.000361936
567931	bub1ba	2.32191	51.9964	0.000369668
560235	coro2ba	1.90126	51.9172	0.000370797
564964	tmem163a	1.68174	51.3925	0.000378403
561925	ulk4	-1.59824	-50.9874	0.000384435
445299	immp2l	-1.57081	-49.9886	0.000399942
322581	trabd	1.93217	47.5357	0.000442253
562075	zgc:154046	-2.57685	-47.3335	0.000446038
101883725	si:ch73-54f23.4	-1.6698	-46.2081	0.000468013
393741	pcmtl	-1.9317	-44.8768	0.000496172
571189	abcb11b	1.51843	44.6736	0.000500694
556198	srgap2	1.82379	44.2975	0.000509226
58023	fzd9b	-2.06288	-43.752	0.000521992
431737	rgcc	2.90059	43.0666	0.000538725
563421	amot	2.03139	41.7824	0.000572322
101886020	prob1	-2.62544	-41.7287	0.000573796
558368	atp5if1b	-2.70297	-40.9739	0.000595109
569271	ankdd1a	2.06563	40.898	0.000597319
323320	actn3b	-2.26791	-40.2501	0.000616686
768149	samd1a	-1.60348	-39.7099	0.000633563
406428	pdhb	-1.90638	-39.1735	0.000651013
560957	si:ch211-127d4.3	-1.55846	-38.7285	0.000666047
30219	efnb2a	1.69947	38.717	0.00066644
327506	ckmt2a	-4.18048	-38.4126	0.000677036
564742	fhod3a	-2.05429	-38.3357	0.000679753
393902	rab7a	1.59256	38.0455	0.000690151
405866	ednrab	-1.72864	-36.5178	0.000749038
100005886	tuft1b	-2.12063	-36.4454	0.000752012
192332	smc4	2.02733	36.3267	0.000756926
563986	zgc:153981	-1.52083	-36.3133	0.000757488
799423	cart4	1.62946	36.2421	0.000760461
100536173	micu3b	-2.26272	-36.2019	0.000762152
447802	coq5	-1.50243	-35.5986	0.000788171
404608	rad51d	1.63745	35.5875	0.000788662
553052	rasd4	1.53335	35.2767	0.000802604
557499	slc8a4b	2.62656	34.1654	0.000855597
791138	sgo1	2.65508	33.7545	0.000876528
335888	mylipa	-1.69829	-33.5307	0.000888254
566945	mmp14b	3.34601	32.5806	0.000940739
393553	ammecr1	1.76945	32.5522	0.000942378
100124530	ccn2b	3.48125	31.8516	0.000984227
569770	cox8b	-2.71723	-31.7884	0.000988142
394184	sh3bgrl	2.59808	31.5109	0.00100559
560294	tbl1x	2.63581	31.4816	0.00100747
565842	pclob	-2.52384	-31.4638	0.0010086
566836	si:ch211-63o20.7	2.52165	31.4292	0.00101082
567986	asb2a.1	-2.82278	-31.1457	0.00102928
556789	stxbp5a	-1.86393	-30.9008	0.00104563
556203	fam45a	1.83698	30.896	0.00104596
562900	si:ch211-212k18.5	1.5338	30.789	0.00105323
393323	rtn4ip1	-1.53103	-30.7548	0.00105557
100534944	adamtsl3	3.01886	30.7178	0.00105811
436685	zfyve19	-1.74313	-30.1869	0.00109559
569510	mylka	1.73896	30.0149	0.00110817
100333057	tsg101b	1.6535	30.0025	0.00110908
553944	ugcg	2.85218	29.8164	0.00112295
558635	rapgef1a	2.47855	29.7019	0.0011316
393532	pdhx	-2.13769	-29.5	0.00114712
100009650	zgc:158482	-1.70126	-28.944	0.00119153
797613	raver2	2.02913	28.8415	0.0012
561914	malt1	2.05381	28.762	0.00120664
561756	b4galt3	-2.07184	-28.3264	0.00124396
493612	zgc:101810	1.82149	28.2243	0.00125296
559308	slc36a1	2.13309	28.1752	0.00125732
321541	slc20a1b	2.09547	28.0831	0.00126556
407657	nmu	7.18278	27.837	0.00128799
337179	mmp2	3.14139	27.8177	0.00128979
553298	trmt1	-1.69969	-27.7079	0.0013
450012	adprhl1	-2.73192	-27.5257	0.00131724
568360	spdl1	2.20409	27.5134	0.00131842
100003615	prdm2a	-2.1701	-27.4669	0.00132287
352916	msrb1a	-1.66241	-27.4145	0.00132793
560699	si:ch211-214c7.4	1.93655	27.3056	0.00133851
553591	ttc39c	2.04333	27.3004	0.00133902
541390	ndufc2	-2.29073	-27.2966	0.0013394
492522	chchd6b	-2.7554	-27.1197	0.00135689
402848	asb2b	-2.53923	-26.7879	0.00139065
406687	scamp2	1.59766	26.7806	0.0013914
564159	ankrd1b	-1.74293	-26.7323	0.00139643
100537977	iqgap3	4.32176	26.7054	0.00139923
559479	frs2a	2.28232	26.589	0.00141148
327332	coq8ab	-2.01363	-26.3467	0.00143751
798908	fam174b	-1.54636	-26.2955	0.0014431
798256	si:dkey-262g12.10	-1.66141	-25.809	0.00149789
445165	fuca1.2	1.89358	25.7073	0.00150975
550581	sar1ab	-1.71352	-25.6814	0.00151278
100126029	lurap1	1.78443	25.6485	0.00151665
556380	ddr2a	2.78372	25.6417	0.00151746
751628	gpd2	1.89849	25.3782	0.00154906
321452	smc2	3.42852	25.3142	0.00155689
794333	bahcc1b	1.58963	25.0638	0.00158808
564061	si:ch73-86n18.1	1.57817	24.923	0.00160602
561689	magi3a	-1.60891	-24.697	0.00163548
436943	cryabb	-2.88911	-24.5767	0.00165149
393620	mfn1b	-2.33561	-24.3187	0.00168663
570245	ryr1b	-2.39948	-24.202	0.0017029
557836	fndc1	1.74852	24.0962	0.00171784
567798	agla	-1.55139	-24.0326	0.00172692
553501	lratb.1	1.67057	23.6231	0.00178715
768159	si:ch211-195b13.1	2.65684	23.5898	0.00179219
541440	cyp2x6	-1.70142	-23.5674	0.00179559
767757	casq1b	-3.5998	-23.5105	0.00180426
556808	asb13b	-1.5572	-23.4725	0.00181009
560064	tmcc2	-3.26655	-23.325	0.001833
100001422	si:ch211-212k18.8	1.59956	23.3087	0.00183556
407620	yes1	1.78038	23.1313	0.00186374
570698	nrxn3b	-1.56041	-23.0353	0.00187926
114550	ednraa	1.75431	22.9672	0.00189039
323733	top2a	3.80116	22.9453	0.00189399
100037337	ncapg2	2.59532	22.9312	0.00189631
436935	rgs2	2.81229	22.9267	0.00189706
554147	spc24	3.30595	22.8942	0.00190244
562149	sdhb	-2.02359	-22.7892	0.00191996
562490	swap70b	2.67516	22.7797	0.00192155
436991	ubtd2	1.73009	22.7454	0.00192733
399479	dldh	-1.85203	-22.73	0.00192994
567630	si:ch1073-459j12.1	1.81696	22.6525	0.00194312
406405	mdh2	-2.95071	-22.4994	0.00196957
322056	sulf2b	2.65303	22.4727	0.00197425
794234	cdc42se2	1.88454	22.2873	0.00200714
334749	seh1l	1.62606	22.2112	0.00202087
322451	ctrb1	-3.47735	-22.1871	0.00202524
678630	stmn1a	2.90962	21.9493	0.00206923
563814	tmem201	-1.56316	-21.9282	0.00207319
100004621	si:dkeyp-121d4.3	1.50123	21.9203	0.00207469
794337	pcnx1	-1.52689	-21.8912	0.00208019
322507	si:dkey-283b1.6	1.53398	21.7033	0.00211625
503589	gna12a	1.74011	21.7025	0.00211642
100148329	her4.2	-1.55984	-21.6852	0.00211979
751622	si:ch211-117n7.7	1.58147	21.6806	0.00212067
568780	zgc:158343	5.83947	21.5163	0.00215308
553595	impa2	-1.79099	-21.4761	0.00216113
445186	klhl15	1.50376	21.4071	0.00217503
494031	usp2a	-1.81531	-21.3709	0.00218239
368688	si:ch73-314g15.3	1.76436	21.3564	0.00218534
405849	foxd1	1.70191	21.0732	0.00224426
337172	cpn1	1.61211	21.0503	0.00224913
282667	sdc2	1.74383	21.0221	0.00225517
100535230	prf1.7	1.51356	21.0101	0.00225772
570984	prex1	1.84893	21.0075	0.00225828
557778	cilp2	3.07677	20.9681	0.00226675
767766	lman2lb	1.62974	20.8575	0.00229076
768175	clcn4	-1.82548	-20.6549	0.00233578
567688	si:ch211-262i1.3	1.60832	20.6138	0.00234505
555247	gdpd5a	2.07906	20.5025	0.0023705
777639	gfod2	-2.24193	-20.3317	0.00241036
30712	snap25a	2.76008	20.2621	0.00242688
559133	uts2r	-2.25963	-20.1721	0.0024485
334395	slc43a1a	-1.6645	-20.161	0.0024512
751647	tmem204	1.82091	20.1225	0.00246053
558395	xpo1a	1.63286	20.0687	0.00247369
553387	pglyrp5	4.85004	20.0477	0.00247886
550431	cldn19	1.516	20.0306	0.0024831
553655	pygma	-5.58774	-19.9163	0.00251157
641571	inpp5l	2.22811	19.8359	0.0025319
566553	recql5	-1.57636	-19.7828	0.00254546
30084	nme2b.2	-3.96908	-19.7695	0.00254887
768177	deptor	2.0041	19.738	0.00255696
436771	hccsa.1	-1.73021	-19.6855	0.00257057
402804	bphl	-1.63127	-19.6391	0.00258268
562940	plekho1b	2.31203	19.5133	0.00261595
100307076	bub1	3.29495	19.4593	0.00263044
558306	scrn2	-1.80533	-19.4479	0.00263352
327590	tk1	2.66338	19.3378	0.00266347
394025	nek2	2.96249	19.1523	0.00271509
497279	ext1a	1.82994	19.1365	0.00271957
555453	si:dkey-261j4.3	1.65757	18.9881	0.00276207
560581	asap2b	2.0582	18.9553	0.00277159
492460	trmt10c	-1.7865	-18.9213	0.00278152
497317	marveld1	3.3054	18.8965	0.0027888
557421	cbarpb	2.0749	18.8381	0.00280605
569067	faah	-1.76561	-18.8321	0.00280784
796066	mettl22	-1.6678	-18.7579	0.00282999
406364	elmo1	2.00596	18.7472	0.00283321
436865	ska1	3.4544	18.6861	0.00285169
445094	pkmb	-4.07273	-18.6525	0.00286191
562445	arl8bb	1.74409	18.6514	0.00286227
565822	bnip1a	-1.77147	-18.6299	0.00286883
553523	trit1	1.80342	18.6205	0.00287172
445286	picalmb	-1.87698	-18.6092	0.00287521
58127	runx3	3.13509	18.5895	0.00288126
252850	thbs4b	2.5911	18.5582	0.00289097
100002182	si:ch73-281k2.5	1.84584	18.5046	0.00290767
394102	surf4	-1.79207	-18.4337	0.00292996
30225	smo	1.96743	18.4286	0.00293159
574003	stxbp1a	1.69469	18.4191	0.0029346
100331333	itga4	5.33929	18.2982	0.00297334
100334805	itprid1	1.68085	18.292	0.00297534
445395	esco2	2.22964	18.2796	0.00297937
751638	cox5b2	-3.35465	-18.1572	0.00301949
566480	si:dkey-12l12.1	1.51976	18.1239	0.00303055
100330321	LOC100330321	-1.62982	-18.0458	0.00305669
58081	baxa	1.61895	18.0353	0.00306025
317737	glud1a	1.61277	17.9289	0.00309652
570187	si:dkeyp-34c12.1	-1.54208	-17.883	0.00311234
393570	irf6	1.59778	17.8456	0.00312536
497376	kntc1	3.63174	17.8367	0.00312846
559769	tssc4	-1.84697	-17.7854	0.00314645
436825	s100b	2.46559	17.7546	0.0031573
100003330	mrap2a	1.53442	17.7533	0.00315778
641323	tamm41	-1.61751	-17.7474	0.00315985
567859	si:ch211-114l13.7	2.32717	17.7306	0.00316581
30122	wnt8a	1.89709	17.6635	0.00318982
550554	ppp3cb	1.71989	17.662	0.00319036
558627	tnnt1	-1.86118	-17.5567	0.00322855
566832	dpp6b	-1.82224	-17.5121	0.00324493
30637	mdm2	2.38055	17.4947	0.00325136
393209	kif18a	2.12761	17.4905	0.00325291
565099	zgc:193725	3.17931	17.4522	0.00326714
393109	rasl11b	1.74095	17.4359	0.00327323
58133	ngfb	1.96216	17.4352	0.00327348
406599	atp5pf	-2.151	-17.4273	0.00327643
100150991	coa6	-2.14585	-17.4052	0.00328473
110437777	acadsb	-1.59813	-17.3788	0.00329466
393546	zgc:65895	-1.82098	-17.3786	0.00329474
503532	pmpcb	-1.87264	-17.3627	0.00330072
436773	otub1b	-1.8908	-17.3311	0.00331273
30333	pou5f3	3.61927	17.3139	0.00331929
558685	mylk2	-1.50788	-17.3022	0.00332374
100526653	ptpn9a	1.53568	17.2347	0.00334972
402938	txn2	-1.84003	-17.2301	0.0033515
556493	ncapd3	2.12535	17.2014	0.00336261
100537523	slc25a13	-1.61029	-17.1884	0.00336769
81580	cldna	1.90483	17.185	0.00336899
100149858	samd4a	1.50344	17.1638	0.00337731
100332997	arsh	1.77252	17.1165	0.00339588
568805	strip1	1.68267	17.1122	0.00339757
562627	nt5c1aa	-2.00813	-17.0914	0.00340584
796753	si:ch211-247n2.1	-2.93334	-17.078	0.00341116
560948	cip2a	2.26728	17.0734	0.00341297
65227	rgl2	2.08358	17.0612	0.00341784
79375	foxc1b	1.61094	17.0344	0.00342854
415252	eaf2	1.72222	17.0274	0.00343135
100537522	myct1b	-1.52104	-17.0235	0.00343292
797309	cyp2j20	1.56931	16.9851	0.00344836
445246	aurka	3.58902	16.9474	0.00346363
436821	taf11	-1.50805	-16.9287	0.00347126
566831	rad21b	-2.39451	-16.9041	0.00348132
100331186	oma1	-1.94752	-16.8955	0.00348485
30710	igf2a	2.39564	16.8218	0.00351528
553771	mrpl4	-2.24571	-16.7302	0.00355367
30380	nras	1.58554	16.6965	0.00356796
560387	dglucy	-3.58299	-16.5787	0.00361855
436607	kpna2	4.66355	16.5412	0.00363492
560131	mtss1	1.66318	16.4777	0.00366282
368255	clic4	-1.70992	-16.4439	0.00367783
394197	bnip2	1.62453	16.4232	0.00368702
58129	fgfr3	2.72921	16.4191	0.00368885
100333951	itgae.1	2.58307	16.4158	0.00369034
100005680	nab2	2.11194	16.392	0.00370103
100334750	bcl10	1.9897	16.3187	0.00373416
100334870	rap1gds1	1.63868	16.3087	0.00373869
567355	gpr27	-1.60627	-16.285	0.00374953
321240	armc1l	1.88352	16.2759	0.00375368
100151335	LOC100151335	2.02457	16.248	0.00376652
550434	mad2l1	4.13007	16.232	0.0037739
571824	zgc:195050	-1.74819	-16.1875	0.00379459
797545	map1ab	1.75735	16.1659	0.00380465
550346	ccn1l1	2.77171	16.1576	0.00380853
403031	rab4a	1.64145	16.1336	0.00381984
567190	git2b	1.89464	16.1045	0.00383358
571897	rab8a	3.09523	15.9904	0.00388813
368621	si:busm1-57f23.1	5.39607	15.978	0.00389414
550439	hspb2	-3.49657	-15.9121	0.00392627
449679	cav3	-1.89086	-15.8857	0.00393929
791894	aurkb	2.99123	15.8722	0.00394593
394119	rad54l	2.56891	15.8497	0.00395708
569414	purg	-1.98639	-15.779	0.00399238
664708	lmod2b	-1.87179	-15.7755	0.00399417
30277	mdka	3.72215	15.7479	0.00400808
446130	si:ch211-237l4.6	-2.32594	-15.7216	0.00402143
100148665	si:ch211-14c7.2	-1.71622	-15.7044	0.00403018
393775	clu	2.68814	15.6665	0.00404962
751670	arl9	-1.56459	-15.6373	0.00406463
100537710	si:ch73-233f7.1	-1.69367	-15.6141	0.00407667
436975	crebl2	-1.69516	-15.6074	0.00408015
360218	pbk	3.20136	15.5834	0.00409263
436734	txn	3.18771	15.5145	0.00412885
368727	mis18bp1	1.95627	15.4974	0.00413791
335551	nrsn1	-1.54909	-15.4627	0.0041564
793278	bcl6b	2.70489	15.4324	0.00417262
559475	vtg1	-4.58504	-15.4267	0.00417566
559426	si:dkey-246g23.4	-1.51431	-15.4015	0.00418928
767637	sdr39u1	-1.94544	-15.3983	0.00419102
80939	papss2b	1.57573	15.3818	0.00419994
405890	esrrga	-1.63836	-15.3652	0.00420899
562079	sez6a	-1.55444	-15.3137	0.00423714
100150568	rnf11b	1.73584	15.3064	0.00424113
321212	col9a2	2.35089	15.2939	0.00424806
406258	metrnla	1.52719	15.2821	0.00425456
449811	ercc8	-1.57173	-15.2796	0.00425597
561788	kif22	1.94713	15.2293	0.00428395
553281	abcc8	-3.68107	-15.1601	0.00432285
406737	cd9b	4.98974	15.1396	0.00433453
559148	ptgis	4.55013	15.1175	0.00434709
445063	zgc:92429	-1.73105	-15.0826	0.00436711
567375	ppp1r3db	-2.54743	-15.0729	0.00437269
373882	mmp14a	2.57656	15.0618	0.00437913
323818	shc1	1.89868	15.0534	0.00438399
550355	gatd3a	-1.89543	-15.0226	0.00440182
799492	ckmt2b	-5.08549	-15.0161	0.00440563
571289	gsdf	-2.21152	-14.9853	0.00442365
565225	cpne2	2.00322	14.9298	0.00445635
327642	lrrc8aa	1.77452	14.9019	0.00447296
562678	ncaph2	2.45918	14.8573	0.0044997
563358	si:ch211-162e15.3	-2.00887	-14.852	0.00450287
326887	gopc	1.80336	14.8355	0.00451282
378719	drd2b	1.52985	14.8264	0.00451833
445290	acat1	-2.37658	-14.8067	0.00453029
445130	sh3bgr	-2.27267	-14.7782	0.00454764
556876	si:dkey-83h2.5	-1.55682	-14.7753	0.0045494
563654	nos2b	1.62732	14.7659	0.00455514
368421	gpr161	2.48504	14.7577	0.00456018
751766	st3gal1l2	3.6584	14.7542	0.00456237
407079	klhl31	-2.83202	-14.6249	0.00464279
436833	gstk1	-3.81583	-14.6234	0.00464378
567384	ifit9	1.90196	14.6063	0.00465458
321897	gnl3	1.61336	14.5793	0.00467172
556673	acot18	-1.66432	-14.5446	0.00469383
101884554	si:ch211-223a10.1	1.71003	14.5222	0.00470823
494093	spice1	2.00861	14.5177	0.00471113
563972	gstt1a	1.87793	14.5079	0.00471746
566703	znf395b	-1.6389	-14.5019	0.00472132
393938	fh	-1.99352	-14.4957	0.00472539
402830	ehmt1b	-1.51377	-14.4906	0.00472865
565952	e2f8	2.95694	14.4683	0.00474315
768187	mrpl18	-2.47299	-14.4509	0.00475448
568868	il1rapl1a	-1.97739	-14.4447	0.00475857
562087	si:ch211-149b19.3	-2.70225	-14.393	0.00479255
100002095	zgc:162707	-2.58674	-14.3618	0.00481325
406394	yy1b	-1.62214	-14.3439	0.00482516
323613	hexb	2.05956	14.3353	0.00483093
100334841	LOC100334841	-1.81498	-14.3221	0.0048398
407985	tcf12	1.58481	14.3035	0.00485228
100150366	ccdc78	-2.55707	-14.2934	0.0048591
571242	malt3	1.94241	14.2702	0.00487477
100537944	sh3rf2	-1.56417	-14.2559	0.00488448
60641	sox9a	4.56534	14.2449	0.00489198
561694	si:ch211-225b11.1	1.7616	14.1687	0.00494432
445230	diaph3	1.57373	14.1488	0.0049582
334306	msto1	-1.73428	-14.1307	0.00497078
393280	nuf2	2.79743	14.1172	0.00498025
569971	lama1	2.07566	14.103	0.0049902
100000836	rps8b	-3.40322	-14.0678	0.00501502
100001353	zgc:171422	-1.79325	-14.0485	0.00502869
100537002	arhgap19	2.37372	14.0257	0.00504491
101886947	creb5a	2.60541	14.0214	0.00504799
100333596	hgfb	2.18036	14.0192	0.00504959
564241	fosl1a	4.11749	13.9854	0.00507382
101884911	gsdmea	6.05821	13.9732	0.00508259
767788	uqcc1	-1.79495	-13.9178	0.00512284
724010	dgkaa	2.01494	13.8804	0.00515025
558540	mybl1	3.71934	13.867	0.00516016
550334	higd2a	-1.78645	-13.8328	0.00518552
559639	socs5b	1.82821	13.8249	0.00519137
793004	si:ch211-108d22.2	-2.31123	-13.8146	0.00519906
751764	bmf2	2.21663	13.7575	0.00524202
100034498	pag1	2.70858	13.7541	0.00524452
796312	slc5a6b	-2.06995	-13.7477	0.00524942
751793	mybpc2a	-1.70062	-13.739	0.00525602
100000651	si:rp71-7l19.2	-1.82585	-13.7303	0.00526261
555753	znf1005	1.57151	13.7248	0.0052668
324481	clic1	1.8123	13.6942	0.00529018
30724	melk	3.90782	13.6837	0.00529819
436647	aldh6a1	-1.98501	-13.6718	0.00530738
30188	ccne1	2.08939	13.6198	0.0053477
437021	tspan36	2.58062	13.5706	0.00538618
406296	atp6ap2	1.64127	13.5616	0.00539332
101885045	si:ch73-43g23.1	-1.95938	-13.5568	0.00539706
80963	rnd3a	1.92065	13.5134	0.00543152
796865	gamt	-4.81039	-13.4609	0.00547359
393884	sdha	-1.66856	-13.45	0.00548241
568219	si:ch73-139e5.4	1.55143	13.4321	0.00549691
100008445	plaua	4.54708	13.361	0.00555512
798716	crppa	-1.69289	-13.353	0.00556171
794171	suz12a	1.85282	13.3415	0.00557119
100320926	corin	-1.76032	-13.3231	0.0055865
558728	pdp1	-2.30692	-13.3168	0.00559168
393899	stau2	-1.86623	-13.3083	0.0055988
559440	slc2a13b	1.97541	13.2703	0.00563069
436853	pmepa1	1.84256	13.1942	0.00569519
406329	dhps	-1.74921	-13.1881	0.00570045
553355	col4a2	1.58257	13.1466	0.0057362
394149	rem1	-3.48675	-13.1096	0.00576837
566338	si:ch73-71c20.5	-1.54267	-13.095	0.00578108
562031	pcdh18b	1.95334	13.0596	0.00581223
793942	rit1	2.54742	13.0467	0.00582357
101885407	si:dkey-112m2.1	-1.8893	-13.0286	0.00583966
794625	atp5md	-2.06961	-13.0214	0.00584604
100001905	mtg2	-1.82489	-12.9904	0.00587373
555292	zgc:162396	1.8287	12.9903	0.00587383
406314	ubxn4	-1.57692	-12.9838	0.00587963
796658	si:dkey-169i5.4	-2.15161	-12.9684	0.00589353
325181	gpd1b	-2.85961	-12.9544	0.00590618
100536594	cxcl8b.1	3.87357	12.9066	0.00594956
564134	arpp21	1.53126	12.902	0.00595383
553310	elmo3	2.29862	12.8857	0.00596869
322008	kctd5a	2.28389	12.885	0.00596935
30263	ddx4	2.45857	12.885	0.00596935
406702	pdha1a	-1.51349	-12.8825	0.00597172
406359	uqcrfs1	-2.20525	-12.8492	0.00600235
81541	atp5mc3b	-2.06353	-12.8449	0.00600636
58099	arntl2	7.30631	12.8402	0.00601074
100884147	myh7ba	-2.39039	-12.8245	0.00602528
798260	si:dkey-40c11.2	2.40536	12.7951	0.00605278
554842	acot11a	-1.65022	-12.7899	0.00605769
553352	aglb	-3.81184	-12.7798	0.00606717
406407	marcksl1a	2.51581	12.7757	0.00607101
570404	il11a	9.02362	12.7688	0.00607749
570145	clec19a	2.34815	12.7671	0.00607909
100001628	glb1l	2.06782	12.7645	0.00608155
566146	nde1	1.54921	12.7436	0.00610136
569735	slco3a1	1.9716	12.7426	0.00610227
100332538	LOC100332538	-1.99037	-12.7403	0.00610453
64260	vtg5	-5.04429	-12.7362	0.00610839
447905	entpd2a.1	3.2774	12.7152	0.00612843
556683	fam124a	-2.18869	-12.6903	0.00615225
792225	cst14a.2	1.73706	12.6811	0.00616114
793834	hadhab	-1.97701	-12.6627	0.00617889
556254	si:ch73-1a9.3	1.59464	12.6458	0.00619524
559008	si:ch211-113g11.6	1.55943	12.6193	0.00622102
565041	pim3	-1.97424	-12.5741	0.00626542
564015	cnih3	-1.96868	-12.5641	0.00627531
100537717	mapk8ip1a	2.1067	12.5196	0.00631961
58035	fbxw4	-1.52742	-12.4997	0.00633949
556291	gnpda2	2.10738	12.4843	0.00635505
559329	psd3l	1.71093	12.447	0.00639275
559856	vtg7	-2.98592	-12.4235	0.0064168
30696	nkx2.5	-1.66265	-12.4098	0.00643077
100003547	arhgap15	2.12509	12.4015	0.00643929
394032	irx2a	-2.4423	-12.3811	0.00646032
678606	dipk1aa	2.03852	12.373	0.0064687
569267	plekhn1	1.55892	12.3513	0.0064913
403028	slc31a1	2.26676	12.2944	0.00655093
569700	usp16	1.89905	12.2809	0.00656516
571744	oafa	2.08261	12.278	0.00656828
100009646	acap3b	1.96283	12.2778	0.00656842
359837	wnt2ba	-1.56569	-12.269	0.00657776
30154	gli2a	2.58991	12.2672	0.00657972
569445	mtbl	-1.74548	-12.2635	0.00658363
101884593	LOC101884593	-2.48635	-12.2554	0.00659222
571658	atp10d	1.97871	12.238	0.00661084
58037	actn3a	-1.7487	-12.2329	0.00661632
100535284	asb14b	-1.50282	-12.205	0.00664627
569039	si:dkey-266m15.6	2.81848	12.1844	0.00666853
322126	vdac2	-1.89346	-12.1431	0.00671357
100151129	rab11fip4b	2.78615	12.137	0.00672024
393229	rbpms2b	-3.06694	-12.131	0.00672678
100332237	thbs1a	3.57191	12.13	0.00672783
567949	piezo1	2.07674	12.1106	0.00674924
100037369	atp5if1a	-2.24521	-12.104	0.00675651
449654	sdhaf3	-2.06284	-12.0862	0.00677627
393777	pam16	-2.31272	-12.0811	0.00678188
445163	bola1	-1.998	-12.0614	0.00680389
449778	dtwd1	-3.21883	-12.0593	0.00680621
751756	rab9a	1.98947	12.0443	0.00682301
567605	stxbp5l	-1.56158	-11.9686	0.00690871
436967	prcp	2.12587	11.9679	0.0069095
560578	tgfbr1a	1.60342	11.9548	0.00692445
557270	eif3f	-1.50932	-11.9523	0.00692735
497302	si:dkeyp-77h1.4	1.64287	11.9472	0.00693313
437024	ikbke	1.81999	11.9446	0.00693622
554154	uqcrb	-1.76366	-11.9409	0.00694042
751703	lcn15	1.68328	11.9404	0.00694097
550467	slc24a4a	1.64544	11.9401	0.00694138
449538	opcml	2.20924	11.9271	0.00695632
393822	slc22a4	-1.54991	-11.9181	0.00696677
556298	micall2b	2.22515	11.9146	0.00697078
664772	hyal1	1.65254	11.9142	0.00697125
100005416	ptger4b	2.55387	11.8898	0.00699958
406835	serinc5	2.38622	11.8859	0.00700415
553465	sik1	4.36123	11.8837	0.00700667
565113	c1qtnf6a	2.31486	11.8832	0.00700728
619272	zgc:113314	2.06423	11.8737	0.00701843
373865	kctd12.1	1.88295	11.8665	0.00702679
794975	atrn	1.82908	11.8406	0.00705721
563346	capn5a	2.03075	11.8085	0.00709528
799867	ptprfb	1.83712	11.808	0.00709587
431770	mpp2b	1.76639	11.791	0.00711608
796439	fam234a	2.07975	11.7892	0.00711833
447869	tmod2	1.88604	11.7813	0.00712776
492802	rhoua	1.71279	11.744	0.00717258
799482	sypl2b	2.76066	11.7329	0.00718606
334682	wdr48b	1.5055	11.7294	0.00719027
566441	ube2c	4.70544	11.725	0.00719559
393130	reep3b	1.71847	11.718	0.00720415
449670	srl	-2.16016	-11.6928	0.0072348
492707	ncapg	3.26126	11.6899	0.00723843
735310	abcg2d	1.72699	11.6898	0.00723857
30447	ncam1a	3.34774	11.652	0.00728504
393701	ssu72	-1.52226	-11.6342	0.00730709
334599	synj2bp	-1.58265	-11.6264	0.00731679
394209	sb:cb1058	3.24388	11.5739	0.0073826
192321	slc25a5	-3.29093	-11.5739	0.00738263
562116	tinagl1	2.44176	11.5697	0.00738794
569320	sntg2	-1.80659	-11.5668	0.00739155
492774	glmna	-1.61746	-11.5629	0.00739653
565104	lifrb	3.19071	11.5534	0.00740849
550443	tmem243a	-2.81766	-11.5493	0.00741378
335453	grnb	1.74834	11.5427	0.00742219
449542	chchd6a	-2.18267	-11.5273	0.00744171
436908	slc17a9b	1.97476	11.5057	0.00746944
100329792	cita	2.27649	11.5013	0.0074751
100003220	cacng6b	-1.51482	-11.4657	0.00752104
100005291	ercc6l	3.37206	11.4654	0.00752141
561635	mylk3	-2.02478	-11.4623	0.00752551
321689	ube2e3	-1.6099	-11.4596	0.00752894
373079	prdx3	-1.82378	-11.4437	0.0075497
100003782	trim2a	2.5191	11.4318	0.00756527
559229	vtg6	-3.70327	-11.4272	0.00757128
566872	l2hgdh	-2.32681	-11.4086	0.00759564
393554	trip13	1.98874	11.3871	0.0076241
100538016	si:dkey-79d12.5	4.4633	11.3853	0.00762644
393551	cyba	3.46918	11.3789	0.00763486
406299	sucla2	-1.80532	-11.3734	0.00764218
568646	kcnq5b	1.99347	11.367	0.00765075
436586	ccm2	1.69705	11.3379	0.00768958
337298	sulf1	3.50138	11.3345	0.00769409
550241	rrp7a	-1.51274	-11.3267	0.00770458
797431	zgc:86764	2.78525	11.3233	0.00770919
321421	tgfbi	1.87226	11.2812	0.00776616
564523	sgk3	2.579	11.281	0.0077664
334219	zgc:77650	1.53739	11.2568	0.00779943
553793	oard1	-1.82535	-11.2375	0.00782605
322341	cyp27a1.4	-1.77284	-11.2327	0.00783258
641582	pstpip1b	2.61182	11.2221	0.00784718
403063	araf	1.57642	11.2123	0.00786074
560411	elmsan1b	1.83709	11.2003	0.00787742
100073331	birc7	1.62586	11.1996	0.00787845
562658	zgc:152863	2.09585	11.1952	0.00788459
386951	idh2	-2.2708	-11.1622	0.00793061
558917	snx9b	1.84669	11.1441	0.00795615
403019	irx1a	-2.88769	-11.1428	0.00795795
492678	snx11	2.62872	11.1288	0.00797785
30222	ccnd1	1.89561	11.114	0.00799878
100000399	dnase2	3.86566	11.1063	0.00800968
100334729	rab11fip2	2.04849	11.1047	0.00801196
393995	gpc1b	4.01729	11.0861	0.00803858
402969	tmem88a	-1.72972	-11.0844	0.00804109
100001198	prkaa1	1.82685	11.0674	0.00806549
566275	arhgap42a	1.91854	11.045	0.00809776
558275	cdc42ep5	1.71532	11.0435	0.00810001
567541	gxylt2	2.26749	11.0253	0.00812639
794020	ndufaf5	-1.61714	-11.0126	0.00814489
550501	zgc:111983	2.80119	11.0086	0.00815077
570302	si:ch211-235o23.1	1.88103	10.9963	0.00816886
140633	per2	3.38103	10.9863	0.00818355
799901	reep1	-1.51914	-10.9735	0.00820242
564788	ttc19	-1.83295	-10.9732	0.0082029
567366	prr11	2.13385	10.9471	0.00824149
100170781	abcd3b	-1.59171	-10.931	0.00826557
619198	fam131c	-2.20257	-10.9136	0.0082915
436872	sult1st6	-1.53718	-10.9048	0.00830485
326975	cox4i1	-1.83159	-10.889	0.00832858
553748	zgc:113276	-3.0928	-10.8794	0.00834313
336606	hadhb	-2.83428	-10.8586	0.0083747
560933	pvrl2l	1.63259	10.8582	0.00837538
406325	acaa2	-2.04106	-10.8352	0.00841044
563365	podxl	-1.70124	-10.8342	0.00841195
103910016	LOC103910016	-2.29324	-10.8212	0.00843204
436930	uqcrc2a	-1.8932	-10.817	0.00843836
100126812	pnpla8	-1.62351	-10.7888	0.00848211
558925	uqcc3	-2.08312	-10.7878	0.00848353
436949	bcat2	-1.97333	-10.7646	0.00851971
327541	zgc:66479	-1.62689	-10.752	0.00853954
560945	myh7bb	-3.60439	-10.7465	0.00854809
567031	wdr47b	-1.70804	-10.7289	0.00857583
553755	atp5fa1	-1.66891	-10.7059	0.00861226
101887161	tet2	1.67917	10.7009	0.00862012
794153	nhsl2	1.87996	10.6918	0.00863472
100004801	abcb6b	1.56716	10.6885	0.00863985
556445	gls2b	-5.89132	-10.6884	0.00864015
360146	mxd	1.55796	10.6726	0.00866541
767657	abhd12	1.78942	10.6559	0.00869212
791211	mrps2	-2.02347	-10.6535	0.00869609
562135	fdx1b	1.51429	10.6483	0.00870437
30744	cbfb	3.26882	10.647	0.00870653
326050	nucb2b	1.71124	10.6469	0.00870673
560807	adcy6b	-1.96489	-10.6384	0.0087205
394070	trim63b	-1.91926	-10.6171	0.00875492
503571	pcdh1gc5	1.7674	10.6103	0.00876605
407982	zgc:85722	-3.10783	-10.5902	0.0087989
777760	gas1b	1.54526	10.5855	0.0088067
359835	timp2a	1.69185	10.5828	0.00881111
553403	kctd12.2	1.7585	10.5803	0.00881523
30201	spon2a	1.73166	10.5776	0.00881967
336959	mpped2	-2.71172	-10.5564	0.00885456
568263	snx17	1.74649	10.5446	0.00887412
394146	dusp4	1.53295	10.5444	0.00887444
563577	ppp1r13ba	-1.56311	-10.5394	0.00888289
353247	tnnc1a	-2.092	-10.5377	0.0088856
797099	fam207a	-2.03901	-10.5299	0.00889864
100002625	akap6	-2.22217	-10.4891	0.00896703
572121	incenp	3.19591	10.4726	0.00899495
767715	srd5a1	1.63474	10.4619	0.00901308
394000	pgm1	-1.50236	-10.4609	0.00901487
449790	cyp2k16	1.68435	10.4363	0.00905683
565888	fap	2.399	10.4312	0.00906561
58092	smad3a	2.36372	10.421	0.00908302
555427	si:ch211-242e8.1	-1.50103	-10.4186	0.00908726
321283	tacc3	3.54826	10.4164	0.00909099
553206	ankrd52a	1.67096	10.4085	0.00910458
553594	ctns	1.92681	10.3915	0.009134
558580	mfge8b	1.68003	10.3913	0.00913442
114424	cdh1	1.5451	10.3861	0.00914336
777765	gk5	2.30665	10.3723	0.00916747
550511	klc4	-1.80321	-10.3607	0.0091876
321577	ttpal	1.58585	10.3513	0.00920419
569468	tfb2m	-1.74684	-10.349	0.00920822
563896	slc26a3.2	1.86047	10.3476	0.00921064
406415	tmem263	1.73502	10.3434	0.009218
794255	c3ar1	5.23142	10.3346	0.00923356
393384	spata6l	-2.84186	-10.3252	0.00925014
571299	nenf	2.06311	10.3233	0.00925348
572344	numa1	2.64505	10.3194	0.00926035
431716	sat1a.2	1.62312	10.3148	0.00926852
394125	rhoca	1.85795	10.3032	0.00928905
555304	clasrp	-1.52048	-10.2923	0.00930853
792229	sh3glb1a	2.17886	10.2838	0.00932356
678653	unc119b	-2.82302	-10.2662	0.00935528
30497	ldhba	-1.6541	-10.2622	0.00936243
572469	pim1	1.52114	10.2317	0.00941752
568846	si:ch211-160f23.5	2.71718	10.2153	0.00944734
797998	im:7138535	-1.71704	-10.2147	0.00944834
564592	nsd1b	-1.67135	-10.2074	0.00946168
431725	rab7b	3.19855	10.1958	0.00948296
570626	stab1	2.65997	10.1753	0.00952061
80973	cdk1	4.2128	10.1636	0.00954237
406265	agpat4	2.88659	10.1546	0.00955903
550451	ndufs3	-2.65231	-10.1536	0.00956084
751663	bag6l	-1.58636	-10.1468	0.00957357
101883146	ppp1r3aa	-2.17958	-10.1464	0.0095743
321461	cd63	2.20887	10.1273	0.00960995
555053	fhl3b	2.15879	10.111	0.00964041
767662	slc25a38a	2.22838	10.104	0.00965355
798918	ahcyl1	2.64898	10.1031	0.00965534
368489	rflna	1.7367	10.0949	0.00967077
445122	ndufa3	-2.3908	-10.086	0.00968767
100334443	LOC100334443	2.00867	10.0843	0.00969078
562489	trim3a	2.37439	10.0809	0.00969729
793349	pi4kab	1.55056	10.0803	0.00969832
567913	mogs	1.86292	10.0797	0.0096995
560941	si:ch211-74f19.2	2.01062	10.0648	0.00972782
797680	clip1a	-1.50294	-10.0634	0.00973055
565515	wdr35	-1.55721	-10.0617	0.00973369
565734	dnajc30b	-2.06626	-10.0604	0.00973625
796731	slc25a43	1.54256	10.059	0.00973882
100126011	map3k22	2.06136	10.051	0.00975427
562396	rnf19b	3.07219	10.0489	0.00975816
100034387	sphkap	-1.91145	-10.0461	0.0097636
550258	mad2l2	-1.56041	-10.0392	0.00977683
100332730	srpx2	2.13359	10.0346	0.00978556
556665	nfia	-1.62687	-10.0261	0.00980191
445486	ak1	-4.33888	-10.0202	0.00981338
767738	abi1b	1.51087	10.0025	0.00984769
406522	nr2f6b	-3.36324	-10.0021	0.00984842
568180	hspb3	-2.20934	-9.9841	0.0098834
555955	cand2	-1.87508	-9.97961	0.00989215
562399	enpp1	4.02069	9.96226	0.00992613
494048	tspan5b	1.6795	9.95567	0.00993908
564101	si:dkey-230p4.1	1.6185	9.9501	0.00995004
563907	antxr1c	1.68557	9.93574	0.0099784
569692	ndufaf6	-1.95437	-9.9341	0.00998164
100148802	myoz3a	-1.70061	-9.93024	0.00998929
393940	atp2a2a	-2.23865	-9.92966	0.00999044

## Sheet: Human_Extrapolation-DEGs
GeneID	Symbol	Foldchange	Test Statistic	Distribution P-value
437016	tk2	1.94995	122.942	6.61539e-05
562247	clcf1	1.55245	114.388	7.64168e-05
100534986	si:dkey-75b17.1	1.59526	107.945	8.58095e-05
566079	polq	2.62408	96.108	0.000108246
101884120	adamts17	1.9964	75.858	0.000173734
170446	meis1b	1.84618	75.5829	0.000175
170455	meis1a	1.84618	75.5829	0.000175
553652	gtse1	3.00446	70.3863	0.000201787
393991	brpf1	1.71843	66.474	0.00022623
378726	csrp1a	1.98687	64.2679	0.000242022
114834	tfe3a	2.95237	61.6607	0.000262912
564996	tfe3b	2.95237	61.6607	0.000262912
793308	aebp1	2.83658	59.1611	0.000285589
641575	actn2b	-1.50874	-56.9207	0.000308503
406815	aebp2	1.51162	54.3445	0.00033843
406426	spint1a	1.90929	53.0473	0.000355174
797346	spint1b	1.90929	53.0473	0.000355174
393679	cib2	1.51542	51.2068	0.00038115
799016	pop1	2.00985	49.9859	0.000399986
394056	wasf2	1.67654	49.6913	0.00040474
100001113	mcoln3b	2.44643	48.4367	0.000425965
100334819	mcoln3a	2.44643	48.4367	0.000425965
791138	sgo1	2.31631	45.5039	0.0004826
503762	fam210ab	-1.79067	-45.0286	0.000492835
562734	fam210aa	-1.79067	-45.0286	0.000492835
571189	abcb11b	1.51843	44.6736	0.000500694
393811	golga1	1.6469	43.206	0.000535258
559138	cmtm7	2.84092	42.3666	0.000556661
556385	mxra8b	2.22386	41.827	0.000571104
562784	mxra8a	2.22386	41.827	0.000571104
791194	ogg1	2.44258	40.8307	0.000599288
567674	lats2	2.02199	40.3416	0.000613895
406428	pdhb	-1.90638	-39.1735	0.000651013
407708	lmf2b	1.88852	37.9565	0.000693386
571852	lmf2a	1.88852	37.9565	0.000693386
493606	stip1	1.99876	36.6268	0.000744591
192332	smc4	2.02733	36.3267	0.000756926
558528	wdr47a	1.60956	36.0179	0.000769949
567031	wdr47b	1.60956	36.0179	0.000769949
447802	coq5	-1.50243	-35.5986	0.000788171
321541	slc20a1b	2.06853	35.5163	0.000791825
556154	mamdc2a	1.51095	35.2805	0.00080243
798369	mamdc2b	1.51095	35.2805	0.00080243
110437751	fam214b	2.15687	35.0485	0.000813075
556829	fam214b	2.15687	35.0485	0.000813075
560608	best1	1.82789	34.719	0.000828564
553013	ube2w	2.34332	34.3281	0.000847516
692325	flj11011l	2.34332	34.3281	0.000847516
553625	trmu	1.61335	33.2288	0.000904444
447836	pfkma	-2.0208	-32.0317	0.000973208
568001	pfkmb	-2.0208	-32.0317	0.000973208
100034609	dusp10	2.53908	31.5405	0.00100371
553620	neurl1b	2.48988	31.4339	0.00101052
445411	ticrr	2.3039	31.3554	0.00101558
100537791	si:dkey-91m3.1	2.66514	30.7707	0.00105448
393323	rtn4ip1	-1.53103	-30.7548	0.00105557
558825	lgr4	2.38461	30.4254	0.00107851
569510	mylka	1.73896	30.0149	0.00110817
558337	cercam	2.31256	29.5972	0.00113961
393532	pdhx	-2.13769	-29.5	0.00114712
326935	ier5l	2.63093	29.0423	0.00118349
561914	malt1	2.05381	28.762	0.00120664
100333044	gckr	1.79064	28.6444	0.00121654
436610	pnpla3	1.86646	28.4367	0.00123435
436832	slc35f6	1.90561	27.8544	0.00128639
407657	nmu	7.18278	27.837	0.00128799
337179	mmp2	3.14139	27.8177	0.00128979
571216	lrrc8c	3.37244	27.3232	0.0013368
767749	adam28	3.5761	27.2287	0.00134607
566369	fam198b	2.83411	26.9442	0.00137459
559479	frs2a	2.28232	26.589	0.00141148
334383	zdhhc18b	2.27608	26.532	0.00141754
564062	zdhhc18a	2.27608	26.532	0.00141754
560426	celsr2	1.57323	26.2878	0.00144394
570240	ntrk2b	2.1887	25.8043	0.00149844
65090	ntrk2a	2.1887	25.8043	0.00149844
321452	smc2	3.42852	25.3142	0.00155689
553355	col4a2	2.39063	24.8557	0.00161471
566407	foxf1	1.70384	24.704	0.00163455
100003539	tacr1a	1.98896	24.6567	0.00164082
564017	tacr1b	1.98896	24.6567	0.00164082
100003793	ndp	1.78053	24.6453	0.00164233
405844	tox2	2.08814	24.6412	0.00164288
100126013	nagk	2.0285	24.5837	0.00165056
767665	galnt10	1.86819	24.3747	0.0016789
751700	tspan14	1.92383	24.3529	0.0016819
568872	slc4a7	2.1435	24.1033	0.00171684
450046	cradd	1.58363	23.8144	0.00175863
431744	sh3bgrl2	1.62895	23.6896	0.00177716
393808	ssx2ipa	1.85051	23.4958	0.00180652
795613	trps1	3.4263	23.2952	0.00183767
393861	hhatla	-1.92797	-23.251	0.00184466
792224	hhatlb	-1.92797	-23.251	0.00184466
100006275	porcn	2.11342	23.223	0.00184908
333999	porcnl	2.11342	23.223	0.00184908
564855	fbxl3l	1.54331	23.2128	0.00185072
114456	arpc4	1.92694	23.0351	0.00187929
445305	arpc4l	1.92694	23.0351	0.00187929
323733	top2a	3.80116	22.9453	0.00189399
100037337	ncapg2	2.59532	22.9312	0.00189631
108179103	LOC108179103	2.43198	22.871	0.00190628
571410	LOC571410	2.43198	22.871	0.00190628
562149	sdhb	-2.02359	-22.7892	0.00191996
399479	dldh	-1.85203	-22.73	0.00192994
100331895	rasa2	2.32739	22.6472	0.00194404
566285	dclre1c	1.6023	22.5113	0.0019675
406405	mdh2	-2.95071	-22.4994	0.00196957
792495	ccr8.1	1.77032	22.473	0.00197419
322056	sulf2b	2.65303	22.4727	0.00197425
58127	runx3	2.59701	22.3939	0.00198813
557209	cldn18	1.89113	22.117	0.00203807
556199	phka2	1.74226	22.086	0.00204378
678630	stmn1a	2.90962	21.9493	0.00206923
406554	lclat1	1.56105	21.9009	0.00207836
541552	eya4	1.55017	21.8371	0.00209048
327651	tmprss4b	1.65549	21.7824	0.00210095
777630	tmprss4a	1.65549	21.7824	0.00210095
571938	pld3	2.04939	21.6222	0.00213211
445223	nek7	2.39823	21.5866	0.00213912
555733	nemp1	2.18665	21.565	0.00214339
405858	otud3	1.67931	20.9993	0.00226004
641495	poglut1	1.72595	20.9586	0.00226879
393165	pdlim5b	1.53668	20.8447	0.00229357
436927	pdlim5a	1.53668	20.8447	0.00229357
333933	shcbp1	2.34126	20.5246	0.00236541
555247	gdpd5a	2.07906	20.5025	0.0023705
503532	pmpcb	-1.87486	-20.4754	0.00237676
573719	nfyal	2.27377	20.4504	0.00238254
83915	nfya	2.27377	20.4504	0.00238254
678537	xkr9	1.55045	20.4482	0.00238306
30712	snap25a	2.76008	20.2621	0.00242688
553387	pglyrp5	4.85004	20.0477	0.00247886
560634	miip	2.0619	20.0233	0.0024849
100332121	si:ch211-237c6.4	1.66236	20.0039	0.00248968
368421	gpr161	1.66236	20.0039	0.00248968
494047	slc35c1	2.11912	19.8618	0.00252532
557798	mfap3l	1.76386	19.5911	0.00259532
474335	tll1	1.61403	19.4881	0.00262271
548603	snx18b	2.02315	19.4801	0.00262485
562372	snx18a	2.02315	19.4801	0.00262485
100307076	bub1	3.29495	19.4593	0.00263044
445230	diaph3	2.71298	19.4253	0.00263963
100317614	arhgef38	1.84317	19.382	0.00265138
792831	pan2	1.79619	19.3381	0.00266339
30710	igf2a	2.57564	19.3042	0.00267272
324215	igf2b	2.57564	19.3042	0.00267272
321357	sparc	3.11654	19.2237	0.00269505
556132	smap2	1.94506	19.2209	0.00269584
394210	baiap2l2a	1.57018	19.2155	0.00269733
564798	baiap2l2b	1.57018	19.2155	0.00269733
394025	nek2	2.96249	19.1523	0.00271509
140534	ND4	1.5029	19.0707	0.00273829
436865	ska1	3.4544	18.6861	0.00285169
791731	adgrd1	1.97958	18.6403	0.00286564
558182	igf2bp1	1.50413	18.4766	0.00291644
30225	smo	1.96743	18.4286	0.00293159
574003	stxbp1a	1.69469	18.4191	0.0029346
100535003	ngfra	2.94991	18.3849	0.00294547
564338	ngfrb	2.94991	18.3849	0.00294547
553242	sh3pxd2b	1.83834	18.3794	0.00294723
563890	dip2ca	1.85594	18.3061	0.00297077
569986	dip2cb	1.85594	18.3061	0.00297077
100004793	mrc2	3.31918	18.281	0.00297891
405784	runx2a	2.81327	18.2087	0.00300249
405788	runx2b	2.81327	18.2087	0.00300249
768138	ebpl	1.64283	18.1694	0.00301546
58081	baxa	1.61895	18.0353	0.00306025
566161	bend5	-2.1092	-17.9316	0.00309556
317737	glud1a	1.61277	17.9289	0.00309652
447936	hmgb2b	2.17143	17.8623	0.00311952
641484	hmgb2a	2.17143	17.8623	0.00311952
550348	prmt3	1.79245	17.852	0.00312311
572173	prcc	1.80826	17.8144	0.00313624
436825	s100b	2.46559	17.7546	0.0031573
792041	tbxas1	3.55163	17.7505	0.00315877
570630	ago2	1.71643	17.6908	0.00318002
30122	wnt8a	1.89709	17.6635	0.00318982
393345	tnfaip8l2b	1.82914	17.6045	0.00321113
723996	tnfaip8l2a	1.82914	17.6045	0.00321113
799412	trpm2	1.84879	17.5966	0.003214
335339	mak	1.63635	17.591	0.00321601
553448	rrbp1a	1.88768	17.559	0.00322772
567029	rrbp1b	1.88768	17.559	0.00322772
30637	mdm2	2.38055	17.4947	0.00325136
393209	kif18a	2.12761	17.4905	0.00325291
58133	ngfb	1.96216	17.4352	0.00327348
406599	atp5pf	-2.151	-17.4273	0.00327643
100150991	coa6	-2.14585	-17.4052	0.00328473
30333	pou5f3	3.61927	17.3139	0.00331929
553672	ndufs2	-1.65423	-17.1665	0.00337623
327506	ckmt2a	-2.00807	-17.1663	0.00337631
799492	ckmt2b	-2.00807	-17.1663	0.00337631
100332997	arsh	1.77252	17.1165	0.00339588
559483	vps37b	1.91106	17.0932	0.00340509
566797	zgc:114173	1.91106	17.0932	0.00340509
768147	khdrbs2	-1.86052	-17.0486	0.00342283
406575	lta4h	1.61527	16.9705	0.00345425
445246	aurka	3.58902	16.9474	0.00346363
100001221	wasf1	1.72142	16.9142	0.00347717
140532	ND2	1.53043	16.8628	0.00349831
393115	apex2	1.6001	16.8086	0.00352077
570011	si:dkey-1f12.3	-2.40666	-16.7795	0.00353293
560512	nectin4a	2.66974	16.7595	0.00354135
794920	nectin4b	2.66974	16.7595	0.00354135
30380	nras	1.58554	16.6965	0.00356796
100006927	si:dkey-11p23.7	2.29216	16.6514	0.00358723
557055	pou2f2a	2.95969	16.6019	0.00360853
100333944	psmg4	-1.56946	-16.4907	0.00365706
100003675	p4ha1b	1.52086	16.4767	0.00366327
562774	p4ha1a	1.52086	16.4767	0.00366327
368255	clic4	-1.70992	-16.4439	0.00367783
100005680	nab2	2.11194	16.392	0.00370103
100001552	pcyt1ba	1.81569	16.3914	0.00370129
555725	pcyt1bb	1.81569	16.3914	0.00370129
353247	tnnc1a	-1.70576	-16.3869	0.00370329
415175	tnnc1b	-1.70576	-16.3869	0.00370329
432376	phtf2	2.03856	16.344	0.00372265
436834	clic2	-1.96471	-16.3229	0.00373225
100151249	stx10	1.95314	16.2722	0.00375539
558674	kcns3b	1.67836	16.2554	0.0037631
565375	kcns3a	1.67836	16.2554	0.0037631
550434	mad2l1	4.13007	16.232	0.0037739
403031	rab4a	1.64145	16.1336	0.00381984
393581	tbl1xr1b	1.66808	15.8931	0.00393562
553608	tbl1xr1a	1.66808	15.8931	0.00393562
791894	aurkb	2.99123	15.8722	0.00394593
394119	rad54l	2.56891	15.8497	0.00395708
405860	igfbp7	2.3327	15.8144	0.00397465
100330565	ankrd6a	2.30537	15.7935	0.0039851
378477	ankrd6b	2.30537	15.7935	0.0039851
100537977	iqgap3	4.30918	15.7441	0.00401
116992	smad6a	1.65475	15.7188	0.00402285
564395	smad6b	1.65475	15.7188	0.00402285
566813	zbtb21	1.78517	15.6754	0.00404501
568464	zfpm2b	1.79441	15.6679	0.0040489
568996	zfpm2a	1.79441	15.6679	0.0040489
393775	clu	2.68814	15.6665	0.00404962
360218	pbk	3.20136	15.5834	0.00409263
334658	mbtps2	1.63604	15.5054	0.00413368
450057	exosc9	1.69247	15.459	0.00415833
559475	vtg1	-4.58504	-15.4267	0.00417566
497279	ext1a	3.66334	15.2911	0.00424959
497280	ext1b	3.66334	15.2911	0.00424959
100000101	kazald3	1.62967	15.2123	0.00429345
436766	jdp2b	2.10934	15.1982	0.00430136
570258	jdp2a	2.10934	15.1982	0.00430136
406287	slc37a2	2.72235	15.1451	0.00433141
406737	cd9b	4.98974	15.1396	0.00433453
449809	cln6a	1.55625	15.1294	0.0043403
570764	cln6b	1.55625	15.1294	0.0043403
406353	cdc20	4.10329	15.1227	0.00434414
323818	shc1	1.89868	15.0534	0.00438399
572540	blm	2.85701	15.0466	0.00438789
557352	fstl3	2.50381	15.0445	0.00438914
336391	tmed3	1.8377	14.9621	0.00443727
565225	cpne2	2.00322	14.9298	0.00445635
368856	cenpn	1.79775	14.9133	0.00446616
550439	hspb2	-1.66491	-14.8819	0.0044849
445290	acat1	-2.37658	-14.8067	0.00453029
100331455	adap2	1.8771	14.7988	0.00453509
449859	odf2b	1.66956	14.7738	0.00455031
792921	odf2a	1.66956	14.7738	0.00455031
447913	ndufs6	-1.55293	-14.7697	0.00455286
563654	nos2b	1.62732	14.7659	0.00455514
751766	st3gal1l2	3.6584	14.7542	0.00456237
100149572	arfgap1	1.73189	14.7297	0.00457741
100149104	crispld1a	2.90815	14.6842	0.00460564
393442	crispld1b	2.90815	14.6842	0.00460564
563675	slc35e3	1.5277	14.6336	0.00463733
567384	ifit9	1.90196	14.6063	0.00465458
100002625	akap6	-1.64984	-14.6027	0.00465684
100003450	si:dkey-246i14.3	1.55739	14.4715	0.00474106
565952	e2f8	2.95694	14.4683	0.00474315
503774	tp53i11a	2.70104	14.4157	0.00477759
556618	tp53i11b	2.70104	14.4157	0.00477759
100001119	prr14	1.62362	14.3594	0.00481481
323613	hexb	2.05956	14.3353	0.00483093
541493	lifra	2.54107	14.3327	0.00483268
565104	lifrb	2.54107	14.3327	0.00483268
337105	mbd2	2.27777	14.3224	0.00483956
565711	tacc1	2.20213	14.3168	0.00484336
407985	tcf12	1.58481	14.3035	0.00485228
406315	rab42a	1.73413	14.2919	0.00486012
550378	rab42b	1.73413	14.2919	0.00486012
327029	capza1a	1.57115	14.2739	0.0048723
474327	capza1b	1.57115	14.2739	0.0048723
60641	sox9a	4.56534	14.2449	0.00489198
324303	slc39a6	1.57836	14.2052	0.00491914
100147856	illr2	1.74278	14.1858	0.00493252
101885926	si:ch211-133n4.7	1.74278	14.1858	0.00493252
559737	illr4	1.74278	14.1858	0.00493252
564061	si:ch73-86n18.1	1.74278	14.1858	0.00493252
677740	illr3	1.74278	14.1858	0.00493252
677756	illr1	1.74278	14.1858	0.00493252
560578	tgfbr1a	3.01574	14.1668	0.00494566
792928	tgfbr1b	3.01574	14.1668	0.00494566
327642	lrrc8aa	2.09949	14.1444	0.00496121
557928	lrrc8ab	2.09949	14.1444	0.00496121
321245	smyd1a	-1.5219	-14.1269	0.00497341
569027	smyd1b	-1.5219	-14.1269	0.00497341
393280	nuf2	2.79743	14.1172	0.00498025
445326	akr1a1a	1.83394	14.0935	0.00499683
799805	akr1a1b	1.83394	14.0935	0.00499683
100333596	hgfb	2.18036	14.0192	0.00504959
436935	rgs2	4.28096	14.0054	0.00505946
564241	fosl1a	4.11749	13.9854	0.00507382
84037	twsg1a	1.91408	13.9555	0.00509544
402889	arfgap3	1.71141	13.9234	0.00511875
117603	klf3	2.0128	13.8977	0.00513753
559564	eif2ak3	2.24222	13.8945	0.0051399
555945	camk1a	2.41592	13.8739	0.00515504
794026	camk1b	2.41592	13.8739	0.00515504
100332968	fam185a	-1.53624	-13.8686	0.00515897
558540	mybl1	3.71934	13.867	0.00516016
100151174	hs2st1b	1.62263	13.8064	0.00520523
791188	hs2st1a	1.62263	13.8064	0.00520523
559754	tmprss13a	1.9375	13.6902	0.00529324
564693	tmprss13b	1.9375	13.6902	0.00529324
30724	melk	3.90782	13.6837	0.00529819
322909	cald1a	2.86798	13.6719	0.00530728
563892	cald1b	2.86798	13.6719	0.00530728
100134971	il12rb2	2.60193	13.6708	0.00530816
565498	ube2s	2.69151	13.6425	0.00533001
100331714	fut8b	1.54595	13.582	0.00537722
797512	fut8a	1.54595	13.582	0.00537722
562399	enpp1	1.76507	13.5541	0.00539921
406374	hapln3	1.78524	13.51	0.0054342
436594	slc30a5	1.61416	13.5062	0.00543725
100333732	thsd7bb	1.55645	13.4915	0.00544902
566298	thsd7ba	1.55645	13.4915	0.00544902
568468	fat2	2.27012	13.4628	0.00547209
572029	atp13a3	2.16565	13.4156	0.00551033
796461	nrg1	3.8851	13.4059	0.00551829
337591	fam49ba	2.22795	13.404	0.00551982
404610	fam49bb	2.22795	13.404	0.00551982
569937	ckap2l	4.63685	13.4	0.0055231
554366	chtf18	1.88256	13.3997	0.00552331
678635	parpbp	2.07675	13.369	0.00554847
100008445	plaua	4.54708	13.361	0.00555512
334135	mapre1a	1.5752	13.322	0.00558739
334728	mapre1b	1.5752	13.322	0.00558739
559440	slc2a13b	1.97541	13.2703	0.00563069
378959	lhx8a	1.79985	13.2637	0.00563625
100149028	zmp:0000000846	4.34333	13.238	0.00565792
30037	tnc	4.34333	13.238	0.00565792
100004252	arhgap18	1.87818	13.2285	0.00566602
406678	mospd1	1.52342	13.1874	0.00570102
564554	lrig3	1.56357	13.1514	0.00573207
100093706	rab8b	2.34796	13.124	0.00575583
794625	atp5md	-2.06961	-13.0214	0.00584604
541414	xrcc3	1.92658	12.9482	0.00591175
322008	kctd5a	2.28389	12.885	0.00596935
30263	ddx4	2.45857	12.885	0.00596935
557909	fam102bb	4.06455	12.8719	0.00598146
724011	fam102ba	4.06455	12.8719	0.00598146
406359	uqcrfs1	-2.20525	-12.8492	0.00600235
100538072	creb3l3b	1.92162	12.8488	0.00600274
553700	creb3l3a	1.92162	12.8488	0.00600274
58099	arntl2	7.30631	12.8402	0.00601074
557584	clcn5b	1.53313	12.801	0.00604729
562336	clcn5a	1.53313	12.801	0.00604729
559959	ids	2.21046	12.7902	0.00605741
570404	il11a	9.02362	12.7688	0.00607749
447830	abhd3	3.29763	12.7639	0.00608215
445395	esco2	2.286	12.763	0.00608302
569735	slco3a1	1.9716	12.7426	0.00610227
64260	vtg5	-5.04429	-12.7362	0.00610839
100318301	dhrsx	1.56051	12.6981	0.00614473
793414	top3b	2.30698	12.6814	0.00616082
555349	zyg11	1.62919	12.6119	0.0062283
100141341	arhgap17b	1.56929	12.4873	0.00635195
550254	arhgap17a	1.56929	12.4873	0.00635195
359827	ier5	2.02961	12.4552	0.00638448
100151255	itgav	1.94406	12.4244	0.00641581
559856	vtg7	-2.98592	-12.4235	0.0064168
393901	picalma	2.34978	12.4181	0.00642227
445286	picalmb	2.34978	12.4181	0.00642227
100003547	arhgap15	2.12509	12.4015	0.00643929
797252	emid1	2.52238	12.3985	0.00644237
573145	khsrp	1.84775	12.3979	0.00644308
678606	fam69aa	2.03852	12.373	0.0064687
352934	npas2	1.8703	12.3697	0.00647212
406714	rap1ab	2.02647	12.3656	0.00647647
415242	rap1aa	2.02647	12.3656	0.00647647
559518	tmem119a	1.79637	12.3651	0.00647692
797637	tmem119b	1.79637	12.3651	0.00647692
100005953	mipep	-1.79954	-12.3132	0.00653111
30154	gli2a	2.58991	12.2672	0.00657972
566054	rspo2	1.59339	12.2617	0.00658558
563348	gpnmb	3.10275	12.2362	0.00661272
100534674	il16	3.25736	12.2034	0.00664803
335008	pla2g15	1.76042	12.1893	0.00666328
404626	map3k12	1.67438	12.1828	0.0066703
322126	vdac2	-1.89346	-12.1431	0.00671357
406705	fez1	1.78126	12.1403	0.00671654
393757	chchd10	-3.04853	-12.1348	0.0067226
100462714	qkib	1.71812	12.1348	0.00672266
30471	qkia	1.71812	12.1348	0.00672266
393815	qki2	1.71812	12.1348	0.00672266
100331649	dgki	1.63388	12.1342	0.00672328
567949	piezo1	2.07674	12.1106	0.00674924
449670	srl	-1.84584	-12.0999	0.00676109
368390	plk4	2.43895	12.06	0.00680537
30744	cbfb	2.13735	12.0311	0.00683776
100535105	LOC100535105	2.39499	12.0235	0.00684632
101887059	lrrn3a	2.39499	12.0235	0.00684632
436967	prcp	2.12587	11.9679	0.0069095
100034426	mfsd6a	-1.57955	-11.9615	0.00691675
447825	mfsd6b	-1.57955	-11.9615	0.00691675
437024	ikbke	1.81999	11.9446	0.00693622
564854	irf3	1.73382	11.9421	0.00693902
799203	LOC799203	2.27598	11.9292	0.00695388
101885327	cd180	2.53767	11.928	0.00695533
100329446	slc25a45	1.74291	11.8931	0.00699577
324141	foxk2	1.56784	11.8915	0.00699763
798356	si:ch211-262e15.1	1.56784	11.8915	0.00699763
406835	serinc5	2.38622	11.8859	0.00700415
562503	arhgap22	1.92004	11.8822	0.0070084
116993	vcana	2.51631	11.8618	0.00703233
323465	vcanb	2.51631	11.8618	0.00703233
494100	nabp1a	3.00457	11.8617	0.00703249
570609	nabp1b	3.00457	11.8617	0.00703249
557720	rce1a	1.5831	11.8528	0.00704284
566908	rce1b	1.5831	11.8528	0.00704284
799867	ptprfb	1.83712	11.808	0.00709587
327551	arl8	2.19927	11.8012	0.00710394
368250	prickle2b	1.73743	11.762	0.00715087
777736	prickle2a	1.73743	11.762	0.00715087
492707	ncapg	3.26126	11.6899	0.00723843
735310	abcg2d	1.72699	11.6898	0.00723857
101884193	pcyox1l	1.76212	11.6872	0.00724173
403076	vangl1	2.08987	11.6638	0.00727047
445050	lhfpl3	1.54461	11.6309	0.00731124
393403	fbxo43	1.74577	11.5755	0.00738061
192321	slc25a5	-3.29093	-11.5739	0.00738263
550456	lrrc39	-2.33774	-11.5707	0.0073866
100006678	sh3bp1	2.9816	11.5664	0.00739214
101883448	hivep3a	2.35077	11.5595	0.00740079
568037	LOC568037	2.35077	11.5595	0.00740079
335453	grnb	1.74834	11.5427	0.00742219
553276	rsu1	1.80432	11.5068	0.00746807
100005885	spdya	1.77214	11.4843	0.00749693
378728	siah2l	1.59662	11.4789	0.00750396
556635	zgc:161973	1.59753	11.473	0.00751152
560664	fbxo15	1.59753	11.473	0.00751152
394045	lmcd1	1.67104	11.46	0.00752839
562931	ankrd13d	2.63319	11.4513	0.00753981
100136853	pigw	1.82008	11.4497	0.0075419
373079	prdx3	-1.82378	-11.4437	0.0075497
100330523	col5a3a	2.31248	11.441	0.00755319
100463515	col5a3b	2.31248	11.441	0.00755319
553688	bach1b	1.97574	11.4324	0.00756448
678555	bach1a	1.97574	11.4324	0.00756448
100003782	trim2a	2.5191	11.4318	0.00756527
559229	vtg6	-3.70327	-11.4272	0.00757128
368826	mdga2a	2.0238	11.4185	0.00758267
393554	trip13	1.98874	11.3871	0.0076241
101882129	mpp7b	-1.97001	-11.3741	0.00764122
30166	mpp7a	-1.97001	-11.3741	0.00764122
406299	sucla2	-1.80532	-11.3734	0.00764218
559150	hmcn1	2.30342	11.357	0.00766403
337298	sulf1	3.50138	11.3345	0.00769409
792268	galk2	-1.58263	-11.3088	0.0077288
557836	fndc1	1.8209	11.2879	0.00775713
793825	igflr1	2.1802	11.2878	0.00775726
564523	sgk3	2.579	11.281	0.0077664
114410	casq2	-1.7335	-11.2722	0.00777849
541331	ndufa9a	-1.56244	-11.2464	0.0078138
569793	ndufa9b	-1.56244	-11.2464	0.0078138
337191	spty2d1	1.62215	11.2424	0.00781923
559101	enc1	2.04251	11.2325	0.00783283
30286	ndrg3a	1.55329	11.1672	0.00792366
327395	ndrg3b	1.55329	11.1672	0.00792366
553465	sik1	1.97212	11.143	0.00795776
492678	snx11	2.62872	11.1288	0.00797785
407978	cdh23	2.60632	11.123	0.00798595
100331554	slc37a3	1.8081	11.1228	0.00798623
101882209	mtmr11	1.53108	11.0868	0.00803764
100001198	prkaa1	1.82685	11.0674	0.00806549
100001615	sufu	1.72555	11.0433	0.00810025
564833	hemgn	1.96869	11.0288	0.00812131
100006345	fktn	1.51738	11.0275	0.00812323
560078	phf19	2.35544	11.0198	0.00813447
192334	b3gat3	1.82075	10.9965	0.00816848
140633	per2	3.38103	10.9863	0.00818355
562290	grip2b	-1.76737	-10.9835	0.00818765
568084	grip2a	-1.76737	-10.9835	0.00818765
100333936	ostn	1.57363	10.9792	0.00819393
100536271	asb2a.2	1.63468	10.9674	0.00821146
402848	asb2b	1.63468	10.9674	0.00821146
567986	asb2a.1	1.63468	10.9674	0.00821146
58129	fgfr3	1.85092	10.9658	0.00821377
100134975	il21r.2	2.49443	10.9583	0.0082249
100134976	il21r.1	2.49443	10.9583	0.0082249
566937	bend4	1.80305	10.9253	0.00827405
557919	adpgk	1.94379	10.9158	0.00828831
569564	mical2b	1.61164	10.9127	0.00829295
569607	mical2a	1.61164	10.9127	0.00829295
556216	fgd4a	1.63006	10.9098	0.0082972
793364	fgd4b	1.63006	10.9098	0.0082972
321107	rap1b	1.96587	10.8787	0.00834414
567630	si:ch1073-459j12.1	2.40236	10.8593	0.00837371
560933	pvrl2l	1.63259	10.8582	0.00837538
564697	pdxkb	1.54242	10.8382	0.00840585
791775	pdxka	1.54242	10.8382	0.00840585
65239	map2k6	1.96201	10.8366	0.00840831
563365	podxl	-1.70124	-10.8342	0.00841195
562595	flvcr1	2.25713	10.8282	0.00842128
100537857	pstpip2	1.59223	10.8188	0.00843561
560743	lpxn	2.35672	10.8088	0.00845115
100330010	foxn2a	2.068	10.8052	0.00845659
550127	foxn2b	2.068	10.8052	0.00845659
558120	urm1	2.00144	10.7887	0.00848219
436949	bcat2	-1.97333	-10.7646	0.00851971
566327	enox2	1.83481	10.754	0.00853635
30749	nr5a2	2.54029	10.7436	0.00855265
407626	nr5a5	2.54029	10.7436	0.00855265
101887161	tet2	1.67917	10.7009	0.00862012
100002601	dqx1	1.54135	10.6977	0.00862527
503730	col2a1b	5.36873	10.694	0.00863109
562496	col2a1a	5.36873	10.694	0.00863109
799312	iqcc	1.5921	10.6924	0.0086337
557878	igsf3	1.61045	10.666	0.00867601
100333605	kif26bb	1.9807	10.6265	0.00873969
569545	kif26ba	1.9807	10.6265	0.00873969
567366	prr11	2.24529	10.621	0.00874863
493635	hapln1a	2.45392	10.5481	0.00886832
569074	hapln1b	2.45392	10.5481	0.00886832
394146	dusp4	1.53295	10.5444	0.00887444
334362	nol6	1.97911	10.5306	0.00889749
323464	lsg1	1.5927	10.4973	0.00895321
767715	srd5a1	1.63474	10.4619	0.00901308
394000	pgm1	-1.50236	-10.4609	0.00901487
100136859	fbxw8	1.6875	10.4595	0.00901722
368900	pcgf1	1.55723	10.4439	0.00904379
445235	rgs3a	2.46615	10.4327	0.00906306
557360	rgs3b	2.46615	10.4327	0.00906306
58092	smad3a	2.36372	10.421	0.00908302
321283	tacc3	3.54826	10.4164	0.00909099
100330031	itchb	1.90498	10.4084	0.00910479
100331274	itcha	1.90498	10.4084	0.00910479
556493	ncapd3	2.11559	10.4033	0.00911366
558931	arap3	2.0801	10.3911	0.00913464
100006778	il6st	2.37282	10.3877	0.00914068
556822	prune2	1.70239	10.3787	0.00915622
449008	cdhr1a	1.6421	10.3663	0.00917786
567001	rif1	1.52899	10.3493	0.00920756
142987	dmbx1a	-1.51891	-10.3404	0.00922327
550288	dmbx1b	-1.51891	-10.3404	0.00922327
794255	c3ar1	5.23142	10.3346	0.00923356
797005	mfhas1	2.01236	10.3269	0.00924711
571299	nenf	2.06311	10.3233	0.00925348
335974	got2b	-1.94689	-10.314	0.00926989
406688	got2a	-1.94689	-10.314	0.00926989
447801	aldh8a1	1.58349	10.3025	0.00929036
560750	sec23ip	1.70254	10.2925	0.0093081
792229	sh3glb1a	2.17886	10.2838	0.00932356
447898	tmem237b	1.56207	10.2747	0.00933996
557237	tmem237a	1.56207	10.2747	0.00933996
406322	poc1a	1.94612	10.2453	0.00939281
568846	si:ch211-160f23.5	2.71718	10.2153	0.00944734
378722	rdh10b	3.46891	10.1931	0.00948788
562840	rdh10a	3.46891	10.1931	0.00948788
553643	tmem45a	1.85734	10.1708	0.00952898
80973	cdk1	4.2128	10.1636	0.00954237
100537419	plekha1b	1.55388	10.1433	0.00958008
406745	plekha1a	1.55388	10.1433	0.00958008
447849	ncoa5	1.61204	10.0844	0.00969065
793349	pi4kab	1.55056	10.0803	0.00969832
30689	epha2a	2.0558	10.0566	0.00974353
568718	epha2b	2.0558	10.0566	0.00974353
562396	rnf19b	3.07219	10.0489	0.00975816
100148292	npl	3.16358	10.0441	0.00976738
100330721	axl	1.81558	10.035	0.0097849
100003699	aste1b	1.73989	10.018	0.00981766
100006826	aste1a	1.73989	10.018	0.00981766
445222	rcan1a	1.98523	10.017	0.00981959
403138	tlr5a	2.4293	9.98955	0.00987278
403139	tlr5b	2.4293	9.98955	0.00987278
100151531	gfi1b	1.70224	9.97142	0.00990818
562782	ano8b	1.54106	9.96246	0.00992575
562947	ano8a	1.54106	9.96246	0.00992575
559308	slc36a1	1.65986	9.93375	0.00998235

## Sheet: Zf_S1500+-DEGs
GeneID	Symbol	Foldchange	Test Statistic	Distribution P-value
566079	polq	2.62408	96.108	0.000108246
378726	csrp1a	1.98687	64.2679	0.000242022
641575	actn2b	-1.50874	-56.9207	0.000308503
406815	aebp2	1.51162	54.3445	0.00033843
571189	abcb11b	1.51843	44.6736	0.000500694
406428	pdhb	-1.90638	-39.1735	0.000651013
192332	smc4	2.02733	36.3267	0.000756926
447802	coq5	-1.50243	-35.5986	0.000788171
393323	rtn4ip1	-1.53103	-30.7548	0.00105557
569510	mylka	1.73896	30.0149	0.00110817
393532	pdhx	-2.13769	-29.5	0.00114712
561914	malt1	2.05381	28.762	0.00120664
407657	nmu	7.18278	27.837	0.00128799
337179	mmp2	3.14139	27.8177	0.00128979
559479	frs2a	2.28232	26.589	0.00141148
321452	smc2	3.42852	25.3142	0.00155689
323733	top2a	3.80116	22.9453	0.00189399
100037337	ncapg2	2.59532	22.9312	0.00189631
562149	sdhb	-2.02359	-22.7892	0.00191996
399479	dldh	-1.85203	-22.73	0.00192994
406405	mdh2	-2.95071	-22.4994	0.00196957
322056	sulf2b	2.65303	22.4727	0.00197425
678630	stmn1a	2.90962	21.9493	0.00206923
555247	gdpd5a	2.07906	20.5025	0.0023705
30712	snap25a	2.76008	20.2621	0.00242688
553387	pglyrp5	4.85004	20.0477	0.00247886
100307076	bub1	3.29495	19.4593	0.00263044
394025	nek2	2.96249	19.1523	0.00271509
436865	ska1	3.4544	18.6861	0.00285169
30225	smo	1.96743	18.4286	0.00293159
574003	stxbp1a	1.69469	18.4191	0.0029346
58081	baxa	1.61895	18.0353	0.00306025
317737	glud1a	1.61277	17.9289	0.00309652
436825	s100b	2.46559	17.7546	0.0031573
30122	wnt8a	1.89709	17.6635	0.00318982
30637	mdm2	2.38055	17.4947	0.00325136
393209	kif18a	2.12761	17.4905	0.00325291
58133	ngfb	1.96216	17.4352	0.00327348
406599	atp5pf	-2.151	-17.4273	0.00327643
100150991	coa6	-2.14585	-17.4052	0.00328473
30333	pou5f3	3.61927	17.3139	0.00331929
100332997	arsh	1.77252	17.1165	0.00339588
445246	aurka	3.58902	16.9474	0.00346363
30380	nras	1.58554	16.6965	0.00356796
368255	clic4	-1.70992	-16.4439	0.00367783
100005680	nab2	2.11194	16.392	0.00370103
550434	mad2l1	4.13007	16.232	0.0037739
403031	rab4a	1.64145	16.1336	0.00381984
791894	aurkb	2.99123	15.8722	0.00394593
394119	rad54l	2.56891	15.8497	0.00395708
393775	clu	2.68814	15.6665	0.00404962
360218	pbk	3.20136	15.5834	0.00409263
559475	vtg1	-4.58504	-15.4267	0.00417566
406737	cd9b	4.98974	15.1396	0.00433453
323818	shc1	1.89868	15.0534	0.00438399
565225	cpne2	2.00322	14.9298	0.00445635
445290	acat1	-2.37658	-14.8067	0.00453029
563654	nos2b	1.62732	14.7659	0.00455514
751766	st3gal1l2	3.6584	14.7542	0.00456237
567384	ifit9	1.90196	14.6063	0.00465458
565952	e2f8	2.95694	14.4683	0.00474315
323613	hexb	2.05956	14.3353	0.00483093
407985	tcf12	1.58481	14.3035	0.00485228
60641	sox9a	4.56534	14.2449	0.00489198
393280	nuf2	2.79743	14.1172	0.00498025
100333596	hgfb	2.18036	14.0192	0.00504959
564241	fosl1a	4.11749	13.9854	0.00507382
558540	mybl1	3.71934	13.867	0.00516016
30724	melk	3.90782	13.6837	0.00529819
100008445	plaua	4.54708	13.361	0.00555512
559440	slc2a13b	1.97541	13.2703	0.00563069
794625	atp5md	-2.06961	-13.0214	0.00584604
322008	kctd5a	2.28389	12.885	0.00596935
30263	ddx4	2.45857	12.885	0.00596935
406359	uqcrfs1	-2.20525	-12.8492	0.00600235
58099	arntl2	7.30631	12.8402	0.00601074
570404	il11a	9.02362	12.7688	0.00607749
569735	slco3a1	1.9716	12.7426	0.00610227
64260	vtg5	-5.04429	-12.7362	0.00610839
559856	vtg7	-2.98592	-12.4235	0.0064168
100003547	arhgap15	2.12509	12.4015	0.00643929
678606	dipk1aa	2.03852	12.373	0.0064687
30154	gli2a	2.58991	12.2672	0.00657972
322126	vdac2	-1.89346	-12.1431	0.00671357
567949	piezo1	2.07674	12.1106	0.00674924
436967	prcp	2.12587	11.9679	0.0069095
437024	ikbke	1.81999	11.9446	0.00693622
406835	serinc5	2.38622	11.8859	0.00700415
799867	ptprfb	1.83712	11.808	0.00709587
492707	ncapg	3.26126	11.6899	0.00723843
735310	abcg2d	1.72699	11.6898	0.00723857
192321	slc25a5	-3.29093	-11.5739	0.00738263
335453	grnb	1.74834	11.5427	0.00742219
373079	prdx3	-1.82378	-11.4437	0.0075497
100003782	trim2a	2.5191	11.4318	0.00756527
559229	vtg6	-3.70327	-11.4272	0.00757128
393554	trip13	1.98874	11.3871	0.0076241
406299	sucla2	-1.80532	-11.3734	0.00764218
337298	sulf1	3.50138	11.3345	0.00769409
564523	sgk3	2.579	11.281	0.0077664
492678	snx11	2.62872	11.1288	0.00797785
100001198	prkaa1	1.82685	11.0674	0.00806549
140633	per2	3.38103	10.9863	0.00818355
560933	pvrl2l	1.63259	10.8582	0.00837538
563365	podxl	-1.70124	-10.8342	0.00841195
436949	bcat2	-1.97333	-10.7646	0.00851971
101887161	tet2	1.67917	10.7009	0.00862012
394146	dusp4	1.53295	10.5444	0.00887444
767715	srd5a1	1.63474	10.4619	0.00901308
394000	pgm1	-1.50236	-10.4609	0.00901487
58092	smad3a	2.36372	10.421	0.00908302
321283	tacc3	3.54826	10.4164	0.00909099
794255	c3ar1	5.23142	10.3346	0.00923356
571299	nenf	2.06311	10.3233	0.00925348
792229	sh3glb1a	2.17886	10.2838	0.00932356
568846	si:ch211-160f23.5	2.71718	10.2153	0.00944734
80973	cdk1	4.2128	10.1636	0.00954237
793349	pi4kab	1.55056	10.0803	0.00969832
562396	rnf19b	3.07219	10.0489	0.00975816

## Sheet: Random1-DEGs
GeneID	Symbol	Foldchange	Test Statistic	Distribution P-value
393369	tmem218	-1.68413	-62.7986	0.000253475
568274	fndc3bb	2.37699	62.3372	0.000257239
566079	polq	2.61349	44.2529	0.000510252
541370	gnb2	1.60489	37.3145	0.000717426
567411	ccndx	1.70383	35.1595	0.000807956
100151171	or128-3	-1.66826	-33.5104	0.000889325
100037347	arl6ip6	1.9623	31.6254	0.000998338
555748	ugp2a	-2.26405	-30.2617	0.00109019
406599	atp5pf	-2.2889	-28.866	0.00119797
323818	shc1	1.7865	28.555	0.00122416
100000577	ppp1r14bb	1.50248	27.5829	0.00131179
447942	cox6a2	-3.66312	-26.8913	0.00137999
335994	il12bb	1.53272	26.6173	0.00140849
405863	mccc2	-1.56311	-26.6106	0.0014092
767655	josd1	1.79578	25.6454	0.00151702
565111	peak1	1.57502	25.3698	0.00155009
554050	itgbl1	4.01588	25.1794	0.00157356
793444	edil3a	1.94969	23.1521	0.0018604
570258	jdp2a	1.92729	22.7428	0.00192776
58215	fech	-1.66992	-22.2317	0.00201715
678630	stmn1a	2.77943	22.103	0.00204064
550434	mad2l1	4.00393	20.6328	0.00234076
566023	lrrc7	2.76267	20.025	0.00248446
494104	zgc:101583	1.60214	18.8705	0.00279647
100003660	cemip	1.85442	18.4825	0.00291459
337509	lnpk	-2.51256	-17.9267	0.00309726
393940	atp2a2a	-2.13839	-17.8749	0.00311514
556314	ttyh3a	1.64725	17.7232	0.00316847
394025	nek2	2.97081	17.6039	0.00321135
565793	mmp11b	3.49057	17.432	0.00327468
100331155	chpfa	2.1988	17.2078	0.00336014
30264	tbx16	1.59121	16.8481	0.00350437
321452	smc2	3.25556	15.866	0.003949
796724	cxcr2	3.36928	15.8552	0.00395433
30095	ckma	-2.82496	-15.7212	0.00402162
503714	ndufaf1	-1.73273	-15.6047	0.00408152
436930	uqcrc2a	-2.07361	-15.3421	0.00422158
562137	slc38a9	2.52003	15.3114	0.0042384
445060	b3gat2	1.71562	15.234	0.00428128
100150233	lepa	5.79606	15.0688	0.00437507
192332	smc4	1.9149	14.5615	0.00468304
449787	atp5pb	-1.83451	-14.5567	0.0046861
541331	ndufa9a	-1.94998	-14.4925	0.00472746
493605	ndufs1	-2.39249	-14.359	0.00481509
100001417	fbxo30a	1.60181	14.1716	0.00494233
394184	sh3bgrl	2.719	14.0868	0.00500162
30333	pou5f3	4.15997	13.9807	0.00507717
436731	dgat1b	1.68296	13.9588	0.00509305
550606	atpaf1	-1.89911	-13.7608	0.00523948
793823	hip1	1.67133	13.6498	0.00532438
393874	tmem38a	-2.2503	-13.5673	0.00538876
796282	LOC796282	1.71613	13.5524	0.00540054
573992	zgc:113983	3.37053	13.4949	0.00544626
252845	mpp5a	1.60014	13.4725	0.00546424
368255	clic4	-1.81932	-13.4249	0.00550276
100320445	ostm1	1.79412	13.2279	0.00566647
564240	si:dkey-6i22.5	3.25039	13.1476	0.00573532
767805	klf13	2.06047	12.9162	0.00594083
114426	odc1	2.74849	12.5097	0.00632944
570841	trpc1	4.20122	12.486	0.00635328
282667	sdc2	1.50477	12.4843	0.00635504
445406	ect2	2.7839	12.0212	0.00684898
554305	lta	10.2761	11.877	0.00701449
678523	zbtb8a	1.85255	11.8526	0.00704314
394190	hmgcl	-1.72721	-11.7912	0.00711594
558391	sdk1a	-2.71795	-11.7243	0.00719647
553672	ndufs2	-1.74866	-11.6642	0.00727003
101886332	hephl1b	2.66804	11.5946	0.00735655
560482	rad54b	2.15884	11.4492	0.00754245
548603	snx18b	1.87338	11.0168	0.00813885
558742	si:dkey-49n23.1	1.85704	10.8356	0.00840991
777734	zdhhc15b	2.00551	10.7883	0.00848289
100333596	hgfb	3.03958	10.6854	0.00864483
373882	mmp14a	2.60012	10.6549	0.00869376
794240	kcne4	3.66202	10.4424	0.00904631
678609	slc52a3	-3.78926	-10.4307	0.00906646
100330943	atp8a2	-2.13445	-10.3143	0.00926934
393142	washc3	1.52384	10.2669	0.00935393
100034489	scxa	4.02357	10.2145	0.00944878
368727	mis18bp1	3.08158	10.191	0.00949177
324142	adam17a	1.51414	10.1896	0.00949434
556797	pign	1.50984	10.1857	0.00950154
100147856	illr2	1.60382	10.1413	0.00958369
554139	smim8	-2.27909	-10.0103	0.00983258
556634	adamtsl7	6.88492	9.97845	0.00989443

## Sheet: Random2-DEGs
GeneID	Symbol	Foldchange	Test Statistic	Distribution P-value
550285	cdk10	1.65731	53.5988	0.000347906
100147851	znf385a	1.90004	41.8785	0.000569702
559457	ccdc173	3.28731	40.7123	0.000602775
447940	adam9	2.46011	40.6901	0.000603434
378868	si:ch211-232b12.5	1.55862	40.3074	0.000614936
30497	ldhba	-2.37613	-38.8437	0.000662106
403031	rab4a	1.73353	38.1272	0.0006872
492353	ddx11	2.09885	35.0446	0.000813255
566023	lrrc7	3.0824	33.8197	0.000873153
407657	nmu	8.21394	33.7926	0.000874552
110437732	LOC110437732	2.6423	32.883	0.00092354
558368	atp5if1b	-2.03101	-28.891	0.0011959
100150581	mfsd9	1.79919	27.3299	0.00133615
30093	elk4	1.65568	25.6174	0.00152033
492576	mylkb	1.5919	25.129	0.00157987
565225	cpne2	2.12013	25.0198	0.00159365
497562	pnkd	1.5599	23.5577	0.00179706
565235	aldh5a1	1.68309	22.5211	0.0019658
560785	wwc1	2.08293	22.3389	0.00199791
796724	cxcr2	3.70958	22.2594	0.00201214
100001531	rab22a	1.55743	21.674	0.00212196
58133	ngfb	2.08271	21.3486	0.00218694
567411	ccndx	1.76048	20.8717	0.00228767
562601	nphp3	1.902	20.7059	0.00232432
572713	tbx18	2.17968	20.6593	0.00233479
393329	slc10a2	1.51388	19.2561	0.00268604
30200	myog	4.94796	18.9578	0.00277087
100003547	arhgap15	2.24437	18.7048	0.002846
405899	dip2ba	2.21956	18.6653	0.002858
553336	plppr3a	1.64775	18.5729	0.0028864
571290	sema4ab	2.0767	18.3343	0.0029617
100004990	aftphb	1.78725	17.8536	0.00312254
336334	eef1a1a	4.22353	17.591	0.00321605
100001340	si:dkeyp-69e1.8	2.09951	16.9207	0.00347451
570683	cacna1sa	1.63985	16.1618	0.0038066
570839	c1qtnf6b	4.9128	16.0498	0.00385957
553687	plpp6	3.05113	16.0458	0.00386152
100321084	si:ch73-52p7.1	1.74956	15.9964	0.00388526
573631	rab11fip3	1.93228	15.674	0.00404576
100037347	arl6ip6	2.18981	15.6663	0.00404968
561969	gpr176	-3.68873	-15.4276	0.00417518
100005482	si:dkey-182g1.2	2.08151	15.0972	0.00435875
565873	cep152	1.72331	15.0869	0.00436463
80354	slit3	1.60585	14.7888	0.00454119
793823	hip1	1.86635	14.737	0.00457296
553791	prep	1.56329	14.6887	0.00460283
565793	mmp11b	3.87702	14.5386	0.00469773
557556	dlgap3	1.56898	14.3504	0.00482083
431735	anks4b	2.48362	14.3499	0.0048212
767805	klf13	2.29632	14.2912	0.00486059
791890	rnaset2	2.55401	13.9839	0.00507491
568408	si:ch73-111k22.2	2.04231	13.8528	0.00517067
569434	arhgap32b	1.90379	13.8499	0.00517278
100007322	ptpn23a	2.04733	13.8421	0.00517863
100537648	clint1b	1.5129	13.6591	0.00531721
557632	selenoi	2.01806	13.561	0.00539378
108179934	nnt2	-2.32102	-13.5499	0.00540253
321461	cd63	1.91474	13.4734	0.00546355
100333903	adamtsl4	2.26825	13.3117	0.00559597
100002917	abcc6b.2	2.20378	13.2562	0.00564249
556921	arl14	4.02272	13.1735	0.00571297
553700	creb3l3a	2.25355	13.0192	0.00584806
792714	ccn4b	2.51044	13.0167	0.00585029
565918	fam83hb	2.45745	12.8468	0.00600462
403053	nfu1	-1.54694	-12.814	0.00603512
561353	efr3bb	2.0039	12.7551	0.00609043
559197	rgs11	1.78232	12.7285	0.00611567
561739	slc38a10	1.89762	12.6038	0.00623615
368848	g2e3	4.26104	12.4791	0.00636027
140633	per2	3.56159	12.4777	0.0063617
566758	brca2	1.84797	12.4668	0.00637272
100006625	stx1a	1.58605	12.3897	0.00645151
100006303	gls2a	3.48023	12.3591	0.00648319
445127	hsd17b14	2.63114	12.333	0.0065104
561004	si:dkey-260c8.8	1.78215	12.3161	0.00652804
100330371	sorcs2	1.7097	12.2276	0.00662201
570302	si:ch211-235o23.1	1.54633	12.1608	0.00669418
30154	gli2a	2.7402	12.0805	0.00678258
798022	nt5c1ba	3.43705	12.0187	0.00685177
100001198	prkaa1	1.92184	11.9894	0.00688502
58071	tnnt2a	-1.77666	-11.9875	0.00688718
327556	porb	2.05902	11.9132	0.00697241
570404	il11a	9.6528	11.8478	0.00704875
565515	wdr35	1.79496	11.8078	0.00709615
406599	atp5pf	-2.04949	-11.6428	0.00729648
550355	gatd3a	-1.88614	-11.6227	0.00732145
793954	cadm2a	1.64175	11.5304	0.00743777
100003782	trim2a	2.70717	11.4792	0.00750349
406463	nfkbiaa	3.89948	11.4211	0.00757924
556443	crkl	1.57417	11.3424	0.00768354
568159	ago3b	3.07106	11.3145	0.00772108
402880	cox4i1l	-4.0502	-11.1976	0.00788125
406765	stk38a	3.96264	11.0927	0.00802911
541521	casp8ap2	1.63917	11.0912	0.00803135
641577	reep3a	2.27253	11.0883	0.00803551
555974	mknk1	2.14708	11.063	0.00807183
327007	vamp8	2.30833	10.9952	0.00817048
555288	slc35a2	1.65095	10.9492	0.00823838
571948	nr1d4b	1.65143	10.8966	0.00831712
767655	josd1	2.00275	10.8374	0.00840705
393836	stx11b.1	2.88598	10.7566	0.00853226
565254	pkdccb	1.53768	10.7161	0.00859599
100000151	si:dkey-22o12.2	2.51629	10.6581	0.00868867
405773	tead1a	2.5989	10.5753	0.00882336
550475	ctsk	2.94556	10.569	0.00883373
550460	hexa	1.77962	10.5377	0.00888559
100333566	frmd4ba	2.21683	10.5314	0.0088961
678606	dipk1aa	2.14937	10.4824	0.0089784
334208	ldhd	-1.63978	-10.4128	0.00909717
100319387	fbxo4	2.00309	10.1824	0.00950769
555748	ugp2a	-2.02801	-10.0399	0.00977537
445156	tm9sf1	1.82774	9.98884	0.00987415
560482	rad54b	2.39589	9.94384	0.0099624

## Sheet: Random3-DEGs
GeneID	Symbol	Foldchange	Test Statistic	Distribution P-value
550417	dusp11	1.51655	68.5237	0.000212902
541370	gnb2	1.76647	61.1863	0.000267004
100037347	arl6ip6	2.15711	40.8169	0.000599693
100320028	plat	2.84001	39.0554	0.000654955
100151171	or128-3	-1.54158	-36.3559	0.000755715
561422	pimr110	1.50745	32.5691	0.000941404
563008	cpda	1.6323	31.3077	0.00101867
562007	irg1l	11.6195	29.6377	0.0011365
563654	nos2b	1.71977	28.4559	0.00123268
407657	nmu	7.94149	28.2113	0.00125411
327299	zgc:66160	1.83791	27.6251	0.00130779
791793	cxadr	3.23887	24.6979	0.00163536
793942	rit1	1.75514	24.0952	0.00171798
555279	tmem209	1.6112	23.9725	0.00173557
447901	polr3gla	1.56986	23.9679	0.00173623
557946	slain2	1.70365	23.6375	0.00178498
569828	rgs16	2.0963	22.9473	0.00189365
321220	ptbp1b	1.92066	22.6895	0.00193682
436731	dgat1b	1.83815	22.5587	0.00195927
101885561	rp1l1b	2.09001	22.4158	0.00198425
793444	edil3a	2.14451	21.821	0.00209355
798260	si:dkey-40c11.2	2.20367	21.6284	0.00213089
793823	hip1	1.84022	20.9858	0.00226293
336334	eef1a1a	4.13505	20.7691	0.00231024
402875	dzip1	2.65912	20.5198	0.00236651
796997	ndufs7	-2.02903	-20.5093	0.00236893
558007	gltpa	3.59365	20.0797	0.00247101
557840	yjefn3	1.73464	20.0192	0.00248591
445129	sdhc	-1.71314	-19.972	0.00249764
564928	gpr26	1.51245	19.6632	0.00257637
678606	dipk1aa	2.11755	19.5182	0.00261467
796724	cxcr2	3.53728	18.8294	0.00280863
101885722	tc2n	10.47	18.3901	0.00294383
563089	tmem108	1.50382	17.8503	0.00312369
492328	ankrd9	-2.74286	-17.8266	0.00313199
567145	adam11	3.56852	17.4827	0.00325581
252845	mpp5a	1.76126	17.1842	0.00336933
393266	usf1	1.57419	17.1132	0.0033972
557208	ppp2r5cb	1.72645	16.9624	0.00345753
100331155	chpfa	2.41113	16.8321	0.00351099
678523	zbtb8a	2.01173	16.761	0.00354071
100003419	abhd17ab	1.85587	16.7565	0.00354258
406389	atat1	3.31207	16.5721	0.00362143
60641	sox9a	4.82542	16.5561	0.00362839
324142	adam17a	1.66699	16.3463	0.0037216
791169	creb3l2	1.61119	16.2933	0.00374571
564241	fosl1a	4.27494	16.0428	0.00386294
569510	mylka	1.80371	15.7097	0.00402747
557286	sptlc2b	3.44245	15.6773	0.00404408
559504	coq7	-1.70479	-15.6574	0.00405427
81541	atp5mc3b	-2.33458	-15.4246	0.00417683
436865	ska1	3.90152	15.1125	0.00434998
386951	idh2	-2.29238	-15.0322	0.00439629
337509	lnpk	-2.28124	-14.9689	0.0044333
798575	slc32a1	2.37728	14.9189	0.00446285
548603	snx18b	2.05416	14.7981	0.00453548
325637	nr2f6a	1.56461	14.3949	0.00479128
100536354	si:ch211-220f16.1	1.98885	14.0543	0.00502459
450012	adprhl1	-2.12513	-14.0341	0.00503895
445060	b3gat2	1.86789	13.8991	0.00513651
793158	cdc42l	1.84553	13.5399	0.00541047
30095	ckma	-2.56488	-13.4952	0.00544604
570839	c1qtnf6b	4.49148	13.3975	0.00552512
558540	mybl1	4.03443	13.3143	0.00559382
550285	cdk10	1.63009	13.0147	0.00585203
567886	cog5	-4.36208	-12.9756	0.00588708
565387	tmem104	1.83597	12.9733	0.00588912
562705	ppp4cb	1.57907	12.7168	0.00612683
572146	cdk14	1.97982	12.6956	0.00614714
393558	mb	-2.35238	-12.5553	0.00628404
569005	c2cd4a	2.2199	12.4656	0.0063739
559229	vtg6	-3.65737	-12.4461	0.0063937
550517	mllt3	1.82191	12.3815	0.00645996
336266	loxl3b	1.95827	12.3591	0.00648316
100007322	ptpn23a	2.0185	12.2539	0.00659383
797914	smpd2b	2.09584	11.9579	0.00692097
100004307	nrn1la	1.63033	11.898	0.00699005
572549	ajuba	1.75821	11.8457	0.00705119
574003	stxbp1a	1.76456	11.7542	0.00716025
100150939	nes	3.02121	11.643	0.00729626
373079	prdx3	-1.76257	-11.597	0.00735354
406797	snx5	2.08795	11.5773	0.00737828
568925	spred3	1.55195	11.5115	0.00746199
562630	LOC562630	2.91176	11.4431	0.0075504
751729	hnrnpa3	-1.62853	-11.3765	0.00763804
641564	zgc:123295	2.66961	11.2455	0.007815
100333903	adamtsl4	2.23666	11.2231	0.0078458
555597	art4	1.77059	11.1917	0.00788947
368727	mis18bp1	3.33438	11.1801	0.00790557
393874	tmem38a	-2.04294	-10.9932	0.00817334
403025	casc3	1.72568	10.8353	0.00841027
394155	gys1	-1.98073	-10.819	0.00843532
563421	amot	1.51839	10.7492	0.00854392
100537318	ndufv3	-1.66735	-10.6569	0.00869062
567769	loxl5a	2.25912	10.6477	0.00870541
563181	map2k2a	1.7522	10.6162	0.00875647
406635	sgsm3	1.55319	10.5712	0.00883024
436949	bcat2	-1.90718	-10.4966	0.00895441
110437768	LOC110437768	2.12992	10.4905	0.00896476
541331	ndufa9a	-1.77046	-10.4412	0.00904849
566469	si:dkeyp-120h9.1	2.45086	10.3898	0.00913695
555790	si:dkey-9i23.15	2.30304	10.3205	0.00925839
550606	atpaf1	-1.72429	-10.2465	0.00939063
415097	zic6	-2.42089	-10.2311	0.00941864
368225	gpm6ba	1.555	10.2242	0.00943104
445149	zgc:100829	2.25713	10.1955	0.00948352
321240	armc1l	1.96162	10.1491	0.00956915
790916	ipmkb	1.70877	10.0955	0.00966963
403114	adm2a	5.3462	10.0284	0.00979751
794050	ccl38.1	3.1195	9.97613	0.00989897
445203	mnd1	1.86226	9.95245	0.00994542

## Sheet: WTr-DEPs
Category	Term	Count	%	PValue	Genes	List Total	Pop Hits	Pop Total	Fold Enrichment	Bonferroni	Benjamini	FDR	WTr Rank
KEGG_PATHWAY	dre00190:Oxidative phosphorylation	35	6.43382	1.452e-23	402880, 751638, 554125, 445291, 564379, 449787, 554154, 445122, 335709, 447942, 554135, 554101, 796997, 553660, 406599, 553755, 337583, 393943, 445129, 335191, 406359, 798291, 81541, 326975, 562149, 393700, 326977, 493605, 393703, 550451, 406306, 541331, 100332034, 573619, 436930	168	107	4400	8.56698	1.55363e-21	1.55363e-21	1.63213e-20	1
KEGG_PATHWAY	dre01100:Metabolic pathways	77	14.1544	3.24048e-10	402880, 317737, 327075, 556797, 554125, 406702, 445290, 445291, 564746, 445122, 447942, 114426, 554101, 796997, 554135, 553660, 415247, 553755, 246227, 569980, 393943, 555748, 445129, 569945, 406359, 436949, 30497, 399662, 393700, 393703, 797914, 553701, 393532, 550451, 58215, 394190, 394000, 573619, 30095, 751638, 335159, 565235, 100331155, 436893, 399479, 564379, 449787, 554154, 335709, 406599,…	168	1049	4400	1.92247	3.46731e-08	1.73365e-08	3.64249e-07	2
KEGG_PATHWAY	dre00020:Citrate cycle (TCA cycle)	11	2.02206	5.09241e-08	562149, 399662, 406405, 406428, 445129, 415247, 368262, 406702, 399479, 393938, 386951	168	29	4400	9.93432	5.44886e-06	1.81629e-06	5.72417e-05	3
GOTERM_BP_DIRECT	GO:0015986~ATP synthesis coupled proton transport	9	1.65441	2.33383e-07	449787, 81541, 326977, 335709, 554135, 406599, 335191, 553755, 798291	423	20	11682	12.4277	0.000193456	0.000193456	0.000359919	4
GOTERM_MF_DIRECT	GO:0046933~proton-transporting ATP synthase activity, rotational mechanism	8	1.47059	2.52008e-07	449787, 81541, 326977, 335709, 554135, 335191, 553755, 798291	407	15	11952	15.6619	0.000136075	0.000136075	0.000366827	5
GOTERM_CC_DIRECT	GO:0005747~mitochondrial respiratory chain complex I	8	1.47059	6.51242e-07	393700, 445122, 393703, 493605, 553660, 554125, 100537318, 100332034	393	17	11706	14.0171	0.000117868	0.000117868	0.000802906	6
GOTERM_BP_DIRECT	GO:0006099~tricarboxylic acid cycle	8	1.47059	3.93669e-06	562149, 399662, 406405, 445129, 415247, 368262, 393938, 386951	423	20	11682	11.0468	0.00325821	0.00163043	0.00607093	7
KEGG_PATHWAY	dre00620:Pyruvate metabolism	10	1.83824	6.56167e-06	399662, 406405, 393462, 406428, 334208, 30497, 406702, 445290, 399479, 393938	168	37	4400	7.07851	0.000701855	0.00017551	0.00737547	8
KEGG_PATHWAY	dre04260:Cardiac muscle contraction	13	2.38971	9.42064e-06	402880, 405791, 58071, 751638, 64610, 406359, 564379, 100003329, 326975, 554154, 447942, 554101, 436930	168	70	4400	4.86395	0.00100751	0.000201582	0.0105889	9
GOTERM_CC_DIRECT	GO:0005743~mitochondrial inner membrane	16	2.94118	1.09315e-05	393943, 554125, 559504, 406359, 436893, 798291, 554154, 393700, 562149, 445122, 447942, 567716, 108179934, 554101, 406599, 192321	393	120	11706	3.9715	0.00197665	0.000988813	0.0134764	10
GOTERM_CC_DIRECT	GO:0005739~mitochondrion	33	6.06618	1.61333e-05	791182, 565235, 554125, 406702, 445290, 436893, 100537318, 554154, 447942, 415247, 406599, 557840, 641328, 393938, 561995, 558368, 406294, 393943, 562007, 559504, 436949, 406359, 793097, 393323, 100150991, 562149, 399662, 393700, 550606, 368857, 406306, 394190, 58215	393	426	11706	2.30739	0.0029159	0.000972911	0.0198888	11
GOTERM_MF_DIRECT	GO:0008137~NADH dehydrogenase (ubiquinone) activity	7	1.28676	2.75784e-05	393700, 493605, 796997, 550451, 554125, 406306, 445291	407	19	11952	10.8191	0.0147822	0.00741861	0.0401361	12
KEGG_PATHWAY	dre01130:Biosynthesis of antibiotics	21	3.86029	3.7106e-05	569980, 393462, 555748, 445129, 569945, 436949, 30497, 445290, 406702, 399479, 562149, 399662, 437019, 406405, 114426, 406428, 415247, 368262, 393938, 394000, 386951	168	195	4400	2.82051	0.00396254	0.000661517	0.0417014	13
GOTERM_BP_DIRECT	GO:0007067~mitotic nuclear division	12	2.20588	4.35069e-05	567446, 393130, 393954, 100005291, 393280, 436865, 548603, 492815, 570479, 567674, 791894, 445246	423	71	11682	4.66767	0.0354253	0.0119507	0.0670746	14
KEGG_PATHWAY	dre01200:Carbon metabolism	15	2.75735	5.71319e-05	317737, 436647, 445129, 445290, 406702, 399479, 562149, 399662, 437019, 406405, 406428, 415247, 368262, 393938, 386951	168	110	4400	3.57143	0.00609464	0.000872946	0.0642009	15
GOTERM_CC_DIRECT	GO:0005876~spindle microtubule	5	0.919118	0.000338937	567446, 436865, 570479, 791894, 445246	393	11	11706	13.5392	0.0595136	0.0152225	0.41707	16
GOTERM_BP_DIRECT	GO:0007049~cell cycle	15	2.75735	0.000461124	393280, 793158, 30724, 406747, 570479, 445246, 445395, 393130, 565952, 567446, 100005291, 436865, 80973, 492815, 791894	423	138	11682	3.00185	0.317751	0.0911635	0.708779	17
GOTERM_CC_DIRECT	GO:0005751~mitochondrial respiratory chain complex IV	5	0.919118	0.000495023	326975, 402880, 447942, 751638, 554101	393	12	11706	12.4109	0.0857227	0.0177646	0.608599	18
GOTERM_CC_DIRECT	GO:0070469~respiratory chain	5	0.919118	0.000495023	554154, 393700, 393943, 554125, 406359	393	12	11706	12.4109	0.0857227	0.0177646	0.608599	19
GOTERM_BP_DIRECT	GO:0055114~oxidation-reduction process	35	6.43382	0.000495623	317737, 777639, 100004382, 565235, 554125, 373079, 406702, 445291, 399479, 554154, 796997, 415247, 334208, 246227, 393943, 436647, 566872, 393462, 559504, 567309, 406359, 30497, 393323, 562149, 393700, 399662, 336266, 406405, 108179934, 493605, 562774, 550476, 567769, 550451, 386951	423	515	11682	1.87688	0.336995	0.0789073	0.761616	20
GOTERM_MF_DIRECT	GO:0004129~cytochrome-c oxidase activity	6	1.10294	0.000572305	326975, 402880, 447942, 751638, 554101, 100150991	407	21	11952	8.39031	0.265917	0.0979131	0.829834	21
GOTERM_BP_DIRECT	GO:0006123~mitochondrial electron transport, cytochrome c to oxygen	5	0.919118	0.000659626	326975, 402880, 447942, 751638, 554101	423	12	11682	11.5071	0.421323	0.087136	1.01244	22
GOTERM_CC_DIRECT	GO:0005694~chromosome	11	2.02206	0.000830361	100005291, 393280, 436865, 192332, 541529, 573992, 492815, 321452, 570479, 791894, 445395	393	90	11706	3.64054	0.1396	0.0247482	1.01894	23
GOTERM_BP_DIRECT	GO:0009060~aerobic respiration	5	0.919118	0.00166872	554154, 562149, 447942, 445291, 436930	423	15	11682	9.20567	0.749557	0.179457	2.54274	24
KEGG_PATHWAY	dre00280:Valine, leucine and isoleucine degradation	8	1.47059	0.00174438	569980, 437019, 436647, 393462, 394190, 436949, 445290, 399479	168	47	4400	4.45795	0.1704	0.0230809	1.94337	25
GOTERM_BP_DIRECT	GO:0015992~proton transport	6	1.10294	0.0021083	81541, 108179934, 554135, 406599, 553755, 337583	423	26	11682	6.37316	0.826161	0.19644	3.20242	26
GOTERM_MF_DIRECT	GO:0003824~catalytic activity	26	4.77941	0.00301366	30095, 100332997, 335159, 556797, 641475, 445290, 322056, 554477, 114426, 337298, 334208, 557286, 393938, 569980, 436949, 30497, 799492, 399662, 437019, 406405, 406428, 678527, 394190, 541331, 405899, 436930	407	406	11952	1.88059	0.804038	0.334661	4.29826	27
GOTERM_BP_DIRECT	GO:0035329~hippo signaling	4	0.735294	0.00334142	405773, 324125, 567674, 572549	423	9	11682	12.2742	0.93763	0.265303	5.03076	28
GOTERM_CC_DIRECT	GO:0000276~mitochondrial proton-transporting ATP synthase complex, coupling factor F(o)	4	0.735294	0.00375173	449787, 81541, 326977, 406599	393	10	11706	11.9145	0.493556	0.0926178	4.52843	29
GOTERM_BP_DIRECT	GO:0000070~mitotic sister chromatid segregation	4	0.735294	0.00464641	492815, 562522, 393209, 492707	423	10	11682	11.0468	0.97895	0.320287	6.93045	30
GOTERM_BP_DIRECT	GO:0031290~retinal ganglion cell axon guidance	6	1.10294	0.00469664	373882, 286832, 337179, 30225, 30154, 402875	423	31	11682	5.34523	0.979812	0.298679	7.00285	31
GOTERM_BP_DIRECT	GO:0001570~vasculogenesis	6	1.10294	0.00618455	393558, 558942, 337298, 100000764, 30225, 570841	423	33	11682	5.02128	0.994159	0.348564	9.12391	32
GOTERM_CC_DIRECT	GO:0051233~spindle midzone	3	0.551471	0.00641724	492815, 791894, 445246	393	4	11706	22.3397	0.68816	0.135547	7.63041	33
GOTERM_CC_DIRECT	GO:0045261~proton-transporting ATP synthase complex, catalytic core F(1)	3	0.551471	0.00641724	335709, 554135, 553755	393	4	11706	22.3397	0.68816	0.135547	7.63041	34
GOTERM_CC_DIRECT	GO:0032133~chromosome passenger complex	3	0.551471	0.00641724	492815, 791894, 445246	393	4	11706	22.3397	0.68816	0.135547	7.63041	35
GOTERM_BP_DIRECT	GO:0006935~chemotaxis	6	1.10294	0.00899377	792585, 100000764, 796724, 558616, 794050, 64617	423	36	11682	4.60284	0.999441	0.437925	13.0057	36

## Sheet: Zebrafish_Extrapolation-DEPs
Category	Term	Count	%	PValue	Genes	List Total	Pop Hits	Pop Total	Fold Enrichment	Bonferroni	Benjamini	FDR	WTr Rank
GOTERM_CC_DIRECT	GO:0005739~mitochondrion	43	6.23188	2.72934e-08	406325, 492460, 436771, 445299, 393777, 436833, 794020, 768187, 767662, 445290, 406702, 550355, 554154, 334306, 406599, 641323, 796731, 393938, 564788, 336606, 553771, 558368, 449654, 569692, 558925, 449542, 447802, 100537523, 436949, 406359, 553523, 553298, 393323, 100150991, 322126, 541390, 393884, 562149, 793834, 100037369, 492522, 436734, 100034387	469	487	13772	2.59277	5.51326e-06	5.51326e-06	3.42652e-05	11
GOTERM_CC_DIRECT	GO:0005743~mitochondrial inner membrane	20	2.89855	2.09326e-07	445299, 393777, 558925, 449542, 794020, 447802, 406359, 767662, 541390, 393884, 554154, 562149, 445122, 100331186, 492522, 406599, 641323, 192321, 796731, 564788	469	138	13772	4.25574	4.2283e-05	2.11417e-05	0.000262796	10
KEGG_PATHWAY	dre00020:Citrate cycle (TCA cycle)	9	1.30435	2.63018e-05	393884, 562149, 406405, 406428, 406299, 406702, 399479, 393938, 386951	198	33	5091	7.0124	0.00325616	0.00325616	0.0303677	3
GOTERM_BP_DIRECT	GO:0007067~mitotic nuclear division	12	1.73913	0.000127514	393130, 100005291, 393280, 569700, 436865, 334749, 550258, 558917, 554147, 791894, 445246, 568360	495	79	13578	4.16663	0.112513	0.112513	0.199583	14
KEGG_PATHWAY	dre00190:Oxidative phosphorylation	15	2.17391	0.000208224	751638, 406359, 326975, 81541, 541390, 554154, 393884, 562149, 445122, 493605, 550451, 406599, 569770, 553755, 436930	198	121	5091	3.18745	0.0254919	0.0128282	0.240182	1
KEGG_PATHWAY	dre01200:Carbon metabolism	15	2.17391	0.000247901	317737, 393884, 562149, 793834, 436647, 406405, 445094, 406428, 406299, 246095, 406702, 445290, 399479, 393938, 386951	198	123	5091	3.13562	0.0302757	0.0101955	0.285888	15
GOTERM_BP_DIRECT	GO:0051301~cell division	13	1.88406	0.0003245	393130, 100005291, 569700, 393280, 436865, 334749, 550258, 30222, 80973, 30188, 554147, 100151129, 568360	495	102	13578	3.49602	0.261978	0.140918	0.507169
KEGG_PATHWAY	dre01130:Biosynthesis of antibiotics	21	3.04348	0.000425795	406325, 30084, 445094, 80939, 406299, 436949, 30497, 445290, 406702, 399479, 393884, 562149, 793834, 406405, 406428, 246095, 445486, 393938, 394000, 336606, 386951	198	227	5091	2.37865	0.0514397	0.0131157	0.490582	13
GOTERM_CC_DIRECT	GO:0000775~chromosome, centromeric region	7	1.01449	0.00044202	100005291, 393280, 791138, 436865, 334749, 554147, 568360	469	30	13772	6.85174	0.085436	0.0293305	0.553515
GOTERM_BP_DIRECT	GO:0007049~cell cycle	16	2.31884	0.000648941	393280, 334749, 30724, 554147, 445246, 100151129, 445395, 568360, 393130, 565952, 100005291, 436865, 80973, 30222, 30188, 791894	495	158	13578	2.77775	0.455347	0.183342	1.01184	17
KEGG_PATHWAY	dre00620:Pyruvate metabolism	8	1.15942	0.000994935	406405, 406428, 445094, 30497, 406702, 445290, 399479, 393938	198	42	5091	4.89755	0.116119	0.0243844	1.14289	8
GOTERM_CC_DIRECT	GO:0000776~kinetochore	7	1.01449	0.00122049	100005291, 393280, 436865, 334749, 566146, 554147, 568360	469	36	13772	5.70978	0.218617	0.0598092	1.52149
GOTERM_CC_DIRECT	GO:0005750~mitochondrial respiratory chain complex III	4	0.57971	0.00281039	554154, 558925, 503532, 436930	469	9	13772	13.0509	0.433625	0.107474	3.47155	6
KEGG_PATHWAY	dre01100:Metabolic pathways	64	9.27536	0.0031127	317737, 406325, 562399, 553655, 406702, 445290, 322341, 724010, 664772, 327590, 445122, 561756, 553755, 336606, 406265, 556291, 796865, 30084, 80939, 553595, 562627, 406299, 406359, 436949, 30497, 567798, 541390, 393884, 793834, 550451, 393532, 563654, 569770, 445486, 394000, 553944, 751638, 798918, 399479, 554154, 641571, 406599, 567913, 797309, 393938, 559148, 323613, 436647, 445094, 431716, 44…	198	1191	5091	1.38168	0.320621	0.0623977	3.53594	2
GOTERM_CC_DIRECT	GO:0005694~chromosome	12	1.73913	0.00399552	402830, 100005291, 393280, 436865, 192332, 334749, 566553, 321452, 554147, 791894, 445395, 568360	469	127	13772	2.77461	0.554568	0.126096	4.90195	23
GOTERM_BP_DIRECT	GO:0055114~oxidation-reduction process	35	5.07246	0.00508001	317737, 777639, 100320658, 373079, 767715, 406702, 399479, 541440, 322341, 325181, 554154, 352916, 797309, 368688, 559148, 402938, 436647, 566872, 751628, 406359, 30497, 393323, 541390, 393884, 562149, 553748, 793834, 406405, 493605, 550451, 436734, 449790, 563654, 393551, 386951	495	587	13578	1.63554	0.991494	0.696312	7.66887	20
GOTERM_BP_DIRECT	GO:0007059~chromosome segregation	6	0.869565	0.00557999	436865, 334749, 394025, 566146, 323733, 791894	495	32	13578	5.14318	0.994686	0.649186	8.39311
GOTERM_MF_DIRECT	GO:0003824~catalytic activity	28	4.05797	0.00592494	406325, 562399, 100332997, 767637, 445290, 322056, 562087, 664772, 553352, 327506, 337298, 100009650, 567913, 393938, 558728, 336606, 445094, 406299, 798716, 436949, 30497, 503532, 567798, 799492, 793834, 406405, 406428, 436930	488	466	14146	1.74175	0.981007	0.981007	8.51893	27
GOTERM_BP_DIRECT	GO:0030239~myofibril assembly	6	0.869565	0.00638376	447869, 664708, 30225, 641575, 436943, 100148802	495	33	13578	4.98733	0.997507	0.631774	9.54628
GOTERM_BP_DIRECT	GO:0006122~mitochondrial electron transport, ubiquinol to cytochrome c	4	0.57971	0.00823858	554154, 558925, 503532, 436930	495	12	13578	9.14343	0.999566	0.669179	12.1557
GOTERM_CC_DIRECT	GO:0000777~condensed chromosome kinetochore	4	0.57971	0.00864699	100005291, 393280, 334749, 554147	469	13	13772	9.03526	0.826969	0.221676	10.3296
GOTERM_CC_DIRECT	GO:0005876~spindle microtubule	4	0.57971	0.00864699	436865, 100073331, 791894, 445246	469	13	13772	9.03526	0.826969	0.221676	10.3296	16
GOTERM_BP_DIRECT	GO:0006099~tricarboxylic acid cycle	5	0.724638	0.00884217	393884, 562149, 406405, 393938, 386951	495	23	13578	5.96311	0.999755	0.646239	12.9895	7

[truncated: 6 more sheets: Human_Extrapolation-DEPs, Zf_S1500+-DEPs, Random1-DEPs, Random2-DEPs, Random3-DEPs, DEP-Keywords]
