# Supplementary material for: Development of a Zebrafish S1500+ Sentinel Gene Set for High-Throughput Transcriptomics
Source: Zebrafish. 2019 Aug 1;16(4):331–47. doi: 10.1089/zeb.2018.1720 (PMC6685209; doi:10.1089/zeb.2018.1720)
Supplement: Supplemental data [file Supp_Data10.xlsx]

## Sheet: Sheets-Key
SUPPLEMENTARY FILE S10. RODS vs. NON-RODS DEG AND DEP RESULTS
Included gene expression analysis sheets:
WTr-DEGs
Zebrafish_Extrapolation-DEGs
Human_Extrapolation-DEGs
Zf_S1500+-DEGs
Random1-DEGs
Random2-DEGs
Random3-DEGs
Pathway analysis output comes directly from DAVID with an additional column for the rank of a pathway in the WTr analysis. Included pathway analysis sheets:
WTr-DEPs
Zebrafish_Extrapolation-DEPs
Human_Extrapolation-DEGs
Zf_S1500+-DEPs
Random1-DEPs
Random2-DEPs
Random3-DEPs
DEP-Keywords

## Sheet: WTr-DEGs
GeneID	Symbol	Foldchange	Test Statistic	Distribution P-value
100004555	ripk3	-25.899	-43.3914	1.00289e-08
556621	ccl34b.4	-81.5265	-27.0865	1.67302e-07
101886051	sh3bp2	-28.4678	-25.3884	2.45994e-07
436916	slc2a3a	-2.99329	-23.5447	3.85189e-07
402884	tlr21	-11.1585	-21.297	6.98887e-07
559103	inpp5d	-21.2423	-19.5768	1.15118e-06
100002113	coro1a	-89.6859	-19.1246	1.32191e-06
558559	lrit3a	2.39198	18.8742	1.42905e-06
557258	ptk2ba	-8.80606	-18.648	1.53464e-06
30507	hbaa1	-88.5936	-17.02	2.6313e-06
335407	mpeg1.1	-73.4408	-16.9024	2.74103e-06
101882278	kel	-45.2724	-16.6853	2.95795e-06
323266	cd99l2	-3.90681	-16.5296	3.1258e-06
568515	sla2	-76.1774	-16.4202	3.25039e-06
768157	cplx4a	-4.90757	-16.253	3.45218e-06
378966	ncf1	-34.6562	-16.0437	3.7256e-06
553366	ccr9a	-16.4343	-15.7966	4.0815e-06
100000332	si:ch73-335l21.4	-17.4587	-15.4881	4.58294e-06
799355	pfn1	-26.661	-15.1273	5.26277e-06
393842	tagapa	-51.6041	-14.578	6.53688e-06
100148503	traf1	-19.7353	-14.0054	8.26359e-06
678527	si:dkey-25e12.3	-21.8768	-13.7102	9.3584e-06
100136840	serpine1	-24.8955	-13.7057	9.37634e-06
334026	si:dkey-40c23.2	-7.15908	-13.6964	9.41382e-06
368564	skap2	-18.9488	-13.6922	9.4305e-06
768188	zgc:154125	-10.45	-13.6783	9.48651e-06
101885079	si:ch73-248e21.5	-35.0086	-13.5119	1.01887e-05
334116	eno1a	-2.34842	-13.4798	1.03314e-05
798679	ms4a17a.10	-18.5517	-13.4797	1.03316e-05
100320305	im:7154036	-8.6396	-13.2785	1.12782e-05
562289	tfeb	-13.271	-13.1076	1.21622e-05
405872	nptx1l	-4.36053	-12.9353	1.3136e-05
557072	card11	-15.836	-12.6147	1.51993e-05
557460	tpcn3	-17.5203	-12.0664	1.96685e-05
369193	aldocb	-1.84469	-11.9987	2.03204e-05
378845	tjp1a	-2.18436	-11.977	2.0534e-05
793867	zgc:174945	-4.75429	-11.7509	2.29279e-05
100000934	unc93b1	-18.8465	-11.361	2.78601e-05
793920	il2rb	-30.7625	-11.1624	3.08392e-05
100148828	b4galt2	-10.4787	-11.1333	3.13064e-05
560190	esrp1	-6.90886	-11.0971	3.1899e-05
30216	hbba1	-44.9273	-11.0514	3.26655e-05
447810	nt5c2l1	-8.86045	-11.0087	3.34012e-05
562031	pcdh18b	-2.82768	-10.9579	3.43021e-05
445376	st6gal1	-3.2799	-10.8549	3.62147e-05
335732	elovl4b	2.76795	10.8072	3.7144e-05
100170793	ulk1a	3.98773	10.8067	3.71535e-05
570830	vsir	-23.7852	-10.7784	3.77171e-05
100034520	shisa7b	-2.12676	-10.7244	3.88199e-05
571584	marco	-13.938	-10.535	4.29958e-05
100148818	si:ch73-55i23.1	-7.99913	-10.4571	4.48648e-05
559154	ptprc	-57.1093	-10.4303	4.55281e-05
566663	ccdc181	4.14053	10.4248	4.56663e-05
562403	si:ch211-1o7.3	-6.63691	-10.2392	5.06092e-05
327387	bin2b	-25.9576	-10.2261	5.09794e-05
445308	cthrc1a	-9.8298	-10.2158	5.12731e-05
100000085	si:ch211-212k18.7	-14.6552	-10.2101	5.14389e-05
100134976	il21r.1	-26.877	-10.1902	5.20148e-05
567192	cd59	-26.209	-10.1256	5.39371e-05
561360	si:dkey-27o4.1	-17.932	-10.0763	5.54623e-05
562668	vash2	-3.02606	-10.0633	5.58728e-05
559679	ptprja	-37.2477	-10.0275	5.70187e-05
30708	fabp2	-11.7992	-9.92752	6.03719e-05
393540	krt18b	-30.8405	-9.91095	6.09494e-05
566257	si:dkeyp-23e4.3	-12.8003	-9.83544	6.36629e-05
327415	kcnd3	-3.20531	-9.82914	6.38955e-05
504174	ba1l	-22.5371	-9.81832	6.42974e-05
436920	egr3	-23.7192	-9.81052	6.45888e-05
405790	ifng1	-4.86754	-9.74728	6.70096e-05
100537884	map4l	-2.96437	-9.63843	7.14269e-05
100003648	rgs14b	-7.48694	-9.59142	7.34378e-05
561195	trpv1	-9.35336	-9.58281	7.38133e-05
751692	rnaseka	-19.2397	-9.57318	7.42358e-05
572203	si:ch211-232m10.6	-3.79082	-9.51475	7.68602e-05
436707	havcr1	-55.8221	-9.47523	7.86965e-05
564090	zgc:193593	-5.42239	-9.43948	8.04012e-05
797096	si:ch211-22d5.2	-8.47983	-9.30844	8.70261e-05
368266	arhgef1a	-3.59794	-9.2654	8.93381e-05
335573	ptpn6	-13.4262	-9.23101	9.12369e-05
100148439	mcf2la	2.78576	9.10814	9.8412e-05
335158	wasb	-31.9352	-9.05462	0.00010174
556906	nptx2b	-2.38017	-9.04258	0.000102507
100150844	prkcdb	-14.2334	-9.03332	0.000103101
559746	xirp2a	-8.52666	-9.02656	0.000103537
30435	opn1sw2	-3.73035	-9.02543	0.00010361
336526	b3gnt5a	-9.91235	-9.00191	0.000105145
541514	hhla2a.1	-4.66413	-8.83709	0.000116676
565315	slc6a15	5.69783	8.78375	0.000120716
777641	scg2b	-4.71934	-8.77193	0.000121634
568527	lrrn1	3.61304	8.74278	0.00012393
101884911	gsdmea	-12.4083	-8.7338	0.000124647
100150349	si:dkey-27h10.2	-18.7928	-8.71932	0.000125814
557518	tkta	-3.39918	-8.7062	0.000126882
557680	plpp3	-3.49703	-8.67318	0.000129618
336471	col1a2	-7.24792	-8.66792	0.000130059
796938	fybb	-21.8887	-8.60205	0.000135744
100307104	caly	-7.02119	-8.54186	0.000141191
797304	smc6	-16.041	-8.53644	0.000141694
393843	dnase1l4.2	-5.61954	-8.5247	0.00014279
100147851	znf385a	-3.98893	-8.49464	0.000145641
557132	sash1a	-6.76172	-8.38551	0.000156561
393146	slmapb	-2.94623	-8.357	0.000159567
323706	rtn1a	-2.37529	-8.29369	0.000166485
561941	prkx	-5.75643	-8.26308	0.000169954
57934	actb1	-2.76725	-8.26253	0.000170016
140429	gnat2	-6.55641	-8.22834	0.000173991
556206	slc43a3b	-21.6113	-8.20609	0.000176636
561766	slc16a6b	2.82046	8.16504	0.000181637
327239	usp36	-1.85019	-8.15797	0.000182515
415101	rel	-23.1517	-8.1497	0.000183548
100329767	cabz01093075.1	-4.12722	-8.13808	0.000185011
560956	myo9b	-5.77045	-8.12094	0.000187193
405805	trib3	-12.0771	-8.10959	0.000188654
393972	nck2a	-5.2609	-8.09133	0.000191034
405846	stx11a	-9.46562	-8.05812	0.00019545
797512	fut8a	-5.43253	-8.05129	0.000196372
252849	thbs3a	-2.44951	-7.9714	0.000207548
566640	LOC566640	-3.55766	-7.96605	0.000208321
100329953	arfgef1	2.26075	7.9617	0.000208953
553331	lnx2a	-4.34547	-7.93061	0.000213535
100536210	ahdc1	-4.37679	-7.92364	0.000214578
558950	grasp	-21.9167	-7.92261	0.000214732
100007048	bcl2b	-5.83383	-7.91967	0.000215174
101884500	si:ch211-132g1.4	-8.03968	-7.88446	0.00022055
407664	hbegfb	-14.9874	-7.86355	0.000223817
553682	napba	-5.32828	-7.84273	0.000227125
567610	si:dkey-262k9.4	-20.9551	-7.82641	0.000229757
559616	cabp2b	-5.52706	-7.82152	0.000230553
101884253	LOC101884253	-18.9741	-7.81844	0.000231054
799521	sowahd	-10.6541	-7.81627	0.00023141
393342	zgc:64051	-37.9109	-7.81374	0.000231825
795398	ybx1	1.5762	7.79301	0.000235253
64267	atp1b1a	-4.07329	-7.7618	0.000240529
326055	gramd4b	2.00533	7.74823	0.000242864
368241	egr2a	-13.0566	-7.73493	0.000245178
317747	rock2a	-4.66059	-7.72047	0.000247725
569419	fam161b	-4.53249	-7.70327	0.000250792
566592	kiaa1549la	-2.58619	-7.69306	0.000252633
406770	arhgdia	-2.6672	-7.66613	0.000257566
436979	lygl1	-25.9816	-7.65679	0.000259302
101886409	si:dkey-76b14.2	-9.50071	-7.64503	0.000261507
386613	pdca	6.15189	7.63916	0.000262616
566922	gabrb3	-2.65954	-7.63785	0.000262866
558522	tshz3a	-4.87429	-7.6373	0.000262969
406504	marcksl1b	-3.79292	-7.63005	0.000264348
445044	rs1a	-3.29236	-7.6256	0.000265199
140425	gc2	7.21462	7.56354	0.000277401
100001168	jcada	-2.72858	-7.56101	0.000277911
100333757	ggt5b	2.92721	7.54939	0.000280272
100329657	ltb4r	-6.89981	-7.51212	0.000287999
568768	si:ch211-26b3.4	-3.51618	-7.51007	0.000288431
406705	fez1	-2.9529	-7.49125	0.000292434
100318353	si:ch73-212j7.1	-3.02578	-7.48931	0.00029285
324140	sgk1	-4.18413	-7.48498	0.000293782
561416	pfkpb	2.2516	7.48023	0.000294807
566639	si:ch211-125o16.4	-5.85336	-7.47791	0.00029531
449546	ric8a	-3.85194	-7.47493	0.000295959
100148085	ap2s1	-1.67614	-7.47002	0.000297027
566787	cdt1	9.63933	7.46948	0.000297144
557083	ehbp1l1a	-9.96397	-7.43916	0.000303851
568316	prkag2b	-21.2245	-7.43652	0.000304442
445037	hbba2	-25.2682	-7.41592	0.000309109
555247	gdpd5a	1.96996	7.40313	0.000312047
324366	gstm.1	-2.05553	-7.36325	0.00032142
394132	arhgdig	-14.3694	-7.3597	0.00032227
393762	si:ch73-141c7.1	-5.22109	-7.33789	0.000327547
393722	lypla2	2.72658	7.30224	0.000336391
566120	grk7a	-7.725	-7.29847	0.000337342
560775	sall3a	-8.06171	-7.2828	0.000341328
373865	kctd12.1	-4.94523	-7.26007	0.000347208
570069	si:ch211-207d6.2	-4.75942	-7.22294	0.000357065
100038776	actr3b	10.4406	7.14161	0.000379799
378441	gad1b	-2.49635	-7.10175	0.000391548
436949	bcat2	-1.98187	-7.0996	0.000392195
30396	elf1	-18.5252	-7.07588	0.000399397
406647	aimp2	3.86768	7.06974	0.000401286
394155	gys1	-4.26713	-7.0519	0.000406835
572016	pcdh1b	-2.20025	-7.01863	0.00041742
322104	gnb1a	6.57218	6.99556	0.000424943
777621	stk17al	-4.82052	-6.98125	0.00042969
100535895	rnpepl1	-3.92108	-6.97639	0.000431314
798575	slc32a1	-3.80185	-6.95723	0.000437793
562947	ano8a	-2.43837	-6.95606	0.000438194
570250	cc2d2a	2.78172	6.94947	0.000440447
58127	runx3	-5.83882	-6.94505	0.000441969
100136868	abca1b	-26.421	-6.93241	0.000446353
571487	si:dkeyp-92c9.3	-23.4686	-6.89866	0.000458299
566378	LOC566378	1.96865	6.88247	0.000464163
30636	six3b	-3.03287	-6.87928	0.000465328
100535085	si:ch211-256a21.4	-3.62048	-6.87513	0.000466849
553431	camkvl	-2.64636	-6.87193	0.000468024
557797	itgb2	-18.9772	-6.8609	0.000472105
564474	slc1a8b	-6.52185	-6.85822	0.000473105
368888	sertad2b	-2.39418	-6.84365	0.000478574
336503	ifi30	-26.8209	-6.84061	0.000479721
557454	unc119.2	3.82462	6.84016	0.000479891
550425	b4galt1	-12.4558	-6.83868	0.000480454
751686	slc24a2	-5.25531	-6.83052	0.000483563
335716	nme2a	-4.49183	-6.80655	0.000492826
569471	chd7	2.8367	6.7917	0.000498668
562465	si:ch211-285f17.1	-3.18875	-6.78504	0.000501315
406245	tob1b	-2.59452	-6.76462	0.000509526
777729	kank1a	-4.22231	-6.75745	0.000512445
100536906	sez6b	-2.94661	-6.74648	0.000516951
555852	si:dkey-7n6.2	4.05577	6.74537	0.00051741
140615	fads2	-2.58984	-6.73997	0.000519648
560919	plch2b	3.57892	6.72727	0.000524948
436673	gng13b	-2.42865	-6.72659	0.000525235
557556	dlgap3	4.62661	6.7151	0.00053009
321729	ywhabl	2.04714	6.71487	0.00053019
553769	tpd52l1	-3.17275	-6.71114	0.000531777
405764	blnk	-22.2215	-6.70566	0.000534117
566840	si:dkey-121a11.3	3.19329	6.7054	0.000534232
799981	ttc29	-2.64118	-6.70255	0.000535453
566695	nhsl1a	3.52592	6.70024	0.000536449
431732	smpx	-2.3278	-6.696	0.000538279
571256	wasa	-14.2006	-6.68793	0.000541779
566600	si:ch211-284e13.9	-8.28155	-6.68736	0.000542029
560014	ntng2a	-7.32529	-6.68651	0.0005424
568593	sdc4	-3.82279	-6.68276	0.000544038
791143	rabep2	-1.87045	-6.67401	0.000547883
567667	slc12a7b	-3.61996	-6.66396	0.000552335
563679	zgc:136908	-3.03773	-6.65052	0.00055836
386856	pdgfra	-9.78117	-6.61809	0.000573205
403045	egf	4.07653	6.59427	0.0005844
100004299	arhgap35a	-2.87415	-6.58146	0.000590523
101884219	crtam	-32.6011	-6.57921	0.000591604
550548	stmn1b	-4.49479	-6.57558	0.000593357
562861	plekhg5a	-3.49475	-6.54717	0.000607276
436872	sult1st6	-7.6655	-6.54036	0.000610668
337572	ctss2.2	-31.1417	-6.51832	0.000621797
58113	cd74a	-30.0927	-6.51744	0.000622244
100334151	si:dkey-262k9.2	-10.3935	-6.51239	0.000624831
562002	spock3	-4.16392	-6.51034	0.000625882
436895	irf8	-18.0493	-6.49803	0.000632246
561087	slc25a23b	8.17628	6.48758	0.00063771
569664	si:ch211-276c2.2	-4.1289	-6.47777	0.000642884
692318	slc6a1a	-4.57129	-6.46714	0.000648547
565986	rnf145a	-3.00773	-6.46118	0.000651747
335655	gngt2a	-6.73003	-6.45939	0.000652714
553341	lmo7a	-3.11661	-6.43521	0.000665907
569518	ankrd33ab	-9.7992	-6.41754	0.000675737
558427	thrab	-2.96174	-6.41591	0.000676654
567444	irak3	-18.5766	-6.40356	0.000683641
564805	arhgap29a	5.40205	6.39117	0.000690729
569561	arhgef25b	-2.70883	-6.3881	0.000692496
100034575	vwa7	-4.66304	-6.36368	0.000706761
792999	si:dkey-126g1.9	-7.87441	-6.35791	0.000710175
30744	cbfb	-9.01115	-6.35576	0.000711458
437006	nxph1	-3.73773	-6.35071	0.000714469
101885596	hck	-4.32373	-6.34122	0.000720171
563678	caskin1	-2.1156	-6.31832	0.000734153
114463	mafbb	-6.7073	-6.31814	0.000734264
327346	mtmr6	-1.84837	-6.31368	0.000737025
406734	agpat3	2.63275	6.30905	0.000739901
492494	vsnl1a	-2.3703	-6.30599	0.000741804
570567	si:dkey-97a13.12	-5.62797	-6.29657	0.000747719
449008	cdhr1a	1.82974	6.27315	0.000762645
100000823	dlg4	-7.38535	-6.26276	0.000769378
561336	pcdh17	-2.62463	-6.23786	0.000785793
101885142	si:ch73-248e21.7	-5.61109	-6.2374	0.000786101
58085	prph2a	-5.32715	-6.23214	0.000789617
564308	fam20a	4.11753	6.22175	0.000796626
792970	adgre5b.3	-18.9887	-6.2216	0.000796724
100008021	pcp4l1	-3.85918	-6.2186	0.000798765
100006826	aste1a	-5.90079	-6.20643	0.000807085
114462	gng3	-3.04587	-6.1977	0.000813114
564076	unc13d	-16.7326	-6.1854	0.000821698
450028	dram1	-6.45748	-6.18441	0.000822397
322056	sulf2b	-3.64226	-6.18225	0.000823916
100004703	tdrd7b	6.25262	6.17583	0.000828454
541396	islr2	-4.44426	-6.15072	0.00084647
436834	clic2	-18.0059	-6.14951	0.00084735
798697	gfi1ab	-5.67751	-6.14907	0.000847666
561954	sash3	-3.04372	-6.14877	0.00084789
335656	gngt1	6.88942	6.14099	0.000853571
561153	dbn1	-3.04814	-6.13092	0.000860995
563952	ccl34b.1	-42.1942	-6.11959	0.000869431
431770	mpp2b	-4.24944	-6.11616	0.000872011
564336	st6galnac1.1	6.26174	6.1114	0.000875593
795037	zgc:194621	4.56242	6.10706	0.000878881
568764	plekha6	-3.73216	-6.09306	0.000889572
751659	gabrr2a	-2.85446	-6.08349	0.000896966
565437	fam83ha	-15.5199	-6.07529	0.000903353
573084	tbx2a	-2.807	-6.06597	0.000910681
561567	srgap3	-3.25536	-6.06206	0.000913776
436963	csdc2a	-4.22976	-6.06013	0.00091531
564424	soat1	-7.21189	-6.04374	0.000928437
406483	gnb3b	-7.15693	-6.0293	0.000940175
386614	pdcb	-6.15738	-6.01454	0.00095236
393925	pdcd6	-5.45043	-6.01043	0.000955781
445318	nrros	-17.322	-5.97949	0.000982012
557014	als2a	-7.92445	-5.96448	0.000995037
100004460	pcsk2	-3.50893	-5.95445	0.00100384
572194	tmem67	3.29393	5.95248	0.00100558
100332241	tespa1	-5.95468	-5.94401	0.00101312
436678	arr3a	-9.13867	-5.93106	0.00102474
563727	map3k8	-11.1618	-5.92514	0.00103011
100149543	col12a1a	-11.2708	-5.90256	0.00105088
568379	vwa1	-4.10078	-5.9006	0.00105271
114436	dusp5	-8.05652	-5.88302	0.00106924
790933	c1qtnf12	-3.33133	-5.87556	0.00107635
335357	syt4	-6.02905	-5.8707	0.00108101
555202	col11a1b	-5.99835	-5.86832	0.00108329
100333154	gxylt1a	-3.1529	-5.86411	0.00108736
415151	rac2	-24.1052	-5.86022	0.00109113
565345	myo1f	-26.4565	-5.85181	0.00109933
571647	mhc1zja	-3.23848	-5.85087	0.00110026
100535969	LOC100535969	-9.68186	-5.84102	0.00110996
100037357	tnfrsf1b	-15.9643	-5.83069	0.00112024
322863	dnajc5ga	2.29142	5.82691	0.00112404
437021	tspan36	-32.5441	-5.82438	0.00112658
767735	tmem229b	-4.16656	-5.82334	0.00112763
557919	adpgk	2.8304	5.81642	0.00113463
100149526	sall1b	-3.85731	-5.81424	0.00113684
393819	arl5c	-19.0607	-5.79736	0.00115418
562633	tulp4b	-2.83855	-5.79298	0.00115872
30498	egr1	-3.9978	-5.79094	0.00116084
325004	sdcbp2	-2.84168	-5.78951	0.00116233
568268	si:ch211-218g4.2	-4.90336	-5.7766	0.00117591
559332	pde6b	7.31533	5.76305	0.00119033
368449	epb41l5	2.55512	5.75562	0.00119834
569872	igsf21a	-2.75293	-5.74484	0.00121005
101887016	ajap1	4.96307	5.74229	0.00121285
556262	sorcs3b	-2.89458	-5.73922	0.00121622
556781	tdh2	2.89266	5.73861	0.00121688
559281	irs1	-3.15697	-5.73859	0.0012169
562399	enpp1	-11.2789	-5.73845	0.00121706
554168	myh11a	-11.3466	-5.736	0.00121975
100005680	nab2	-8.57396	-5.7329	0.00122318
566523	arhgap27l	-6.47498	-5.7287	0.00122785
368288	rassf7b	7.88182	5.72166	0.0012357
100005603	ssbp3a	-7.81594	-5.7194	0.00123822
100124603	lgals9l5	-5.14128	-5.71231	0.00124621
114447	cxcr4b	-10.2132	-5.69378	0.00126735
563724	adcy2a	-4.77183	-5.693	0.00126825
30237	es1	-4.81357	-5.6891	0.00127276
794630	irbpl	-3.43073	-5.68053	0.00128273
100134973	il7r	-12.9073	-5.68044	0.00128284
449543	zgc:92027	-4.07116	-5.66942	0.00129579
494087	nxnl2	3.10057	5.66405	0.00130215
558390	si:dkey-16p21.7	-3.52582	-5.65034	0.00131856
450022	ctsz	-2.77332	-5.64309	0.00132733
30607	thrb	-5.58561	-5.6396	0.00133157
30295	rho	8.20969	5.63427	0.00133809
81597	gtf2ird1	1.83427	5.63279	0.00133991
557162	prdm8b	-5.78796	-5.62905	0.00134451
335650	rcvrn2	-7.87804	-5.62449	0.00135014
562592	man1b1a	4.28257	5.61907	0.00135688
654774	dock4b	-3.19393	-5.61583	0.00136092
100330897	slc2a3b	-18.1355	-5.60523	0.00137423
572207	rcvrn3	-5.05769	-5.60317	0.00137685
567014	letmd1	-10.8477	-5.60263	0.00137753
393807	ppp1r3cb	-2.4488	-5.59547	0.00138664
100136846	anks3	3.54464	5.591	0.00139236
561924	ddit3	-3.57752	-5.57845	0.00140856
562087	si:ch211-149b19.3	-4.66805	-5.57591	0.00141187
564152	grk1a	6.69644	5.56964	0.00142006
100332862	tshz2	-2.96904	-5.56545	0.00142557
30101	skia	1.96717	5.55463	0.00143992
570653	fam117ba	-2.12103	-5.55448	0.00144011
100037359	rgs13	-41.7759	-5.5525	0.00144276
30762	mhc2dab	-31.2153	-5.55215	0.00144322
562596	rab39ba	-2.27228	-5.55074	0.00144511
450070	miga1	-4.46923	-5.54826	0.00144843
436703	pxylp1	-2.92812	-5.53979	0.00145985
556747	lrrc4ba	-2.98427	-5.53763	0.00146278
548604	nr4a3	-20.8321	-5.52247	0.00148351
767636	rgs9a	-7.56472	-5.51781	0.00148996
30117	spi1b	-10.5828	-5.51503	0.00149381
140424	gucy2f	7.92389	5.50152	0.00151272
368410	pde6a	5.22623	5.50072	0.00151385
568170	eps15l1a	1.86708	5.49119	0.00152737
140744	ckbb	-2.26188	-5.48701	0.00153334
558921	fosl2	-4.43711	-5.48699	0.00153337
793658	arl13a	2.60952	5.48127	0.00154158
798983	slc4a10a	-3.33449	-5.48039	0.00154286
336082	nell2b	-2.68982	-5.46897	0.00155942
100004948	si:ch211-153b23.7	-9.29802	-5.45491	0.00158009
557996	dnm3a	-5.91112	-5.43439	0.00161083
792084	slco2b1	-17.0677	-5.43428	0.00161099
561370	jak3	-9.44129	-5.42821	0.00162023
555506	abca4b	4.11027	5.42395	0.00162673
561960	si:dkey-229e3.2	2.70229	5.42103	0.00163121
393878	fermt3b	-9.65806	-5.41844	0.0016352
436894	gsto1	-7.41952	-5.41212	0.00164496
556440	si:dkey-15j16.3	-3.38397	-5.41197	0.0016452
140428	gnat1	6.92717	5.40573	0.00165491
394131	pex5	3.47225	5.40039	0.00166328
562640	si:dkey-28b4.8	1.85134	5.40028	0.00166345
565246	si:dkey-192p21.6	5.01493	5.39999	0.0016639
791647	pnp5a	-4.81083	-5.39942	0.00166479
561893	cmip	-2.53739	-5.39862	0.00166605
555849	arhgap45b	-22.1138	-5.39419	0.00167305
100135062	csf2rb	-23.3152	-5.39039	0.00167907
555432	crema	-3.19386	-5.38112	0.00169386
561914	malt1	-6.10616	-5.37034	0.00171125
554269	col4a1	-8.55277	-5.37017	0.00171153
555922	kcnab1b	-2.12894	-5.36394	0.00172167
561160	abcc9	-4.36663	-5.36344	0.00172248
641560	slc7a7	-18.5837	-5.35436	0.0017374
30712	snap25a	-4.28157	-5.34786	0.00174816
557278	ppp1r13bb	-1.90559	-5.34698	0.00174962
494573	guca1d	-9.90133	-5.33782	0.00176494
568001	pfkmb	-4.94767	-5.33419	0.00177105
559066	myofl	-7.46474	-5.33055	0.00177721
560360	pip4k2aa	-1.82304	-5.32741	0.00178254
569386	pecam1	-17.3669	-5.32214	0.00179152
100141334	rbp1.2	-5.9031	-5.3154	0.00180309
436799	atp6v1f	-1.58784	-5.30637	0.0018187
100151181	si:dkey-239n17.4	-12.7242	-5.29335	0.00184151
322795	csrnp1b	-3.1988	-5.29043	0.00184667
571908	tmem176	-4.37695	-5.28722	0.00185235
560916	cxxc5b	-4.22767	-5.27649	0.00187151
100330147	frs3	-4.05337	-5.27352	0.00187685
560095	zdhhc9	-3.10343	-5.27043	0.00188244
560799	rab44	-10.1321	-5.27024	0.00188279
565013	tle2a	-2.72746	-5.26595	0.00189056
100000665	dusp3a	-2.27845	-5.25745	0.00190608
560944	pfkpa	-2.8042	-5.25405	0.00191232
555251	inaa	-3.88729	-5.25274	0.00191474
569976	tacc2	-3.2831	-5.25199	0.00191611
553630	trim13	-2.83073	-5.24868	0.00192224
100001516	si:dkey-222f2.7	-5.71597	-5.24833	0.00192288
30700	etv4	-7.06422	-5.24537	0.00192837
103909035	ank3a	-3.76821	-5.23831	0.00194155
799884	mpp3b	-3.39754	-5.23652	0.00194492
793893	si:ch211-112f3.4	2.23659	5.23541	0.001947
30726	cntn2	-6.78818	-5.23252	0.00195242
566883	si:dkey-192j17.1	-5.00357	-5.23107	0.00195516
403014	ncf4	-8.53412	-5.22806	0.00196086
393607	apbb1ip	-15.6084	-5.224	0.00196857
795945	cxcl32b.1	-43.5072	-5.21897	0.00197815
386937	dscamb	3.79051	5.21647	0.00198295
58151	cxcl14	-4.53889	-5.21576	0.00198431
562849	coro1cb	-10.9257	-5.21347	0.00198872
561648	olfm3b	4.38627	5.21195	0.00199164
561486	cep126	3.79806	5.19703	0.00202064
447867	slc25a24	-7.04984	-5.19253	0.00202949
797296	prdm2b	-1.66013	-5.19193	0.00203067
100000576	abcf2b	3.09799	5.18622	0.00204195
394091	sh3gl2a	-2.17886	-5.18203	0.00205029
619268	sagb	7.86945	5.18081	0.00205273
494151	efna1b	-3.56295	-5.17487	0.00206462
84703	slc4a1a	-6.98903	-5.15488	0.00210521
560795	si:dkey-88j15.3	-13.4124	-5.15405	0.00210692
387298	p2rx7	-6.32853	-5.15347	0.0021081
557121	ube4a	2.20829	5.15003	0.0021152
100002292	si:ch73-63e15.2	-5.60005	-5.14724	0.00212097
795026	si:dkey-200l5.4	-23.6775	-5.14335	0.00212904
100536705	itgae.2	-23.4061	-5.14036	0.00213526
405809	lgals3bpb	-40.2413	-5.13401	0.00214857
566846	dub	-6.90018	-5.13181	0.00215319
100007681	ppp1r9alb	3.76835	5.11788	0.00218276
791973	cxcr3.2	-7.42645	-5.11232	0.0021947
323613	hexb	-5.5157	-5.10747	0.00220517
100331505	si:cabz01074946.1	-18.6229	-5.0937	0.00223519
570333	rcvrna	5.7148	5.09076	0.00224166
100006233	arhgap23a	-1.76393	-5.08505	0.0022543
555521	prkcq	-12.3783	-5.08081	0.00226375
436653	clptm1l	-3.20876	-5.07508	0.00227656
100005882	si:dkey-183p4.10	-8.33558	-5.0636	0.00230247
393416	arhgap4a	-22.1201	-5.04187	0.00235247
556822	prune2	-4.22204	-5.04145	0.00235346
100536128	khnyn	-3.35396	-5.02345	0.00239584
796322	slc3a2a	-3.9958	-5.02292	0.00239709
799153	sort1b	-2.42166	-5.0135	0.00241962
560699	si:ch211-214c7.4	-2.0804	-5.0072	0.00243483
335474	arpc1b	-32.9702	-5.00525	0.00243957
569986	dip2cb	2.32767	4.9901	0.00247664
436732	cplx2l	-3.31081	-4.98922	0.00247882
570638	apoc1	-25.7175	-4.98817	0.00248143
80353	slit2	-4.16172	-4.9871	0.00248408
553201	nova2	-3.16272	-4.98358	0.00249281
326908	hmg20a	3.72598	4.98106	0.00249909
336466	tfg	-1.6927	-4.98063	0.00250017
393650	irf7	-6.73917	-4.97818	0.00250629
557037	pparg	-7.52641	-4.97571	0.00251247
570732	kidins220a	-3.44935	-4.97555	0.00251288
550565	gnpda1	-4.75713	-4.97522	0.00251371
373107	birc2	-1.70496	-4.97402	0.00251672
570926	lzts2a	-2.5458	-4.97316	0.00251889
751745	zgc:153441	-6.98838	-4.97227	0.00252112
566499	slc16a10	-6.1389	-4.96798	0.00253195
560566	gem	-5.21023	-4.96771	0.00253265
565446	tjp2a	-2.9013	-4.95479	0.0025656
114442	ncam1b	3.39453	4.95419	0.00256714
64280	psmb13a	-12.1978	-4.9524	0.00257175
386968	calcoco1b	3.90063	4.95133	0.00257451
559346	slc4a11	-2.78546	-4.94959	0.00257902
407677	lrrfip1a	-6.18501	-4.94864	0.00258147
565483	zgc:195245	-7.02346	-4.94772	0.00258384
799473	rereb	2.18327	4.94724	0.00258509
557570	si:dkeyp-41f9.3	6.325	4.94714	0.00258534
503868	vipr1b	-4.70295	-4.94671	0.00258646
553459	dock6	3.41801	4.94242	0.00259762
566078	man1a1	2.12068	4.94119	0.00260083
568230	chd3	-2.59066	-4.93942	0.00260544
140814	cebpb	-26.515	-4.93688	0.00261211
556951	zgc:172352	-17.2811	-4.93599	0.00261444
563472	si:rp71-39b20.4	-4.75131	-4.92986	0.00263059
445114	cdk5r2b	-3.38505	-4.91336	0.00267463
101884007	si:ch73-362m14.2	-9.38604	-4.91082	0.00268148
503564	drd4a	2.41475	4.90751	0.00269043
30703	ppm1ab	-1.99899	-4.90634	0.00269362
100331800	prph2la	2.87101	4.89389	0.00272767
108190685	si:dkey-148a17.6	-4.24389	-4.89359	0.0027285
559568	tbkbp1	-2.54867	-4.89279	0.00273069
568211	cngb1a	4.27679	4.8841	0.00275477
550381	malb	10.108	4.8831	0.00275757
403145	myd88	-11.3573	-4.88125	0.00276272
792667	si:dkey-276j7.2	-7.50133	-4.87734	0.00277368
553590	zgc:110158	-2.46131	-4.87721	0.00277404
334167	mknk2a	2.57226	4.87439	0.00278197
569553	syne1a	2.28934	4.86719	0.00280234
324307	atp6v0a1a	1.56998	4.86346	0.00281296
322614	arg2	-4.59306	-4.86234	0.00281617
569823	ttc21b	2.29171	4.86126	0.00281923
447923	aqp8a.1	-3.91692	-4.86069	0.00282086
103283056	tet3	-2.41739	-4.85233	0.00284492
564875	ppm1nb	-2.27686	-4.85203	0.00284577
450067	ormdl3	4.7267	4.84712	0.00286
100330741	ccdc88b	-8.00974	-4.84691	0.00286061
406696	pgk1	-2.60958	-4.84459	0.00286738
393682	lin7a	-2.43955	-4.84198	0.00287499
541546	zgc:113232	-5.34509	-4.84038	0.00287967
570094	syngr3b	-4.32946	-4.83998	0.00288085
445567	st3gal8	-4.57953	-4.83975	0.00288151
797527	crfb4	-6.96197	-4.83732	0.00288865
360209	pvalb9	-4.41612	-4.83554	0.0028939
100002730	si:ch73-208g10.1	-7.09191	-4.8355	0.00289399
100005214	ttc3	-2.43698	-4.82839	0.00291503
569354	brd2b	2.3355	4.82786	0.00291662
497366	im:7138239	8.33474	4.8252	0.00292454
100189616	znf831	-7.12163	-4.8196	0.00294127
796680	prepl	6.53161	4.80958	0.00297151
100329706	abcc8b	-3.38824	-4.80723	0.00297865
566766	kif1ab	-2.78576	-4.79411	0.00301889
386701	tubb5	-2.61411	-4.79251	0.00302383
570147	add2	3.29651	4.78969	0.00303258
474349	magi1b	-2.19779	-4.7874	0.00303971
100151220	map1aa	-2.97376	-4.78722	0.00304025
553392	ano3	-4.11574	-4.7848	0.00304779
553082	klf7b	-1.67518	-4.782	0.00305657
317741	coro1ca	-2.72462	-4.77569	0.0030764
378834	prom1b	3.74561	4.77256	0.0030863
393704	gabra6a	-5.87476	-4.77224	0.00308732
334130	lrrc40	2.59866	4.76706	0.00310377
565316	dgat2	-6.49596	-4.76586	0.00310762
564750	pi4k2b	2.39778	4.7588	0.00313024
30732	elavl3	-2.75934	-4.75599	0.0031393
245699	insra	3.20777	4.73992	0.0031917
555627	clstn3	-2.21706	-4.73528	0.00320699
140426	gucy2d	-5.65671	-4.73486	0.0032084
100332599	ascc3	4.94842	4.73344	0.00321309
393989	rom1b	6.39986	4.7323	0.00321687
100148736	iqsec1b	-1.81318	-4.73077	0.00322196
794175	adam23a	-2.57859	-4.72691	0.00323485
561671	si:ch211-106h4.9	-3.20278	-4.72272	0.00324886
567097	fhl3a	-11.7355	-4.72151	0.00325292
326935	ier5l	-2.77273	-4.71948	0.00325977
566796	lama4	-8.27729	-4.71678	0.00326887
437007	tspan18a	-7.73225	-4.71236	0.00328385
360142	mxa	-8.17922	-4.71181	0.00328573
100330943	atp8a2	1.60405	4.71049	0.00329022
324818	ctsh	-18.6497	-4.71042	0.00329047
553743	zgc:113162	-8.93032	-4.70964	0.0032931
100004850	aatka	-2.64387	-4.70777	0.00329951
791176	camk1db	3.81081	4.70494	0.00330918
402880	cox4i1l	-4.51496	-4.70245	0.00331773
327577	diras1a	-2.92819	-4.70149	0.00332104
325896	cnp	-4.36355	-4.69443	0.00334541
567154	sox6	-5.78024	-4.68873	0.00336527
101886416	si:dkey-92j12.6	5.18207	4.68792	0.00336812
557062	fmnl1a	-26.5293	-4.67962	0.00339729
337223	tuba8l	-13.5017	-4.67674	0.00340747
100333933	cadpsa	-2.36398	-4.67647	0.00340841
566761	edaradd	-5.08448	-4.67526	0.00341269
100148912	aadac	4.26259	4.67384	0.00341775
555979	slc22a23	5.31984	4.66738	0.0034408
436585	hic1	-10.654	-4.66705	0.00344198
497312	cobl	4.67311	4.66502	0.00344928
567378	si:ch211-14k19.8	-5.51908	-4.66451	0.00345111
791169	creb3l2	2.38452	4.65526	0.00348451
436994	tfip11	-2.08372	-4.65411	0.00348872
338313	mcamb	-13.9323	-4.65385	0.00348967
566479	plch1	-2.85632	-4.6524	0.00349496
368359	txnipa	-6.22078	-4.65197	0.00349651
393862	zgc:77752	8.42618	4.64517	0.00352142
564738	ildr2	2.15286	4.64317	0.00352879
100151629	tnfrsf9b	-8.00689	-4.64172	0.00353412
562667	rgs6	5.21909	4.63836	0.00354656
30366	fzd10	-6.32449	-4.63695	0.00355178
445389	gtf3aa	2.71145	4.63542	0.00355746
322513	uap1	2.44051	4.63295	0.00356668
30400	b2m	-8.79135	-4.63062	0.00357538
336830	mpzl2b	-3.32168	-4.62348	0.00360221
100536129	LOC100536129	-2.3867	-4.62135	0.00361026
108179657	LOC108179657	-2.81217	-4.62036	0.003614
246093	id3	-3.79572	-4.61844	0.00362128
394150	oxsr1b	-3.26381	-4.61691	0.00362708
368319	mbpb	-4.64325	-4.61545	0.00363263
568862	si:ch73-266o15.4	4.74126	4.61479	0.00363515
266749	pak2a	-2.65968	-4.61419	0.00363745
317738	elovl6	-1.67327	-4.61004	0.0036533
492361	cab39l	-2.19182	-4.60679	0.0036658
368878	si:busm1-266f07.2	-21.1544	-4.60416	0.00367591
560006	inpp4b	-1.58756	-4.60404	0.0036764
751646	zgc:153151	-3.86188	-4.60088	0.00368862
561438	tanc1a	-2.39026	-4.59882	0.00369659
550408	zgc:165532	2.9579	4.58736	0.0037414
406463	nfkbiaa	-29.2189	-4.57616	0.00378581
101882211	LOC101882211	-6.19481	-4.57022	0.00380961
393982	alpl	5.69572	4.56692	0.00382288
550327	pcyt1aa	-1.59132	-4.56226	0.00384175
100333716	bbs9	2.79508	4.55886	0.00385556
327396	rrad	-2.98999	-4.55234	0.00388223
58040	sptb	-4.05531	-4.54782	0.00390081
570716	slc4a2b	2.2967	4.53898	0.0039375
406370	pla2g6	-3.79858	-4.53288	0.00396305
566019	acss3	-3.83875	-4.53045	0.00397324
556650	irgq2	2.01149	4.52991	0.00397554
393176	rad9a	-2.65867	-4.5242	0.00399968
103911274	si:ch211-105j21.9	-9.7954	-4.52308	0.00400444
100170820	ccl34a.4	-2.61241	-4.52229	0.00400783
735291	hspa12b	-4.32578	-4.51688	0.00403091
100006427	sv2bb	-3.69114	-4.51311	0.0040471
100329524	urp1	-6.89036	-4.51196	0.00405203
30625	six7	-5.38298	-4.50666	0.00407493
557886	hlfb	-2.9155	-4.50361	0.0040882
436716	opn1lw2	-7.63115	-4.502	0.00409521
562242	rps6kb1a	-2.41227	-4.50121	0.00409866
100147894	jph1a	-3.32093	-4.49726	0.00411591
336187	klhl17	-3.65842	-4.49507	0.00412554
324416	dpysl5a	-3.00156	-4.49244	0.00413711
572548	dclk2a	-5.79107	-4.4915	0.00414128
406737	cd9b	-6.74074	-4.49139	0.00414176
555617	enam	3.47533	4.48679	0.00416211
692316	atxn7l2a	-1.94534	-4.47773	0.00420258
558299	slc24a1	6.54721	4.47367	0.00422082
566850	mical3b	-7.87876	-4.47204	0.00422819
100331104	si:ch211-193e13.5	-3.01144	-4.46987	0.00423804
100037318	cerkl	3.98769	4.46659	0.00425291
100321723	si:dkey-192g7.3	-8.0063	-4.46634	0.00425406
100000629	si:ch211-136m16.8	-6.93572	-4.46615	0.00425493
393135	zgc:55621	-7.21315	-4.46272	0.00427057
563428	fras1	-3.32265	-4.461	0.00427843
564575	setmar	4.52172	4.46094	0.00427869
497644	pomgnt2	-3.20499	-4.45975	0.00428414
393825	tppp3	4.69463	4.45804	0.00429203
555939	avpr1ab	-8.12424	-4.45695	0.00429704
561277	ankib1b	2.25689	4.45646	0.00429927
564241	fosl1a	-6.22108	-4.45639	0.0042996
393897	vldlr	2.5644	4.44921	0.0043328
57922	celf3a	-2.58837	-4.44718	0.00434224
110440200	spock1	1.87835	4.44637	0.00434601
553255	itprid2	-3.20481	-4.44634	0.00434619
568405	csf1rb	-15.8802	-4.44489	0.00435295
100150043	si:dkey-21e13.3	4.74799	4.44292	0.00436217
30398	pou3f1	-2.69543	-4.44097	0.00437131
560572	uri1	-2.01154	-4.43862	0.00438235
798876	pip5k1ca	2.03569	4.43666	0.00439157
100004342	osbpl6	2.99755	4.43544	0.00439732
393264	uap1l1	-10.6154	-4.43175	0.00441477
368752	vat1	-2.20649	-4.42907	0.00442752
564564	LOC564564	-8.72763	-4.4279	0.00443312
563691	btbd3a	-4.42843	-4.42538	0.00444513
335842	tsc22d1	-1.9355	-4.42439	0.00444985
100320541	spock2	-2.86276	-4.42431	0.00445023
570792	myrf	-4.75724	-4.42287	0.00445714
572261	sema4ba	4.24972	4.42045	0.00446879
378721	gtpbp1	1.86696	4.41786	0.00448127
564279	tnip2	-5.63503	-4.4143	0.00449847
559078	si:dkey-238c7.16	-3.27214	-4.41252	0.00450712
560588	cep290	4.05707	4.4093	0.00452278
100000277	atg2b	2.83838	4.40828	0.00452774
560384	mbnl2	3.87046	4.40684	0.0045348
100329241	si:ch211-106e7.2	-6.44638	-4.40565	0.00454061
30598	vsx1	-5.24087	-4.40347	0.00455132
327368	rgs14a	-2.98513	-4.40034	0.00456667
566899	foxo6b	-6.50005	-4.39952	0.00457072
563498	enpp5	-3.98847	-4.39506	0.00459281
561525	dync1i1	-6.73781	-4.39311	0.00460251
573993	tbc1d20	2.61351	4.38955	0.00462024
192322	calm2b	-1.86763	-4.38766	0.00462968
550523	stoml3b	-19.9753	-4.38508	0.00464262
404730	mao	2.74063	4.38325	0.00465183
562628	tbc1d10ab	4.55367	4.38283	0.00465392
692252	pcgf5b	-6.34226	-4.37632	0.00468685
558034	xpr1b	1.64844	4.37422	0.0046975
445147	rbms2b	-3.69768	-4.37195	0.00470909
497162	si:ch211-5k11.8	-61.9891	-4.37152	0.00471127
386722	dnaaf1	-4.61339	-4.36931	0.00472255
394065	ppm1da	-2.50069	-4.3599	0.00477099
563208	ccl38a.5	-10.0827	-4.35935	0.00477386
797005	mfhas1	-2.20981	-4.35884	0.00477649
567758	carmil2	-5.01877	-4.35831	0.00477923
405811	irf5	-9.49709	-4.35355	0.004804
558198	si:ch211-141o9.10	2.05971	4.35227	0.0048107
493633	mfng	-8.04304	-4.34912	0.00482717
566524	ankib1a	2.944	4.34767	0.00483481
564383	frem3	-5.63865	-4.34709	0.00483784
101886389	LOC101886389	10.2144	4.34695	0.00483861
565366	pbrm1	-4.35327	-4.34678	0.00483948
406703	gsta.1	-4.89074	-4.34237	0.00486277
570052	ppp1r18	-5.5202	-4.34162	0.00486672
559796	bhlhe23	-3.47872	-4.34104	0.00486979
569124	stx12l	-2.2966	-4.33918	0.00487965
559304	si:ch211-150g13.3	-2.94727	-4.33773	0.00488737
101882577	si:ch211-13f8.1	-3.0421	-4.33679	0.00489237
568476	g0s2	-18.8925	-4.33256	0.00491497
323105	stx5al	4.07377	4.32237	0.00496987
559012	tgm2l	-11.6107	-4.32118	0.00497632
560416	erf	-4.62473	-4.31757	0.00499593
558580	mfge8b	-1.68653	-4.31582	0.00500551
402874	eno2	4.28711	4.31528	0.00500845
570873	klhl35	2.61021	4.31486	0.00501073
393444	pygmb	-2.4374	-4.31389	0.00501605
558931	arap3	2.6887	4.31172	0.00502795
567170	pafah1b2	-3.29901	-4.30988	0.00503809
497629	kitb	6.07644	4.30567	0.00506134
81880	anxa13	-2.2461	-4.30366	0.00507247
565671	si:ch211-236h17.3	-6.67661	-4.30334	0.00507424
556848	crybg1a	-2.82485	-4.29773	0.00510548
100150007	si:dkey-166c18.1	-2.42207	-4.29708	0.0051091
406308	grb2b	-3.10184	-4.29508	0.00512032
562531	adgrl1a	-2.85864	-4.29422	0.00512512
406459	zgc:77112	-3.00383	-4.28615	0.00517061
567242	cnga3a	-5.32759	-4.28602	0.00517138
327506	ckmt2a	-2.23515	-4.28477	0.00517844
791524	grna	-16.7734	-4.28381	0.00518391
554985	gdi1	-2.4769	-4.28311	0.00518787
30573	hsp90ab1	-2.23795	-4.28199	0.00519425
557584	clcn5b	-6.92207	-4.28169	0.00519595
378456	sbf2	1.95947	4.27584	0.00522944
567858	ponzr1	-9.07343	-4.27503	0.0052341
100003431	plekhb2	-2.40941	-4.27233	0.00524965
100535152	sh3tc2	-3.89337	-4.2709	0.00525789
114417	mpz	-8.69739	-4.27045	0.00526045
570918	psda	2.04763	4.26637	0.00528412
445190	jagn1b	-3.98936	-4.26571	0.00528793
445088	c1qb	-8.89244	-4.26511	0.00529144
30517	ahr2	-5.12589	-4.26478	0.00529336
334613	fn1b	-8.88314	-4.26323	0.00530235
334561	acsl4b	-5.2124	-4.26187	0.00531029
335863	itm2cb	-2.55669	-4.26041	0.00531887
100317129	ndst3	-3.20087	-4.26028	0.0053196
556955	arhgap45a	-9.01434	-4.25993	0.00532167
322857	prom1a	3.00158	4.25848	0.00533014
793321	fmn2a	-2.49094	-4.25772	0.0053346
101887140	tbc1d10c	-7.37045	-4.25669	0.00534069
571943	lhx4	-3.06379	-4.25035	0.00537804
337571	yrk	-6.41463	-4.24439	0.00541347
562687	rgs9bp	7.22881	4.24364	0.00541795
791742	b2ml	-1.75575	-4.2381	0.0054512
559295	ada2b	-4.60185	-4.23615	0.00546294
571279	si:dkey-31m14.7	2.11394	4.23486	0.00547072
554826	crip2	-1.95321	-4.23237	0.00548576
445492	flad1	-2.22453	-4.23171	0.00548974
497166	hbaa2	-15.1132	-4.23076	0.00549554
30079	btg2	-3.15108	-4.22851	0.00550917
445254	slc38a7	2.47234	4.21952	0.00556419
561339	rap1gap2a	-2.70824	-4.21599	0.00558599
556113	akna	2.08791	4.21077	0.00561838
323671	zfp36l1b	-2.5737	-4.20182	0.00567434
445123	zgc:100906	-2.68688	-4.19737	0.00570242
799891	mid2	-2.70467	-4.19708	0.00570423
557476	otofa	-8.18997	-4.19516	0.00571639
798129	si:dkeyp-117b11.1	-4.64249	-4.18964	0.00575155
406264	hnrpkl	2.01911	4.18935	0.0057534
338304	ppdpfa	5.58637	4.18833	0.00575996
334527	cap1	-2.60729	-4.18701	0.00576841
326287	epb41b	-11.8442	-4.18662	0.00577086
386825	ntf3	-6.47104	-4.17984	0.00581454
792527	inpp4ab	-2.91563	-4.17929	0.00581809
559333	si:ch211-11k18.4	-2.75082	-4.17743	0.00583016
568603	fam13b	2.08597	4.17424	0.00585084
557524	unm_sa1261	3.77188	4.17034	0.00587634
336789	vmp1	-5.07229	-4.16941	0.00588238
558320	fam161a	2.01413	4.1669	0.00589885
792225	cst14a.2	-2.94221	-4.16648	0.00590163
563019	itpkb	-6.32374	-4.1653	0.00590941
797322	camta1a	-4.72226	-4.16504	0.0059111
559942	ogfrl1	-3.34486	-4.16208	0.00593063
795788	ccl25b	-7.23049	-4.15879	0.0059524
559693	gabra6b	-4.44048	-4.15792	0.0059582
541488	tcp11l1	-7.82262	-4.15787	0.00595853
402800	kri1	2.52992	4.15538	0.00597514
798001	grik1a	-2.77915	-4.15364	0.00598672
566010	rab39bb	-2.73591	-4.15355	0.00598732
571702	sept8b	3.19859	4.15349	0.00598771
557991	thsd7aa	-2.57173	-4.14889	0.00601857
553575	gsr	-6.84379	-4.14643	0.00603509
567943	rorb	4.95103	4.13976	0.00608025
565563	kif5c	-9.9919	-4.13921	0.00608396
494089	kcnip1b	-5.25364	-4.13544	0.00610972
100535326	dnah5	7.00026	4.12992	0.00614758
100151215	pde7a	-2.37864	-4.12904	0.00615358
259255	plagl2	-3.39805	-4.12612	0.00617375
437027	rac3a	-3.27298	-4.12474	0.0061833
558499	chka	2.45169	4.12056	0.00621237
100001725	emilin2a	8.70196	4.12054	0.00621249
790944	nfkbie	-12.2523	-4.11372	0.0062602
100149956	rgl3a	-2.79178	-4.1117	0.0062744
327348	znf710a	-5.42933	-4.1102	0.00628495
796434	arhgap20	3.95719	4.10775	0.00630224
368223	gpm6aa	-2.54148	-4.10411	0.00632811
568926	ank2a	-3.01458	-4.09696	0.00637912
570547	uckl1a	-3.4716	-4.09638	0.00638333
571242	malt3	-5.36739	-4.09621	0.00638449
402869	mbip	2.18038	4.09198	0.00641495
436982	ophn1	2.49052	4.08794	0.00644422
558825	lgr4	2.87475	4.08532	0.00646322
641417	mrnip	-6.94463	-4.08354	0.00647623
724010	dgkaa	-3.72666	-4.08291	0.00648078
327053	rrp15	2.83752	4.082	0.00648747
791144	loxl2b	-3.77853	-4.08183	0.0064887
494109	ch25h	-17.5342	-4.08145	0.00649149
494050	ndrg2	-2.59261	-4.08004	0.00650182
553728	ttc38	-4.55728	-4.07702	0.00652398
327650	gnai2b	-3.41304	-4.07623	0.00652975
170446	meis1b	2.74699	4.07254	0.00655699
327284	lgals9l3	-6.42761	-4.07216	0.00655981
337583	atp6v1ab	-2.90343	-4.06839	0.00658776
553803	tmem41aa	-5.19729	-4.06666	0.00660069
100331226	mpp4b	2.22008	4.06561	0.00660853
406272	sema6d	-6.03945	-4.06501	0.00661301
563796	faxcb	-4.63912	-4.06453	0.00661657
568429	ro60	1.61469	4.05664	0.00667579
566945	mmp14b	-5.69771	-4.05227	0.00670889
569577	si:ch211-262h13.3	2.47802	4.04778	0.00674301
100006275	porcn	-6.13265	-4.04143	0.00679168
140431	guca1b	5.74995	4.03939	0.00680742
447840	pip5k1bb	-4.15096	-4.03874	0.00681241
569329	flvcr2b	-6.32964	-4.03674	0.00682792
678622	tnfrsf9a	-14.5057	-4.03638	0.00683067
553350	cgnl1	-2.46621	-4.03635	0.00683092
550478	arhgap1	-2.29338	-4.03403	0.00684891
793188	si:ch211-171h4.6	-10.1119	-4.03358	0.00685242
100009637	wasla	-2.09819	-4.03331	0.00685449
101887155	pnpla2	-6.34626	-4.02884	0.00688937
403139	tlr5b	-6.63651	-4.02698	0.00690392
393327	proca	5.69331	4.02582	0.00691302
541393	cdh6	-3.15404	-4.02311	0.00693433
561197	ptprga	-2.4597	-4.0222	0.00694151
327320	f5	-42.5266	-4.01518	0.00699708
553628	ftr43	3.3797	4.01353	0.0070102
564943	lingo1a	3.18479	4.01156	0.00702595
565195	ano10b	-5.81733	-4.01103	0.00703014
503533	slc50a1	2.53239	4.00622	0.00706871
550611	zgc:113411	-6.61729	-4.00487	0.00707961
556489	mybpc3	5.4794	4.00427	0.00708441
563729	samd7	2.04489	4.00381	0.00708813
100149630	mcf2l2	-3.45891	-4.00027	0.00711678
393856	pabpc1b	-2.5612	-3.99508	0.00715898
100034578	si:dkey-97m3.1	-3.09338	-3.99344	0.00717241
567595	shank2b	-2.77228	-3.99309	0.00717524
678516	tnfaip6	-3.43095	-3.98909	0.00720805
110437781	LOC110437781	1.76872	3.98474	0.00724393
140619	admp	6.09701	3.98436	0.00724707
497640	fgf11a	-3.56184	-3.98394	0.00725055
569690	zgc:171971	2.19297	3.98249	0.00726255
562450	clip3	-2.62641	-3.98218	0.00726514
450018	samsn1b	-3.19255	-3.98061	0.00727817
406359	uqcrfs1	-1.99914	-3.97891	0.0072923
406465	slc37a4a	-4.95377	-3.97227	0.00734789
100150892	clcn2a	-5.62505	-3.97146	0.00735468
573301	nexn	-5.17132	-3.97141	0.00735505
569720	arhgap33	-5.21106	-3.96875	0.00737754
321720	nt5c3a	-3.28466	-3.96501	0.00740911
100331563	ehbp1l1b	-6.75364	-3.96501	0.00740914
325675	col1a1b	-10.9238	-3.96347	0.00742223
570476	oxr1b	1.78169	3.96017	0.00745034
100002263	pik3cb	-4.45624	-3.95871	0.00746275
562991	rbm47	-8.23977	-3.95796	0.00746922
360145	mxc	-15.582	-3.95602	0.00748582
100332228	si:ch73-24k9.2	-5.02051	-3.95598	0.00748612
556641	pld1a	-4.66395	-3.95197	0.00752066
402973	nrp1b	-9.94125	-3.94773	0.00755726
556872	LOC556872	-2.38399	-3.94579	0.00757412
100535239	gpr155a	-2.05079	-3.94439	0.00758628
560709	hcn3	8.17595	3.93935	0.00763035
406389	atat1	6.01383	3.93872	0.00763589
553290	prmt9	-3.93436	-3.9387	0.00763605
415105	adgrv1	4.00993	3.93849	0.00763786
406707	vamp1	-3.32147	-3.93755	0.00764612
568740	slc25a18	1.92781	3.93326	0.00768393
393912	b4galt6	-2.63282	-3.92985	0.00771407
360151	opn1mw2	-4.58775	-3.92756	0.00773444
568573	mical1	-2.60684	-3.92732	0.00773659
550452	grap2a	-7.25608	-3.92513	0.00775609
407613	rbfox1l	-7.31446	-3.92159	0.00778773
553019	ptprz1b	-2.67731	-3.92069	0.00779579
798629	klf12a	-3.58154	-3.92013	0.00780081
553524	b4galnt3b	-2.28578	-3.92004	0.00780164
553668	galnt7	-2.32569	-3.9161	0.00783708
792319	saga	7.53981	3.91323	0.00786312
550136	cnpy3	-2.72763	-3.91044	0.00788841
797445	cux1a	-1.85504	-3.90838	0.0079072
100329385	egln1a	-5.10727	-3.90716	0.00791831
100003889	zeb2a	-2.44564	-3.90714	0.00791847
323465	vcanb	-9.64918	-3.90688	0.00792084
100034533	si:ch211-193k19.1	2.56767	3.90615	0.00792748
567017	kera	-5.65175	-3.90524	0.00793586
563598	nrxn3a	-2.32566	-3.90379	0.00794911
359827	ier5	-2.40215	-3.90238	0.00796205
559050	sgk2b	-4.65803	-3.90125	0.00797248
100151491	wipf1b	-6.0411	-3.90025	0.0079817
386848	pcp4a	-3.30672	-3.89695	0.00801211
497646	gadd45bb	-7.72505	-3.89591	0.00802175
561001	cd83	-13.3254	-3.89471	0.00803286
30504	opn1mw4	-3.83095	-3.89348	0.00804435
565370	comtb	3.45275	3.89282	0.00805043
568981	ankrd13b	-5.9615	-3.89276	0.00805101
569779	myo10	3.91379	3.89208	0.00805733
571879	nin	-6.00571	-3.88899	0.00808617
572419	csmd3b	-4.4781	-3.88733	0.00810166
561547	syt14b	-3.35551	-3.88689	0.00810584
324910	sema7a	-4.93318	-3.88591	0.00811503
541319	crip1	-19.4452	-3.88342	0.00813843
559148	ptgis	-7.52945	-3.88273	0.00814488
799850	unm_hu7912	-2.23829	-3.88236	0.00814837
394136	sept7a	-2.67783	-3.88062	0.00816486
100149591	LOC100149591	3.54798	3.8794	0.0081764
797331	slc12a5b	-3.36462	-3.87912	0.00817907
553720	alkbh1	4.84441	3.87885	0.00818154
100002391	nphp1	2.70747	3.87814	0.00818828
798635	slc6a17	-4.18372	-3.87745	0.00819484
30645	cd74b	-33.825	-3.87567	0.00821177
30516	eef1a1l1	-2.66677	-3.87206	0.00824616
386709	dnajb11	-3.34661	-3.87066	0.00825959
558684	b4galnt1a	-8.55138	-3.87033	0.00826269
751704	spi1a	-13.6014	-3.86432	0.00832047
569180	mdga1	-2.47755	-3.8643	0.00832069
797905	cabp4	4.9915	3.86281	0.00833504
692278	mboat2b	-3.26836	-3.86117	0.00835096
799945	sema3fb	-3.70744	-3.86116	0.00835101
101884986	si:ch211-153l6.6	-2.34853	-3.8566	0.00839534
570587	paqr6	-2.75273	-3.85425	0.00841835
58090	trpc4apa	1.51791	3.85253	0.00843518
559053	casz1	3.1087	3.85183	0.00844203
570626	stab1	-5.34907	-3.85073	0.00845283
677744	lyz	-9.70943	-3.84753	0.00848429
566858	mov10a	-2.61885	-3.84481	0.00851114
394174	pik3cd	-8.28894	-3.83735	0.0085854
568986	bbs1	2.28847	3.83587	0.00860016
566942	si:ch211-171h4.3	-3.64085	-3.83506	0.00860827
565711	tacc1	-2.0292	-3.83115	0.00864761
795167	rac3b	-2.94465	-3.82842	0.0086751
559505	myt1la	-3.05879	-3.82494	0.00871038
553607	camk2n1a	-2.74505	-3.82433	0.00871658
393368	zmynd10	3.21643	3.82419	0.00871802
569828	rgs16	-2.79599	-3.81909	0.00877
100007775	si:dkey-29b11.3	4.90313	3.8176	0.00878522
561879	unm_sa1614	-3.53616	-3.81391	0.00882316
140820	ptprsa	-2.44735	-3.81388	0.00882353
30210	mafba	2.66894	3.81382	0.00882411
569876	rgs4	-3.6481	-3.81338	0.00882867
368900	pcgf1	2.7682	3.81148	0.00884827
378746	atp2b1a	-1.63194	-3.81067	0.00885661
797705	si:dkey-56m19.5	-3.65854	-3.8102	0.00886152
474324	dpf2	2.11841	3.80754	0.00888909
571482	si:dkeyp-92c9.2	2.60471	3.80724	0.00889224
553754	st8sia5	-2.47514	-3.80465	0.00891921
548606	erc1a	-2.93914	-3.80346	0.00893154
100002802	ppp2r2ca	-3.43673	-3.80291	0.00893735
572323	si:ch211-160o17.4	1.61406	3.80073	0.0089601
553567	syt5b	-3.58267	-3.80061	0.00896141
100003412	zgc:172139	-2.8902	-3.7985	0.00898357
393598	alg9	1.66879	3.79834	0.00898521
550475	ctsk	-10.7968	-3.79682	0.00900126
567181	grm4	-4.48564	-3.79195	0.00905274
560157	slain1a	-2.23741	-3.79105	0.00906226
30113	skib	2.18226	3.78972	0.00907632
436683	cryba1a	3.28778	3.78616	0.00911435
100334261	slitrk3a	-3.62128	-3.77701	0.00921262
541529	sh2d5	7.62475	3.77586	0.00922503
563578	tbc1d9	-1.85448	-3.77401	0.00924511
503756	gpm6bb	1.94633	3.77252	0.00926127
556141	myo7ab	1.50486	3.77137	0.00927382
557667	trioa	2.74805	3.77133	0.00927425
562190	macf1a	-2.09168	-3.7692	0.0092975
797439	st6gal2b	2.85056	3.76798	0.00931076
100004307	nrn1la	-6.39129	-3.76146	0.0093824
100000285	mettl24	-3.82569	-3.75935	0.00940569
541370	gnb2	-2.06723	-3.75847	0.00941541
571294	wdr41	-2.078	-3.75807	0.00941993
550519	rgs5b	-15.2109	-3.75773	0.0094237
799279	LOC799279	-8.60392	-3.75711	0.0094305
567267	kcnv2a	5.42985	3.75697	0.00943213
556678	kdm6ba	-2.40299	-3.75665	0.00943561
445208	camk2d1	-5.334	-3.75628	0.00943976
565771	apc2	-2.6481	-3.75543	0.00944924
336073	lcp2a	-9.50933	-3.75541	0.00944936
101882918	LOC101882918	-3.63963	-3.75533	0.00945035
101886753	si:ch211-163l21.11	-8.04042	-3.75511	0.00945272
100149897	ccdc90b	-5.16342	-3.7545	0.00945957
493607	net1	-3.95232	-3.75359	0.00946969
565241	ppp3ccb	1.96061	3.75015	0.00950814
559789	tmem268	-11.1202	-3.75006	0.00950913
569122	samd11	5.65883	3.74923	0.00951837
567965	dlc1	-5.63902	-3.74698	0.00954368
570698	nrxn3b	-2.2221	-3.74591	0.00955573
431733	tspan9b	-2.58443	-3.74586	0.00955625
550431	cldn19	-4.30129	-3.74455	0.00957102
678649	zgc:136929	-1.80442	-3.74034	0.00961862
100321011	plecb	-3.19587	-3.73874	0.00963674
474353	trpa1b	-7.36878	-3.73708	0.00965564
797613	raver2	2.76867	3.73406	0.00969011
557341	cmklr1	-13.1844	-3.73373	0.00969392
751676	ppp1r35	2.91587	3.7299	0.00973776
556198	srgap2	-7.00138	-3.72781	0.00976187
562822	bmpr2a	-3.1839	-3.72738	0.00976683
793455	si:dkey-175g6.2	3.01853	3.7227	0.00982098
436639	tjp2b	-2.68464	-3.72253	0.0098229
404039	npsn	-5.42302	-3.71855	0.00986926
562282	ppp2r5b	-3.02564	-3.70981	0.00997179
402824	cavin2a	-1.56299	-3.70746	0.00999963

## Sheet: Zebrafish_Extrapolation-DEGs
GeneID	Symbol	Foldchange	Test Statistic	Distribution P-value
100004555	ripk3	-117.911	-40.2026	1.58327e-08
557258	ptk2ba	-37.5663	-38.061	2.19639e-08
436916	slc2a3a	-2.86039	-25.3865	2.46108e-07
768164	rgs18	-16.5366	-23.6895	3.71402e-07
335407	mpeg1.1	-340.777	-23.3727	4.02341e-07
100535969	LOC100535969	-3.29507	-21.3124	6.95891e-07
405764	blnk	-6.76911	-18.8688	1.43145e-06
100009643	ms4a17a.6	-7.25733	-18.4925	1.61248e-06
553526	zgc:152774	-24.101	-17.6848	2.09914e-06
560190	esrp1	-28.5531	-17.5449	2.19978e-06
405790	ifng1	-18.9945	-16.5107	3.14688e-06
100150242	si:ch211-269k10.4	-2.90503	-16.117	3.62709e-06
793920	il2rb	-140.098	-15.6604	4.29467e-06
100000934	unc93b1	-84.3976	-15.5925	4.40566e-06
799355	pfn1	-30.1734	-15.4792	4.59843e-06
101882838	si:ch1073-67j19.2	-4.48806	-15.3705	4.79264e-06
557223	si:ch211-1a19.3	-5.93198	-15.3649	4.80292e-06
571737	LOC571737	-11.946	-15.1605	5.19558e-06
566470	gdf6a	3.59126	15.0006	5.52901e-06
571584	marco	-45.1866	-14.765	6.06653e-06
799521	sowahd	-8.92456	-14.7612	6.07559e-06
101883597	xcr1b.2	-2.08909	-14.5341	6.65318e-06
550258	mad2l2	3.31617	13.974	8.37275e-06
100004351	lcp2b	-2.64383	-13.9735	8.37438e-06
100003654	si:dkey-58f10.11	-4.08225	-13.6188	9.73088e-06
394132	arhgdig	-32.5654	-13.4577	1.04306e-05
447810	nt5c2l1	-13.651	-13.4178	1.06128e-05
567630	si:ch1073-459j12.1	-3.06578	-13.3797	1.07901e-05
100005938	si:dkey-171c9.3	-8.36228	-13.3316	1.1019e-05
336471	col1a2	-30.0224	-13.3215	1.1068e-05
100004948	si:ch211-153b23.7	-5.99161	-13.1583	1.18919e-05
664693	zgc:136870	-5.97162	-12.6723	1.48024e-05
335474	arpc1b	-77.9034	-12.5928	1.53534e-05
100320305	im:7154036	-23.056	-12.282	1.77501e-05
571773	lpar6a	-9.92824	-12.0779	1.95606e-05
368771	tap2a	-17.48	-11.8626	2.17073e-05
569437	cntn3a.1	-4.76605	-11.8103	2.22688e-05
101884911	gsdmea	-3.71174	-11.7999	2.23826e-05
571217	tnfrsf18	-10.9421	-11.6799	2.37447e-05
641421	tubb2b	-2.4957	-11.5887	2.4845e-05
114463	mafbb	-21.4415	-11.5293	2.55935e-05
108179657	LOC108179657	-3.4399	-11.5156	2.57702e-05
322473	lpar5a	-26.4985	-11.3768	2.76374e-05
751765	pmaip1	-12.2462	-11.2958	2.87995e-05
436834	clic2	-18.6447	-11.2628	2.92897e-05
101885079	si:ch73-248e21.5	-28.9302	-11.1479	3.10715e-05
337572	ctss2.2	-17.6663	-11.1118	3.16572e-05
100534674	il16	-9.66934	-11.0841	3.21154e-05
450031	tmem189	-2.36603	-10.9721	3.40482e-05
405825	mfap4	-5.35475	-10.9558	3.43399e-05
114447	cxcr4b	-49.3193	-10.9218	3.49592e-05
327387	bin2b	-22.0738	-10.8676	3.59728e-05
798679	ms4a17a.10	-23.2058	-10.7996	3.72938e-05
560799	rab44	-8.66743	-10.7539	3.82132e-05
100002113	coro1a	-309.251	-10.6835	3.96804e-05
378966	ncf1	-33.8754	-10.6711	3.99468e-05
445216	nicn1	3.45594	10.5993	4.15232e-05
567610	si:dkey-262k9.4	-15.8184	-10.582	4.19126e-05
100004018	si:ch211-198n5.11	-3.51981	-10.5336	4.30291e-05
101885142	si:ch73-248e21.7	-18.9589	-10.2869	4.92817e-05
406766	chmp4bb	-2.39263	-10.2035	5.16268e-05
100536566	si:ch211-152p11.8	-2.28573	-10.1789	5.23438e-05
100331542	si:dkey-260g12.1	-7.30133	-10.1636	5.27956e-05
101885814	si:dkey-94l16.4	4.08226	10.1531	5.31103e-05
559502	mrc1b	-20.9425	-10.1496	5.32135e-05
30210	mafba	-7.90312	-10.1353	5.36434e-05
777651	il10ra	-31.4198	-10.042	5.65514e-05
100142634	sc:d156	-6.36785	-10.0178	5.73339e-05
100000085	si:ch211-212k18.7	-12.8805	-10.0032	5.78143e-05
493595	pcdh2ab9	-6.82652	-9.97566	5.87302e-05
108192078	si:ch73-233f7.3	2.07362	9.95376	5.94706e-05
450045	eipr1	-1.91265	-9.81435	6.44456e-05
100331324	LOC100331324	-2.6983	-9.78072	6.57166e-05
567444	irak3	-31.5813	-9.73198	6.76111e-05
100151013	si:ch211-198c19.1	-1.89328	-9.68642	6.94391e-05
100006246	dhx32a	3.01068	9.66665	7.025e-05
568316	prkag2b	-95.159	-9.64998	7.09422e-05
100141338	cyth4b	-12.8833	-9.62938	7.1809e-05
436707	havcr1	-203.117	-9.60852	7.26989e-05
568387	spns3	-2.69718	-9.59495	7.32844e-05
100149419	si:dkey-69o16.5	-4.38531	-9.5889	7.35474e-05
562289	tfeb	-46.1333	-9.58608	7.36704e-05
100330171	si:dkey-112a7.4	-6.7582	-9.56588	7.45581e-05
114405	cx27.5	-1.86205	-9.52963	7.61818e-05
550231	cdk5r2a	-3.36063	-9.50566	7.72782e-05
100002406	LOC100002406	-2.38076	-9.49274	7.78766e-05
30227	ntn1a	-2.44275	-9.4711	7.88912e-05
570749	si:ch211-264f5.2	-4.0787	-9.46902	7.89898e-05
100126120	zgc:173726	4.33151	9.39028	8.28177e-05
110439798	LOC110439798	3.17402	9.38201	8.32321e-05
378437	selenow2a	-3.39898	-9.38053	8.33067e-05
570830	vsir	-21.7666	-9.36826	8.39264e-05
555805	vaspa	-9.93331	-9.35649	8.45259e-05
572093	nacc1b	4.76469	9.35571	8.45658e-05
550452	grap2a	-31.4472	-9.31463	8.66993e-05
797793	si:dkey-82o10.4	3.64332	9.2375	9.0875e-05
103909146	si:ch211-243a20.4	-3.26109	-9.21542	9.21127e-05
100134973	il7r	-55.5061	-9.17131	9.46444e-05
563986	zgc:153981	-2.55206	-9.1702	9.47096e-05
335158	wasb	-10.867	-9.15411	9.56536e-05
100331455	adap2	-5.54931	-9.1392	9.65381e-05
796425	card9	-4.78667	-9.11595	9.79367e-05
566074	si:ch211-199g17.2	-17.5446	-9.10112	9.88411e-05
567944	fopnl	3.80957	9.08835	9.96277e-05
562372	snx18a	-5.29038	-9.04751	0.000102192
558288	arhgef6	-5.15059	-9.04508	0.000102347
100321723	si:dkey-192g7.3	-7.08191	-9.03141	0.000103224
57923	pycard	-8.96344	-9.01842	0.000104065
550425	b4galt1	-53.7855	-9.01166	0.000104506
415151	rac2	-107.416	-8.98285	0.000106409
795945	cxcl32b.1	-2.78039	-8.90316	0.000111887
100151151	si:dkeyp-68b7.12	-19.7482	-8.8994	0.000112153
497162	si:ch211-5k11.8	-19.8125	-8.87763	0.00011371
30435	opn1sw2	-3.49294	-8.87199	0.000114117
114436	dusp5	-37.019	-8.87012	0.000114253
664762	gpr55a	-2.90365	-8.86581	0.000114566
568691	tmtops2a	4.50131	8.83611	0.00011675
436935	rgs2	-19.355	-8.76797	0.000121942
565874	znf692	2.02406	8.75579	0.000122898
108180095	il11b	-4.02537	-8.75203	0.000123195
100006339	ttll5	4.44633	8.71243	0.000126374
100537452	LOC100537452	-6.57126	-8.70664	0.000126846
101885702	si:dkey-185m8.2	-32.316	-8.69955	0.000127428
335573	ptpn6	-46.5315	-8.69232	0.000128024
436920	egr3	-29.8503	-8.65302	0.000131321
568891	si:ch211-79k12.1	-10.1836	-8.63852	0.000132562
30396	elf1	-10.6729	-8.63539	0.000132832
100170820	ccl34a.4	-11.0718	-8.63351	0.000132994
791973	cxcr3.2	-10.3527	-8.62257	0.000133943
100537857	pstpip2	-3.93673	-8.57835	0.000137859
494089	kcnip1b	-3.60588	-8.5317	0.000142135
337597	lgals9l1	-33.0373	-8.51959	0.00014327
100136840	serpine1	-84.6412	-8.51021	0.000144156
559537	scly	2.2868	8.50432	0.000144716
393814	plek	-27.5663	-8.49941	0.000145184
100006678	sh3bp1	-11.2997	-8.45731	0.000149275
100884146	selplg	-7.847	-8.44607	0.000150389
799889	LOC799889	-4.69644	-8.42865	0.000152135
553657	rab12	1.58556	8.3942	0.000155657
613021	nol8	2.44794	8.38482	0.000156633
767701	zgc:153018	-3.56616	-8.37111	0.000158072
336073	lcp2a	-18.3534	-8.34607	0.000160737
321357	sparc	-4.63218	-8.33337	0.00016211
100037359	rgs13	-38.7843	-8.331	0.000162368
393651	grap2b	-20.0085	-8.33037	0.000162435
492787	cadm4	-6.92113	-8.31701	0.000163898
100334314	LOC100334314	-2.99936	-8.3058	0.000165136
406363	scinlb	-9.37307	-8.24623	0.000171898
406248	itm2bb	-10.3004	-8.23589	0.000173105
795391	si:dkey-183i3.6	-2.94495	-8.22057	0.00017491
100151049	LOC100151049	-30.4658	-8.19948	0.00017743
550528	baiap2l1b	6.29459	8.18873	0.000178732
368717	itpka	-7.11637	-8.18745	0.000178886
569030	si:dkey-197c15.6	4.16979	8.1611	0.000182126
798492	rasal3	-23.2614	-8.1561	0.000182747
100330433	txndc11	2.65442	8.12267	0.000186971
768129	zgc:153119	2.11763	8.06784	0.000194144
100101464	fcer1g	-10.7055	-8.04679	0.000196983
100329657	ltb4r	-7.69037	-8.04082	0.000197797
556702	yars2	2.76287	8.03725	0.000198284
796938	fybb	-27.4635	-8.01363	0.000201552
323285	scinla	-10.4774	-8.00718	0.000202454
565606	ptpn22	-13.8894	-7.99039	0.000204827
724005	grinaa	-1.89856	-7.97501	0.000207026
100148835	dgkzb	-5.0797	-7.93938	0.000212231
100147862	si:dkey-23f9.4	2.96957	7.9256	0.000214284
100003708	si:ch211-226m16.2	-7.45743	-7.90271	0.000217745
100150844	prkcdb	-4.86248	-7.89535	0.000218872
555521	prkcq	-53.2404	-7.88512	0.000220448
403136	tlr8b	-4.95045	-7.86352	0.000223822
368900	pcgf1	4.35958	7.83527	0.000228324
566922	gabrb3	-2.49891	-7.81941	0.000230897
566600	si:ch211-284e13.9	-5.35723	-7.78918	0.000235894
327284	lgals9l3	-17.4574	-7.78134	0.000237211
101886537	LOC101886537	-4.63878	-7.69193	0.000252838
550264	fcf1	4.37941	7.67684	0.000255591
100006266	si:dkeyp-53d3.6	2.8569	7.66854	0.000257119
641582	pstpip1b	-3.90016	-7.65095	0.000260395
559451	abtb2a	-3.63571	-7.62527	0.000265262
100151491	wipf1b	-14.4128	-7.60163	0.000269838
101883610	cxcl11.6	-7.68188	-7.59562	0.000271015
561172	b3gnt3.4	-5.43663	-7.5827	0.000273565
568043	dhx9	3.12852	7.56369	0.00027737
100034533	si:ch211-193k19.1	4.54896	7.55636	0.000278853
562659	si:ch211-197h24.9	-7.76788	-7.55412	0.000279307
64267	atp1b1a	-3.85255	-7.55346	0.000279442
100149957	xkr8.2	-3.97565	-7.55221	0.000279696
564279	tnip2	-11.4946	-7.53079	0.000284099
405809	lgals3bpb	-51.5347	-7.51452	0.000287495
100332440	tmem138	3.00865	7.51187	0.000288052
678621	asb16	-3.13274	-7.50804	0.000288861
565104	lifrb	-7.13794	-7.49943	0.000290688
407734	gpm6ab	-8.36608	-7.48758	0.000293224
568214	chd8	3.51391	7.48327	0.00029415
567873	prph2lb	5.93951	7.48239	0.000294342
566499	slc16a10	-24.0098	-7.48103	0.000294635
393819	arl5c	-5.48624	-7.47723	0.000295457
503516	blf	-3.48315	-7.46412	0.000298319
561607	hephl1a	-6.6772	-7.45229	0.000300926
561195	trpv1	-10.3002	-7.44375	0.000302826
791742	b2ml	-7.26807	-7.43873	0.000303947
100037312	sgpl1	-4.17636	-7.42847	0.000306258
100151629	tnfrsf9b	-5.61464	-7.4275	0.000306475
393342	zgc:64051	-47.2362	-7.4082	0.000310879
387291	sp4	2.61636	7.4033	0.000312009
445477	abrab	-3.23741	-7.40261	0.000312169
100148828	b4galt2	-22.1033	-7.38178	0.000317024
553950	rnf130	-4.29009	-7.38143	0.000317108
30216	hbba1	-117.896	-7.37636	0.000318303
100006044	faim2b	2.60508	7.37469	0.0003187
64274	csf1ra	-14.0116	-7.37072	0.000319639
415185	mapk11	-5.93671	-7.33027	0.000329415
550374	stard4	3.02754	7.32893	0.000329744
368564	skap2	-11.7008	-7.32021	0.000331899
553366	ccr9a	-81.8202	-7.31711	0.000332667
565345	myo1f	-21.0638	-7.30549	0.000335573
100003206	arf6b	-3.77142	-7.29938	0.000337112
324818	ctsh	-7.06017	-7.29844	0.000337348
431763	gadd45ab	-4.55099	-7.27702	0.000342813
564559	zgc:162730	-20.0049	-7.27488	0.000343362
407707	terf2ip	3.12688	7.26694	0.000345418
796591	si:zfos-741a10.3	-8.63163	-7.25781	0.000347799
567422	plxna3	-4.34142	-7.23561	0.000353664
568178	si:ch211-102c2.4	-10.0161	-7.22733	0.000355882
445318	nrros	-10.9216	-7.22057	0.000357703
554167	tnfb	-9.78911	-7.20254	0.000362617
100002553	si:dkey-202l22.3	1.68709	7.17889	0.000369178
555277	si:ch73-106g13.1	3.81573	7.17309	0.000370806
436919	ada	-7.02967	-7.15331	0.000376428
436931	frs2b	2.94721	7.15225	0.000376733
792667	si:dkey-276j7.2	-30.3522	-7.14049	0.000380125
100535152	sh3tc2	-6.48268	-7.11243	0.000388361
678527	si:dkey-25e12.3	-7.17422	-7.10081	0.000391832
791704	zgc:153759	-8.71946	-7.10019	0.000392016
405805	trib3	-12.4096	-7.09397	0.000393891
797491	itgb7	-10.7347	-7.08866	0.000395498
556048	si:ch211-113e8.3	3.71758	7.08636	0.000396197
550335	zgc:110224	2.40034	7.08189	0.000397557
553412	dpysl2b	-5.32423	-7.07997	0.000398145
100005341	wipf1a	-11.6527	-7.06784	0.000401875
394056	wasf2	-3.32731	-7.05842	0.000404798
323105	stx5al	2.47387	7.03095	0.000413462
334035	olfm2a	-2.40231	-7.02039	0.000416852
100007048	bcl2b	-18.7797	-7.01276	0.000419318
325699	glipr2	-6.57573	-7.00602	0.000421514
100101653	fcer1gl	-19.229	-7.00508	0.00042182
494109	ch25h	-10.2199	-6.9912	0.000426384
562403	si:ch211-1o7.3	-11.8723	-6.98646	0.000427955
553485	rnaset2l	-9.31383	-6.932	0.000446495
561414	fam129ab	-3.66714	-6.90904	0.000454589
553977	grn1	-12.4923	-6.89391	0.00046001
445088	c1qb	-36.5325	-6.86906	0.000469084
393749	tfdp1b	2.86574	6.86464	0.000470717
794891	ccl19a.1	-7.72875	-6.84869	0.000476673
561935	aplnra	-6.26704	-6.8071	0.00049261
447904	ildr1b	2.00697	6.8066	0.000492805
101883672	si:dkey-249d8.1	-2.11574	-6.78542	0.00050116
798892	cxcl11.1	-2.73077	-6.77586	0.000504987
100124610	timp4.3	-4.47609	-6.77367	0.000505866
566787	cdt1	28.9975	6.77117	0.000506874
751692	rnaseka	-3.60326	-6.74961	0.000515663
100003397	rnasel2	1.86367	6.74653	0.000516929
405778	grem1a	1.96171	6.74348	0.000518192
100007078	abtb2b	-8.76283	-6.71886	0.000528498
792539	rassf3	-1.96463	-6.71524	0.00053003
494155	serpinb1l1	-11.4906	-6.71033	0.000532121
492789	zgc:101699	-8.9902	-6.70185	0.000535754
436725	acp5b	-2.05282	-6.6871	0.00054214
100151331	gpr174	-6.74525	-6.66906	0.00055007
561941	prkx	-18.5176	-6.66008	0.000554069
556621	ccl34b.4	-5.21199	-6.65111	0.000558095
553776	calcoco2	-6.11506	-6.63798	0.000564049
108190685	si:dkey-148a17.6	-6.31789	-6.62533	0.000569852
393248	sh3bgrl3	-2.55131	-6.6191	0.000572737
100333951	itgae.1	-14.0764	-6.61149	0.000576281
436758	mrps15	-5.26653	-6.60769	0.000578063
570467	ap4e1	4.71275	6.60407	0.000579764
541337	sptssa	-2.08652	-6.60065	0.000581375
561765	noxo1b	4.52445	6.59443	0.000584324
368621	si:busm1-57f23.1	-6.50233	-6.5846	0.000589013
447809	tagapb	-20.4622	-6.5831	0.000589731
30281	npy	-3.35623	-6.56607	0.000597975
445066	usb1	4.58922	6.56117	0.000600369
100150067	si:ch73-103b9.2	2.82017	6.55789	0.000601979
449661	tars	3.01959	6.54185	0.000609923
557421	cbarpb	-6.03109	-6.53662	0.000612541
325033	ptprn2	-3.22419	-6.5284	0.000616677
101885596	hck	-4.18144	-6.52121	0.000620326
794759	snx20	-3.28305	-6.51804	0.000621943
553600	asb6	3.80143	6.51507	0.000623461
450070	miga1	2.03401	6.51402	0.000623994
407672	asic1b	-3.84754	-6.49941	0.00063153
436662	ip6k2b	-3.05412	-6.49408	0.000634304
100537088	ccl36.1	-8.18212	-6.48385	0.000639671
100005903	si:dkey-27i16.2	-44.7634	-6.46506	0.000649665
321277	mybbp1a	2.46836	6.45977	0.000652511
100001516	si:dkey-222f2.7	-4.27858	-6.45687	0.000654075
449796	ank1a	-5.56083	-6.4494	0.000658128
562399	enpp1	-3.9882	-6.44867	0.000658525
100142643	si:dkey-63d15.12	2.78715	6.43526	0.000665877
563907	antxr1c	-3.58816	-6.4114	0.000679196
327057	uck2b	2.48301	6.40686	0.000681763
567869	hyal2a	-4.27611	-6.40626	0.000682105
558612	hepacam2	-4.53773	-6.40286	0.000684039
100149526	sall1b	-4.34806	-6.39897	0.000686254
336271	si:dkey-89b17.4	3.22966	6.398	0.000686811
751704	spi1a	-11.3	-6.39711	0.000687317
555939	avpr1ab	-33.2818	-6.3916	0.000690479
30471	qkia	-2.75218	-6.38557	0.000693959
447899	rtkn2b	4.73796	6.37406	0.000700656
541345	tcima	-12.8723	-6.37011	0.000702972
678607	pmp22b	-8.01529	-6.3696	0.000703273
100499203	ptprea	-3.8844	-6.36811	0.000704144
560358	slc2a11a	3.59671	6.36313	0.000707086
558525	atp2b3b	-5.50802	-6.35544	0.000711648
566212	angptl5	-2.57783	-6.35487	0.000711989
555247	gdpd5a	2.11717	6.35324	0.000712958
58113	cd74a	-28.7266	-6.35112	0.000714222
378845	tjp1a	-2.04845	-6.34954	0.000715169
566708	flt3	-3.28226	-6.3494	0.000715257
60309	robo2	10.2453	6.3242	0.000730531
567192	cd59	-11.8698	-6.32224	0.00073174
100149909	si:ch211-181d7.1	2.96767	6.31691	0.00073502
57969	copz2	3.10839	6.31356	0.000737096
100150349	si:dkey-27h10.2	-7.53608	-6.29953	0.000745854
559154	ptprc	-93.5264	-6.2917	0.000750793
436678	arr3a	-8.55928	-6.28606	0.000754377
556236	acacb	-2.22059	-6.27463	0.000761693
405830	lgals2a	-10.1673	-6.26969	0.000764884
790944	nfkbie	-50.9058	-6.26747	0.000766317
100001853	nrip1b	3.25444	6.26339	0.000768968
402980	zgc:77838	3.36242	6.26275	0.000769383
558950	grasp	-12.1382	-6.25539	0.000774196
767657	abhd12	-3.08335	-6.25466	0.000774676
445074	cmtm3	-6.00778	-6.254	0.000775104
565235	aldh5a1	3.69972	6.24584	0.000780486
563267	arhgap12a	-2.24204	-6.23742	0.000786083
751756	rab9a	-2.23972	-6.23261	0.000789304
336933	rhogb	-22.6098	-6.23109	0.000790325
557341	cmklr1	-14.2101	-6.22245	0.000796149
100002730	si:ch73-208g10.1	-5.85474	-6.21779	0.000799312
101884013	znf1184	2.13668	6.21694	0.000799889
58127	runx3	-7.05521	-6.21181	0.000803392
100003142	rpz5	-4.62333	-6.20606	0.00080734
100004124	gpr1	-2.43729	-6.20124	0.000810662
555710	zgc:153293	3.33308	6.1953	0.000814783
30175	twist1a	-2.29398	-6.19425	0.000815513
322104	gnb1a	7.02621	6.1932	0.000816241
494453	tln1	-4.83693	-6.18497	0.000822003
563108	si:dkey-206d17.12	-16.1569	-6.18014	0.000825406
569127	ksr2	-3.75084	-6.17134	0.000831638
30470	epb41l4a	3.19081	6.15565	0.000842896
568768	si:ch211-26b3.4	-6.20862	-6.14483	0.00085076
445487	fuca2	-4.35009	-6.14147	0.000853223
767699	pmt	5.11595	6.13698	0.00085652
100330741	ccdc88b	-8.76305	-6.10311	0.000881878
503527	znf1162	3.09657	6.09579	0.000887471
554849	gabpb2a	5.0793	6.08267	0.000897596
550564	faub	3.76733	6.082	0.000898117
436942	cybc1	-4.11985	-6.06443	0.000911895
570094	syngr3b	-6.44877	-6.06385	0.000912357
569976	tacc2	-3.1111	-6.06304	0.000912998
568323	mlh3	3.48316	6.03306	0.000937102
563814	tmem201	4.38971	6.03211	0.000937877
563972	gstt1a	-5.3246	-6.01362	0.000953125
560157	slain1a	-1.58359	-5.99739	0.000966737
562542	LOC562542	-8.94794	-5.99671	0.000967314
445166	ctu2	2.38308	5.99471	0.000969012
567989	si:dkey-246e1.3	2.25542	5.99442	0.000969256
450028	dram1	-11.252	-5.98846	0.000974328
100332241	tespa1	-4.09005	-5.98843	0.000974354
664687	kcnj11	-1.83348	-5.98144	0.000980337
406407	marcksl1a	-6.08045	-5.97945	0.000982046
415101	rel	-28.2762	-5.97878	0.000982623
553567	syt5b	-4.42247	-5.97641	0.000984672
565922	ift46	4.38096	5.96646	0.000993305
569027	smyd1b	-3.31715	-5.96088	0.000998187
558937	dhx32b	8.5235	5.94785	0.00100969
100141341	arhgap17b	-4.6314	-5.93549	0.00102074
100037308	calhm5.1	-2.76171	-5.92992	0.00102577
798421	ttyh3b	-1.7829	-5.92914	0.00102648
30129	dmrt2a	-3.28365	-5.92845	0.0010271
108179203	glipr1a	-4.73237	-5.9175	0.00103708
566516	mpg	2.70314	5.91197	0.00104217
678636	mettl27	4.16791	5.90608	0.00104761
568840	zgc:113377	2.01355	5.90582	0.00104785
103911274	si:ch211-105j21.9	-4.65772	-5.89473	0.00105819
570735	dhx30	2.77623	5.88813	0.0010644
100135755	il6r	-8.30354	-5.88402	0.0010683
567702	cacna1eb	-2.47346	-5.8681	0.00108351
550326	zgc:110239	-2.89202	-5.86612	0.00108541
572372	gjd1a	2.08039	5.86502	0.00108648
492336	anxa3b	-29.9324	-5.86201	0.00108939
449826	ctsll	-3.82704	-5.85934	0.00109199
780840	calhm6	-6.20066	-5.83407	0.00111686
566226	homezb	2.18314	5.83394	0.001117
504174	ba1l	-10.1289	-5.82964	0.00112129
100005846	si:dkey-56f14.7	-4.91704	-5.82451	0.00112644
572044	nocta	-12.908	-5.82324	0.00112773
100331505	si:cabz01074946.1	-7.35126	-5.819	0.00113201
245700	insrb	4.17368	5.81852	0.0011325
569063	srpra	2.28764	5.81797	0.00113306
100151186	si:dkey-21c1.4	3.3435	5.80551	0.00114577
767660	tank	-5.22829	-5.79794	0.00115358
791986	sec61b	-1.65332	-5.79664	0.00115492
337166	si:dkey-40g16.6	-6.26325	-5.7946	0.00115704
573047	lsm7	3.07004	5.78972	0.00116212
559954	fn3krp	3.72993	5.78848	0.00116341
323700	srsf2b	2.44133	5.78487	0.0011672
767807	abi3a	-14.3866	-5.78245	0.00116973
101882156	si:dkey-181f22.4	-8.45348	-5.7782	0.00117421
541319	crip1	-20.6876	-5.77429	0.00117834
266794	ccng2	-4.59198	-5.77294	0.00117979
560944	pfkpa	-2.63725	-5.76335	0.00119002
393682	lin7a	-3.84001	-5.76164	0.00119185
368818	klhl6	-2.79302	-5.74427	0.00121067
570879	golga3	2.14801	5.73852	0.00121698
327597	agfg1a	-2.19463	-5.73826	0.00121727
100148235	si:ch211-66i15.5	2.96576	5.73515	0.00122069
561370	jak3	-10.6281	-5.73278	0.00122332
336746	napsa	-20.0912	-5.73156	0.00122466
403048	rabl3	2.97894	5.73135	0.0012249
100005882	si:dkey-183p4.10	-6.75243	-5.72885	0.00122767
436594	slc30a5	3.44592	5.72718	0.00122953
568850	ftr79	-4.24078	-5.72446	0.00123257
30645	cd74b	-41.2916	-5.72399	0.00123308
794630	irbpl	-3.26452	-5.7168	0.00124115
368241	egr2a	-32.6601	-5.71389	0.00124442
100151173	si:rp71-68n21.9	-6.14642	-5.71125	0.00124741
335656	gngt1	7.36471	5.70693	0.0012523
436979	lygl1	-13.0288	-5.70628	0.00125305
100034605	si:dkey-78l4.1	-2.52279	-5.68417	0.00127849
450079	baz2a	2.7204	5.66117	0.00130557
560566	gem	-5.23727	-5.65146	0.00131721
100151756	fam117ab	-4.37502	-5.64745	0.00132204
571547	ogal	3.07817	5.64238	0.00132819
393376	hif1al	-2.69507	-5.63968	0.00133148
100001838	slc22a7b.2	2.79883	5.634	0.00133843
569823	ttc21b	2.51175	5.63379	0.00133868
563210	si:dkeyp-53d3.5	2.45847	5.63133	0.0013417
100142635	si:ch211-165d12.4	-10.2357	-5.62487	0.00134968
568634	pglyrp2	1.9246	5.6245	0.00135013
541315	adcyap1r1a	-4.11391	-5.61997	0.00135576
557239	antxr2a	-13.0298	-5.61393	0.00136329
406308	grb2b	-2.50952	-5.60351	0.00137642
100884138	dicp3.1	-3.59366	-5.57759	0.00140968
403045	egf	4.51633	5.56614	0.00142466
436672	pdha1b	4.84509	5.56389	0.00142763
393416	arhgap4a	-26.6411	-5.5628	0.00142907
114425	zeb1b	-2.8823	-5.55585	0.00143829
100005680	nab2	-27.3006	-5.54474	0.00145317
393564	nr2f1b	3.52442	5.54398	0.00145419
334130	lrrc40	5.52283	5.54318	0.00145526
336597	capgb	-4.32513	-5.54274	0.00145586
735250	rpl22l1	2.40875	5.53717	0.0014634
449655	atp6v1c1b	-2.6979	-5.53518	0.0014661
324089	det1	2.34185	5.53252	0.00146973
101882696	LOC101882696	-5.24203	-5.52777	0.00147622
561001	cd83	-17.1795	-5.52735	0.0014768
566257	si:dkeyp-23e4.3	-15.1221	-5.52166	0.00148464
333997	ampd3b	-10.4517	-5.51872	0.00148869
563884	tgfb1b	-4.99479	-5.51408	0.00149514
405770	il1b	-10.8092	-5.51012	0.00150066
406780	stxbp3	1.97515	5.51006	0.00150073
100000781	si:dkey-61p9.11	5.99602	5.51003	0.00150077
568326	ccl35.1	-25.4806	-5.49818	0.00151745
338313	mcamb	-14.5025	-5.49599	0.00152055
368248	rybpa	2.69358	5.49238	0.00152567
798577	ntrk3b	-3.26756	-5.49194	0.00152629
100126029	lurap1	-4.71733	-5.48222	0.00154022
322056	sulf2b	-3.44457	-5.48045	0.00154276
386641	fam107b	-4.08323	-5.47761	0.00154687
436983	ccdc149b	4.14755	5.47424	0.00155175
30498	egr1	-3.75418	-5.46041	0.00157196
100126018	prok1	2.36455	5.45457	0.0015806
30117	spi1b	-18.9195	-5.45243	0.00158378
553539	nos1apa	2.6514	5.45015	0.00158716
494071	irf2	-4.22754	-5.44465	0.00159538
100332402	dync2h1	2.66335	5.44206	0.00159927
324366	gstm.1	-1.93584	-5.43995	0.00160244
108183931	si:dkeyp-35e5.9	2.08298	5.43728	0.00160647
368323	si:ch211-204c21.1	-6.10639	-5.43715	0.00160665
557062	fmnl1a	-17.3562	-5.43687	0.00160708
103911540	zgc:103700	-9.89269	-5.43491	0.00161004
767786	rpusd1	2.28405	5.43372	0.00161185
100149543	col12a1a	-28.902	-5.42454	0.00162583
641415	zgc:123107	-16.1287	-5.41845	0.00163517
570218	ppp1r12c	-3.72673	-5.41534	0.00163998
541506	zgc:113227	1.63793	5.40753	0.00165209
406682	znf330	2.34077	5.40092	0.00166245
565801	gmip	-7.45791	-5.40027	0.00166347
100330448	twnk	4.06544	5.39819	0.00166673
393925	pdcd6	-3.91854	-5.39105	0.00167802
100332599	ascc3	16.5812	5.38843	0.00168218
399482	arpc5b	-4.86861	-5.38825	0.00168247
30607	thrb	-5.29444	-5.38432	0.00168874
100037387	parvg	-8.37267	-5.38208	0.00169232
571331	pstpip1a	-3.17925	-5.3797	0.00169613
559789	tmem268	-8.04266	-5.37722	0.00170012
100334604	LOC100334604	-6.74999	-5.37706	0.00170039
550265	zgc:110286	2.09419	5.37006	0.0017117
565714	wnt7aa	-3.7299	-5.35683	0.00173332
406696	pgk1	-2.45417	-5.35591	0.00173485
474349	magi1b	-2.07461	-5.34677	0.00174998
100002182	si:ch73-281k2.5	-2.64883	-5.34528	0.00175246
791647	pnp5a	-4.73492	-5.33963	0.0017619
324307	atp6v0a1a	1.67968	5.3386	0.00176364
445120	cux1b	2.37874	5.33836	0.00176403
794361	wdr34	2.96912	5.33726	0.00176588
402849	zgc:110591	-7.10679	-5.33535	0.00176911
566071	znf526	1.85777	5.32834	0.00178096
553630	trim13	-2.73591	-5.32789	0.00178172
768159	si:ch211-195b13.1	-5.7697	-5.32661	0.00178389
767670	vps4a	2.08263	5.32643	0.0017842
563855	chac1	1.76723	5.32279	0.0017904
567134	zgc:153916	2.72248	5.3078	0.00181623
571588	tec	-3.11596	-5.29665	0.0018357
393912	b4galt6	-2.13342	-5.29194	0.001844
100537501	si:ch73-380l3.3	-3.62649	-5.28246	0.00186083
100008376	wu:fd14a01	-5.56361	-5.28155	0.00186245
561914	malt1	-5.87199	-5.27344	0.00187701
402816	pou4f2	-4.37528	-5.26943	0.00188424
558427	thrab	-2.80442	-5.26859	0.00188577
64280	psmb13a	-40.2687	-5.2637	0.00189465
436655	rbm34	2.1358	5.25847	0.0019042
557112	ccdc186	3.41361	5.25576	0.00190919
568270	ankrd33ba	3.51584	5.25417	0.0019121
323613	hexb	-5.20208	-5.24871	0.00192218
569338	serinc2	-3.34085	-5.24765	0.00192414
559333	si:ch211-11k18.4	3.22871	5.24565	0.00192785
100126026	zgc:173548	3.39262	5.24309	0.00193263
564152	grk1a	7.16111	5.24155	0.00193549
337376	alox5ap	-3.22885	-5.23277	0.00195196
557072	card11	-12.7983	-5.22956	0.00195803
560411	elmsan1b	1.54732	5.22563	0.00196547
561589	ezrb	-1.59163	-5.22165	0.00197304
100233211	lat	-3.91501	-5.21953	0.0019771
561606	atoh8	2.45205	5.2183	0.00197945
767718	sult5a1	-3.58793	-5.2127	0.0019902
80353	slit2	-4.07558	-5.21069	0.00199407
447898	tmem237b	3.23631	5.20589	0.00200337
406437	tpm4a	-6.34404	-5.19114	0.00203223
447894	zgc:101715	-4.12159	-5.18277	0.00204881
572225	LOC572225	3.14312	5.18099	0.00205237
100330915	si:dkey-85n7.8	-3.30647	-5.17847	0.00205739
561420	si:zfos-452g4.1	3.00936	5.17842	0.0020575
562769	slkb	3.34844	5.17724	0.00205985
557627	serpini1	-4.00389	-5.1751	0.00206415
368331	erlec1	1.97912	5.17495	0.00206446
558684	b4galnt1a	-4.76814	-5.17464	0.00206508
387298	p2rx7	-6.69931	-5.16751	0.00207946
321844	pcbp2	2.08504	5.16697	0.00208054
553360	pcif1	3.22505	5.16628	0.00208196
337591	fam49ba	-13.8294	-5.16484	0.00208488
450022	ctsz	-4.34023	-5.15739	0.00210007
767635	zgc:153722	2.96229	5.15209	0.00211094
561954	sash3	-3.3224	-5.14382	0.00212805
556206	slc43a3b	-15.8083	-5.13413	0.00214831
394045	lmcd1	-3.16065	-5.13179	0.00215323
571368	ifngr1	-3.57701	-5.12803	0.00216118
445245	ctps1b	2.58597	5.12665	0.00216408
767690	jmjd4	2.60377	5.1256	0.00216632
100149310	syt6a	3.97666	5.12344	0.0021709
573655	rhof	-4.75268	-5.12151	0.00217502
324421	phb2a	3.16937	5.11866	0.00218109
414272	rgma	-3.56892	-5.11209	0.0021952
368485	ctnnd2a	-2.335	-5.11155	0.00219635
100003615	prdm2a	3.848	5.11117	0.00219718
368223	gpm6aa	-8.47354	-5.1106	0.00219841
402996	eif4h	2.46609	5.11052	0.00219858
561215	gabpb2b	2.6107	5.1105	0.00219862
550285	cdk10	3.53908	5.10911	0.00220163
30712	snap25a	-4.10413	-5.10694	0.00220631
101885988	si:dkey-256k13.2	2.16576	5.10641	0.00220747
492587	si:dkeyp-87d8.8	-5.85573	-5.10524	0.00220999
338247	echdc2	-3.41429	-5.10482	0.00221091
556592	nbas	2.89516	5.10396	0.00221278
553403	kctd12.2	-8.17364	-5.09782	0.00222615
566971	hbl2	2.48778	5.09216	0.00223859
566592	kiaa1549la	-1.7099	-5.09184	0.00223928
322181	fbxl5	2.6199	5.09139	0.00224027
436631	trim55a	5.29645	5.07557	0.00227545
100002110	stxbp6l	-6.41885	-5.07379	0.00227945
406658	cnn2	-10.0765	-5.0716	0.00228438
334701	rprd2a	4.1649	5.06129	0.00230773
171465	phc2a	2.10478	5.05469	0.00232283
550278	jmjd7	8.14012	5.05229	0.00232836
780841	fam98b	2.47418	5.04835	0.00233743
327329	qrsl1	-9.2748	-5.04327	0.00234922
541380	timm44	2.86627	5.03869	0.0023599
407730	chchd3a	3.73822	5.03714	0.00236353
100148088	tepsin	2.43521	5.03546	0.00236746
100330352	si:ch73-361p23.3	-3.32385	-5.03462	0.00236943
100002342	cpa6	-2.46441	-5.03167	0.00237638
553020	paf1	3.53768	5.03161	0.00237652
326663	syncrip	2.17298	5.03065	0.00237878
406702	pdha1a	-1.85192	-5.02884	0.00238306
557909	fam102bb	-3.18718	-5.02354	0.00239561
58031	cd81a	-5.66484	-5.02148	0.00240052
436895	irf8	-57.3154	-5.02121	0.00240117
553761	arhgef3l	-6.9378	-5.0186	0.0024074
326846	cnbpa	1.78978	5.01523	0.00241548
436946	sart1	1.98947	5.01363	0.00241932
492818	slc35g2a	-4.41284	-5.01352	0.00241959
436641	ctsl.1	-8.17373	-5.0127	0.00242156
560360	pip4k2aa	-2.68766	-5.01237	0.00242235
445389	gtf3aa	2.92947	5.00663	0.00243622
404598	abhd14a	4.08305	5.0006	0.00245088
561924	ddit3	-3.42102	-4.9997	0.00245308
100151181	si:dkey-239n17.4	-4.45985	-4.99903	0.00245472
100149618	p2ry12	-2.1217	-4.98695	0.00248445
561786	atp6ap1lb	-2.89488	-4.98553	0.00248796
565483	zgc:195245	4.62457	4.98507	0.00248912
100536942	baalcb	-6.04375	-4.98397	0.00249185
406598	pik3cg	-6.03987	-4.97777	0.00250732
393218	polm	3.48358	4.97597	0.00251182
436949	bcat2	-1.86382	-4.97589	0.00251203
100170817	skor1a	4.24956	4.96452	0.00254073
324689	arl11	-4.43588	-4.96262	0.00254557
335025	atp6v1g1	-3.49112	-4.96228	0.00254643
436587	ltv1	2.48933	4.962	0.00254715
541329	gcsha	3.15533	4.96004	0.00255215
101885164	LOC101885164	5.94254	4.95908	0.00255461
393536	rad23b	2.45474	4.95872	0.00255552
560341	mych	-7.78694	-4.95666	0.00256081
570052	ppp1r18	-7.5892	-4.95541	0.00256402
334389	ankmy2a	4.35864	4.95524	0.00256444
559281	irs1	-2.96417	-4.9501	0.00257769
560139	limd2	-3.59198	-4.9484	0.00258209
100534664	si:ch211-153f2.3	2.05758	4.94799	0.00258315
561675	mlf2	2.10582	4.94748	0.00258447
493615	ptp4a1	-1.9633	-4.94496	0.00259102
541494	sept9b	-16.3021	-4.94357	0.00259461
100007426	jarid2a	2.86149	4.94172	0.00259944
792926	si:dkey-126g1.7	-7.04105	-4.93936	0.00260561
560765	robo4	-3.63856	-4.93857	0.00260766
101883535	cxcl11.5	-5.10868	-4.93405	0.00261954
767649	saraf	2.41863	4.92633	0.00263995
570638	apoc1	-24.4648	-4.92632	0.00263997
326282	smad7	-2.44809	-4.92283	0.00264923
793188	si:ch211-171h4.6	-32.4034	-4.92237	0.00265046
567656	LOC567656	-3.40161	-4.92144	0.00265296
114466	tnfsf10l	-3.41357	-4.92035	0.00265586
550381	malb	28.9155	4.91057	0.00268215
405811	irf5	-4.43893	-4.90809	0.00268886
100142644	zgc:171489	2.03718	4.90364	0.00270094
100005174	dnmbp	3.35255	4.89662	0.00272015
100331859	si:ch211-194m7.4	-5.32974	-4.89478	0.00272522
566605	srpk3	2.92103	4.89001	0.00273836
100004384	cd28l	-3.19027	-4.88909	0.00274091
327372	brd3a	2.2919	4.8882	0.00274338
266753	acvrl1	-9.86799	-4.88818	0.00274343
100149189	si:ch73-237c6.1	-4.32587	-4.87951	0.00276761
557797	itgb2	-31.5631	-4.87655	0.00277591
415161	sirt6	3.15257	4.8763	0.00277661
393650	irf7	-6.82538	-4.87626	0.00277671
563259	dcdc2b	3.48629	4.87525	0.00277957
103283056	tet3	-2.29027	-4.86889	0.00279753
794170	scml4	1.85539	4.86762	0.00280111
557043	cgas	-2.80117	-4.85639	0.0028332
436846	zgc:92744	1.72905	4.85527	0.00283643
796322	slc3a2a	-4.02506	-4.85381	0.00284063
100333880	LOC100333880	-5.06698	-4.85202	0.00284581
654692	cxcr3.1	-9.13581	-4.85058	0.00284997
566573	ripor1	-4.82482	-4.8475	0.00285891
555183	rfx1b	2.2782	4.84551	0.00286468
449778	dtwd1	3.56472	4.84523	0.00286552
100321965	syngr1b	-1.71854	-4.84512	0.00286583
751764	bmf2	-4.61393	-4.83993	0.00288099
100004976	si:dkey-58f10.10	-2.44971	-4.8356	0.0028937
334113	bcan	12.0474	4.83525	0.00289475
336503	ifi30	-61.6154	-4.83075	0.00290803
447918	reep6	2.63207	4.82983	0.00291077
100329328	zmp:0000001236	-2.62699	-4.82744	0.00291786
678649	zgc:136929	-3.50186	-4.82394	0.00292829
100330830	nbeal2	-2.98859	-4.82244	0.00293277
558640	tmem168b	3.65593	4.81993	0.0029403
100000665	dusp3a	-2.21543	-4.81963	0.00294117
100037357	tnfrsf1b	-50.4157	-4.81893	0.0029433
792084	slco2b1	-53.5669	-4.81656	0.00295041
100136868	abca1b	-6.83982	-4.815	0.00295511
393253	neil1	1.79808	4.81341	0.0029599
100136852	zgc:174863	-6.01881	-4.8128	0.00296174
327528	usp42	2.18503	4.81153	0.0029656
406278	ggctb	-7.73253	-4.80883	0.00297377
556917	mtx1a	3.393	4.80602	0.00298235
406483	gnb3b	-3.75363	-4.80419	0.00298791
550607	itfg2	2.48531	4.80224	0.00299387
100170201	ccl35.2	-26.0077	-4.80123	0.00299697
571256	wasa	-8.9291	-4.80054	0.0029991
563475	trmt6	3.68588	4.79952	0.00300223
558616	ccr6a	-2.94445	-4.79527	0.00301531
327471	wee2	-1.70255	-4.79036	0.00303049
30164	pitx2	-3.32373	-4.78899	0.00303475
554129	hddc2	2.57267	4.78852	0.00303621
352924	txnrd3	2.33738	4.78752	0.00303932
555650	taok3b	-2.94437	-4.78217	0.00305602
393372	zgc:63863	3.22707	4.78041	0.00306156
406571	utp4	3.57075	4.77978	0.00306354
100535037	si:dkey-148a17.5	-2.79597	-4.77533	0.00307755
550271	gemin2	2.57345	4.77497	0.00307869
561021	si:dkey-103e21.5	-7.0196	-4.77332	0.00308391
569258	zgc:113372	3.07492	4.77183	0.00308862
445506	emp2	-3.48	-4.76794	0.00310099
557482	rab3b	-3.1607	-4.76545	0.00310892
560608	best1	2.06733	4.76382	0.00311415
100330943	atp8a2	1.99897	4.75922	0.00312889
561117	atp6v0a2b	2.90409	4.75785	0.00313331
558299	slc24a1	3.20593	4.75776	0.00313358
393120	josd2	3.76548	4.7566	0.00313732
445222	rcan1a	-2.80126	-4.75466	0.00314361
569963	snphb	-3.41997	-4.75408	0.00314548
572909	myoz1a	-3.55014	-4.754	0.00314576
565446	tjp2a	-2.72408	-4.74983	0.00315929
571908	tmem176	-2.36338	-4.74705	0.00316834
100004307	nrn1la	2.92034	4.74162	0.00318611
101884219	crtam	-75.1359	-4.7408	0.00318879
101886641	si:dkey-62k3.5	4.1288	4.73935	0.00319357
563388	si:dkeyp-72e1.9	3.42674	4.72823	0.00323042
568712	si:dkey-177p2.6	-3.93045	-4.7245	0.0032429
393345	tnfaip8l2b	-1.86151	-4.72392	0.00324485
403014	ncf4	-20.9891	-4.72125	0.00325382
100134971	il12rb2	-3.3406	-4.71637	0.00327025
564642	ints5	1.6801	4.71605	0.00327133
100148055	si:ch73-265d7.2	3.98236	4.71141	0.0032871
567751	ebf3a	-2.773	-4.71108	0.00328822
792472	cfbl	-8.15742	-4.71045	0.00329036
566775	tasorb	4.85255	4.70531	0.00330791
553815	zgc:113305	3.81222	4.70038	0.00332485
557037	pparg	-14.5311	-4.6932	0.00334971
548604	nr4a3	-24.2034	-4.69218	0.00335326
65090	ntrk2a	-3.05749	-4.68981	0.00336149
567405	matk	-2.47678	-4.68643	0.00337333
64279	psmb12	-10.5441	-4.68509	0.00337803
791206	pdk3b	2.28214	4.68469	0.00337942
393878	fermt3b	-5.04162	-4.68413	0.00338138
557935	zmp:0000001082	-13.1192	-4.67967	0.0033971
352910	mib1	2.12331	4.6796	0.00339733
100334572	arfgef2	2.35832	4.67924	0.00339861
30598	vsx1	-4.96035	-4.67618	0.00340943
100537531	si:ch73-380n15.2	2.59461	4.67611	0.0034097
110440055	LOC110440055	2.6651	4.6713	0.00342681
445191	med20	2.92267	4.66446	0.00345129
560778	naga	-2.80945	-4.66258	0.00345804
246093	id3	-4.08541	-4.66025	0.00346646
798737	galr2b	-2.72648	-4.65898	0.00347104
723996	tnfaip8l2a	-8.13108	-4.657	0.0034782
497395	spata18	2.64534	4.65292	0.00349306
553688	bach1b	-2.04153	-4.65205	0.00349622
393872	rad1	2.81163	4.65152	0.00349815
324855	plaa	2.50454	4.65014	0.00350321
541537	apool	2.61579	4.64565	0.00351964
393303	tnfaip8l1	-3.2333	-4.63902	0.0035441
568872	slc4a7	-1.74025	-4.63648	0.00355354
556379	csnk2a2b	1.91392	4.63618	0.00355465
100000684	neu3.5	1.58823	4.6344	0.00356126
550408	zgc:165532	3.21955	4.62743	0.00358734
445168	sptlc3	-4.34182	-4.62268	0.00360522
563456	srcap	1.74058	4.62223	0.00360693
100001127	si:ch211-283h6.4	1.89951	4.62011	0.00361493
100002370	zc3h12b	3.33964	4.61343	0.00364032
100007493	si:dkey-154b15.1	1.82029	4.61315	0.00364142
798792	cd79a	-22.7926	-4.61219	0.00364508
550403	gad2	-3.41404	-4.61173	0.00364682
100331864	kcnj4	2.23208	4.60398	0.00367663
373884	ada2a	-1.94517	-4.60071	0.00368928
394015	def6a	-5.18758	-4.6002	0.00369124
569698	mapk10	-5.55796	-4.59858	0.00369755
751750	mhc1uka	-3.27177	-4.59779	0.00370061
550565	gnpda1	-5.12245	-4.59649	0.00370566
566766	kif1ab	2.61464	4.59534	0.00371013
566903	gpr132b	-3.44351	-4.59127	0.00372606
554269	col4a1	-26.5236	-4.58759	0.00374051
567100	kiz	3.91321	4.5853	0.00374953
100144564	gfra4a	-2.93287	-4.58172	0.00376369
100148061	si:dkeyp-9d4.3	-3.99949	-4.58172	0.00376372
492576	mylkb	-7.58427	-4.58005	0.00377032
100148383	sec31b	2.27464	4.57993	0.00377081
322529	dhrs9	-3.05864	-4.57913	0.00377397
394209	sb:cb1058	-8.89256	-4.57804	0.0037783
334455	exd2	2.674	4.5739	0.00379483
30441	tmod4	-4.16713	-4.57068	0.00380777
393315	kyat3	3.11382	4.56668	0.00382386
407706	st6galnac	-3.72495	-4.56144	0.00384507
100049158	pkmyt1	2.23964	4.55894	0.00385521
569168	afg3l2	2.90081	4.55771	0.00386024
386723	fli1b	-11.5846	-4.55489	0.00387177
403307	rtn4rl2a	-5.69496	-4.55055	0.00388957
386722	dnaaf1	-4.48893	-4.54901	0.0038959
572258	polr3a	2.84485	4.54569	0.00390962
556929	zgc:154075	-2.21095	-4.53233	0.00396535
568515	sla2	-7.02204	-4.52655	0.00398974
566849	cyth4a	-2.63156	-4.52367	0.00400195
553612	mpeg1.2	-4.98383	-4.52016	0.00401687
110440037	LOC110440037	3.27094	4.52015	0.00401692
407722	gpn2	3.78024	4.51716	0.00402972
436716	opn1lw2	-7.16288	-4.51565	0.00403616
394039	zgc:66475	-3.27394	-4.51531	0.00403763
100000800	tmem63c	-3.91317	-4.51045	0.00405855
415254	zgc:86598	2.05547	4.50986	0.00406111
566684	ubn1	2.52683	4.50619	0.004077
323260	gas8	5.92228	4.50554	0.00407979
560709	hcn3	5.17397	4.50451	0.00408428
654448	ripply3	2.55275	4.5036	0.00408825
100317129	ndst3	-3.21027	-4.50232	0.00409383
565460	csmd2	-5.10924	-4.50207	0.00409491
565431	golga2	2.6556	4.50142	0.00409772
100334703	ston1	3.56544	4.49994	0.00410418
567942	glt8d2	2.81638	4.49896	0.00410848
100001978	sftpbb	-6.8429	-4.49877	0.00410931
100006622	rin2	-4.95959	-4.49725	0.00411597
492350	s1pr5a	-4.92176	-4.49603	0.00412134
559080	cftr	-2.50101	-4.4898	0.00414879
406364	elmo1	-4.51355	-4.48934	0.0041508
100004557	hyal3	2.278	4.47738	0.00420415
406860	ipo9	2.60958	4.47692	0.00420621
445061	dnajb4	-4.22322	-4.47165	0.00422997
566714	tcnba	-6.62049	-4.47159	0.00423025
567504	ifit12	-2.70585	-4.471	0.0042329
100004668	fsd1l	4.23757	4.46922	0.00424096
100135062	csf2rb	-53.3945	-4.46798	0.0042466
768303	bbs4	2.95759	4.4611	0.00427797
58054	pim2	-5.71486	-4.46102	0.00427834
100537793	pcare	3.13544	4.45993	0.00428332
567940	crhr1	-4.3783	-4.4583	0.00429082
100003046	lipib	3.49729	4.45603	0.00430126
30400	b2m	-9.07521	-4.45353	0.00431279
641560	slc7a7	-46.4247	-4.4533	0.00431388
368284	cars	3.46631	4.44715	0.00434238
565773	ptpdc1a	4.13664	4.44615	0.00434705
798465	daam2	-3.93095	-4.44504	0.00435226
327068	arpc2	-2.54964	-4.44428	0.00435578
563236	chd1	1.85197	4.44217	0.00436567
566647	cx32.2	-7.09243	-4.4419	0.00436694
794666	itpr3	-5.85317	-4.43782	0.00438611
100333180	si:dkey-237i9.8	-2.49319	-4.43752	0.0043875
403129	frmpd4	-3.02164	-4.43348	0.00440659
564241	fosl1a	-6.08412	-4.43311	0.00440834
445483	med23	2.9914	4.432	0.00441359
445042	ndufa7	2.8481	4.43023	0.004422
553232	znf296	-3.56328	-4.42747	0.00443516
555637	kctd1	-3.84667	-4.4267	0.00443884
570994	sf3b2	2.44007	4.42555	0.00444433
566682	zzef1	1.87448	4.42535	0.0044453
100007523	si:dkey-79f11.10	-3.96161	-4.42442	0.00444972
140814	cebpb	-30.8721	-4.42197	0.00446148
570311	capn10	2.50431	4.42024	0.00446978
100126122	zgc:173915	-11.964	-4.41948	0.00447346
566742	pex11b	4.12047	4.41768	0.00448211
404622	camlg	3.45628	4.41361	0.00450183
550246	ankrd49	2.59059	4.41347	0.00450251
321248	kdm7aa	-5.34968	-4.41295	0.00450502
100000532	rpp25a	2.22534	4.41226	0.00450835
553277	dido1	1.73656	4.41092	0.00451487
445057	dusp2	-12.201	-4.40816	0.00452835
569643	zgc:114045	-3.53453	-4.40506	0.00454352
798703	gemin7	3.32748	4.4049	0.00454427
550388	srd5a2b	1.8514	4.40167	0.00456014
368645	tmem267	4.41237	4.40109	0.00456301
796604	il2rga	-3.41535	-4.39987	0.00456903
100535085	si:ch211-256a21.4	-3.60036	-4.39862	0.00457521
327593	ints14	3.94264	4.39806	0.00457794
559659	atp5mea	4.17392	4.39743	0.00458106
394184	sh3bgrl	-4.27554	-4.39708	0.0045828
403145	myd88	-35.4985	-4.39707	0.00458283
569819	asphd2	-2.61059	-4.39423	0.00459693
569386	pecam1	-40.3163	-4.39417	0.00459721
393551	cyba	-8.17243	-4.38233	0.00465646
565531	nrxn1a	-3.62281	-4.38125	0.0046619
323702	pou2f1b	2.34089	4.37665	0.00468516
100037368	mfsd4b	5.22799	4.37338	0.0047018
405771	rhag	-5.74976	-4.37334	0.00470196
568129	si:dkey-56i24.1	-5.43265	-4.37273	0.00470508
373077	thoc1	1.9152	4.37033	0.00471734
100329329	si:ch211-85n16.3	2.64151	4.36921	0.00472308
562163	gdap1l1	2.42802	4.3682	0.00472826
407698	ano1	-3.81399	-4.36441	0.00474775
406774	sec23a	2.50694	4.36412	0.00474919
393630	thyn1	2.50934	4.36398	0.00474995
797792	pargl	-2.76406	-4.36379	0.00475092
407614	alg11	3.73922	4.36319	0.00475402
100331333	itga4	-6.16211	-4.36041	0.00476838
100003419	abhd17ab	2.27392	4.35895	0.00477592
368319	mbpb	-5.2706	-4.35567	0.00479298
394050	epc2	2.27866	4.35379	0.00480277
114453	cebp1	-3.82287	-4.35104	0.00481711
567442	kcnh4b	-4.04107	-4.34901	0.00482775
447866	arrdc3b	-2.71847	-4.34354	0.00485658
569085	slc19a2	4.59332	4.34278	0.00486056
30366	fzd10	-6.9983	-4.34267	0.00486118
407642	mrps31	2.44162	4.34251	0.00486201
30398	pou3f1	-7.26079	-4.34248	0.00486216
100329287	znf1136	2.05542	4.3417	0.00486631
572261	sema4ba	4.65749	4.33696	0.00489149
556198	srgap2	-5.31926	-4.33453	0.00490441
567424	smg8	2.14293	4.326	0.0049502
100334824	si:ch211-74m13.3	-4.0256	-4.32438	0.00495895
100001665	LOC100001665	-4.55459	-4.32404	0.0049608
559050	sgk2b	-9.09018	-4.32171	0.00497342
323695	cav1	-2.64415	-4.32106	0.00497697
560514	osbpl11	2.0236	4.32105	0.00497699
393989	rom1b	-2.19496	-4.32078	0.00497849
564794	wdr26b	1.90573	4.31822	0.00499239
550529	gm2a	-3.3416	-4.31751	0.00499625
360134	ifnphi1	-4.06934	-4.31465	0.00501191
555849	arhgap45b	-13.986	-4.3144	0.00501325
387526	ca2	-5.26551	-4.31317	0.00502
436766	jdp2b	-13.9333	-4.31132	0.00503015
678519	mettl25	3.13286	4.30732	0.0050522
553000	si:dkeyp-19e1.3	-4.27526	-4.30722	0.00505277
558271	fscn1a	2.80897	4.30567	0.00506131
108178999	LOC108178999	2.5047	4.3019	0.00508221
84703	slc4a1a	-21.3881	-4.30134	0.00508535
559514	tnrc18	-1.8395	-4.29832	0.00510214
100148439	mcf2la	1.99688	4.29711	0.00510891
100330801	cd44b	-5.41488	-4.296	0.00511516
556414	wdr19	4.44005	4.29469	0.00512248
550346	ccn1l1	-3.66738	-4.29388	0.00512704
100329241	si:ch211-106e7.2	-5.88023	-4.29332	0.00513016
100415799	ugt5b2	-2.68253	-4.29057	0.00514566
565126	senp8	2.13279	4.29016	0.00514794
334381	wrap73	3.94737	4.28833	0.00515829
559888	plppr4a	-2.20715	-4.28652	0.00516855
565099	zgc:193725	-3.26914	-4.28617	0.00517052
393899	stau2	1.98478	4.2817	0.0051959
393540	krt18b	-9.41223	-4.27636	0.00522646
797620	LOC797620	3.10585	4.27569	0.0052303
170783	mkrn2	2.17315	4.27451	0.00523705
325248	ddx31	3.12488	4.2728	0.00524689
567833	maptb	-4.88273	-4.26999	0.00526311
562336	clcn5a	2.09585	4.26765	0.00527665
100034406	cyp2p7	4.11172	4.267	0.00528044
110437747	LOC110437747	17.5852	4.2667	0.00528221
436817	polr2f	1.84618	4.26586	0.00528708
100002946	cxcl8a	-2.86601	-4.26477	0.0052934
437027	rac3a	-4.01952	-4.26386	0.00529872
564078	trmt5	2.76654	4.25168	0.00537017
100535316	LOC100535316	-2.115	-4.25138	0.00537196
30472	rx1	6.82333	4.25049	0.00537721
492349	fbxl4	-2.77809	-4.25029	0.00537845
556590	dnajc16l	2.36066	4.24629	0.00540218
561802	r3hcc1l	1.58902	4.2412	0.00543257
30159	tcf15	-4.16203	-4.2409	0.00543438
445124	chst1	-3.78545	-4.24081	0.00543492
100333040	si:ch1073-165f9.2	2.54002	4.23488	0.0054706
562692	tuft1a	-6.44825	-4.23387	0.00547669
559225	nup188	2.78667	4.22705	0.0055181
403306	rtn4r	-2.05079	-4.22567	0.00552651
406442	amfra	2.183	4.22399	0.00553678
171479	crabp1a	-2.58844	-4.22174	0.00555059
334166	fam43a	-5.0019	-4.22143	0.0055525
114417	mpz	-26.7995	-4.22132	0.00555316
492502	plekha8	2.00661	4.2213	0.00555325
393493	gstt2	4.04186	4.21941	0.0055649
100149630	mcf2l2	-2.54472	-4.21904	0.00556714
393669	lsm4	1.7888	4.2172	0.00557853
436982	ophn1	2.67635	4.21281	0.0056057
415180	cbx1b	-2.60427	-4.21244	0.00560799
556618	tp53i11b	-4.62095	-4.21224	0.00560922
568986	bbs1	3.98138	4.21144	0.00561416
555760	mrps30	1.67199	4.21129	0.00561509
555232	ptk6a	-3.64029	-4.2087	0.00563124
450030	chchd4b	3.34653	4.20729	0.00564005
100329613	hcar1-4	-1.59657	-4.20724	0.00564034
325758	si:ch211-105c13.3	-5.58949	-4.20555	0.00565092
327650	gnai2b	-3.2561	-4.20368	0.00566266
323827	st5	-1.65909	-4.20326	0.00566533
100003537	ciita	-2.75607	-4.19972	0.00568755
368635	osgepl1	2.98267	4.19827	0.00569672
100144551	scaper	2.83229	4.198	0.00569841
321505	bmi1a	3.22449	4.19697	0.00570494
100329656	lamtor1	3.6231	4.19521	0.00571612
692325	flj11011l	2.13424	4.19435	0.00572157
557230	si:ch211-244b2.3	-4.42425	-4.19351	0.00572692
402894	smim14	-2.68991	-4.19279	0.0057315
564557	si:ch211-156j16.1	-4.70838	-4.18791	0.00576258
101886409	si:dkey-76b14.2	-2.59206	-4.18727	0.0057667
553404	lrrc47	1.78572	4.18404	0.00578745
393998	prkacba	-2.87438	-4.18317	0.00579302
30744	cbfb	-8.97261	-4.1826	0.00579671
360151	opn1mw2	-4.303	-4.18015	0.00581254
105665598	pigrl3.5	-4.0113	-4.18009	0.00581294
492803	pitpnc1b	-4.44663	-4.17698	0.00583307
561669	si:zfos-2326c3.2	-3.14429	-4.17658	0.00583564
100007521	socs1b	-5.14983	-4.17445	0.00584952
393607	apbb1ip	-4.20078	-4.17423	0.00585094
436657	cpsf2	2.10584	4.17214	0.00586453
100073342	f2rl1.2	-6.03098	-4.16967	0.0058807
30504	opn1mw4	-3.62652	-4.16961	0.00588108
368215	anxa11a	-2.68473	-4.1662	0.00590346
556175	lrrc34	1.94408	4.16504	0.00591113
796345	dnajc6	-2.55237	-4.16345	0.00592156
641576	zgc:122979	-7.06925	-4.1632	0.00592324
100537676	vtcn1	-1.9992	-4.16292	0.00592509
337413	stat6	-7.57058	-4.16222	0.00592969
568626	dtx2	2.51638	4.16166	0.0059334
791461	parn	2.61941	4.16024	0.00594283
555910	si:dkey-262g12.9	1.99166	4.15877	0.00595257
406707	vamp1	-3.11962	-4.15347	0.00598786
550523	stoml3b	-7.15841	-4.15283	0.00599211
402997	tmem62	4.15316	4.15182	0.00599889
321940	xrn2	2.61636	4.15087	0.00600526
406764	eloa	1.90591	4.15072	0.00600625
100329402	dnajc11	3.28341	4.15061	0.00600698
323329	mat2aa	-2.18189	-4.14752	0.00602774
572549	ajuba	2.06263	4.14424	0.0060499
569039	si:dkey-266m15.6	-2.8849	-4.1434	0.00605557
554168	myh11a	-26.285	-4.141	0.00607186
572841	mboat1	-3.02986	-4.14034	0.0060763
555331	neurl4	3.16736	4.1401	0.00607793
797343	yrdc	3.47422	4.13951	0.00608198
503736	apobec2a	2.83695	4.13937	0.00608288
402834	usp40	2.2484	4.13902	0.00608528
569129	zdhhc12b	2.34142	4.13809	0.00609159
793880	iqck	2.3134	4.13641	0.00610307
557208	ppp2r5cb	-2.04953	-4.13448	0.00611628
566141	si:ch211-39a7.1	-3.06565	-4.13332	0.0061242
402874	eno2	4.61155	4.13096	0.00614038
560919	plch2b	5.43152	4.12841	0.00615796
100538306	si:ch73-181d5.4	1.74303	4.12809	0.00616015
436998	zdhhc3a	-3.72499	-4.12717	0.00616647
100334507	kif16ba	2.00611	4.12684	0.00616878
777765	gk5	-2.84123	-4.12507	0.00618103
100192216	il15ra	-3.15783	-4.12408	0.00618791
567759	cdcp2	2.06052	4.12273	0.00619729
563599	fam114a2	3.97862	4.12054	0.0062125
565523	chst15	-4.9556	-4.1205	0.00621278
447819	eya2	4.57335	4.11895	0.00622353
30517	ahr2	-5.07811	-4.1181	0.00622952
405846	stx11a	-6.6065	-4.11535	0.00624871
550262	h3f3b.1	2.77145	4.11426	0.00625642
325631	usp24	3.34681	4.11361	0.00626096
564076	unc13d	-9.17657	-4.11293	0.0062657
492490	slc6a1b	-4.26621	-4.11227	0.00627038
558589	ftr65	-2.0716	-4.1094	0.00629061
692329	farsa	4.76129	4.10892	0.00629397
568482	abcc12	-4.06	-4.10855	0.00629661
100535812	nyap2b	-3.3387	-4.10761	0.00630323
360208	pvalb8	3.2249	4.10707	0.00630706
282615	smarca5	2.60461	4.10676	0.00630928
100004683	tafa5l	-1.72361	-4.10566	0.00631708
664741	inpp4aa	-3.91484	-4.10561	0.00631742
445404	snrpf	2.0728	4.10421	0.00632734
560384	mbnl2	4.13885	4.10412	0.006328
654781	tas1r1	1.9697	4.103	0.00633595
541438	slc35g2b	-2.10925	-4.10243	0.00634006
553211	st8sia4	-2.45226	-4.10174	0.00634492
555526	si:ch211-201h21.5	-3.52551	-4.09883	0.0063657
556229	aass	1.94483	4.09848	0.00636825
565671	si:ch211-236h17.3	-20.1409	-4.09634	0.00638361
735291	hspa12b	-3.56207	-4.09592	0.00638662
449656	osbpl7	4.61069	4.09529	0.00639114
101886651	si:ch1073-385f13.3	-3.85576	-4.095	0.0063932
492814	thg1l	3.46937	4.09372	0.00640244
768146	tsga10	2.66933	4.09346	0.00640427
550603	mhc1laa	2.6777	4.09042	0.00642623
436694	commd2	3.40673	4.09	0.00642924
436712	tspan18b	-2.35688	-4.08816	0.00644264
323452	metap2b	1.93162	4.08767	0.00644613
100333716	bbs9	3.90039	4.08708	0.00645047
541413	slc39a9	3.46915	4.08657	0.00645416
561960	si:dkey-229e3.2	2.03948	4.08171	0.00648956
84039	bco1	-3.6993	-4.08141	0.00649175
322814	lnpep	-2.86058	-4.07687	0.00652507
101883966	si:dkey-24p1.7	-2.95646	-4.07611	0.00653067
556875	tmem177	6.34819	4.07463	0.00654155
565145	adamts1	-4.44683	-4.07311	0.00655282
541352	rpp30	2.34906	4.07032	0.00657348
566542	sgip1a	-2.07127	-4.06835	0.00658806
566032	ppp2r3b	-2.04772	-4.0678	0.00659217
556680	mtfmt	2.22316	4.06628	0.00660347
436813	rpp25l	2.73012	4.06586	0.00660661
393979	snrpe	3.2985	4.0657	0.00660783
100333254	nfatc2a	-5.64596	-4.06494	0.00661351
322795	csrnp1b	-3.0803	-4.06235	0.0066329
558469	nt5dc3	2.61422	4.0594	0.00665498
562894	rint1	1.9618	4.05678	0.00667473
447855	cratb	2.96388	4.05636	0.0066779
324573	ogfod1	3.30068	4.05542	0.00668503
30762	mhc2dab	-48.0035	-4.05246	0.00670746
735248	kctd7	-3.02254	-4.04964	0.00672889
563938	pnisr	2.07261	4.04915	0.00673257
100141364	dyrk3	4.75888	4.04737	0.00674617
334086	hspa4b	2.33706	4.04729	0.0067468
100334463	plekho2	-3.5746	-4.04656	0.00675235
567536	myo1ca	-4.18517	-4.04617	0.00675536
100149942	taf4a	2.09553	4.04349	0.00677587
378454	aaas	3.00968	4.0426	0.00678271
100001168	jcada	-4.09445	-4.04188	0.00678821
568001	pfkmb	2.98121	4.04041	0.00679957
794348	nrde2	3.61184	4.03543	0.00683807
101883863	si:ch1073-127d16.1	1.86401	4.0344	0.00684604
323246	cicb	-2.7059	-4.03112	0.00687157
100332172	ttc37	2.33207	4.02963	0.00688317
553596	grapa	-5.07065	-4.02884	0.00688932
406737	cd9b	-20.4523	-4.02873	0.00689023
563952	ccl34b.1	-10.1233	-4.02702	0.00690355
541430	zgc:112998	3.92137	4.02396	0.00692764
406769	syt11a	-2.13269	-4.0225	0.00693912
664763	si:ch73-130a3.4	1.87018	4.02245	0.00693947
570240	ntrk2b	-2.02172	-4.02168	0.00694554
556104	arpc5lb	2.50293	4.01957	0.0069622
378844	ddx27	2.22682	4.01835	0.00697189
563100	si:ch211-51h9.6	2.16496	4.01771	0.00697695
393371	dnajc5gb	-2.59672	-4.01632	0.00698797
100001285	vps72a	2.16461	4.01261	0.00701757
751743	slc25a42	1.96727	4.01161	0.00702552
767727	rab21	2.74939	4.00736	0.00705956
100330974	im:7142702	-1.77546	-4.00659	0.00706577
406647	aimp2	1.74884	4.00607	0.00706995
394137	eif2d	2.20063	4.00519	0.00707703
336575	grn2	-3.67759	-4.00499	0.00707862
393917	ddx39b	2.12977	4.00391	0.00708732
562194	dapk3	2.79669	4.00356	0.00709015
606657	trmt2b	1.91607	4.00318	0.00709328
503596	mif4gdb	2.6807	3.99986	0.0071201
796762	fam78bb	2.06451	3.99507	0.00715909
556951	zgc:172352	-28.9545	-3.99397	0.00716807
797490	cplx4b	3.23098	3.99293	0.00717656
794087	zgc:194275	-4.02564	-3.99273	0.00717823
431738	mob3c	-2.78978	-3.99162	0.0071873
336504	arpc5a	-2.92328	-3.98894	0.00720928
568476	g0s2	-21.5481	-3.98858	0.00721227
751737	ctdspla	2.43995	3.98737	0.00722222
564308	fam20a	5.94241	3.98692	0.00722594
100536120	havcr2	-4.29575	-3.98557	0.00723707
404730	mao	2.95732	3.98492	0.00724243
324560	cyb5r3	-3.07368	-3.98486	0.00724291
117509	klf2b	-3.76593	-3.98458	0.00724524
560334	hhat	2.4652	3.98449	0.00724604
368262	dlst	2.00924	3.98383	0.00725146
561486	cep126	3.63674	3.98067	0.00727771
450010	rdh14a	2.74319	3.97908	0.00729089
100329781	si:dkey-85n7.6	2.36238	3.97837	0.00729679
566474	tbc1d32	3.86253	3.97821	0.00729816
317738	elovl6	-1.57615	-3.97731	0.00730569
100004850	aatka	-5.70571	-3.97641	0.0073132
751753	nucb1	-2.03712	-3.97567	0.00731936
327291	cbx2	2.38337	3.97489	0.00732593
101884515	si:dkeyp-117b8.4	2.31614	3.97482	0.00732644
334015	exoc3	2.26333	3.97136	0.00735553
100536705	itgae.2	-52.5261	-3.96909	0.00737467
677743	rps27l	4.39038	3.96854	0.00737932
100536575	LOC100536575	2.00979	3.96741	0.00738883
100329953	arfgef1	2.55151	3.96274	0.00742837
100151335	LOC100151335	-1.87475	-3.96211	0.0074338
368369	pald1a	-3.25088	-3.96066	0.00744611
386825	ntf3	-6.87704	-3.96062	0.0074465
797187	iqsec2b	-2.79161	-3.95793	0.00746945
393970	acy1	-2.25185	-3.95693	0.00747798
394080	six6a	2.83733	3.95412	0.00750208
494101	bmp2k	-3.99602	-3.95301	0.00751167
100331105	acvr1c	4.67639	3.95213	0.00751928
100322133	mertka	-2.60789	-3.94689	0.0075646
100537552	tgs1	2.31198	3.94661	0.00756703
327082	napab	1.91519	3.94397	0.00758992
569122	samd11	6.08659	3.94391	0.00759047
558542	selenoo2	2.71808	3.94371	0.0075922
445209	dnal4a	2.60842	3.94119	0.00761424
321948	ddx46	2.81475	3.93897	0.00763365
100004462	tmc8	-5.70817	-3.93754	0.00764622
572018	gldn	3.31931	3.93414	0.00767615
569226	irak1	-2.36233	-3.93279	0.00768801
566830	ppp1r8a	2.3208	3.93117	0.00770235
368667	nedd8	2.43161	3.92967	0.00771568
566228	kcng4b	2.62989	3.92912	0.00772058
560743	lpxn	-2.87364	-3.92748	0.00773514
792828	pard6a	-4.7334	-3.92743	0.00773559
100331186	oma1	2.28958	3.92628	0.0077458
100538113	si:ch1073-110a20.1	-2.98435	-3.92576	0.00775043
566675	suox	3.0816	3.92245	0.00778002
326961	rpl5a	2.34398	3.92201	0.00778399
405854	fahd2a	-2.60865	-3.92133	0.00779002
100003663	kazna	-2.72735	-3.91971	0.00780458
564600	sept12	-5.47142	-3.91926	0.00780862
492511	snrpa1	2.45126	3.91693	0.0078296
557721	slc45a4	-2.61699	-3.91691	0.00782976
566846	dub	-12.3108	-3.91561	0.00784154
100330897	slc2a3b	-28.2353	-3.91545	0.00784299
641570	impad1	2.80714	3.9141	0.00785515
100537081	si:ch211-274p24.4	1.5475	3.91295	0.00786564
571852	lmf2a	8.55709	3.90474	0.00794046
561626	si:ch211-225b11.4	2.96527	3.90018	0.00798235
445493	bet1l	2.66184	3.90013	0.00798279
334511	yipf3	2.76582	3.89909	0.00799234
100073343	rapgef5b	2.10065	3.89804	0.00800203
100334928	tgfbr2a	-4.03359	-3.89554	0.00802515
107988029	si:zfos-1056e6.1	1.80652	3.89475	0.00803254
447812	ccdc47	1.66213	3.89274	0.00805123
570926	lzts2a	-2.69897	-3.89226	0.00805569
445251	carm1	2.34267	3.8922	0.00805622
334658	mbtps2	2.1481	3.89214	0.0080568
554100	ndufs8b	3.02224	3.89166	0.00806124
566686	epc1a	3.31665	3.89148	0.00806297
557645	sstr1b	-2.18228	-3.89121	0.00806546
550572	cnep1r1	3.81825	3.89084	0.0080689
791524	grna	-8.73949	-3.88756	0.00809954
101882211	LOC101882211	-3.79284	-3.88681	0.0081066
324910	sema7a	-4.69812	-3.88666	0.00810801
30507	hbaa1	-8.86549	-3.88341	0.00813856
100001035	tmem170b	3.42748	3.88326	0.0081399
394150	oxsr1b	-3.14439	-3.88295	0.00814286
777611	zgc:153935	-2.97295	-3.88067	0.00816438
323856	tgm2b	-2.53354	-3.87849	0.00818497
327346	mtmr6	2.3046	3.8766	0.00820294
564675	paox1	-4.4343	-3.8754	0.00821436
792002	rhbdl2	-1.79281	-3.87369	0.00823058
449776	mettl5	1.98736	3.87175	0.00824911
100320280	tac3a	-2.47271	-3.8715	0.00825154
327538	ccdc82	1.96616	3.87102	0.00825608
368752	vat1	-2.0685	-3.86688	0.00829581
30741	ctnna1	3.08329	3.86407	0.00832287
560956	myo9b	-4.91359	-3.86321	0.0083312
394008	xrn1	2.20671	3.86281	0.00833509
678650	bcl11aa	-3.16025	-3.86271	0.00833607
101885156	si:dkey-8l13.5	1.81988	3.8597	0.00836526
324743	snupn	2.44597	3.85954	0.00836676
793886	si:dkey-100n23.5	2.10961	3.85943	0.00836788
100002400	si:ch211-223l2.4	-3.54674	-3.85708	0.00839066
559958	cdaa	-3.51036	-3.85555	0.00840558
799244	rin3	-7.38941	-3.8554	0.00840711
100332935	ect2l	3.93541	3.85476	0.00841337
100002676	gprc5bb	2.02154	3.85446	0.00841624
555691	kcnj13	4.12691	3.85402	0.00842054
565123	senp3b	2.82207	3.8537	0.0084237
567746	fzd3b	3.0228	3.85345	0.0084261
192322	calm2b	2.75469	3.85277	0.00843275
445492	flad1	-2.16209	-3.85043	0.0084557
322462	sult6b1	-4.32248	-3.85025	0.00845752
561518	map3k21	2.44629	3.84688	0.00849068
323424	sult1st1	-2.94095	-3.8458	0.00850136
450067	ormdl3	9.58254	3.84463	0.00851292
100002225	map2k2b	2.5574	3.84453	0.00851392
564649	oxsm	3.30117	3.84228	0.00853621
560785	wwc1	3.4341	3.84226	0.0085365
550592	cript	4.2808	3.8413	0.00854597
567680	atg101	2.33246	3.83994	0.00855947
322921	nid2a	-27.1169	-3.83974	0.00856152
100000332	si:ch73-335l21.4	-4.37971	-3.83837	0.00857515
571626	sh3gl3a	-4.2867	-3.8376	0.00858285
415106	puraa	3.38773	3.83637	0.00859517
550525	arl3a	2.53269	3.83558	0.00860303
100000938	cass4	-7.89783	-3.83378	0.0086211
558900	rab6ba	-6.04256	-3.83362	0.00862276
573024	lpp	-1.86102	-3.83196	0.00863938
559148	ptgis	-6.66746	-3.83111	0.00864799
797090	fuz	1.66691	3.82851	0.00867425
569546	ehd4	-6.97818	-3.82761	0.00868328
567547	mthfr	3.8078	3.82688	0.00869066
791153	ldlrap1b	2.41453	3.82683	0.00869118
494082	ift80	2.73904	3.82448	0.00871506
794689	zfyve16	3.59684	3.82423	0.00871764
321577	ttpal	-1.87271	-3.82152	0.00874517
556876	si:dkey-83h2.5	-2.76461	-3.821	0.00875053
557278	ppp1r13bb	-1.78701	-3.82007	0.00875995
561462	cyp2k8	-3.94571	-3.81903	0.00877063
436929	dgcr2	3.64394	3.81899	0.00877108
799945	sema3fb	-3.54922	-3.81859	0.0087751
572463	ibtk	2.80594	3.81751	0.00878625
447821	sav1	1.85557	3.81539	0.00880801
100320246	si:ch73-343l4.2	-2.42932	-3.81538	0.00880807
100006039	znf687b	2.02473	3.81372	0.00882513
393457	zgpat	1.78165	3.81341	0.00882835
568308	sil1	1.77353	3.80861	0.00887802
100124619	zgc:171704	-3.43724	-3.80853	0.0088788
553213	ift140	3.12912	3.80663	0.00889858
791205	crym	-4.39397	-3.79958	0.00897218
503733	snx13	2.25181	3.79876	0.00898078
792958	LOC792958	-3.91435	-3.79825	0.00898622
569113	kctd3	-2.51278	-3.79747	0.00899437
562593	btbd3b	-3.01031	-3.79728	0.00899642
556338	tbc1d25	1.86457	3.79248	0.00904709
606579	inpp5e	5.05035	3.78892	0.0090849
559102	rangrf	2.66589	3.78871	0.00908714
100538016	si:dkey-79d12.5	-5.98393	-3.78589	0.00911723
393620	mfn1b	2.09106	3.78353	0.00914243
323588	pik3r5	-9.84602	-3.78333	0.0091446
553575	gsr	-7.80727	-3.78324	0.00914558
386704	sox8b	2.34061	3.78276	0.00915068
794494	ppp1r16a	2.59927	3.77866	0.00919479
563797	si:dkey-26c10.5	-3.85785	-3.77798	0.00920208
556807	si:ch211-186j3.6	-4.77369	-3.77586	0.00922504
563053	capn2b	-6.08367	-3.77375	0.00924796
447879	nmrk2	-1.72836	-3.77312	0.00925476
556226	cdc42l2	2.58098	3.77198	0.00926714
799482	sypl2b	-6.61163	-3.77159	0.0092714
566872	l2hgdh	2.77028	3.77113	0.00927639
321545	serpinc1	-2.58013	-3.76931	0.00929629
553692	dph3	2.12709	3.76864	0.00930352
767759	zgc:153704	4.51684	3.76545	0.00933846
790957	cyp2aa9	2.47407	3.76505	0.0093429
556426	rprd2b	3.16075	3.76497	0.00934382
561123	fam222ba	2.04245	3.76447	0.00934928
445105	lipia	-4.64867	-3.7642	0.00935224
100334289	map3k15	-2.67946	-3.76303	0.00936511
768305	mrpl21	2.4471	3.76147	0.00938234
373117	celf2	-7.38376	-3.76075	0.0093902
799208	zgc:194627	-3.29929	-3.7573	0.00942839
795887	LOC795887	-10.6987	-3.75666	0.00943547
337142	cnn3b	2.59041	3.75513	0.00945251
393256	taf8	5.1242	3.75111	0.00949738
562412	arsk	-4.14936	-3.75029	0.00950652
110437822	LOC110437822	-2.50079	-3.7501	0.00950861
334932	mdm4	1.70774	3.74908	0.00952011
494044	efemp2a	-4.20688	-3.74695	0.00954396
558359	afdna	3.01435	3.74559	0.00955925
553255	itprid2	-5.36756	-3.74516	0.00956408
563369	cyp2r1	-7.54577	-3.74385	0.00957896
324481	clic1	-3.78225	-3.74243	0.00959497
503605	supt7l	2.54517	3.74038	0.00961814
30573	hsp90ab1	-2.09572	-3.73966	0.00962635
550232	cart2	-2.58617	-3.73895	0.00963443
100150043	si:dkey-21e13.3	2.22305	3.7388	0.00963607
550515	crlf3	-3.39749	-3.7388	0.00963614
393176	rad9a	-2.6521	-3.73862	0.00963812
393766	rbm18	2.16144	3.73827	0.00964211
402875	dzip1	-3.65093	-3.73614	0.00966635
556199	phka2	-1.64805	-3.73605	0.00966736
569755	col6a1	-4.01825	-3.7352	0.0096771
793549	si:ch211-266d19.4	2.60064	3.72888	0.0097496
100126019	zgc:171967	4.12314	3.72871	0.00975154
799279	LOC799279	-25.875	-3.72448	0.0098004
140620	prps1a	-1.80959	-3.72398	0.0098061
568117	spns2	-2.54324	-3.7238	0.00980821
555382	ttf2	2.88554	3.7233	0.00981405
393745	wars	3.14162	3.7218	0.00983138
796523	pqbp1	2.61667	3.72142	0.00983583
368878	si:busm1-266f07.2	-34.5455	-3.72003	0.00985198
450058	zgc:101679	1.70042	3.71982	0.00985452
797355	iqsec3a	-2.514	-3.71966	0.00985629
58134	adarb1a	-3.37181	-3.7195	0.00985819
449991	kctd15a	-1.87619	-3.71613	0.00989757
326022	si:ch73-158p21.3	-5.05193	-3.71505	0.00991021
100002307	oscp1a	2.67953	3.71388	0.00992397
324984	txlng	2.00228	3.7135	0.00992838
563613	eif2b5	2.10838	3.71301	0.0099341
567804	fbxo41	-6.26874	-3.71237	0.00994166
393233	snapc1a	1.88704	3.71167	0.00994986
402830	ehmt1b	2.60699	3.71076	0.00996066
557905	ankrd33bb	3.7594	3.71046	0.00996412
565190	abr	-3.03209	-3.70861	0.00998605
561280	zfp36l1a	-5.73943	-3.70851	0.00998715
333941	zfp36l2	-3.76649	-3.70812	0.00999181

## Sheet: Human_Extrapolation-DEGs
GeneID	Symbol	Foldchange	Test Statistic	Distribution P-value
100004555	ripk3	-117.911	-40.2026	1.58327e-08
557258	ptk2ba	-37.5663	-38.061	2.19639e-08
436916	slc2a3a	-2.86039	-25.3865	2.46108e-07
335407	mpeg1.1	-340.777	-23.3727	4.02341e-07
559933	pex14	2.5772	22.3807	5.20577e-07
560190	esrp1	-28.5531	-17.5449	2.19978e-06
405790	ifng1	-18.9945	-16.5107	3.14688e-06
793920	il2rb	-140.098	-15.6604	4.29467e-06
100000934	unc93b1	-84.3976	-15.5925	4.40566e-06
799355	pfn1	-30.1734	-15.4792	4.59843e-06
321614	wdr82	-2.73203	-15.0267	5.47278e-06
393342	zgc:64051	-8.21417	-13.9882	8.32322e-06
393850	dhx38	2.49827	13.8893	8.67539e-06
566903	gpr132b	-3.24567	-13.557	9.99271e-06
797380	gpr132a	-3.24567	-13.557	9.99271e-06
100331581	si:dkey-44g17.6	-7.02026	-13.4783	1.03378e-05
406604	gng12a	-7.02026	-13.4783	1.03378e-05
797797	tbx21	-6.23225	-13.3286	1.10333e-05
336471	col1a2	-30.0224	-13.3215	1.1068e-05
336381	cotl1	-31.2333	-13.3183	1.10832e-05
445057	dusp2	-28.6888	-13.2478	1.14314e-05
799521	sowahd	-2.25762	-13.0189	1.26527e-05
101885704	zbtb32	-5.02575	-11.5469	2.5369e-05
798872	dio3b	3.48737	10.7415	3.84668e-05
100002113	coro1a	-309.251	-10.6835	3.96804e-05
553671	ak8	2.52803	10.3149	4.85221e-05
569736	plbd1	-15.5763	-9.68565	6.94702e-05
792904	si:ch73-139e5.2	-15.5763	-9.68565	6.94702e-05
568316	prkag2b	-95.159	-9.64998	7.09422e-05
30483	gata4	3.13668	9.64249	7.12561e-05
436707	havcr1	-203.117	-9.60852	7.26989e-05
562289	tfeb	-46.1333	-9.58608	7.36704e-05
494180	atg5	4.30013	9.54745	7.53787e-05
393676	gorasp2	3.02765	9.30335	8.72959e-05
553553	cfd	-12.0247	-9.21677	9.20368e-05
100134973	il7r	-55.5061	-9.17131	9.46444e-05
560858	efr3ba	-2.77732	-9.14988	9.59035e-05
561353	efr3bb	-2.77732	-9.14988	9.59035e-05
550425	b4galt1	-53.7855	-9.01166	0.000104506
415151	rac2	-107.416	-8.98285	0.000106409
406319	snn	-5.92791	-8.9103	0.000111383
30435	opn1sw2	-3.49294	-8.87199	0.000114117
335573	ptpn6	-46.5315	-8.69232	0.000128024
100003387	spata2l	-3.73724	-8.65313	0.000131312
436920	egr3	-29.8503	-8.65302	0.000131321
415209	tpm2	-14.3208	-8.51506	0.000143697
100136840	serpine1	-84.6412	-8.51021	0.000144156
544667	flt1	-7.51045	-8.49362	0.00014574
393814	plek	-29.0705	-8.17215	0.000180759
556835	sp2	-2.64421	-8.1397	0.000184806
101882903	arhgef15	-3.34554	-8.11423	0.000188055
796938	fybb	-27.4635	-8.01363	0.000201552
406640	tmem47	-6.09998	-8.00515	0.00020274
555521	prkcq	-53.2404	-7.88512	0.000220448
368889	lgalslb	-8.51329	-7.84008	0.00022755
723995	lgalsla	-8.51329	-7.84008	0.00022755
566922	gabrb3	-2.49891	-7.81941	0.000230897
555669	nfixa	-16.0887	-7.80208	0.000233746
678521	nfixb	-16.0887	-7.80208	0.000233746
798492	rasal3	-8.6096	-7.66773	0.000257269
556894	tfec	-14.9407	-7.66055	0.000258602
80354	slit3	-8.8225	-7.65864	0.000258958
368473	scrib	2.76733	7.62588	0.000265145
64267	atp1b1a	-3.85255	-7.55346	0.000279442
777614	tpcn2	-3.19086	-7.53635	0.000282948
566499	slc16a10	-24.0098	-7.48103	0.000294635
560938	ankrd34ba	-4.51032	-7.47425	0.000296106
565548	ankrd34bb	-4.51032	-7.47425	0.000296106
556167	mkxb	-4.22053	-7.45924	0.00029939
799136	mkxa	-4.22053	-7.45924	0.00029939
327597	agfg1a	3.93589	7.45871	0.000299506
393560	agfg1b	3.93589	7.45871	0.000299506
561450	plag1	13.2094	7.43271	0.000305301
565345	myo1f	-20.5103	-7.41865	0.000308487
450022	ctsz	-20.8658	-7.40024	0.000312717
100148828	b4galt2	-22.1033	-7.38178	0.000317024
30216	hbba1	-117.896	-7.37636	0.000318303
405771	rhag	-3.19824	-7.30846	0.000334828
561771	acap1	-7.81755	-7.23401	0.000354092
564873	jund	-5.01091	-7.17926	0.000369073
777651	il10ra	-7.9456	-7.1507	0.000377179
792667	si:dkey-276j7.2	-30.3522	-7.14049	0.000380125
405805	trib3	-12.4096	-7.09397	0.000393891
100004611	sema3bl	-4.22107	-7.05053	0.000407266
100007048	bcl2b	-18.7797	-7.01276	0.000419318
114549	ache	-7.79894	-7.00875	0.000420623
394051	sh2d3cb	-3.79356	-6.98631	0.000428004
558860	sh2d3ca	-3.79356	-6.98631	0.000428004
100124603	lgals9l5	-4.34147	-6.98044	0.00042996
100148547	lgals9l6	-4.34147	-6.98044	0.00042996
327284	lgals9l3	-4.34147	-6.98044	0.00042996
192338	mcm2	2.83364	6.94017	0.000443656
100000710	tspan15	4.66869	6.89482	0.000459682
445088	c1qb	-36.5325	-6.86906	0.000469084
100535636	LOC100535636	-3.51374	-6.86678	0.000469927
101882404	shisa8b	-3.51374	-6.86678	0.000469927
561635	mylk3	-1.81586	-6.86353	0.000471129
335524	odf3b	-2.16012	-6.82035	0.000487466
100002679	gigyf1b	4.06699	6.8184	0.00048822
568584	gigyf1a	4.06699	6.8184	0.00048822
100004990	aftphb	-3.2236	-6.80229	0.000494495
556043	aftpha	-3.2236	-6.80229	0.000494495
100149794	akt3b	3.709	6.7934	0.000497996
560549	akt3a	3.709	6.7934	0.000497996
321892	ckmt1	-7.47301	-6.77121	0.000506858
566787	cdt1	28.9975	6.77117	0.000506874
560778	naga	-4.6933	-6.74533	0.000517426
407989	adssl1	2.6736	6.70564	0.000534128
323260	gas8	2.7697	6.70258	0.000535442
560495	si:ch211-195d17.2	6.75933	6.67979	0.000545337
561941	prkx	-18.5176	-6.66008	0.000554069
567764	blk	-3.35854	-6.60762	0.000578094
445074	cmtm3	-3.51378	-6.60601	0.000578848
79376	gfra1a	-20.5728	-6.57604	0.000593133
79377	gfra1b	-20.5728	-6.57604	0.000593133
563396	cbx5	2.35364	6.56848	0.000596801
100004270	wdr6	-1.77001	-6.54908	0.000606331
101885596	hck	-4.18144	-6.52121	0.000620326
335158	wasb	-9.47401	-6.47136	0.000646292
571256	wasa	-9.47401	-6.47136	0.000646292
337199	rab20	-4.52083	-6.43837	0.000664163
751784	htr2b	1.82152	6.4382	0.000664258
544666	ptges	-4.62154	-6.41722	0.000675921
570116	prickle3	-1.7082	-6.4102	0.000679872
555939	avpr1ab	-33.2818	-6.3916	0.000690479
559366	lrrk2	-7.49764	-6.36861	0.000703854
555247	gdpd5a	2.11717	6.35324	0.000712958
58113	cd74a	-28.7266	-6.35112	0.000714222
378845	tjp1a	-2.04845	-6.34954	0.000715169
795685	qpct	-8.20535	-6.33948	0.000721224
100330943	atp8a2	-6.4319	-6.33499	0.000723944
393416	arhgap4a	-5.42066	-6.33388	0.000724619
561231	arhgap4b	-5.42066	-6.33388	0.000724619
567041	mia3	3.44196	6.31439	0.000736583
559154	ptprc	-93.5264	-6.2917	0.000750793
100002070	irf4a	-3.68751	-6.28797	0.00075316
569263	irf4b	-3.68751	-6.28797	0.00075316
436678	arr3a	-8.55928	-6.28606	0.000754377
100535515	def6b	-4.94827	-6.27623	0.000760663
394015	def6a	-4.94827	-6.27623	0.000760663
790944	nfkbie	-50.9058	-6.26747	0.000766317
100330741	ccdc88b	-10.5614	-6.26625	0.000767111
447840	pip5k1bb	-7.27725	-6.25645	0.000773502
449831	pip5k1ba	-7.27725	-6.25645	0.000773502
100334314	LOC100334314	-2.12598	-6.22794	0.000792441
100537703	klhl29	-2.12598	-6.22794	0.000792441
768157	cplx4a	-2.41212	-6.22302	0.000795762
797490	cplx4b	-2.41212	-6.22302	0.000795762
553696	lims2	-5.61379	-6.20812	0.000805925
322104	gnb1a	7.02621	6.1932	0.000816241
406658	cnn2	-5.5298	-6.19154	0.0008174
557935	zmp:0000001082	-17.8682	-6.17042	0.000832295
403148	tirap	-2.70071	-6.16058	0.000839342
414333	lck	-8.7203	-6.14781	0.000848586
100332594	tgfbr3	-12.6863	-6.14489	0.000850718
552967	ggnbp2	2.01276	6.09358	0.00088917
445479	agbl5	4.03795	6.09309	0.000889543
565041	pim3	-5.94329	-6.08546	0.000895432
569976	tacc2	-3.1111	-6.06304	0.000912998
791765	gpr34b	-3.32349	-6.05255	0.000921349
567870	cfdp1	3.72393	6.03425	0.000936138
436845	srprb	2.35518	6.01539	0.000951651
553596	grapa	-2.7959	-5.99688	0.000967169
449008	cdhr1a	-19.3897	-5.93195	0.00102394
394143	sfswap	2.00319	5.90778	0.00104604
797951	znf385d	-3.61259	-5.90251	0.00105092
797829	flr	3.06802	5.88797	0.00106456
100334463	plekho2	-6.10959	-5.87803	0.00107399
558545	ubash3ba	-5.12926	-5.86896	0.00108268
569827	ubash3bb	-5.12926	-5.86896	0.00108268
550401	hcfc2	2.4979	5.86548	0.00108603
497644	pomgnt2	3.17014	5.82916	0.00112177
692291	foxn3	-3.55762	-5.81384	0.00113725
30117	spi1b	-11.7097	-5.80558	0.00114569
751704	spi1a	-11.7097	-5.80558	0.00114569
570502	kif21b	-7.54502	-5.7999	0.00115155
101885305	si:cabz01033205.3	-2.11217	-5.79774	0.00115378
103911868	wnk2	-3.42506	-5.78274	0.00116942
100002249	si:ch211-213o11.11	2.35836	5.77335	0.00117935
561988	gpr61l	2.35836	5.77335	0.00117935
560944	pfkpa	-2.63725	-5.76335	0.00119002
368234	plp1b	-2.93039	-5.75794	0.00119583
64264	plp1a	-2.93039	-5.75794	0.00119583
795191	ky	-2.62058	-5.75327	0.00120088
100535524	sh2b2	-3.93019	-5.73558	0.00122022
565988	plekhg2	-3.94796	-5.73083	0.00122548
393248	sh3bgrl3	-5.06255	-5.72077	0.00123669
335096	ptprub	5.09645	5.72062	0.00123686
563584	ptprua	5.09645	5.72062	0.00123686
794630	irbpl	-3.26452	-5.7168	0.00124115
368241	egr2a	-32.6601	-5.71389	0.00124442
335656	gngt1	7.36471	5.70693	0.0012523
100003911	cxcl19	-5.33033	-5.70594	0.00125344
100320289	adamts13	2.26481	5.70128	0.00125875
30523	tcf7l1a	-5.43296	-5.6965	0.00126422
30556	tcf7l1b	-5.43296	-5.6965	0.00126422
100001302	uba7	-6.60485	-5.69054	0.00127109
797069	march1	-6.20871	-5.69052	0.00127112
553355	col4a2	-6.52505	-5.66135	0.00130536
560566	gem	-5.23727	-5.65146	0.00131721
100000931	eml6	2.74693	5.64195	0.00132872
386632	ddx49	2.56422	5.63623	0.00133569
569823	ttc21b	2.51175	5.63379	0.00133868
100151629	tnfrsf9b	-8.79869	-5.59372	0.00138887
678622	tnfrsf9a	-8.79869	-5.59372	0.00138887
678603	st14a	-11.8745	-5.58304	0.00140261
777629	st14b	-11.8745	-5.58304	0.00140261
100144556	erap2	-3.58824	-5.57625	0.00141143
403045	egf	4.51633	5.56614	0.00142466
30454	lhx1b	2.29785	5.55411	0.0014406
30463	lhx1a	2.29785	5.55411	0.0014406
571483	slc18a1	3.11724	5.55061	0.00144528
558217	fbn2a	-12.8016	-5.54638	0.00145095
100005680	nab2	-27.3006	-5.54474	0.00145317
393960	tube1	2.36909	5.54418	0.00145392
326935	ier5l	-7.55663	-5.54246	0.00145624
790923	ogfod2	2.78706	5.53533	0.0014659
100329796	xcr1b.1	-2.34732	-5.52725	0.00147694
101883597	xcr1b.2	-2.34732	-5.52725	0.00147694
553500	xcr1a.1	-2.34732	-5.52725	0.00147694
406798	rab11ba	2.97711	5.5259	0.0014788
436828	rab11bb	2.97711	5.5259	0.0014788
558824	adad2	-3.17225	-5.5166	0.00149164
100037355	dtx4	-15.1459	-5.51572	0.00149285
798465	daam2	-8.19969	-5.49145	0.00152699
322056	sulf2b	-3.44457	-5.48045	0.00154276
555282	dpt	-3.61077	-5.4778	0.00154659
406443	ywhah	-1.74777	-5.47567	0.00154968
30498	egr1	-3.75418	-5.46041	0.00157196
558442	si:dkeyp-110e4.6	-7.16511	-5.45394	0.00158153
436671	mpc1	4.24571	5.45169	0.00158487
324366	gstm.1	-1.93584	-5.43995	0.00160244
57926	gpr173	2.62044	5.43487	0.0016101
100149543	col12a1a	-28.902	-5.42454	0.00162583
554148	pdlim3a	4.39519	5.40981	0.00164856
561865	pdlim3b	4.39519	5.40981	0.00164856
567728	LOC567728	-2.81981	-5.40012	0.0016637
100332599	ascc3	16.5812	5.38843	0.00168218
30607	thrb	-5.29444	-5.38432	0.00168874
368657	calhm2	-4.27861	-5.38253	0.0016916
569873	si:dkey-51a16.7	-4.27861	-5.38253	0.0016916
619262	ston2	-3.33244	-5.3668	0.00171701
393164	chmp4ba	-3.0837	-5.36587	0.00171852
406766	chmp4bb	-3.0837	-5.36587	0.00171852
406696	pgk1	-2.45417	-5.35591	0.00173485
559308	slc36a1	-1.75553	-5.34809	0.00174779
474349	magi1b	-2.07461	-5.34677	0.00174998
259257	adcyap1a	-1.97001	-5.34006	0.00176118
335625	adcyap1b	-1.97001	-5.34006	0.00176118
791647	pnp5a	-4.73492	-5.33963	0.0017619
324307	atp6v0a1a	1.67968	5.3386	0.00176364
553630	trim13	-2.73591	-5.32789	0.00178172
353362	anxa4	-4.15993	-5.32562	0.00178559
563855	chac1	1.76723	5.32279	0.0017904
100006341	rassf2b	-25.603	-5.3085	0.001815
447938	rassf2a	-25.603	-5.3085	0.001815
560608	best1	-5.13878	-5.30096	0.00182814
561914	malt1	-5.87199	-5.27344	0.00187701
567051	pde3a	-4.5968	-5.27167	0.0018802
559420	tlcd2	-2.31599	-5.27046	0.00188238
558427	thrab	-2.80442	-5.26859	0.00188577
64280	psmb10	-40.2687	-5.2637	0.00189465
777719	papss2a	-3.88693	-5.25785	0.00190534
80939	papss2b	-3.88693	-5.25785	0.00190534
334386	mbd1b	2.58072	5.25728	0.00190639
797143	mbd1a	2.58072	5.25728	0.00190639
323613	hexb	-5.20208	-5.24871	0.00192218
100170801	rgs19	-2.75834	-5.24704	0.00192529
324689	arl11	-2.94387	-5.24374	0.0019314
570626	stab1	-6.66561	-5.24252	0.00193369
564152	grk1a	7.16111	5.24155	0.00193549
559656	acsl3b	2.89978	5.22964	0.00195786
567157	acsl3a	2.89978	5.22964	0.00195786
394108	stk10	-5.67453	-5.22077	0.00197472
80353	slit2	-4.07558	-5.21069	0.00199407
791164	cd226	-3.06187	-5.20918	0.00199698
100002689	trak1a	-2.36968	-5.20538	0.00200436
103911146	LOC103911146	-2.53397	-5.19525	0.00202413
503589	gna12a	3.47777	5.18484	0.0020447
751724	kctd2	2.32768	5.17699	0.00206037
497306	sorl1	-8.90431	-5.17626	0.00206183
100004351	lcp2b	-12.587	-5.17624	0.00206185
336073	lcp2a	-12.587	-5.17624	0.00206185
101885282	crocc2	1.55606	5.17412	0.00206612
100134975	il21r.2	-3.5386	-5.17047	0.00207348
100134976	il21r.1	-3.5386	-5.17047	0.00207348
793090	rnf26	2.22884	5.1694	0.00207563
793927	atxn1l	1.8211	5.16732	0.00207983
561954	sash3	-3.3224	-5.14382	0.00212805
393804	amph	-9.86797	-5.14285	0.00213008
449679	cav3	2.20661	5.12948	0.00215811
796219	zcchc14	3.68684	5.12221	0.00217352
100170817	skor1a	1.68384	5.12149	0.00217505
567457	skor1b	1.68384	5.12149	0.00217505
557909	fam102bb	-10.9745	-5.12107	0.00217595
724011	fam102ba	-10.9745	-5.12107	0.00217595
751644	wnt9a	-2.79197	-5.1197	0.00217888
557352	fstl3	-6.36775	-5.11806	0.00218237
100148864	fhdc1	-3.91393	-5.11783	0.00218288
791795	ptrh2	2.57196	5.11761	0.00218333
494034	fbxo44	-2.31754	-5.11731	0.00218399
100000769	cryaa	1.97436	5.11318	0.00219285
30712	snap25a	-4.10413	-5.10694	0.00220631
558875	ttc23	2.80208	5.10094	0.00221935
103910413	tymp	-15.8976	-5.09757	0.00222671
541526	camkk1a	-4.25887	-5.08031	0.00226485
325542	mpp1	-7.77731	-5.05365	0.00232522
406855	akirin2	-2.38497	-5.0529	0.00232696
799510	cntln	-1.87645	-5.05101	0.0023313
557072	card11	-16.4793	-5.04695	0.00234068
378713	tktb	-2.28307	-5.0371	0.00236362
445158	slc16a9b	-3.27691	-5.02802	0.002385
795588	slc16a9a	-3.27691	-5.02802	0.002385
557719	tmem131	5.31265	5.02463	0.00239304
436895	irf8	-57.3154	-5.02121	0.00240117
541315	adcyap1r1a	-4.47015	-5.01256	0.0024219
555473	adcyap1r1b	-4.47015	-5.01256	0.0024219
556154	mamdc2a	-3.88882	-5.00446	0.00244149
798369	mamdc2b	-3.88882	-5.00446	0.00244149
58127	runx3	-11.9884	-5.00154	0.00244859
561924	ddit3	-3.42102	-4.9997	0.00245308
327276	slc16a3	-8.8678	-4.99231	0.00247119
561627	si:ch211-234h8.7	-8.8678	-4.99231	0.00247119
337597	lgals9l1	-7.71733	-4.98704	0.00248422
556717	lgals9l4	-7.71733	-4.98704	0.00248422
321658	ogfr	-3.76389	-4.98603	0.00248673
323216	lasp1	-4.21319	-4.98245	0.00249563
321844	pcbp2	2.25108	4.98237	0.00249583
334166	fam43a	-6.06341	-4.97697	0.00250932
436949	bcat2	-1.86382	-4.97589	0.00251203
30741	ctnna1	-2.70504	-4.96995	0.00252696
100003662	si:ch211-204d2.4	-3.7597	-4.96814	0.00253154
559281	irs1	-2.96417	-4.9501	0.00257769
557688	rpgrip1l	1.97834	4.9486	0.00258158
436767	rergla	-2.348	-4.94214	0.00259836
566719	rerglb	-2.348	-4.94214	0.00259836
337105	mbd2	-3.43543	-4.93025	0.00262955
558390	si:dkey-16p21.7	3.05938	4.92746	0.00263693
564701	si:ch211-255p10.4	3.05938	4.92746	0.00263693
570638	apoc1	-24.4648	-4.92632	0.00263997
793188	si:ch211-171h4.6	-32.4034	-4.92237	0.00265046
101884717	glt1d1	-6.25468	-4.92035	0.00265587
550381	malb	28.9155	4.91057	0.00268215
325488	map3k4	4.08505	4.90434	0.00269906
798535	si:ch211-107n13.1	-7.85069	-4.89992	0.00271111
555476	shoc2	-1.96167	-4.89581	0.00272236
767660	tank	2.58262	4.88242	0.00275945
557797	itgb2	-31.5631	-4.87655	0.00277591
393650	irf7	-6.82538	-4.87626	0.00277671
100332515	soga3	2.96743	4.87272	0.00278669
336052	soga3b	2.96743	4.87272	0.00278669
325366	mob3a	-3.62723	-4.86972	0.00279516
103283056	tet3	-2.29027	-4.86889	0.00279753
402948	cd151l	-1.692	-4.86502	0.00280851
450020	cd151	-1.692	-4.86502	0.00280851
678600	rab40c	-2.83117	-4.85921	0.00282512
796322	slc3a2a	-4.02506	-4.85381	0.00284063
569081	rerea	2.1	4.84043	0.00287952
799473	rereb	2.1	4.84043	0.00287952
100005130	calhm3	-1.97355	-4.83347	0.0029
336503	ifi30	-61.6154	-4.83075	0.00290803
678604	irf1a	-5.67123	-4.82792	0.00291642
792160	irf1b	-5.67123	-4.82792	0.00291642
100000665	dusp3a	-2.21543	-4.81963	0.00294117
100037357	tnfrsf1b	-50.4157	-4.81893	0.0029433
792084	slco2b1	-53.5669	-4.81656	0.00295041
570481	si:ch211-119e14.2	-6.84079	-4.81513	0.0029547
573024	lpp	-2.63054	-4.81502	0.00295504
325540	sppl2	2.13188	4.81322	0.0029605
100005551	entpd3	-2.78644	-4.80817	0.00297579
100170201	ccl35.2	-26.0077	-4.80123	0.00299697
323182	pkn3	-5.97675	-4.79718	0.00300942
554141	c9	-2.44476	-4.78913	0.00303432
327538	ccdc82	-2.04247	-4.78841	0.00303656
554886	ppil4	4.4789	4.7884	0.00303659
404605	relt	-2.92325	-4.78241	0.00305529
550276	abhd4	-4.17091	-4.78013	0.00306242
555184	grapb	-2.19901	-4.77671	0.00307318
503745	wars2	1.93621	4.77289	0.00308525
30076	vdra	-5.96071	-4.76969	0.00309541
564511	vdrb	-5.96071	-4.76969	0.00309541
798235	zc3h12a	-6.38031	-4.76941	0.00309631
557660	palld	-9.79441	-4.76899	0.00309763
560400	actn1	-2.70142	-4.76824	0.00310003
393813	pdlim7	-3.92221	-4.753	0.003149
565446	tjp2a	-2.72408	-4.74983	0.00315929
100332627	epb41l4b	-6.60685	-4.74688	0.00316888
101884219	crtam	-75.1359	-4.7408	0.00318879
564833	hemgn	-6.13185	-4.73337	0.00321333
751686	slc24a2	3.19413	4.73337	0.00321335
323482	slc35c2	2.4759	4.72713	0.00323409
557886	hlfb	-2.72074	-4.72585	0.00323836
768192	hlfa	-2.72074	-4.72585	0.00323836
403014	ncf4	-20.9891	-4.72125	0.00325382
394138	asns	6.81685	4.71739	0.00326681
334271	nufip1	3.34927	4.71423	0.00327751
552928	fitm2	2.27478	4.71221	0.00328436
321943	ube2l3b	-1.87994	-4.71131	0.00328742
415162	ube2l3a	-1.87994	-4.71131	0.00328742
30332	lmo2	-6.23549	-4.70843	0.00329724
326908	hmg20a	-2.70051	-4.70407	0.00331217
557037	pparg	-14.5311	-4.6932	0.00334971
548604	nr4a3	-24.2034	-4.69218	0.00335326
30094	slc39a7	-1.80051	-4.68696	0.00337147
613144	dkc1	2.3959	4.68151	0.00339061
445819	wdr18	2.38964	4.67762	0.00340434
30598	vsx1	-4.96035	-4.67618	0.00340943
101883387	tspan1	2.66102	4.66711	0.00344178
393380	tspan35	2.66102	4.66711	0.00344178
751731	tspan34	2.66102	4.66711	0.00344178
100534685	mast3a	-4.74652	-4.66611	0.00344534
100535762	mast3b	-4.74652	-4.66611	0.00344534
571786	fbn2b	-4.17446	-4.66416	0.00345236
100536271	asb2a.2	-3.76233	-4.6619	0.00346049
402848	asb2b	-3.76233	-4.6619	0.00346049
567986	asb2a.1	-3.76233	-4.6619	0.00346049
246093	id3	-4.08541	-4.66025	0.00346646
100332911	gpam	3.9747	4.65783	0.00347519
798521	vwc2	-1.88261	-4.65364	0.00349041
558911	nol7	2.57479	4.64016	0.00353991
436648	nelfe	3.26965	4.63855	0.00354585
100004850	aatka	-5.37037	-4.63103	0.00357385
555739	aatkb	-5.37037	-4.63103	0.00357385
571331	pstpip1a	-6.54982	-4.63095	0.00357414
641582	pstpip1b	-6.54982	-4.63095	0.00357414
550408	zgc:165532	3.21955	4.62743	0.00358734
406280	itih2	-1.51624	-4.61632	0.00362932
798792	cd79a	-22.7926	-4.61219	0.00364508
550565	gnpda1	-5.12245	-4.59649	0.00370566
554269	col4a1	-26.5236	-4.58759	0.00374051
100148604	fzr1b	-2.63004	-4.58706	0.0037426
393223	fzr1a	-2.63004	-4.58706	0.0037426
641571	inpp5l	-3.99956	-4.58042	0.00376886
323671	zfp36l1b	-17.4086	-4.57739	0.00378091
561280	zfp36l1a	-17.4086	-4.57739	0.00378091
555414	hdlbpb	2.10407	4.57635	0.00378506
794178	hdlbpa	2.10407	4.57635	0.00378506
566822	frya	4.82439	4.57622	0.00378557
792949	fryb	4.82439	4.57622	0.00378557
562507	zbtb33	-2.20864	-4.56269	0.00384
557062	fmnl1a	-4.71516	-4.56131	0.00384559
554105	prdx5	-2.31705	-4.55904	0.00385481
368450	ing5b	2.04067	4.55471	0.00387249
792168	ing5a	2.04067	4.55471	0.00387249
103909755	hhla2b.1	2.4873	4.55452	0.00387329
103909756	hhla2b.2	2.4873	4.55452	0.00387329
108004534	hhla2a.2	2.4873	4.55452	0.00387329
541514	hhla2a.1	2.4873	4.55452	0.00387329
386722	dnaaf1	-4.48893	-4.54901	0.0038959
100073336	zgc:165502	-1.61324	-4.54244	0.00392311
252846	myo7aa	-7.92803	-4.54131	0.00392779
556141	myo7ab	-7.92803	-4.54131	0.00392779
100005590	hrh2b	-8.82449	-4.54021	0.00393238
735303	hrh2a	-8.82449	-4.54021	0.00393238
100003205	trmt61b	1.97199	4.53831	0.00394028
100034499	b3gnt9	3.34236	4.53497	0.00395426
378965	fem1c	-2.23368	-4.5235	0.00400265
436716	opn1lw2	-7.16288	-4.51565	0.00403616
100317129	ndst3	-3.21027	-4.50232	0.00409383
403129	frmpd4	2.65843	4.49042	0.00414604
100003139	tcirg1a	-9.43995	-4.48986	0.0041485
406342	tcirg1b	-9.43995	-4.48986	0.0041485
321239	pmela	-4.12582	-4.47953	0.0041945
562810	pmelb	-4.12582	-4.47953	0.0041945
555906	ppargc1b	-2.87285	-4.47325	0.00422273
436966	zgc:91818	4.68055	4.4726	0.00422569
556113	akna	-5.4741	-4.47078	0.00423392
100135062	csf2rb	-53.3945	-4.46798	0.0042466
553557	lrit2	-1.51647	-4.46747	0.0042489
570476	oxr1b	-4.63572	-4.46376	0.00426582
571418	oxr1a	-4.63572	-4.46376	0.00426582
553668	galnt7	-2.90025	-4.46171	0.0042752
100333903	adamtsl4	-6.67247	-4.45961	0.00428479
751739	zglp1	-2.70042	-4.45889	0.00428811
556414	wdr19	4.20181	4.45799	0.00429223
30400	b2m	-9.07521	-4.45353	0.00431279
641560	slc7a7	-46.4247	-4.4533	0.00431388
553810	rmnd1	2.05911	4.44479	0.00435343
564246	zyx	-4.05551	-4.44414	0.00435644
569403	grk3	-6.88125	-4.43949	0.00437822
564344	abca3b	14.1457	4.43331	0.00440739
564241	fosl1a	-6.08412	-4.43311	0.00440834
393313	ube2nb	-1.86734	-4.42823	0.00443154
140814	cebpb	-30.8721	-4.42197	0.00446148
494088	jazf1b	-2.66885	-4.42128	0.00446481
561144	jazf1a	-2.66885	-4.42128	0.00446481
100037389	tbccd1	-2.03328	-4.41789	0.00448112
100003412	zgc:172139	-2.55735	-4.41139	0.00451258
554477	pfkfb3	-5.37186	-4.4062	0.00453793
436988	zgc:92360	-4.73156	-4.40497	0.00454395
777755	lin52	2.19529	4.40136	0.00456169
101886206	plcb1	-3.4744	-4.40055	0.00456566
415224	tmed4	3.51717	4.39779	0.00457928
403145	myd88	-35.4985	-4.39707	0.00458283
560649	si:ch211-214p16.3	-5.80872	-4.39628	0.00458677
569386	pecam1	-40.3163	-4.39417	0.00459721
494101	bmp2k	-3.5616	-4.39254	0.00460531
777750	ece1	-3.17057	-4.39031	0.00461643
556702	yars2	2.8235	4.38749	0.00463055
436932	rnaseh1	2.53039	4.38213	0.00465747
386848	pcp4a	-8.17818	-4.37925	0.00467198
553606	nle1	3.77189	4.37896	0.00467344
101884807	amfrb	2.14957	4.37666	0.00468509
406442	amfra	2.14957	4.37666	0.00468509
445488	morc2	2.68901	4.37658	0.00468552
108179120	bcdin3d	-1.51271	-4.36944	0.00472189
568375	LOC568375	-1.51271	-4.36944	0.00472189
555566	lpcat3	-3.18965	-4.36386	0.00475057
101885644	gpa33b	-3.31301	-4.35917	0.00477481
407680	gpa33a	-3.31301	-4.35917	0.00477481
368319	mbpb	-5.2706	-4.35567	0.00479298
378453	hnrnpa1b	1.67161	4.34617	0.00484267
30366	fzd10	-6.9983	-4.34267	0.00486118
406755	rp2	-2.50253	-4.34266	0.00486122
30398	pou3f1	-7.26079	-4.34248	0.00486216
569665	pdik1l	2.8407	4.33777	0.00488716
100006678	sh3bp1	-4.70205	-4.33705	0.00489098
572261	sema4ba	4.65749	4.33696	0.00489149
323538	coro2a	-2.6728	-4.33648	0.00489403
445393	ppp1r12a	-3.46465	-4.33088	0.00492397
791205	crym	-4.34683	-4.3283	0.00493781
368266	arhgef1a	-3.27743	-4.32512	0.00495498
557983	arhgef1b	-3.27743	-4.32512	0.00495498
100331980	slc17a7b	-2.61341	-4.31675	0.00500044
795293	slc17a7a	-2.61341	-4.31675	0.00500044
324244	tpm4b	-3.80134	-4.31595	0.00500477
406437	tpm4a	-3.80134	-4.31595	0.00500477
791200	lrrc15	-4.52088	-4.31578	0.00500572
559076	klf11b	-1.69737	-4.31502	0.00500988
560787	klf11a	-1.69737	-4.31502	0.00500988
84703	slc4a1a	-21.3881	-4.30134	0.00508535
324944	magt1	-2.22878	-4.29751	0.00510669
405822	pgm2	-2.32283	-4.29649	0.00511239
317746	suclg2	-3.89218	-4.29179	0.00513878
567105	taf1a	3.06279	4.29042	0.00514648
406473	pck2	-3.33968	-4.28672	0.00516737
100150223	si:ch1073-278o19.1	-3.24882	-4.27067	0.00525919
445320	hspbap1	-1.93912	-4.26925	0.0052674
563020	hpse	-4.29668	-4.26788	0.00527532
437027	rac3a	-4.01952	-4.26386	0.00529872
334455	exd2	3.42906	4.26197	0.00530972
557363	taf6l	-1.91823	-4.26118	0.00531432
559811	edem3	2.35627	4.25696	0.00533908
550529	gm2a	-3.03892	-4.25573	0.00534628
562059	cacna1aa	-3.81833	-4.25504	0.00535039
569528	cacna1ab	-3.81833	-4.25504	0.00535039
567050	usp28	3.20549	4.25351	0.00535939
405865	ethe1	-3.67801	-4.24286	0.00542262
266990	pwp2h	2.91594	4.23966	0.00544183
554842	acot11a	2.79756	4.23913	0.005445
641574	acot11b	2.79756	4.23913	0.005445
571285	rps6ka2	5.16834	4.23794	0.00545213
553690	ptk7a	4.48272	4.23247	0.00548519
114417	mpz	-26.7995	-4.22132	0.00555316
797250	slc7a5	-8.20335	-4.21925	0.00556586
553201	nova2	-3.54465	-4.21729	0.00557799
560313	cul4b	-2.10278	-4.2157	0.00558777
436982	ophn1	2.67635	4.21281	0.0056057
100144408	prelp	-3.26041	-4.21098	0.00561704
565523	chst15	-3.35475	-4.20964	0.00562542
503751	lyplal1	3.68254	4.20955	0.00562593
563151	prdm14	1.56444	4.20717	0.0056408
393607	apbb1ip	-3.02094	-4.2071	0.00564121
767791	ipcef1	-6.04495	-4.20626	0.00564648
334190	spsb1	-5.21979	-4.20551	0.00565122
327650	gnai2b	-3.2561	-4.20368	0.00566266
393747	rmnd5b	2.49071	4.19695	0.00570505
568776	cnpy4	2.17613	4.19684	0.00570574
436908	slc17a9b	-4.82854	-4.1957	0.00571297
799506	slc17a9a	-4.82854	-4.1957	0.00571297
571487	si:dkeyp-92c9.3	-6.12654	-4.18687	0.00576929
798740	eda	2.19311	4.1813	0.00580507
360151	opn1mw2	-4.303	-4.18015	0.00581254
449660	rras	-3.79798	-4.17865	0.00582225
100073340	lrp2bp	1.8163	4.17779	0.00582782
569466	dnajb5	-4.02287	-4.17738	0.00583046
327599	chp2	-1.69271	-4.17649	0.00583626
566708	flt3	-2.37655	-4.16989	0.00587929
30504	opn1mw4	-3.62652	-4.16961	0.00588108
101885014	LOC101885014	-7.44367	-4.16607	0.00590433
368242	kmo	-7.44367	-4.16607	0.00590433
793609	hdc	-6.48163	-4.16306	0.00592415
406250	actr3	-2.36947	-4.15811	0.00595696
562250	fut7	-2.87815	-4.15706	0.0059639
406707	vamp1	-3.11962	-4.15347	0.00598786
100333944	psmg4	2.54666	4.15171	0.0059996
100009635	dhx37	2.03649	4.15153	0.00600086
100148744	itpk1b	-3.34793	-4.15011	0.00601033
406290	itpk1a	-3.34793	-4.15011	0.00601033
563791	ttc12	3.16616	4.14823	0.00602301
554168	myh11a	-26.285	-4.141	0.00607186
100006207	si:ch73-147o17.1	2.0044	4.13984	0.00607969
100170827	vars2	2.6927	4.13149	0.00613675
402874	eno2	4.61155	4.13096	0.00614038
564211	arhgap27	-4.27129	-4.12854	0.00615707
566523	arhgap27l	-4.27129	-4.12854	0.00615707
559136	ubr2	-3.13146	-4.12066	0.00621162
561925	ulk4	3.32394	4.11979	0.00621768
30517	ahr2	-5.07811	-4.1181	0.00622952
100141338	cyth4b	-11.0659	-4.11756	0.0062333
566849	cyth4a	-11.0659	-4.11756	0.0062333
406641	cyp20a1	1.58073	4.11733	0.00623485
393729	rwdd3	-3.03759	-4.11662	0.00623985
415174	med6	2.78973	4.1154	0.00624838
100320305	im:7154036	-2.95173	-4.11401	0.00625815
393878	fermt3b	-2.95173	-4.11401	0.00625815
406349	rps6kb1b	-1.97493	-4.11312	0.00626442
562242	rps6kb1a	-1.97493	-4.11312	0.00626442
100004617	csf1a	-10.6819	-4.10818	0.00629924
790931	csf1b	-10.6819	-4.10818	0.00629924
335830	gas6	-5.23794	-4.107	0.00630759
282615	smarca5	2.60461	4.10676	0.00630928
560384	mbnl2	4.13885	4.10412	0.006328
557194	adrb1	-2.81858	-4.10188	0.00634398
565671	si:ch211-236h17.3	-20.1409	-4.09634	0.00638361
100005014	mob1a	-2.03722	-4.09505	0.00639286
562388	tbrg4	2.05993	4.08609	0.0064576
100317933	ensab	-2.26464	-4.08355	0.00647615
569530	ensaa	-2.26464	-4.08355	0.00647615
449652	tmem56b	-6.19793	-4.08041	0.00649908
571836	tmem56a	-6.19793	-4.08041	0.00649908
100150980	mtg1	2.994	4.07874	0.00651132
30104	klf1	-1.87268	-4.07841	0.00651373
641497	eefsec	-2.14573	-4.07563	0.00653418
100037387	parvg	-5.48364	-4.07527	0.00653686
562931	ankrd13d	-3.33096	-4.07079	0.00656995
100148922	si	-2.00111	-4.06753	0.0065942
100003670	msrb1b	-5.88553	-4.06712	0.0065972
352916	msrb1a	-5.88553	-4.06712	0.0065972
394174	pik3cd	-3.09357	-4.06212	0.00663458
30762	mhc2dab	-48.0035	-4.05246	0.00670746
798174	march11	1.61988	4.05172	0.00671308
100001914	ube2d4	3.83498	4.05141	0.0067154
101886599	camta2	-4.11546	-4.05046	0.0067226
796439	fam234a	2.56312	4.04873	0.00673581
100141364	dyrk3	4.75888	4.04737	0.00674617
30725	chrna1	3.58929	4.0473	0.00674673
368818	klhl6	-4.56911	-4.04723	0.00674723
561247	shda	2.15112	4.04669	0.00675136
564537	shdb	2.15112	4.04669	0.00675136
336553	cyb5r1	3.56002	4.04556	0.00676
768175	clcn4	-3.20019	-4.04351	0.00677575
564149	pias2	2.31795	4.03913	0.00680944
568018	rpgrip1	-3.38673	-4.02967	0.0068829
406737	cd9b	-20.4523	-4.02873	0.00689023
562077	clasp1a	2.55024	4.02777	0.00689772
555941	cacna1ba	-2.01926	-4.02591	0.0069123
562796	cacna1bb	-2.01926	-4.02591	0.0069123
100002756	sorbs1	-3.00471	-4.02461	0.00692247
407971	he1.2	-2.31513	-4.0202	0.00695727
569018	he1.1	-2.31513	-4.0202	0.00695727
792176	he1.3	-2.31513	-4.0202	0.00695727
116992	smad6a	-6.14047	-4.01977	0.00696067
564395	smad6b	-6.14047	-4.01977	0.00696067
100329872	atcayb	-3.86514	-4.0181	0.0069739
565827	atcaya	-3.86514	-4.0181	0.0069739
102467218	adamts3	-3.49247	-4.01336	0.00701159
101884856	si:ch211-284f22.3	1.65791	4.00537	0.00707558
432389	ift172	2.29028	3.99883	0.00712849
560618	lyve1a	-2.16431	-3.99837	0.00713219
564249	lyve1b	-2.16431	-3.99837	0.00713219
447919	aspdh	1.9311	3.99828	0.00713292
563796	faxcb	-2.1575	-3.99468	0.00716229
797483	faxca	-2.1575	-3.99468	0.00716229
556951	zgc:172352	-28.9545	-3.99397	0.00716807
568476	g0s2	-21.5481	-3.98858	0.00721227
503880	mrps35	2.60301	3.98841	0.00721365
560631	adgrl3.1	-4.96781	-3.98765	0.00721991
404730	mao	2.95732	3.98492	0.00724243
100001485	tmem187	1.98785	3.98212	0.00726566
100330514	pik3c2g	-2.48665	-3.98088	0.00727591
393345	tnfaip8l2b	-4.25146	-3.97883	0.00729294
723996	tnfaip8l2a	-4.25146	-3.97883	0.00729294
100034405	capn3b	-2.48835	-3.97801	0.00729978
447832	capn3a	-2.48835	-3.97801	0.00729978
317738	elovl6	-1.57615	-3.97731	0.00730569
100332862	tshz2	-2.71936	-3.97621	0.00731488
567595	shank2	-3.68653	-3.97266	0.00734462
767658	tmem141	-1.63678	-3.97032	0.0073643
100536705	itgae.2	-52.5261	-3.96909	0.00737467
324088	polr2gl	-2.54729	-3.96641	0.00739731
387298	p2rx7	-2.6301	-3.96504	0.00740887
100009630	zbtb49	-2.07776	-3.96185	0.00743595
386825	ntf3	-6.87704	-3.96062	0.0074465
393493	gstt2	2.51475	3.95669	0.00748008
406276	s100a10b	-5.08775	-3.95138	0.00752568
449788	s100a10a	-5.08775	-3.95138	0.00752568
436870	syn2a	-5.05665	-3.94977	0.00753964
641578	syn2b	-5.05665	-3.94977	0.00753964
564076	unc13d	-5.98614	-3.94923	0.00754428
569122	samd11	6.08659	3.94391	0.00759047
326088	ccnl1b	-2.63478	-3.94238	0.00760386
553269	ccnl1a	-2.63478	-3.94238	0.00760386
406581	gkap1	2.20282	3.93932	0.00763055
30477	tcp1	2.58793	3.93424	0.00767522
334470	foxk1	3.05193	3.9308	0.00770563
100006131	fhad1	-3.09526	-3.93055	0.00770786
406739	pla2g12b	-1.62932	-3.92909	0.00772079
447912	vac14	3.58284	3.92794	0.007731
322997	ell2	4.59726	3.9278	0.00773231
352930	gli1	-4.52746	-3.92404	0.00776583
558326	nrxn2a	-3.40246	-3.92207	0.00778342
560420	nrxn2b	-3.40246	-3.92207	0.00778342
326864	ola1	1.78405	3.91643	0.0078341
566846	dub	-12.3108	-3.91561	0.00784154
100330897	slc2a3b	-28.2353	-3.91545	0.00784299
30396	elf1	-3.15397	-3.90871	0.00790412
100333627	gas7b	-16.2418	-3.90356	0.00795127
793701	gas7a	-16.2418	-3.90356	0.00795127
570792	myrf	-6.30854	-3.89782	0.00800406
324910	sema7a	-4.69812	-3.88666	0.00810801
394150	oxsr1b	-3.14439	-3.88295	0.00814286
561142	qpctla	-3.40292	-3.87559	0.00821252
564655	qpctlb	-3.40292	-3.87559	0.00821252
445240	fnbp1l	-3.39506	-3.87271	0.00823993
557730	tulp4a	3.54833	3.87141	0.00825238
562633	tulp4b	3.54833	3.87141	0.00825238
406826	emc3	2.36899	3.86942	0.00827147
405811	irf5	-3.1277	-3.8673	0.00829181
368752	vat1	-2.0685	-3.86688	0.00829581
335396	srsf5a	-1.88076	-3.86199	0.008343
436883	srsf5b	-1.88076	-3.86199	0.008343
114457	atp1b2b	-3.94083	-3.86146	0.00834816
64269	atp1b2a	-3.94083	-3.86146	0.00834816
100149102	lysmd4	3.29998	3.86066	0.00835593
30698	nkx2.3	-1.6331	-3.85547	0.00840641
406374	hapln3	-6.06872	-3.85416	0.00841921
445492	flad1	-2.16209	-3.85043	0.0084557
550586	enpp4	2.95651	3.8459	0.00850036
450067	ormdl3	9.58254	3.84463	0.00851292
334107	tsn	1.87106	3.84452	0.00851406
322921	nid2a	-27.1169	-3.83974	0.00856152
619270	fam210b	-3.525	-3.83879	0.00857093
100034470	tapbp.2	-2.1806	-3.83711	0.0085878
30163	tapbp.1	-2.1806	-3.83711	0.0085878
556667	pigt	2.19461	3.83533	0.00860553
100007877	ap1g2	-4.89167	-3.82116	0.00874886
100149189	si:ch73-237c6.1	-3.51311	-3.82113	0.00874915
556399	cfp	-3.51311	-3.82113	0.00874915
30315	foxn4	2.06181	3.82085	0.00875203
557278	ppp1r13bb	-1.78701	-3.82007	0.00875995
799945	sema3fb	-3.54922	-3.81859	0.0087751
100534674	il16	-5.45679	-3.81754	0.00878584
100004718	rilpl2	-2.35458	-3.81625	0.00879917
492494	vsnl1a	-9.52361	-3.8121	0.0088419
561162	vsnl1b	-9.52361	-3.8121	0.0088419
557777	ebf1b	-10.7874	-3.80181	0.00894883
565310	ebf1a	-10.7874	-3.80181	0.00894883
503733	snx13	2.25181	3.79876	0.00898078
445381	mpl	-1.90132	-3.7951	0.00901935
777758	hps3	-3.425	-3.79179	0.00905443
100001620	LOC100001620	-2.42452	-3.78851	0.00908928
393970	acy1	-2.42452	-3.78851	0.00908928
100538072	creb3l3b	-3.05768	-3.78345	0.00914327
553700	creb3l3a	-3.05768	-3.78345	0.00914327
553575	gsr	-7.80727	-3.78324	0.00914558
393842	tagapa	-4.16823	-3.78158	0.00916335
447809	tagapb	-4.16823	-3.78158	0.00916335
436881	rgp1	1.97889	3.78145	0.0091648
394050	epc2	2.38018	3.78121	0.00916729
406453	tmem37	-4.0925	-3.77722	0.00921039
100008070	ns:zf-e68	-2.53133	-3.77297	0.00925638
100008376	wu:fd14a01	-2.53133	-3.77297	0.00925638
100149148	myha	-2.53133	-3.77297	0.00925638
246275	myhz2	-2.53133	-3.77297	0.00925638
334274	myhc4	-2.53133	-3.77297	0.00925638
393472	zgc:66156	-2.53133	-3.77297	0.00925638
799300	myhz1.2	-2.53133	-3.77297	0.00925638
567541	gxylt2	3.05365	3.7723	0.00926368
567724	snai3	-1.96162	-3.7717	0.00927024
562116	tinagl1	-4.43558	-3.76866	0.00930333
565592	pds5b	1.77418	3.76687	0.00932299
326786	exosc6	3.08458	3.75947	0.00940441
561802	r3hcc1l	1.89408	3.75537	0.00944988
337142	cnn3b	2.59041	3.75513	0.00945251
565974	map9	3.73715	3.75345	0.00947118
560860	wfdc1	-3.25759	-3.74333	0.00958478
566474	tbc1d32	2.93568	3.74242	0.00959507
553806	ubald2	-3.73899	-3.73987	0.0096239
30573	hsp90ab1	-2.09572	-3.73966	0.00962635
393176	rad9a	-2.6521	-3.73862	0.00963812
654447	ripply2	1.95212	3.73825	0.00964239
550247	exosc7	3.29782	3.73667	0.00966032
563403	rhbdf1b	-3.11905	-3.73446	0.0096855
798402	rhbdf1a	-3.11905	-3.73446	0.0096855
407737	fgf17	2.68311	3.73357	0.00969567
559866	exoc4	1.85318	3.73247	0.00970838
100001725	emilin2a	-4.42447	-3.73106	0.00972452
571391	emilin2b	-4.42447	-3.73106	0.00972452
567635	tmem130	-3.13054	-3.727	0.00977116
569168	afg3l2	2.52525	3.72684	0.00977303
799279	LOC799279	-25.875	-3.72448	0.0098004
30728	pbx4	-2.98714	-3.72434	0.00980201
565190	abr	-2.16068	-3.72031	0.00984872
570052	ppp1r18	-5.94287	-3.72019	0.00985014
368878	si:busm1-266f07.2	-34.5455	-3.72003	0.00985198
58134	adarb1a	-3.37181	-3.7195	0.00985819
30180	gdf6b	-2.55035	-3.71884	0.00986592
566470	gdf6a	-2.55035	-3.71884	0.00986592
567159	tnfaip2a	-15.7871	-3.71849	0.00986998
569366	tnfaip2b	-15.7871	-3.71849	0.00986998
30325	hoxa2b	-1.93943	-3.71739	0.00988284
406675	brd7	2.35791	3.71604	0.00989864
553619	lactb	-2.55432	-3.71544	0.00990559
402887	ccdc130	2.00916	3.71443	0.00991749
100332553	si:dkey-229d2.4	-4.44886	-3.71039	0.00996495

## Sheet: Zf_S1500+-DEGs
GeneID	Symbol	Foldchange	Test Statistic	Distribution P-value
100004555	ripk3	-117.911	-40.2026	1.58327e-08
557258	ptk2ba	-37.5663	-38.061	2.19639e-08
436916	slc2a3a	-2.86039	-25.3865	2.46108e-07
335407	mpeg1.1	-340.777	-23.3727	4.02341e-07
560190	esrp1	-28.5531	-17.5449	2.19978e-06
405790	ifng1	-18.9945	-16.5107	3.14688e-06
793920	il2rb	-140.098	-15.6604	4.29467e-06
100000934	unc93b1	-84.3976	-15.5925	4.40566e-06
799355	pfn1	-30.1734	-15.4792	4.59843e-06
336471	col1a2	-30.0224	-13.3215	1.1068e-05
100002113	coro1a	-309.251	-10.6835	3.96804e-05
568316	prkag2b	-95.159	-9.64998	7.09422e-05
436707	havcr1	-203.117	-9.60852	7.26989e-05
562289	tfeb	-46.1333	-9.58608	7.36704e-05
100134973	il7r	-55.5061	-9.17131	9.46444e-05
550425	b4galt1	-53.7855	-9.01166	0.000104506
415151	rac2	-107.416	-8.98285	0.000106409
30435	opn1sw2	-3.49294	-8.87199	0.000114117
335573	ptpn6	-46.5315	-8.69232	0.000128024
436920	egr3	-29.8503	-8.65302	0.000131321
100136840	serpine1	-84.6412	-8.51021	0.000144156
796938	fybb	-27.4635	-8.01363	0.000201552
555521	prkcq	-53.2404	-7.88512	0.000220448
566922	gabrb3	-2.49891	-7.81941	0.000230897
64267	atp1b1a	-3.85255	-7.55346	0.000279442
566499	slc16a10	-24.0098	-7.48103	0.000294635
100148828	b4galt2	-22.1033	-7.38178	0.000317024
30216	hbba1	-117.896	-7.37636	0.000318303
792667	si:dkey-276j7.2	-30.3522	-7.14049	0.000380125
405805	trib3	-12.4096	-7.09397	0.000393891
100007048	bcl2b	-18.7797	-7.01276	0.000419318
445088	c1qb	-36.5325	-6.86906	0.000469084
566787	cdt1	28.9975	6.77117	0.000506874
561941	prkx	-18.5176	-6.66008	0.000554069
101885596	hck	-4.18144	-6.52121	0.000620326
555939	avpr1ab	-33.2818	-6.3916	0.000690479
555247	gdpd5a	2.11717	6.35324	0.000712958
58113	cd74a	-28.7266	-6.35112	0.000714222
378845	tjp1a	-2.04845	-6.34954	0.000715169
559154	ptprc	-93.5264	-6.2917	0.000750793
436678	arr3a	-8.55928	-6.28606	0.000754377
790944	nfkbie	-50.9058	-6.26747	0.000766317
322104	gnb1a	7.02621	6.1932	0.000816241
569976	tacc2	-3.1111	-6.06304	0.000912998
560944	pfkpa	-2.63725	-5.76335	0.00119002
794630	irbpl	-3.26452	-5.7168	0.00124115
368241	egr2a	-32.6601	-5.71389	0.00124442
335656	gngt1	7.36471	5.70693	0.0012523
560566	gem	-5.23727	-5.65146	0.00131721
569823	ttc21b	2.51175	5.63379	0.00133868
403045	egf	4.51633	5.56614	0.00142466
100005680	nab2	-27.3006	-5.54474	0.00145317
322056	sulf2b	-3.44457	-5.48045	0.00154276
30498	egr1	-3.75418	-5.46041	0.00157196
324366	gstm.1	-1.93584	-5.43995	0.00160244
100149543	col12a1a	-28.902	-5.42454	0.00162583
100332599	ascc3	16.5812	5.38843	0.00168218
30607	thrb	-5.29444	-5.38432	0.00168874
406696	pgk1	-2.45417	-5.35591	0.00173485
474349	magi1b	-2.07461	-5.34677	0.00174998
791647	pnp5a	-4.73492	-5.33963	0.0017619
324307	atp6v0a1a	1.67968	5.3386	0.00176364
553630	trim13	-2.73591	-5.32789	0.00178172
563855	chac1	1.76723	5.32279	0.0017904
561914	malt1	-5.87199	-5.27344	0.00187701
558427	thrab	-2.80442	-5.26859	0.00188577
64280	psmb13a	-40.2687	-5.2637	0.00189465
323613	hexb	-5.20208	-5.24871	0.00192218
564152	grk1a	7.16111	5.24155	0.00193549
80353	slit2	-4.07558	-5.21069	0.00199407
561954	sash3	-3.3224	-5.14382	0.00212805
30712	snap25a	-4.10413	-5.10694	0.00220631
436895	irf8	-57.3154	-5.02121	0.00240117
561924	ddit3	-3.42102	-4.9997	0.00245308
436949	bcat2	-1.86382	-4.97589	0.00251203
559281	irs1	-2.96417	-4.9501	0.00257769
570638	apoc1	-24.4648	-4.92632	0.00263997
793188	si:ch211-171h4.6	-32.4034	-4.92237	0.00265046
550381	malb	28.9155	4.91057	0.00268215
557797	itgb2	-31.5631	-4.87655	0.00277591
393650	irf7	-6.82538	-4.87626	0.00277671
103283056	tet3	-2.29027	-4.86889	0.00279753
796322	slc3a2a	-4.02506	-4.85381	0.00284063
336503	ifi30	-61.6154	-4.83075	0.00290803
100000665	dusp3a	-2.21543	-4.81963	0.00294117
100037357	tnfrsf1b	-50.4157	-4.81893	0.0029433
792084	slco2b1	-53.5669	-4.81656	0.00295041
100170201	ccl35.2	-26.0077	-4.80123	0.00299697
565446	tjp2a	-2.72408	-4.74983	0.00315929
101884219	crtam	-75.1359	-4.7408	0.00318879
403014	ncf4	-20.9891	-4.72125	0.00325382
557037	pparg	-14.5311	-4.6932	0.00334971
548604	nr4a3	-24.2034	-4.69218	0.00335326
30598	vsx1	-4.96035	-4.67618	0.00340943
246093	id3	-4.08541	-4.66025	0.00346646
550408	zgc:165532	3.21955	4.62743	0.00358734
798792	cd79a	-22.7926	-4.61219	0.00364508
550565	gnpda1	-5.12245	-4.59649	0.00370566
554269	col4a1	-26.5236	-4.58759	0.00374051
386722	dnaaf1	-4.48893	-4.54901	0.0038959
436716	opn1lw2	-7.16288	-4.51565	0.00403616
100317129	ndst3	-3.21027	-4.50232	0.00409383
100135062	csf2rb	-53.3945	-4.46798	0.0042466
30400	b2m	-9.07521	-4.45353	0.00431279
641560	slc7a7	-46.4247	-4.4533	0.00431388
564241	fosl1a	-6.08412	-4.43311	0.00440834
140814	cebpb	-30.8721	-4.42197	0.00446148
403145	myd88	-35.4985	-4.39707	0.00458283
569386	pecam1	-40.3163	-4.39417	0.00459721
368319	mbpb	-5.2706	-4.35567	0.00479298
30366	fzd10	-6.9983	-4.34267	0.00486118
30398	pou3f1	-7.26079	-4.34248	0.00486216
572261	sema4ba	4.65749	4.33696	0.00489149
84703	slc4a1a	-21.3881	-4.30134	0.00508535
437027	rac3a	-4.01952	-4.26386	0.00529872
114417	mpz	-26.7995	-4.22132	0.00555316
436982	ophn1	2.67635	4.21281	0.0056057
327650	gnai2b	-3.2561	-4.20368	0.00566266
360151	opn1mw2	-4.303	-4.18015	0.00581254
30504	opn1mw4	-3.62652	-4.16961	0.00588108
406707	vamp1	-3.11962	-4.15347	0.00598786
554168	myh11a	-26.285	-4.141	0.00607186
402874	eno2	4.61155	4.13096	0.00614038
30517	ahr2	-5.07811	-4.1181	0.00622952
282615	smarca5	2.60461	4.10676	0.00630928
560384	mbnl2	4.13885	4.10412	0.006328
565671	si:ch211-236h17.3	-20.1409	-4.09634	0.00638361
30762	mhc2dab	-48.0035	-4.05246	0.00670746
100141364	dyrk3	4.75888	4.04737	0.00674617
406737	cd9b	-20.4523	-4.02873	0.00689023
556951	zgc:172352	-28.9545	-3.99397	0.00716807
568476	g0s2	-21.5481	-3.98858	0.00721227
404730	mao	2.95732	3.98492	0.00724243
317738	elovl6	-1.57615	-3.97731	0.00730569
100536705	itgae.2	-52.5261	-3.96909	0.00737467
386825	ntf3	-6.87704	-3.96062	0.0074465
569122	samd11	6.08659	3.94391	0.00759047
566846	dub	-12.3108	-3.91561	0.00784154
100330897	slc2a3b	-28.2353	-3.91545	0.00784299
324910	sema7a	-4.69812	-3.88666	0.00810801
394150	oxsr1b	-3.14439	-3.88295	0.00814286
368752	vat1	-2.0685	-3.86688	0.00829581
445492	flad1	-2.16209	-3.85043	0.0084557
450067	ormdl3	9.58254	3.84463	0.00851292
322921	nid2a	-27.1169	-3.83974	0.00856152
557278	ppp1r13bb	-1.78701	-3.82007	0.00875995
799945	sema3fb	-3.54922	-3.81859	0.0087751
503733	snx13	2.25181	3.79876	0.00898078
553575	gsr	-7.80727	-3.78324	0.00914558
337142	cnn3b	2.59041	3.75513	0.00945251
30573	hsp90ab1	-2.09572	-3.73966	0.00962635
393176	rad9a	-2.6521	-3.73862	0.00963812
799279	LOC799279	-25.875	-3.72448	0.0098004
368878	si:busm1-266f07.2	-34.5455	-3.72003	0.00985198
58134	adarb1a	-3.37181	-3.7195	0.00985819

## Sheet: Random1-DEGs
GeneID	Symbol	Foldchange	Test Statistic	Distribution P-value
100148503	traf1	-135.681	-23.8376	3.57896e-07
30507	hbaa1	-632.175	-23.7526	3.65576e-07
560190	esrp1	-43.2936	-19.4009	1.21435e-06
405790	ifng1	-28.6195	-17.1654	2.50261e-06
793920	il2rb	-214.572	-16.3232	3.36574e-06
799355	pfn1	-44.0987	-15.5902	4.40952e-06
405846	stx11a	-61.194	-13.2663	1.13388e-05
327415	kcnd3	-4.39455	-12.8857	1.34326e-05
566639	si:ch211-125o16.4	-35.4295	-12.5827	1.54256e-05
368266	arhgef1a	-5.12495	-10.9957	3.36301e-05
777641	scg2b	-6.79163	-10.8004	3.72778e-05
798679	ms4a17a.10	-99.126	-10.5273	4.31771e-05
571647	mhc1zja	-16.6174	-10.4618	4.47493e-05
436707	havcr1	-305.568	-10.124	5.39866e-05
100148085	ap2s1	-2.29363	-9.71509	6.82822e-05
504174	ba1l	-120.956	-9.58735	7.36149e-05
407651	prlra	-1.88581	-9.23097	9.1239e-05
100136840	serpine1	-126.903	-8.94691	0.00010884
566640	LOC566640	-4.89108	-8.90469	0.000111779
449546	ric8a	-5.28311	-8.80027	0.000119448
492494	vsnl1a	-3.28616	-8.72729	0.00012517
100004299	arhgap35a	-3.96024	-8.70778	0.000126753
796938	fybb	-40.2284	-8.56089	0.000139442
563678	caskin1	-2.90261	-8.45675	0.00014933
559746	xirp2a	-43.0303	-8.45466	0.000149536
566663	ccdc181	3.19086	8.39737	0.000155329
387298	p2rx7	-37.4461	-8.3363	0.000161792
393842	tagapa	-194.033	-8.25328	0.000171081
560775	sall3a	-12.5721	-8.21424	0.000175662
550548	stmn1b	-6.33323	-8.01053	0.000201985
30216	hbba1	-174.853	-7.89487	0.000218945
561941	prkx	-27.7165	-7.69873	0.000251608
569872	igsf21a	-3.78178	-7.50302	0.000289923
571584	marco	-41.8351	-7.36188	0.000321748
568527	lrrn1	2.68955	7.33707	0.000327747
541396	islr2	-6.18463	-7.29666	0.000337798
792999	si:dkey-126g1.9	-10.8587	-7.27082	0.000344412
431770	mpp2b	-7.58784	-7.20101	0.000363037
58127	runx3	-27.9713	-7.10725	0.000389902
560006	inpp4b	-2.17758	-7.05931	0.00040452
436703	pxylp1	-4.23662	-7.01525	0.000418513
100536210	ahdc1	-20.1137	-6.98482	0.000428499
559346	slc4a11	-3.81648	-6.97706	0.000431091
393540	krt18b	-87.0639	-6.91454	0.000452633
790933	c1qtnf12	-6.26159	-6.86508	0.000470554
449543	zgc:92027	-5.80016	-6.83445	0.000482061
559154	ptprc	-138.589	-6.70033	0.000536408
100536129	LOC100536129	-3.31049	-6.69323	0.000539478
335158	wasb	-84.0873	-6.58719	0.000587771
558580	mfge8b	-2.3068	-6.55711	0.000602363
324303	slc39a6	-1.64156	-6.53381	0.000613951
561195	trpv1	-26.453	-6.48632	0.000638372
30723	tpt1	-1.79041	-6.45279	0.000656286
572207	rcvrn3	-6.96807	-6.42921	0.000669224
570732	kidins220a	-4.74129	-6.37678	0.000699066
560095	zdhhc9	-4.29333	-6.34439	0.000718265
791647	pnp5a	-6.9047	-6.26456	0.000768204
100333062	wdr81	-1.88375	-6.19576	0.000814464
368752	vat1	-3.01681	-6.13118	0.000860798
767636	rgs9a	-10.4722	-6.11795	0.000870665
378746	atp2b1a	-2.23755	-6.09116	0.000891034
64280	psmb13a	-60.9217	-6.0166	0.000950645
335863	itm2cb	-3.50772	-5.97102	0.000989335
447923	aqp8a.1	-5.71334	-5.94755	0.00100996
80353	slit2	-5.94079	-5.88419	0.00106813
550478	arhgap1	-3.1625	-5.79096	0.00116082
406459	zgc:77112	-4.17107	-5.75103	0.00120331
553977	grn1	-65.7733	-5.70411	0.00125552
100535600	themis2	-30.7294	-5.64336	0.00132701
562531	adgrl1a	-3.99967	-5.60416	0.0013756
567170	pafah1b2	-4.89703	-5.5816	0.00140448
335656	gngt1	5.0495	5.52403	0.00148136
327396	rrad	-4.25602	-5.50096	0.00151351
566019	acss3	-5.84442	-5.49762	0.00151823
570749	si:ch211-264f5.2	-51.6196	-5.46945	0.00155871
570547	uckl1a	-4.77606	-5.4426	0.00159845
553754	st8sia5	-3.50681	-5.39451	0.00167254
101882577	si:ch211-13f8.1	-4.19345	-5.35362	0.00173861
445147	rbms2b	-5.13313	-5.35229	0.00174082
751646	zgc:153151	-16.7695	-5.33805	0.00176456
100151215	pde7a	-3.28122	-5.33496	0.00176975
100333757	ggt5b	2.19429	5.3173	0.00179982
140426	gucy2d	-7.7516	-5.31722	0.00179995
565711	tacc1	-2.7949	-5.30701	0.0018176
246093	id3	-5.94983	-5.29088	0.00184587
557991	thsd7aa	-3.5803	-5.28785	0.00185124
405809	lgals3bpb	-64.3626	-5.28271	0.00186038
563578	tbc1d9	-2.57397	-5.18483	0.00204472
386848	pcp4a	-4.58846	-5.18469	0.002045
556678	kdm6ba	-3.28787	-5.17273	0.00206892
445190	jagn1b	-5.65121	-5.17063	0.00207315
30366	fzd10	-10.2006	-5.1694	0.00207563
792084	slco2b1	-81.64	-5.16572	0.00208308
101884986	si:ch211-153l6.6	-3.24802	-5.16074	0.00209321
445123	zgc:100906	-3.99808	-5.14738	0.00212067
793188	si:ch211-171h4.6	-49.1034	-5.14704	0.00212138
570052	ppp1r18	-7.5795	-5.14385	0.00212799
30598	vsx1	-7.23455	-5.08865	0.00224634
541370	gnb2	-2.88142	-5.07408	0.00227881
30295	rho	6.01601	5.06312	0.00230356
386722	dnaaf1	-6.54502	-5.04264	0.00235069
792970	adgre5b.3	-69.6807	-5.02501	0.00239213
368319	mbpb	-7.68021	-5.01793	0.002409
140811	psap	-2.92898	-4.96997	0.00252693
559332	pde6b	5.3647	4.94086	0.00260167
553567	syt5b	-4.95916	-4.923	0.0026488
563019	itpkb	-23.6088	-4.90795	0.00268925
566106	dis3l2	-2.27293	-4.90415	0.00269956
403145	myd88	-52.9495	-4.84339	0.00287086
321465	ctdsp2	-2.56694	-4.78919	0.00303411
334561	acsl4b	-8.62331	-4.76872	0.00309849
100189616	znf831	-25.7217	-4.75085	0.00315596
567014	letmd1	-27.4037	-4.7464	0.00317045
100038776	actr3b	34.0568	4.74202	0.00318479
431758	plpp5	-4.53252	-4.69929	0.00332861
564171	adnp2b	-2.25379	-4.68275	0.00338623
567448	mfn2	-1.65255	-4.64923	0.00350651
100321723	si:dkey-192g7.3	-14.3658	-4.64895	0.00350755
101887155	pnpla2	-11.7304	-4.64206	0.00353286
100334261	slitrk3a	-5.1139	-4.63782	0.00354856
325372	scrt2	-3.59949	-4.61741	0.00362519
100329241	si:ch211-106e7.2	-11.4263	-4.60913	0.00365678
100073341	sap130a	-2.04928	-4.60655	0.00366672
324316	dazap2	-1.74047	-4.60344	0.00367872
450028	dram1	-16.3107	-4.5844	0.00375311
553575	gsr	-11.3905	-4.56711	0.00382213
369194	tgfb2	-3.5133	-4.54416	0.00391598
407732	tlk2	-1.92146	-4.51624	0.00403366
114447	cxcr4b	-35.4369	-4.51	0.00406048
100332381	si:ch73-60h1.1	-3.64542	-4.49791	0.00411309
326287	epb41b	-54.6045	-4.49659	0.00411886
560648	si:ch211-81a5.8	-5.5459	-4.47364	0.00422099
373882	mmp14a	-29.2874	-4.40967	0.00452096
556781	tdh2	2.12255	4.39784	0.00457901
564279	tnip2	-24.9289	-4.39741	0.00458117
100537031	carmil3	-2.72802	-4.39403	0.00459791
100333031	LOC100333031	-5.12106	-4.35139	0.00481528
259255	plagl2	-13.8249	-4.3369	0.00489178
558997	dclk1a	-3.97843	-4.32213	0.00497118
445208	camk2d1	-7.43851	-4.28735	0.00516383
101882211	LOC101882211	-21.2685	-4.27161	0.00525375
393607	apbb1ip	-52.9525	-4.25917	0.0053261
368415	ptenb	-1.77731	-4.25211	0.00536765
282667	sdc2	-5.60212	-4.24996	0.00538038
795752	arhgap5	-1.51665	-4.23696	0.00545804
447934	lin7c	-1.89182	-4.22645	0.00552173
571044	slc25a22a	-3.13898	-4.20508	0.00565391
393815	qki2	-6.93134	-4.19143	0.00574015
494078	rmc1	-3.02905	-4.16971	0.00588044
558173	fryl	-2.15446	-4.15556	0.00597389
562445	arl8bb	-3.05931	-4.14196	0.00606529
406541	slc25a25a	-8.92946	-4.10552	0.00631804
100003342	grin2ca	-2.86745	-4.10092	0.00635079
368438	cntfr	-3.62329	-4.08997	0.00642946
286741	mtx2	-2.79848	-4.08161	0.00649033
436585	hic1	-27.1748	-4.06842	0.00658757
335474	arpc1b	-72.7412	-4.05216	0.00670969
571276	znf592	-1.66167	-4.03756	0.00682157
561486	cep126	2.78732	4.01278	0.0070162
100000597	sept7b	-2.52317	-4.01199	0.00702251
799099	lpin1	-4.21504	-4.01187	0.00702341
767687	ttl	-1.68573	-4.00582	0.00707199
557176	pik3r1	-2.4539	-4.0054	0.00707536
566023	lrrc7	-3.66844	-4.00103	0.00711067
557237	tmem237a	-4.5001	-3.99579	0.00715318
492770	gorasp1a	-2.09995	-3.97109	0.00735782
555433	themis	-19.7834	-3.96124	0.00744121
561268	tnfsf13b	-2.74382	-3.925	0.00775725
568211	cngb1a	3.15499	3.92482	0.00775885
334316	brf1b	-1.91902	-3.91734	0.00782595
553610	pole4	-3.12051	-3.91637	0.0078347
100000471	rtf1	-1.66992	-3.91579	0.00783993
492762	trip10a	-2.43279	-3.90584	0.00793036
560719	si:dkey-206f10.1	-14.4839	-3.89824	0.00800023
406710	stmn4	-9.34427	-3.88202	0.0081516
436745	atp2b3a	-3.37025	-3.88078	0.00816336
100151110	oplah	-12.0898	-3.88047	0.00816622
325317	calr	-3.38795	-3.85211	0.00843923
559157	cntnap2a	-3.43574	-3.85111	0.00844905
323951	klhl13	-2.63692	-3.84948	0.00846505
568405	csf1rb	-36.7506	-3.83914	0.00856746
567097	fhl3a	-38.6848	-3.83246	0.00863438
556955	arhgap45a	-30.0498	-3.81042	0.00885924
724016	npas4a	-7.21653	-3.80845	0.00887966
60658	nos1	-21.7945	-3.79705	0.00899884
406204	per1b	-1.65464	-3.78955	0.00907821
436958	gpat3	-6.93087	-3.77723	0.0092102
561025	hmgb3a	-2.88882	-3.77013	0.00928732
327336	rbm25b	-1.62656	-3.759	0.00940962
100330824	gal3st3	-4.14981	-3.75606	0.00944221
567877	syt2a	-4.81703	-3.74481	0.00956812
570984	prex1	-3.72507	-3.73848	0.00963973
568037	LOC568037	-3.74625	-3.73104	0.00972473
100170805	xpr1a	-2.33464	-3.72823	0.00975702
503940	spen	-2.28045	-3.70763	0.00999765

## Sheet: Random2-DEGs
GeneID	Symbol	Foldchange	Test Statistic	Distribution P-value
335407	mpeg1.1	-489.627	-23.1125	4.30014e-07
100148503	traf1	-127.118	-22.8349	4.62028e-07
378845	tjp1a	-2.451	-17.608	2.15368e-06
405846	stx11a	-57.378	-12.7995	1.39677e-05
568316	prkag2b	-136.204	-11.8881	2.14393e-05
334116	eno1a	-2.63136	-11.5883	2.485e-05
445037	hbba2	-163.434	-11.5697	2.50819e-05
562668	vash2	-3.4153	-10.2013	5.16933e-05
797096	si:ch211-22d5.2	-10.2462	-9.30468	8.72254e-05
557518	tkta	-3.81135	-9.00215	0.00010513
100536712	si:dkey-16p21.8	-1.56502	-8.81102	0.000118631
30708	fabp2	-55.9779	-8.68282	0.000128812
100147851	znf385a	-4.51587	-8.52658	0.000142614
100136840	serpine1	-115.686	-8.34553	0.000160795
100318353	si:ch73-212j7.1	-3.41024	-8.25643	0.000170718
555521	prkcq	-76.003	-8.16828	0.000181237
492494	vsnl1a	-2.69835	-8.15909	0.000182375
394132	arhgdig	-26.8561	-8.02729	0.000199655
387298	p2rx7	-35.1762	-7.99324	0.000204421
792667	si:dkey-276j7.2	-42.9997	-7.88029	0.000221197
570830	vsir	-63.5516	-7.85857	0.000224602
378441	gad1b	-2.81652	-7.83022	0.00022914
100003648	rgs14b	-34.137	-7.82996	0.000229181
566640	LOC566640	-4.01352	-7.79649	0.000234675
100002730	si:ch73-208g10.1	-40.4544	-7.68865	0.000253432
445044	rs1a	-3.70049	-7.63654	0.000263113
558522	tshz3a	-5.69725	-7.50734	0.000289008
140425	gc2	6.49911	7.44954	0.000301536
560775	sall3a	-10.3645	-7.4362	0.000304515
393762	si:ch73-141c7.1	-5.90104	-7.35416	0.0003236
566120	grk7a	-8.72451	-7.28353	0.00034114
100151629	tnfrsf9b	-46.1124	-7.21815	0.00035836
798129	si:dkeyp-117b11.1	-24.0492	-7.12652	0.000384199
570567	si:dkey-97a13.12	-6.33622	-6.75764	0.000512368
692318	slc6a1a	-5.25906	-6.63465	0.000565567
562002	spock3	-4.67228	-6.56491	0.000598543
415101	rel	-105.162	-6.48198	0.000640657
557556	dlgap3	4.26013	6.32773	0.000728371
566523	arhgap27l	-28.7218	-6.18534	0.00082174
562596	rab39ba	-2.93057	-6.10488	0.000880532
767735	tmem229b	-5.41122	-6.07697	0.000902043
568268	si:ch211-218g4.2	-5.82703	-5.99814	0.000966105
790933	c1qtnf12	-5.22356	-5.87149	0.00108025
568001	pfkmb	-5.63378	-5.749	0.00120551
550475	ctsk	-61.806	-5.70118	0.00125886
560944	pfkpa	-3.15582	-5.60277	0.00137735
81597	gtf2ird1	1.64446	5.58583	0.001399
561370	jak3	-41.2529	-5.5356	0.00146554
140744	ckbb	-2.53313	-5.52573	0.00147902
100148736	iqsec1b	-2.0321	-5.48254	0.00153976
564152	grk1a	5.98556	5.47168	0.00155547
557083	ehbp1l1a	-24.6984	-5.39457	0.00167245
494573	guca1d	-12.107	-5.38581	0.00168635
368410	pde6a	4.67159	5.37984	0.00169592
386701	tubb5	-3.01472	-5.37669	0.00170098
140428	gnat1	6.18773	5.37389	0.0017055
494087	nxnl2	2.89716	5.34297	0.00175632
566766	kif1ab	-3.13738	-5.33737	0.0017657
100002292	si:ch73-63e15.2	-6.62272	-5.25349	0.00191335
406734	agpat3	2.35471	5.19702	0.00202068
100149543	col12a1a	-37.5722	-5.17748	0.00205939
568230	chd3	-2.92059	-5.17394	0.00206649
393176	rad9a	-3.17556	-5.14066	0.00213463
360209	pvalb9	-5.02729	-5.07114	0.00228541
100136846	anks3	3.50978	5.03767	0.00236228
569124	stx12l	-2.59697	-5.03723	0.00236333
100320541	spock2	-3.26189	-5.02776	0.0023856
565483	zgc:195245	-7.92276	-5.01834	0.00240801
792084	slco2b1	-74.9475	-4.94725	0.00258505
570792	myrf	-5.60732	-4.8778	0.00277238
796322	slc3a2a	-4.82523	-4.85794	0.00282876
777737	clstn1	-1.85913	-4.84929	0.00285372
326935	ier5l	-3.34605	-4.80545	0.00298408
561960	si:dkey-229e3.2	2.5645	4.79045	0.0030302
795945	cxcl32b.1	-92.6368	-4.77075	0.00309203
101882577	si:ch211-13f8.1	-3.44162	-4.72392	0.00324485
553019	ptprz1b	-3.02674	-4.69283	0.003351
30400	b2m	-10.9039	-4.66923	0.00343419
402880	cox4i1l	-5.86022	-4.66912	0.00343457
403014	ncf4	-27.8579	-4.66531	0.00344824
322863	dnajc5ga	2.05533	4.66338	0.00345515
572548	dclk2a	-6.54727	-4.6488	0.00350809
30625	six7	-6.06799	-4.64156	0.00353473
559796	bhlhe23	-4.02339	-4.57684	0.00378311
393900	ercc2	-1.64295	-4.56361	0.00383625
327506	ckmt2a	-2.50549	-4.54027	0.00393212
641560	slc7a7	-60.1785	-4.52953	0.00397713
445123	zgc:100906	-3.29562	-4.50615	0.00407716
497312	cobl	4.23788	4.47648	0.00420818
336632	atg3	-1.60627	-4.46984	0.00423814
541393	cdh6	-3.59346	-4.40189	0.00455905
100148912	aadac	4.26227	4.39084	0.00461381
559693	gabra6b	-5.40601	-4.37405	0.00469835
100330371	sorcs2	-2.57752	-4.3264	0.00494807
797331	slc12a5b	-3.77999	-4.31583	0.00500547
553567	syt5b	-4.07078	-4.26418	0.00529685
565771	apc2	-2.9755	-4.26252	0.00530652
402874	eno2	3.85698	4.24732	0.00539604
386825	ntf3	-8.27458	-4.23987	0.00544054
570587	paqr6	-3.12441	-4.2114	0.00561442
30700	etv4	-22.4527	-4.1729	0.00585961
565671	si:ch211-236h17.3	-27.2777	-4.17222	0.00586404
573301	nexn	-5.91584	-4.12618	0.00617336
564279	tnip2	-22.7181	-4.10261	0.00633872
100141334	rbp1.2	-17.8148	-4.09595	0.0063864
100334261	slitrk3a	-4.20137	-4.07896	0.00650971
360151	opn1mw2	-5.14893	-4.07702	0.00652394
798635	slc6a17	-4.86028	-4.0539	0.00669651
566899	foxo6b	-9.81457	-4.05141	0.0067154
30679	prox1a	-2.11271	-4.0261	0.00691081
570626	stab1	-6.48042	-4.0101	0.0070376
799686	dock11	-2.76311	-3.99966	0.00712175
393607	apbb1ip	-46.5774	-3.98391	0.00725078
566858	mov10a	-3.00306	-3.95356	0.00750691
100317924	mras	-13.3797	-3.93675	0.00765314
325356	rcan3	-3.38729	-3.93455	0.00767254
570321	si:dkeyp-117h8.2	-3.71544	-3.89181	0.00805987
325690	serinc1	-1.78438	-3.88277	0.00814453
30652	anos1b	-2.31535	-3.86268	0.00833631
436736	syt1a	-3.04468	-3.86264	0.00833674
100002263	pik3cb	-5.51113	-3.85509	0.00841012
558499	chka	2.19547	3.84193	0.0085397
100006888	gnai3	-2.9023	-3.82281	0.00873204
560648	si:ch211-81a5.8	-4.55	-3.81585	0.00880329
386709	dnajb11	-3.99545	-3.80577	0.00890749
558198	si:ch211-141o9.10	5.82816	3.80542	0.00891118
30277	mdka	-2.42936	-3.7756	0.00922791
406541	slc25a25a	-7.328	-3.77215	0.00926533
335474	arpc1b	-61.9227	-3.77093	0.00927855
437007	tspan18a	-17.3008	-3.7381	0.00964409
559053	casz1	2.78154	3.73098	0.00972543
492364	cbl	-2.38132	-3.71189	0.00994731
338313	mcamb	-28.6885	-3.70857	0.00998653

## Sheet: Random3-DEGs
GeneID	Symbol	Foldchange	Test Statistic	Distribution P-value
402884	tlr21	-64.5316	-29.9819	9.13205e-08
557072	card11	-93.4895	-20.6723	8.33834e-07
793867	zgc:174945	-24.3547	-20.0683	9.93972e-07
559103	inpp5d	-23.1923	-18.5125	1.6022e-06
560190	esrp1	-37.7486	-17.4359	2.28215e-06
799355	pfn1	-31.0968	-14.6198	6.42816e-06
541514	hhla2a.1	-23.6463	-13.7314	9.27429e-06
100329657	ltb4r	-37.3802	-12.0115	2.01947e-05
550425	b4galt1	-71.2317	-10.2551	5.01623e-05
571908	tmem176	-21.511	-9.74819	6.69739e-05
571647	mhc1zja	-14.5903	-9.60158	7.29978e-05
100124603	lgals9l5	-26.2282	-9.42908	8.09053e-05
555521	prkcq	-70.569	-8.41974	0.000153037
553331	lnx2a	-4.22791	-7.84646	0.000226529
323706	rtn1a	-2.26826	-7.82357	0.000230218
100170820	ccl34a.4	-10.6578	-7.70345	0.000250759
445044	rs1a	-3.14757	-7.45243	0.000300895
100134976	il21r.1	-111.774	-7.15414	0.000376191
394155	gys1	-4.14491	-7.1226	0.000385352
564474	slc1a8b	-6.238	-7.02204	0.000416321
436949	bcat2	-1.89709	-7.00979	0.000420285
566922	gabrb3	-2.54345	-6.92682	0.000448305
555852	si:dkey-7n6.2	4.42351	6.70199	0.000535696
406734	agpat3	2.76854	6.65949	0.000554329
798575	slc32a1	-3.96044	-6.47964	0.000641895
777729	kank1a	-4.1229	-6.4084	0.000680894
790944	nfkbie	-67.434	-6.3817	0.000696203
560919	plch2b	3.77456	6.3362	0.000723212
335655	gngt2a	-6.41888	-6.33018	0.000726875
101885596	hck	-4.26342	-6.30661	0.000741421
569419	fam161b	-17.5042	-6.16742	0.000834433
431770	mpp2b	-5.40704	-6.15391	0.000844156
692318	slc6a1a	-4.47561	-6.12096	0.000868409
324307	atp6v0a1a	1.6508	6.02042	0.000947482
569664	si:ch211-276c2.2	-3.99972	-5.99037	0.000972693
436678	arr3a	-8.71035	-5.98426	0.000977916
562861	plekhg5a	-3.38993	-5.97928	0.000982194
790933	c1qtnf12	-4.5029	-5.82724	0.0011237
563952	ccl34b.1	-45.8556	-5.8169	0.00113415
553341	lmo7a	-3.04436	-5.77969	0.00117264
30237	es1	-4.59086	-5.77816	0.00117425
553977	grn1	-57.296	-5.7142	0.00124407
563724	adcy2a	-18.3572	-5.68003	0.00128332
30498	egr1	-3.821	-5.66351	0.00130279
559332	pde6b	7.68916	5.53088	0.00147197
751659	gabrr2a	-2.81172	-5.47028	0.0015575
393342	zgc:64051	-111.856	-5.4324	0.00161385
561924	ddit3	-3.48558	-5.41874	0.00163474
556747	lrrc4ba	-3.52938	-5.36175	0.00172525
100136846	anks3	4.11441	5.35698	0.00173308
562399	enpp1	-13.2915	-5.34234	0.00175736
100038776	actr3b	43.8039	5.32676	0.00178365
569976	tacc2	-3.16819	-5.30357	0.00182358
450022	ctsz	-2.75449	-5.2587	0.00190378
494573	guca1d	-10.3207	-5.24375	0.00193138
81597	gtf2ird1	1.93319	5.20341	0.00200819
555506	abca4b	4.31999	5.11389	0.00219132
568001	pfkmb	-4.7938	-5.10031	0.00222072
436703	pxylp1	-2.97158	-5.08582	0.00225259
791169	creb3l2	2.54088	5.07952	0.00226661
30396	elf1	-53.0767	-5.03776	0.00236208
555922	kcnab1b	-2.15389	-5.03311	0.00237299
569823	ttc21b	2.47304	4.99209	0.00247173
559066	myofl	-29.3334	-4.98226	0.00249609
103909035	ank3a	-3.60312	-4.9497	0.00257871
569872	igsf21a	-2.63994	-4.91461	0.00267126
386937	dscamb	3.98722	4.90655	0.00269303
80353	slit2	-4.15867	-4.8717	0.00278958
560360	pip4k2aa	-1.74683	-4.85192	0.00284611
101883610	cxcl11.6	-31.4228	-4.8496	0.0028528
564076	unc13d	-65.4271	-4.83638	0.00289143
393704	gabra6a	-5.64149	-4.82087	0.00293746
326908	hmg20a	4.58787	4.80521	0.00298479
436799	atp6v1f	-1.51993	-4.79923	0.00300311
550452	grap2a	-28.9389	-4.77886	0.00306642
751745	zgc:153441	-7.14301	-4.76566	0.00310825
336082	nell2b	-2.58564	-4.76516	0.00310986
393825	tppp3	18.3789	4.73956	0.00319286
406696	pgk1	-2.49804	-4.67591	0.00341038
548604	nr4a3	-25.0406	-4.6497	0.00350478
100037357	tnfrsf1b	-62.4856	-4.64716	0.00351411
445389	gtf3aa	2.95407	4.62197	0.0036079
100331104	si:ch211-193e13.5	-10.331	-4.61155	0.00364752
101886416	si:dkey-92j12.6	6.09542	4.59856	0.00369761
326935	ier5l	-2.85437	-4.58162	0.0037641
798876	pip5k1ca	2.1829	4.55505	0.00387112
403128	tlr9	-17.1274	-4.55399	0.00387547
573993	tbc1d20	3.10458	4.49691	0.00411746
556822	prune2	-4.15768	-4.4886	0.0041541
245699	insra	3.38094	4.48435	0.00417296
792970	adgre5b.3	-55.4005	-4.47846	0.00419928
192322	calm2b	-1.78315	-4.46752	0.00424869
100329706	abcc8b	-3.26146	-4.4515	0.00432218
405764	blnk	-60.0771	-4.44538	0.00435064
794175	adam23a	-2.52867	-4.41968	0.00447246
567444	irak3	-50.0693	-4.40102	0.00456332
30400	b2m	-9.28991	-4.3485	0.00483044
564241	fosl1a	-6.20712	-4.33036	0.00492676
553201	nova2	-3.02428	-4.32012	0.00498204
558931	arap3	2.84611	4.30029	0.00509116
322921	nid2a	-35.3335	-4.25916	0.00532616
559078	si:dkey-238c7.16	-4.1899	-4.25109	0.0053737
100150043	si:dkey-21e13.3	5.14876	4.24541	0.0054074
563428	fras1	-3.40818	-4.24234	0.00542576
393598	alg9	1.75749	4.20315	0.00566599
100000629	si:ch211-136m16.8	-26.0137	-4.19397	0.005724
503756	gpm6bb	2.04609	4.18522	0.00577988
569577	si:ch211-262h13.3	2.85967	4.16624	0.00590321
735291	hspa12b	-12.3694	-4.16318	0.00592334
336187	klhl17	-3.69759	-4.15585	0.005972
497162	si:ch211-5k11.8	-241.813	-4.15456	0.00598061
558034	xpr1b	1.73669	4.12583	0.00617579
565437	fam83ha	-41.5171	-4.08925	0.00643473
797005	mfhas1	-2.15684	-4.05639	0.00667773
568740	slc25a18	2.03025	4.04872	0.00673584
560060	daam1b	2.30431	4.04555	0.00676008
567758	carmil2	-5.12555	-4.03073	0.0068746
565671	si:ch211-236h17.3	-24.8902	-4.00186	0.00710395
325896	cnp	-9.28394	-3.98661	0.00722846
555849	arhgap45b	-57.9238	-3.98531	0.00723925
559148	ptgis	-27.9657	-3.9778	0.00730154
101882577	si:ch211-13f8.1	-2.92796	-3.96943	0.0073718
100149956	rgl3a	-2.67888	-3.96428	0.00741536
556980	sdccag8	2.38872	3.96223	0.00743275
793321	fmn2a	-2.37977	-3.95405	0.00750269
334561	acsl4b	-6.09617	-3.94968	0.00754037
792319	saga	7.92635	3.89972	0.00798653
406389	atat1	6.80238	3.87134	0.00825308
436894	gsto1	-20.6051	-3.8451	0.00850828
797613	raver2	2.94586	3.84505	0.00850884
571242	malt3	-5.96328	-3.84195	0.00853948
405811	irf5	-26.9535	-3.83922	0.00856674
368900	pcgf1	3.02757	3.8234	0.00872608
571943	lhx4	-3.01678	-3.81024	0.00886112
561525	dync1i1	-7.82178	-3.80964	0.00886736
321720	nt5c3a	-3.18026	-3.80811	0.00888312
556951	zgc:172352	-31.7246	-3.78985	0.00907494
570587	paqr6	-2.65832	-3.78464	0.00913056
393856	pabpc1b	-2.44848	-3.7511	0.0094974
553803	tmem41aa	-6.26066	-3.74697	0.00954372

## Sheet: WTr-DEPs
Category	Term	Count	%	PValue	Genes	List Total	Pop Hits	Pop Total	Fold Enrichment	Bonferroni	Benjamini	FDR	WTr Rank
KEGG_PATHWAY	dre04744:Phototransduction	20	1.9685	5.02628e-17	558299, 140425, 322104, 140424, 568211, 566120, 335650, 30295, 564152, 140429, 140428, 368410, 767636, 140431, 30504, 559332, 494573, 192322, 570333, 335656	285	28	4417	11.0702	6.03154e-15	6.03154e-15	5.76983e-14	1
GOTERM_BP_DIRECT	GO:0007165~signal transduction	92	9.05512	4.44354e-06	569779, 360151, 560956, 100149956, 402884, 415105, 327396, 436678, 567444, 560006, 566257, 560919, 494050, 619268, 100329657, 335655, 335656, 560566, 100149526, 103909035, 322104, 30295, 567965, 555849, 569720, 799279, 556198, 327368, 557680, 436673, 559332, 557258, 558950, 796434, 114462, 393842, 100006233, 564943, 327650, 436716, 564805, 567181, 368288, 791973, 393607, 100151215, 140426, 560775…	732	920	11770	1.60792	0.00427442	0.00427442	0.00698762	2
GOTERM_BP_DIRECT	GO:0007601~visual perception	17	1.67323	1.34501e-05	360151, 30598, 140424, 568211, 566120, 30295, 564152, 100331800, 436678, 58085, 30435, 30504, 557454, 555506, 794630, 436716, 393989	732	76	11770	3.59667	0.0128822	0.006462	0.0211493	3
GOTERM_BP_DIRECT	GO:0006955~immune response	27	2.65748	2.3357e-05	100001516, 30645, 562399, 324818, 30762, 405764, 445318, 796938, 556621, 100037357, 100151629, 405790, 798129, 563952, 795945, 101882211, 795788, 368878, 100170820, 336073, 100136840, 678622, 337572, 563208, 30400, 58151, 58113	732	173	11770	2.50948	0.0222648	0.00747738	0.0367246	4
GOTERM_MF_DIRECT	GO:0005096~GTPase activator activity	25	2.46063	6.20279e-05	560956, 550519, 100003648, 569876, 767636, 561339, 100037359, 561567, 573993, 561879, 569828, 436982, 562667, 569720, 567965, 562628, 556198, 327368, 449546, 558931, 796434, 100006233, 791143, 393416, 563578	710	171	12054	2.48209	0.0392194	0.0392194	0.092477	5
GOTERM_MF_DIRECT	GO:0005509~calcium ion binding	53	5.21654	0.000199055	494089, 558299, 561336, 449008, 557476, 724010, 560919, 81880, 336082, 797905, 192322, 393897, 555627, 562031, 751686, 570626, 335650, 561087, 447867, 561547, 449543, 566945, 792970, 541393, 100034533, 494573, 558580, 570333, 566479, 360209, 566078, 252849, 322056, 140431, 568170, 562592, 569664, 572016, 393327, 562002, 100320541, 393925, 80353, 492494, 562190, 403045, 571879, 572207, 553567, 559…	710	532	12054	1.69136	0.120501	0.062184	0.296486	6
GOTERM_CC_DIRECT	GO:0005834~heterotrimeric G-protein complex	9	0.885827	0.00033192	436673, 140429, 140428, 114462, 327650, 767636, 562667, 335655, 335656	699	31	11823	4.91056	0.0633065	0.0633065	0.414207	7
GOTERM_BP_DIRECT	GO:0030593~neutrophil chemotaxis	8	0.787402	0.000471711	795945, 795788, 100170820, 403145, 556621, 335158, 563208, 563952	732	24	11770	5.35974	0.365449	0.107483	0.739236	8
GOTERM_BP_DIRECT	GO:0035556~intracellular signal transduction	34	3.34646	0.00082223	140426, 140425, 140424, 566479, 324140, 560956, 405764, 100003648, 567444, 767636, 558390, 562242, 100535239, 724010, 100149630, 560919, 334167, 563724, 562667, 100148439, 317747, 555849, 327368, 798129, 555521, 100150844, 572548, 559050, 561370, 797096, 336073, 493607, 368266, 564805	732	297	11770	1.84072	0.547495	0.146655	1.28523	9
GOTERM_BP_DIRECT	GO:0043547~positive regulation of GTPase activity	11	1.08268	0.00117451	795945, 795788, 100170820, 560956, 100006233, 556198, 556621, 563208, 563952, 100150043, 100148736	732	52	11770	3.40138	0.677901	0.172061	1.83114	10
GOTERM_CC_DIRECT	GO:0005833~hemoglobin complex	6	0.590551	0.00129177	445037, 30507, 504174, 30216, 497162, 497166	699	15	11823	6.76567	0.224807	0.11955	1.60315	11
GOTERM_MF_DIRECT	GO:0048020~CCR chemokine receptor binding	6	0.590551	0.00175946	795945, 795788, 100170820, 556621, 563208, 563952	710	16	12054	6.36655	0.678852	0.315193	2.59242	12
GOTERM_BP_DIRECT	GO:0006954~inflammatory response	16	1.5748	0.00184537	324140, 415101, 403139, 402884, 445318, 556621, 563952, 795945, 795788, 100170820, 100037357, 678622, 403145, 100151629, 100329657, 563208	732	104	11770	2.47373	0.83146	0.224594	2.86291	13
KEGG_PATHWAY	dre04060:Cytokine-cytokine receptor interaction	16	1.5748	0.00216154	405790, 793920, 568405, 100135062, 797527, 553366, 114447, 795788, 100037357, 678622, 100151629, 791973, 100134976, 562822, 100134973, 58151	285	103	4417	2.40749	0.22869	0.121758	2.45339	14
GOTERM_BP_DIRECT	GO:0048247~lymphocyte chemotaxis	6	0.590551	0.00223964	795945, 795788, 100170820, 556621, 563208, 563952	732	16	11770	6.02971	0.88484	0.236757	3.46453	15
GOTERM_BP_DIRECT	GO:0071346~cellular response to interferon-gamma	6	0.590551	0.00223964	795945, 795788, 100170820, 556621, 563208, 563952	732	16	11770	6.02971	0.88484	0.236757	3.46453	16
GOTERM_BP_DIRECT	GO:0002548~monocyte chemotaxis	6	0.590551	0.00223964	795945, 795788, 100170820, 556621, 563208, 563952	732	16	11770	6.02971	0.88484	0.236757	3.46453	17
KEGG_PATHWAY	dre04145:Phagosome	17	1.67323	0.00229801	337223, 324307, 386701, 561525, 30762, 378966, 252849, 557797, 436799, 403014, 368878, 571584, 100002113, 57934, 569124, 337572, 337583	285	114	4417	2.31114	0.241247	0.0879189	2.60643	18
GOTERM_BP_DIRECT	GO:0071347~cellular response to interleukin-1	6	0.590551	0.00301247	795945, 795788, 100170820, 556621, 563208, 563952	732	17	11770	5.67502	0.945437	0.276139	4.63372	19
GOTERM_BP_DIRECT	GO:0071356~cellular response to tumor necrosis factor	6	0.590551	0.00301247	795945, 795788, 100170820, 556621, 563208, 563952	732	17	11770	5.67502	0.945437	0.276139	4.63372	20	Stopped here.
GOTERM_BP_DIRECT	GO:0070098~chemokine-mediated signaling pathway	7	0.688976	0.00359474	795945, 795788, 100170820, 556621, 563208, 791973, 563952	732	25	11770	4.50219	0.968932	0.293306	5.50585	21
GOTERM_MF_DIRECT	GO:0005344~oxygen transporter activity	6	0.590551	0.00404345	445037, 30507, 504174, 30216, 497162, 497166	710	19	12054	5.3613	0.926708	0.479689	5.8642	22
GOTERM_BP_DIRECT	GO:0045087~innate immune response	14	1.37795	0.00433534	415101, 403139, 335573, 360145, 360142, 445318, 570567, 101885596, 561370, 557258, 403145, 550136, 337571, 791973	732	92	11770	2.44684	0.984829	0.316658	6.60434	23
KEGG_PATHWAY	dre00562:Inositol phosphate metabolism	12	1.1811	0.00457551	394174, 566479, 792527, 559103, 100002263, 560006, 563019, 560360, 798876, 564750, 327346, 447840	285	70	4417	2.65684	0.423236	0.128536	5.12826	24
GOTERM_MF_DIRECT	GO:0019825~oxygen binding	6	0.590551	0.00513426	445037, 30507, 504174, 30216, 497162, 497166	710	20	12054	5.09324	0.963852	0.485225	7.39033	25
GOTERM_CC_DIRECT	GO:0098793~presynapse	9	0.885827	0.00574683	30712, 393682, 562531, 563598, 553567, 100333933, 570698, 557476, 335357	699	47	11823	3.23888	0.678703	0.315087	6.95245	26
GOTERM_CC_DIRECT	GO:0016020~membrane	318	31.2992	0.00584576	100321011, 406737, 557476, 798983, 394136, 567610, 387298, 100536906, 431733, 573993, 562947, 436707, 553754, 335655, 436703, 335656, 560566, 30712, 503756, 550425, 562031, 570094, 556206, 406359, 449546, 566945, 568593, 798575, 550523, 327415, 792970, 406734, 245699, 100034533, 100536705, 797439, 564943, 436716, 445567, 403139, 565246, 561001, 798001, 792084, 406389, 565195, 450067, 553366, 6923…	699	4821	11823	1.11568	0.68494	0.250799	7.06814	27
GOTERM_CC_DIRECT	GO:0001750~photoreceptor outer segment	6	0.590551	0.006518	360151, 30504, 30295, 140429, 436716, 30435	699	21	11823	4.83262	0.724247	0.227134	7.85078	28
KEGG_PATHWAY	dre04514:Cell adhesion molecules (CAMs)	14	1.37795	0.00656897	569386, 563598, 30762, 30726, 557797, 323266, 568593, 560014, 114442, 368878, 559154, 114417, 556747, 550431	285	94	4417	2.30825	0.546553	0.1463	7.2865	29
GOTERM_BP_DIRECT	GO:0030225~macrophage differentiation	5	0.492126	0.00671624	170446, 30117, 558034, 436895, 100009637	732	13	11770	6.18432	0.998491	0.418043	10.0553	30
GOTERM_CC_DIRECT	GO:0016021~integral component of membrane	305	30.0197	0.00700645	100321011, 406737, 108179657, 557476, 798983, 394136, 567610, 387298, 100536906, 431733, 573993, 562947, 436707, 553754, 436703, 503756, 550425, 562031, 570094, 556206, 566945, 568593, 798575, 550523, 566640, 327415, 792970, 406734, 245699, 100536705, 797439, 100034533, 100307104, 564943, 436716, 445567, 403139, 565246, 561001, 798001, 792084, 565195, 450067, 553366, 692318, 100535239, 100004460,…	699	4618	11823	1.11711	0.749709	0.206145	8.41563	31
GOTERM_MF_DIRECT	GO:0008009~chemokine activity	7	0.688976	0.00714907	795945, 795788, 100170820, 556621, 563208, 58151, 563952	710	30	12054	3.96141	0.990223	0.537582	10.1487	32
GOTERM_CC_DIRECT	GO:0005886~plasma membrane	76	7.48031	0.00777849	394174, 561336, 100330943, 550519, 415105, 100003648, 445318, 569876, 767636, 449008, 553255, 335863, 323266, 557476, 751659, 100535895, 368319, 387298, 322857, 368564, 562667, 335655, 335656, 336789, 30712, 562031, 569720, 561547, 556198, 327368, 797527, 449546, 568593, 503533, 559281, 436673, 541393, 558950, 114462, 393704, 57934, 563498, 405846, 567181, 791973, 393607, 140426, 140425, 140424, …	699	965	11823	1.3321	0.785266	0.197292	9.30194	33
GOTERM_MF_DIRECT	GO:0016301~kinase activity	46	4.52756	0.00806544	394174, 568405, 324140, 564152, 100002263, 560360, 562242, 564750, 100150007, 724010, 445208, 327506, 334167, 368564, 561941, 557667, 798876, 791176, 406696, 497629, 562822, 140744, 266749, 566120, 100004555, 553607, 317747, 566942, 555521, 100150844, 560944, 572548, 559050, 101885596, 568001, 561370, 797096, 570547, 245699, 100037318, 561416, 335716, 337571, 557919, 100170793, 386856	710	530	12054	1.47352	0.99461	0.525828	11.3777	34
GOTERM_BP_DIRECT	GO:0006096~glycolytic process	7	0.688976	0.00925386	568001, 402874, 561416, 369193, 406696, 560944, 334116	732	30	11770	3.75182	0.999872	0.498125	13.6017	35
KEGG_PATHWAY	dre04070:Phosphatidylinositol signaling system	13	1.27953	0.0108121	394174, 724010, 792527, 100002263, 559103, 563019, 560006, 192322, 560360, 798876, 564750, 447840, 327346	285	89	4417	2.26379	0.728697	0.195408	11.7319	36
GOTERM_BP_DIRECT	GO:0030036~actin cytoskeleton organization	10	0.984252	0.0111909	336187, 562849, 100002113, 557062, 317747, 799355, 317741, 559746, 334527, 100148736	732	60	11770	2.67987	0.999981	0.539259	16.2203	37
GOTERM_BP_DIRECT	GO:0070374~positive regulation of ERK1 and ERK2 cascade	6	0.590551	0.012024	795945, 795788, 100170820, 556621, 563208, 563952	732	23	11770	4.19458	0.999991	0.540413	17.3235	38
GOTERM_BP_DIRECT	GO:0001666~response to hypoxia	8	0.787402	0.0139172	561924, 30507, 504174, 791144, 30216, 402973, 406696, 325004	732	42	11770	3.06271	0.999999	0.570186	19.78	39
GOTERM_BP_DIRECT	GO:0015671~oxygen transport	5	0.492126	0.0147346	445037, 30507, 504174, 30216, 497166	732	16	11770	5.02476	0.999999	0.569047	20.8194	40
GOTERM_BP_DIRECT	GO:0007155~cell adhesion	22	2.16535	0.01721	562031, 570626, 561336, 563598, 30726, 449008, 252849, 557797, 323266, 568593, 114442, 541393, 566796, 557258, 100536705, 100002730, 570698, 386937, 405809, 323465, 572016, 678516	732	206	11770	1.7172	1	0.605333	23.8906	41
GOTERM_MF_DIRECT	GO:0003779~actin binding	21	2.06693	0.0179786	569779, 561153, 557062, 571256, 561671, 58040, 799355, 100321011, 562190, 553255, 568573, 100151491, 569553, 100009637, 566850, 335158, 559746, 554168, 565345, 334527, 497312	710	205	12054	1.73915	0.999992	0.768394	23.7077	42
GOTERM_MF_DIRECT	GO:0051015~actin filament binding	10	0.984252	0.0191975	336187, 562849, 100002113, 100007681, 317741, 335474, 573301, 100151491, 569553, 554168	710	69	12054	2.4605	0.999996	0.750725	25.1079	43
GOTERM_BP_DIRECT	GO:0007369~gastrulation	7	0.688976	0.0194609	569823, 562861, 572194, 100333716, 568986, 560588, 386722	732	35	11770	3.21585	1	0.631059	26.5861	44
GOTERM_BP_DIRECT	GO:0051092~positive regulation of NF-kappaB transcription factor activity	4	0.393701	0.0206028	100148503, 567444, 561914, 557072	732	10	11770	6.43169	1	0.633379	27.9191	45
GOTERM_BP_DIRECT	GO:0036368~cone photoresponse recovery	3	0.295276	0.0212492	572207, 335650, 570333	732	4	11770	12.0594	1	0.626916	28.6636	46
GOTERM_BP_DIRECT	GO:0090129~positive regulation of synapse maturation	3	0.295276	0.0212492	562531, 563598, 570698	732	4	11770	12.0594	1	0.626916	28.6636	47
KEGG_PATHWAY	dre04931:Insulin resistance	14	1.37795	0.0215141	394174, 568316, 406463, 100002263, 100150844, 555521, 562242, 406459, 559281, 394155, 245699, 405805, 393807, 791169	285	109	4417	1.9906	0.926456	0.311224	22.0937	48
KEGG_PATHWAY	dre04810:Regulation of actin cytoskeleton	23	2.26378	0.0240344	394174, 266749, 317747, 795167, 571256, 100002263, 403045, 560360, 557797, 100009637, 565771, 437027, 415151, 100536705, 100004299, 57934, 497640, 556951, 335474, 335158, 798876, 447840, 386856	285	220	4417	1.62027	0.946031	0.305747	24.3663	49
GOTERM_BP_DIRECT	GO:0016310~phosphorylation	45	4.42913	0.0263403	394174, 568405, 324140, 564152, 100002263, 560360, 562242, 564750, 100150007, 724010, 445208, 327506, 334167, 368564, 561941, 557667, 798876, 791176, 406696, 497629, 562822, 140744, 266749, 566120, 100004555, 553607, 317747, 566942, 555521, 100150844, 560944, 572548, 559050, 101885596, 568001, 561370, 797096, 570547, 245699, 561416, 335716, 337571, 557919, 100170793, 386856	732	526	11770	1.3756	1	0.689527	34.2807	50
GOTERM_MF_DIRECT	GO:0004721~phosphoprotein phosphatase activity	12	1.1811	0.0268381	553019, 335573, 559154, 140820, 564875, 559679, 30703, 394065, 393862, 114436, 565241, 562087	710	97	12054	2.1003	1	0.827042	33.3536	51
GOTERM_MF_DIRECT	GO:0004672~protein kinase activity	43	4.23228	0.0272783	140426, 571279, 140425, 140424, 568405, 324140, 564152, 567444, 558390, 562242, 100150007, 445208, 553431, 334167, 563727, 561941, 557667, 791176, 777621, 497629, 562822, 266749, 566120, 100004850, 100004555, 317747, 566942, 555521, 100150844, 572548, 559050, 101885596, 561370, 797096, 394150, 557258, 245699, 405805, 572323, 553743, 337571, 100170793, 386856	710	528	12054	1.38263	1	0.802441	33.8019	52
GOTERM_MF_DIRECT	GO:0005216~ion channel activity	18	1.77165	0.0286771	566922, 563472, 568211, 566883, 560709, 798001, 567610, 474353, 387298, 100150892, 327415, 559693, 567242, 393704, 567267, 557460, 561195, 557584	710	175	12054	1.74625	1	0.790688	35.2077	53
GOTERM_BP_DIRECT	GO:0007169~transmembrane receptor protein tyrosine kinase signaling pathway	11	1.08268	0.0300613	568405, 101885596, 561370, 336073, 245699, 386825, 570567, 798129, 337571, 497629, 386856	732	82	11770	2.15697	1	0.721765	38.1212	54
GOTERM_MF_DIRECT	GO:0003872~6-phosphofructokinase activity	3	0.295276	0.0306721	568001, 561416, 560944	710	5	12054	10.1865	1	0.786824	37.1644	55
KEGG_PATHWAY	dre01230:Biosynthesis of amino acids	10	0.984252	0.0311493	568001, 402874, 322614, 561416, 436949, 369193, 406696, 560944, 557518, 334116	285	69	4417	2.24612	0.97757	0.344221	30.4595	56
GOTERM_BP_DIRECT	GO:0019882~antigen processing and presentation	6	0.590551	0.0312572	368878, 30645, 30762, 337572, 571647, 58113	732	29	11770	3.32674	1	0.720719	39.31	57
GOTERM_MF_DIRECT	GO:0008373~sialyltransferase activity	5	0.492126	0.031901	445376, 797439, 564336, 553754, 445567	710	21	12054	4.04225	1	0.775455	38.3422	58
GOTERM_BP_DIRECT	GO:0060326~cell chemotaxis	5	0.492126	0.0322288	795945, 100136840, 556621, 58151, 563952	732	20	11770	4.01981	1	0.717255	40.2603	59
GOTERM_BP_DIRECT	GO:0016079~synaptic vesicle exocytosis	3	0.295276	0.0339683	562531, 100333933, 557476	732	5	11770	9.64754	1	0.722332	41.9267	60
GOTERM_BP_DIRECT	GO:0051965~positive regulation of synapse assembly	3	0.295276	0.0339683	563598, 570698, 556747	732	5	11770	9.64754	1	0.722332	41.9267	61
GOTERM_CC_DIRECT	GO:0015629~actin cytoskeleton	8	0.787402	0.0351805	336187, 562849, 100002113, 100007681, 317741, 335474, 796938, 100151491	699	53	11823	2.55308	0.999137	0.586015	36.0957	62
GOTERM_BP_DIRECT	GO:0002376~immune system process	6	0.590551	0.0356578	403139, 403145, 445318, 550136, 30400, 445190	732	30	11770	3.21585	1	0.726477	43.5035	63
KEGG_PATHWAY	dre04672:Intestinal immune network for IgA production	5	0.492126	0.0357688	795788, 368878, 30762, 553366, 114447	285	20	4417	3.87456	0.98736	0.354087	34.172	64
GOTERM_MF_DIRECT	GO:0008509~anion transmembrane transporter activity	4	0.393701	0.0372225	559346, 84703, 798983, 570716	710	13	12054	5.22384	1	0.804289	43.2086	65
GOTERM_MF_DIRECT	GO:0005452~inorganic anion exchanger activity	4	0.393701	0.0372225	559346, 84703, 798983, 570716	710	13	12054	5.22384	1	0.804289	43.2086	66
KEGG_PATHWAY	dre04520:Adherens junction	11	1.08268	0.038661	415151, 335573, 245699, 795167, 571256, 559679, 57934, 335158, 553341, 100009637, 437027	285	83	4417	2.05398	0.991186	0.349573	36.4033	67
GOTERM_CC_DIRECT	GO:0005856~cytoskeleton	23	2.26378	0.0409854	569779, 556141, 337223, 386701, 317747, 570147, 100321011, 368449, 406389, 570926, 393368, 568573, 100537884, 561370, 557258, 57934, 568268, 326287, 566850, 560588, 393607, 497312, 796680	699	251	11823	1.5499	0.999737	0.599894	40.74	68
GOTERM_MF_DIRECT	GO:0009881~photoreceptor activity	6	0.590551	0.0419793	360151, 30504, 566120, 30295, 436716, 30435	710	33	12054	3.08681	1	0.822509	47.2528	69
GOTERM_MF_DIRECT	GO:0001077~transcriptional activator activity, RNA polymerase II core promoter proximal region sequence-specific binding	5	0.492126	0.0430433	553590, 561924, 797322, 100005603, 557886	710	23	12054	3.69075	1	0.811622	48.1199	70
GOTERM_MF_DIRECT	GO:0005215~transporter activity	18	1.77165	0.043204	436916, 100006427, 100330897, 567667, 406465, 792084, 798983, 570716, 100141334, 447923, 559346, 100136868, 797331, 84703, 555506, 566378, 30708, 566499	710	184	12054	1.66084	1	0.794556	48.2496	71
GOTERM_BP_DIRECT	GO:0048812~neuron projection morphogenesis	5	0.492126	0.0441407	559050, 324140, 562031, 386825, 556198	732	22	11770	3.65437	1	0.788654	50.8325	72
GOTERM_MF_DIRECT	GO:0005092~GDP-dissociation inhibitor activity	3	0.295276	0.0442362	100003648, 554985, 327368	710	6	12054	8.48873	1	0.784745	49.0761	73
GOTERM_MF_DIRECT	GO:0048365~Rac GTPase binding	3	0.295276	0.0442362	561567, 556198, 393416	710	6	12054	8.48873	1	0.784745	49.0761	74
GOTERM_MF_DIRECT	GO:0016740~transferase activity	77	7.57874	0.0477287	394174, 317738, 568405, 560095, 560360, 564750, 393912, 436872, 100150007, 445208, 724010, 565316, 327506, 565370, 368564, 324366, 445492, 561941, 557667, 553754, 798876, 497644, 550425, 791647, 266749, 493633, 393444, 553607, 564424, 321720, 566942, 436949, 100150844, 559050, 561370, 797096, 568001, 406734, 245699, 797439, 335732, 557919, 445567, 100170793, 797512, 324140, 445376, 564152, 564336…	710	1071	12054	1.2206	1	0.793446	51.7821	75
GOTERM_BP_DIRECT	GO:0048246~macrophage chemotaxis	3	0.295276	0.0488821	335158, 337571, 791973	732	6	11770	8.03962	1	0.810992	54.5309	76
GOTERM_BP_DIRECT	GO:1901532~regulation of hematopoietic progenitor cell differentiation	3	0.295276	0.0488821	100037357, 406463, 403145	732	6	11770	8.03962	1	0.810992	54.5309	77
GOTERM_BP_DIRECT	GO:0006048~UDP-N-acetylglucosamine biosynthetic process	3	0.295276	0.0488821	550565, 393264, 322513	732	6	11770	8.03962	1	0.810992	54.5309	78

## Sheet: Human_Extrapolation-DEPs
Category	Term	Count	%	PValue	Genes	List Total	Pop Hits	Pop Total	Fold Enrichment	Bonferroni	Benjamini	FDR	WTr Rank
GOTERM_BP_DIRECT	GO:0006955~immune response	20	2.48139	5.34978e-06	100005590, 405790, 100004351, 30762, 796938, 100003911, 562116, 404605, 100170201, 368878, 100037357, 336073, 554141, 556399, 100136840, 678622, 100151629, 798740, 30400, 58113	582	116	11458	3.39436	0.00498425	0.00498425	0.0083786	4
GOTERM_MF_DIRECT	GO:0000975~regulatory region DNA binding	7	0.868486	7.56244e-05	393650, 569263, 678604, 436895, 405811, 792160, 100002070	563	16	11334	8.8075	0.0429157	0.0429157	0.111116
GOTERM_MF_DIRECT	GO:0003700~transcription factor activity, sequence-specific DNA binding	47	5.83127	0.000177109	100538072, 393650, 678521, 558427, 30463, 678604, 564511, 30117, 560495, 436895, 751704, 792160, 30483, 569081, 692291, 570792, 561924, 555669, 140814, 30325, 548604, 797797, 30076, 564241, 58127, 557886, 569263, 564873, 30104, 30556, 557037, 30398, 405811, 30396, 768192, 751739, 561450, 564395, 30315, 30607, 553700, 30523, 799473, 116992, 30728, 334470, 100002070	563	535	11334	1.76856	0.0976314	0.0500692	0.260047
GOTERM_CC_DIRECT	GO:0016459~myosin complex	11	1.36476	0.000400277	556141, 799300, 100149148, 100008070, 246275, 571487, 393472, 334274, 554168, 565345, 252846	561	56	11199	3.92122	0.0784266	0.0784266	0.502168
GOTERM_MF_DIRECT	GO:0003774~motor activity	11	1.36476	0.000502171	556141, 799300, 100149148, 100008070, 246275, 571487, 393472, 334274, 554168, 565345, 252846	563	58	11334	3.81803	0.252733	0.0925445	0.735693
GOTERM_MF_DIRECT	GO:0005524~ATP binding	85	10.5459	0.00116851	556141, 503745, 100330943, 436870, 103911868, 569403, 558390, 100009635, 100001914, 554477, 387298, 566708, 799300, 100008070, 321943, 445492, 561941, 393850, 321239, 386632, 58127, 100535762, 553690, 326864, 80939, 565041, 564701, 414333, 641578, 777719, 569168, 494101, 394150, 557258, 246275, 405805, 406250, 394108, 554168, 565345, 406290, 321892, 561635, 567764, 564152, 393472, 406349, 1001708…	563	1225	11334	1.39688	0.492434	0.155941	1.7041
GOTERM_MF_DIRECT	GO:0003779~actin binding	22	2.72953	0.00231054	100037387, 406658, 557062, 571256, 336381, 393472, 337142, 799355, 557660, 252846, 100149148, 799300, 321614, 246275, 352916, 798465, 406755, 335158, 334274, 560400, 554168, 565345	563	215	11334	2.05996	0.738589	0.235346	3.34341
GOTERM_BP_DIRECT	GO:0007601~visual perception	11	1.36476	0.00236751	360151, 30504, 30598, 100000769, 564152, 436678, 436716, 794630, 568018, 30435, 560608	582	69	11458	3.13855	0.890723	0.66943	3.64436	3
GOTERM_MF_DIRECT	GO:0001077~transcriptional activator activity, RNA polymerase II core promoter proximal region sequence-specific binding	6	0.744417	0.0038378	561924, 565310, 557777, 768192, 100002070, 557886	563	22	11334	5.49039	0.892494	0.310439	5.49589
KEGG_PATHWAY	dre04920:Adipocytokine signaling pathway	11	1.36476	0.00479507	568316, 559656, 567157, 100149794, 100037357, 406473, 541526, 555521, 790944, 559281, 560549	242	74	4600	2.82555	0.443677	0.443677	5.38382
GOTERM_BP_DIRECT	GO:0048741~skeletal muscle fiber development	7	0.868486	0.00568399	30725, 555669, 246275, 566470, 560400, 30728, 407989	582	33	11458	4.17609	0.995127	0.83046	8.54084
GOTERM_BP_DIRECT	GO:0007165~signal transduction	57	7.07196	0.00594635	360151, 30725, 503589, 436678, 569403, 561988, 735303, 449660, 557194, 57926, 561231, 541315, 335656, 436767, 560566, 100006341, 322104, 799279, 566903, 553500, 447938, 557258, 393842, 327650, 406581, 436716, 393607, 100005590, 555939, 564152, 565190, 406349, 564537, 796938, 562242, 560631, 100006678, 751784, 567051, 797380, 566523, 436982, 100331581, 403145, 403148, 447809, 30435, 30504, 561247,…	582	787	11458	1.42589	0.996191	0.751576	8.91807	2
GOTERM_MF_DIRECT	GO:0030246~carbohydrate binding	10	1.24069	0.00676129	368889, 723995, 327284, 100148547, 556717, 406675, 337597, 553668, 560631, 100124603	563	69	11334	2.9176	0.980452	0.430003	9.49213
GOTERM_MF_DIRECT	GO:0005201~extracellular matrix structural constituent	7	0.868486	0.00791045	571786, 100144408, 406374, 554269, 558217, 553355, 336471	563	36	11334	3.91445	0.990011	0.437738	11.0194
GOTERM_MF_DIRECT	GO:0005070~SH3/SH2 adaptor activity	4	0.496278	0.00813804	561247, 394051, 564537, 558860	563	9	11334	8.94731	0.991256	0.409389	11.319
GOTERM_MF_DIRECT	GO:0008028~monocarboxylic acid transmembrane transporter activity	4	0.496278	0.00813804	561627, 445158, 327276, 795588	563	9	11334	8.94731	0.991256	0.409389	11.319
GOTERM_BP_DIRECT	GO:0001736~establishment of planar polarity	4	0.496278	0.00865934	553690, 557688, 368473, 797829	582	9	11458	8.7499	0.999703	0.803011	12.7345
GOTERM_MF_DIRECT	GO:0043565~sequence-specific DNA binding	39	4.83871	0.00899113	100538072, 556167, 558427, 30463, 564511, 30117, 751704, 334107, 30483, 569081, 692291, 561924, 799136, 140814, 30325, 548604, 30698, 30076, 30517, 564241, 557886, 30598, 564873, 30104, 30556, 30454, 557037, 30398, 30396, 768192, 30498, 751739, 30607, 30315, 553700, 30523, 799473, 30728, 334470	563	515	11334	1.52452	0.994691	0.40776	12.4337
GOTERM_CC_DIRECT	GO:0005929~cilium	10	1.24069	0.0102477	562633, 569823, 556414, 100004718, 557730, 566474, 406755, 797829, 386722, 432389	561	73	11199	2.7346	0.877705	0.650293	12.1488
GOTERM_BP_DIRECT	GO:0042127~regulation of cell proliferation	11	1.36476	0.0123839	101885596, 449788, 564873, 567764, 557258, 100037357, 678622, 100151629, 566470, 414333, 404605	582	87	11458	2.4892	0.999991	0.856267	17.7305
KEGG_PATHWAY	dre04060:Cytokine-cytokine receptor interaction	13	1.6129	0.0126186	405790, 445381, 793920, 100329796, 100037357, 553500, 678622, 100135062, 100151629, 798740, 100134976, 100134973, 404605	242	111	4600	2.22619	0.787597	0.539128	13.6025	14
KEGG_PATHWAY	dre04931:Insulin resistance	13	1.6129	0.0144182	394174, 568316, 100149794, 406349, 406473, 571285, 555906, 562242, 555521, 559281, 405805, 553700, 560549	242	113	4600	2.18679	0.829977	0.446009	15.3982
GOTERM_BP_DIRECT	GO:0048666~neuron development	7	0.868486	0.0146133	567457, 30598, 100330943, 793701, 100170817, 114549, 30728	582	40	11458	3.44527	0.999999	0.859735	20.5915
GOTERM_MF_DIRECT	GO:0004672~protein kinase activity	37	4.59057	0.0154065	567764, 561635, 564152, 406349, 103911868, 541526, 569403, 100141364, 558390, 562242, 555739, 544667, 559366, 566708, 561925, 569665, 561941, 560549, 100535762, 100004850, 100004555, 100149794, 562388, 553690, 565041, 564701, 571285, 555521, 325488, 414333, 494101, 101885596, 394150, 557258, 323182, 405805, 394108	563	500	11334	1.48973	0.999877	0.558981	20.4074
GOTERM_CC_DIRECT	GO:0005667~transcription factor complex	11	1.36476	0.0175153	567457, 564395, 564873, 30556, 30523, 560495, 116992, 100170817, 30483, 30728, 751739	561	93	11199	2.36116	0.972807	0.699286	19.9244
GOTERM_BP_DIRECT	GO:0007010~cytoskeleton organization	8	0.992556	0.0185932	100535762, 101885596, 567764, 557062, 557258, 406658, 552928, 406755	582	54	11458	2.91663	1	0.888216	25.4687
KEGG_PATHWAY	dre04630:Jak-STAT signaling pathway	11	1.36476	0.0197325	394174, 405790, 445381, 793920, 335573, 100149794, 100135062, 564149, 100134976, 100134973, 560549	242	91	4600	2.2977	0.91209	0.455485	20.5041
GOTERM_BP_DIRECT	GO:0050868~negative regulation of T cell activation	3	0.372208	0.023172	723996, 100000665, 393345	582	5	11458	11.8124	1	0.91223	30.7326
GOTERM_BP_DIRECT	GO:0086010~membrane depolarization during action potential	5	0.620347	0.026871	569528, 777614, 562796, 562059, 555941	582	23	11458	4.27984	1	0.921455	34.7286
GOTERM_CC_DIRECT	GO:0005890~sodium:potassium-exchanging ATPase complex	3	0.372208	0.0327383	114457, 64269, 64267	561	6	11199	9.98128	0.998875	0.816877	34.2007
GOTERM_BP_DIRECT	GO:0019885~antigen processing and presentation of endogenous peptide antigen via MHC class I	3	0.372208	0.0336021	30163, 100034470, 100144556	582	6	11458	9.84364	1	0.945095	41.4522
GOTERM_MF_DIRECT	GO:0038191~neuropilin binding	4	0.496278	0.0353348	799945, 100004611, 572261, 324910	563	15	11334	5.36838	1	0.824261	41.0716
GOTERM_CC_DIRECT	GO:0001750~photoreceptor outer segment	4	0.496278	0.0361014	360151, 30504, 436716, 30435	561	15	11199	5.32335	0.999447	0.77691	37.0203
GOTERM_BP_DIRECT	GO:0006468~protein phosphorylation	36	4.4665	0.0380383	567764, 561635, 564152, 406349, 103911868, 541526, 569403, 100141364, 558390, 562242, 555739, 544667, 559366, 566708, 561925, 569665, 561941, 560549, 100535762, 100004850, 100004555, 100149794, 553690, 565041, 564701, 571285, 555521, 325488, 414333, 494101, 101885596, 394150, 557258, 323182, 405805, 394108	582	506	11458	1.40068	1	0.951122	45.5229
GOTERM_MF_DIRECT	GO:0008331~high voltage-gated calcium channel activity	4	0.496278	0.0419304	569528, 562796, 562059, 555941	563	16	11334	5.03286	1	0.852081	46.725
GOTERM_CC_DIRECT	GO:0005887~integral component of plasma membrane	44	5.45906	0.0421295	360151, 402948, 100000710, 555939, 406737, 792084, 569873, 327276, 404605, 544667, 751784, 571483, 387298, 100037357, 791765, 557194, 84703, 100151629, 321239, 101884219, 393380, 405771, 751686, 567635, 561627, 553690, 751731, 100332553, 393342, 30435, 30504, 641560, 768175, 114417, 678622, 368657, 436716, 101883387, 100005130, 562810, 560608, 791164, 450020, 566499	561	657	11199	1.33691	0.999846	0.768564	41.7977
GOTERM_MF_DIRECT	GO:0004711~ribosomal protein S6 kinase activity	3	0.372208	0.0436587	406349, 569403, 562242	563	7	11334	8.62776	1	0.842667	48.1205
GOTERM_MF_DIRECT	GO:0016301~kinase activity	36	4.4665	0.0439038	394174, 321892, 100005014, 567764, 561635, 564152, 406349, 541526, 569403, 562242, 544667, 554477, 559366, 566708, 569665, 325366, 561941, 406696, 560549, 100535762, 100004555, 100149794, 553671, 565041, 571285, 555521, 560944, 325488, 414333, 494101, 101885596, 323182, 449831, 394108, 100330514, 406290	563	524	11334	1.38308	1	0.823777	48.3156
GOTERM_BP_DIRECT	GO:0050919~negative chemotaxis	4	0.496278	0.0443573	799945, 100004611, 572261, 324910	582	16	11458	4.92182	1	0.961602	50.8656
GOTERM_BP_DIRECT	GO:0061512~protein localization to cilium	3	0.372208	0.0454853	562633, 569823, 557730	582	7	11458	8.43741	1	0.955207	51.7662
GOTERM_MF_DIRECT	GO:0008020~G-protein coupled photoreceptor activity	4	0.496278	0.0490959	360151, 30504, 436716, 30435	563	17	11334	4.73681	1	0.838766	52.2916
KEGG_PATHWAY	dre04810:Regulation of actin cytoskeleton	19	2.35732	0.0495278	394174, 561635, 503589, 571256, 403045, 445393, 557797, 437027, 415151, 449660, 406604, 100536705, 407737, 100331581, 449831, 556951, 335158, 560400, 447840	242	227	4600	1.591	0.997965	0.710451	44.2812
GOTERM_MF_DIRECT	GO:0004674~protein serine/threonine kinase activity	23	2.8536	0.0498686	100535762, 561635, 100149794, 100004555, 564152, 406349, 565041, 564701, 103911868, 541526, 569403, 571285, 558390, 555521, 562242, 325488, 494101, 323182, 394150, 569665, 561941, 394108, 560549	563	305	11334	1.51811	1	0.825405	52.8584

[truncated: 6 more sheets: Zebrafish_Extrapolation-DEPs, Zf_S1500+-DEPs, Random1-DEPs, Random2-DEPs, Random3-DEPs, DEP-Keywords]
